# Supplementary material for: Mathematical modeling of the microtubule detyrosination/tyrosination cycle for cell-based drug screening design
Source: PLoS Comput Biol. 2022 Jun 27;18(6):e1010236. doi: 10.1371/journal.pcbi.1010236 (PMC9236252; doi:10.1371/journal.pcbi.1010236)
Supplement: S1 Data — (ZIP) [file pcbi.1010236.s006.zip]

Archive with 19 entries (14 files):
- DATA-S1-Quantification-Inhibition/
- DATA-S1-Quantification-Inhibition/hcs_data_and_processing/
- DATA-S1-Quantification-Inhibition/hcs_data_and_processing/.ipynb_checkpoints/
- DATA-S1-Quantification-Inhibition/hcs_data_and_processing/.ipynb_checkpoints/HCS-Quantification_Tyr_Detyr-hTERT-MEF-checkpoint.ipynb
- DATA-S1-Quantification-Inhibition/hcs_data_and_processing/.ipynb_checkpoints/HCS_hTERT-Inhibition_Detyrosination_Parthenolide_Paclitaxel-checkpoint.ipynb
- DATA-S1-Quantification-Inhibition/hcs_data_and_processing/.ipynb_checkpoints/HCS_MEF-Inhibition_Detyrosination_Parthenolide_Paclitaxel-checkpoint.ipynb
- DATA-S1-Quantification-Inhibition/hcs_data_and_processing/HCS-Quantification_Tyr_Detyr-hTERT-MEF.ipynb
- DATA-S1-Quantification-Inhibition/hcs_data_and_processing/HCS_hTERT-Inhibition_Detyrosination_Parthenolide_Paclitaxel.ipynb
- DATA-S1-Quantification-Inhibition/hcs_data_and_processing/HCS_MEF-Inhibition_Detyrosination_Parthenolide_Paclitaxel.ipynb
- DATA-S1-Quantification-Inhibition/hcs_data_and_processing/PROCESSED-HCS-Quantification_Tyr_Detyr-hTERT-MEF.csv
- DATA-S1-Quantification-Inhibition/hcs_data_and_processing/PROCESSED-HCS_hTERT-Inhibition_Detyrosination_Parthenolide_Paclitaxel_1h.csv
- DATA-S1-Quantification-Inhibition/hcs_data_and_processing/PROCESSED-HCS_MEF-Inhibition_Detyrosination_Parthenolide_Paclitaxel_1h.csv
- DATA-S1-Quantification-Inhibition/hcs_data_and_processing/RAWDATA-hTERT_MEF_Data_hTERT_Screen_Average.csv
- DATA-S1-Quantification-Inhibition/hcs_data_and_processing/RAWDATA-hTERT_MEF_Data_MEF_Screen_Average.csv
- DATA-S1-Quantification-Inhibition/image_analysis/
- DATA-S1-Quantification-Inhibition/image_analysis/ImageAnalysis-HCI-TyrosinationQuantification-DetyrosinationInhibition-hTERT.aas
- DATA-S1-Quantification-Inhibition/image_analysis/ImageAnalysis-HCI-TyrosinationQuantification-DetyrosinationInhibition-MEF.aas
- DATA-S1-Quantification-Inhibition/plate_layout/
- DATA-S1-Quantification-Inhibition/plate_layout/PlateLayout-Tyrosination_status_quantification_and_detyrosination_reaction_inhibition_hTERT_MEF.xlsx
