# Supplementary material for: Mathematical modeling of the microtubule detyrosination/tyrosination cycle for cell-based drug screening design
Source: PLoS Comput Biol. 2022 Jun 27;18(6):e1010236. doi: 10.1371/journal.pcbi.1010236 (PMC9236252; doi:10.1371/journal.pcbi.1010236)
Supplement: S1 Data — (ZIP) [file pcbi.1010236.s006.zip › DATA-S1-Quantification-Inhibition/hcs_data_and_processing/HCS-Quantification_Tyr_Detyr-hTERT-MEF.ipynb]

# %% [code]
import pandas as pd
import string
import numpy as np

# %% [code]
alphabet = list(string.ascii_uppercase)

def get_wells_by_column(idx, i_end):
    sep = ''
    if idx < 10:
        sep = '0'
    return [alphabet[i] + sep + str(idx) for i in np.arange(0, i_end)]

# %% [code]
hTERT = pd.read_csv("RAWDATA-hTERT_MEF_Data_hTERT_Screen_Average.csv", na_values=["Non Num?rique", "Non Numérique"], sep=";", encoding='latin-1')
mef = pd.read_csv("RAWDATA-hTERT_MEF_Data_MEF_Screen_Average.csv", na_values=["Non Num?rique", "Non Numérique"], sep=";")

hTERT = hTERT[hTERT['Plate Name'].isin(['SNC0052-MAP-40X-E04-hTERT-WT-1h'])]
mef = mef[mef['Plate Name'].isin(['SNC0052-MAP-40X-E04-MEF-WT-1h'])]

# %% [code]
tyr = 'Nuclei Selected Border - Intensity Cytoplasm A488/Tyr Mean - Mean per Well'
detyr = 'Nuclei Selected Border - Intensity Cytoplasm A647/deTyr Mean - Mean per Well'

# %% [code]
hTERT[tyr] = pd.to_numeric(hTERT[tyr])
hTERT[detyr] = pd.to_numeric(hTERT[detyr])
mef[tyr] = pd.to_numeric(mef[tyr])
mef[detyr] = pd.to_numeric(mef[detyr])

# %% [code]
hTERT_n1 = hTERT[hTERT['Well Position'].isin(get_wells_by_column(1, 16))]
hTERT_n2 = hTERT[hTERT['Well Position'].isin(get_wells_by_column(9, 16))]
mef_n1 = mef[mef['Well Position'].isin(get_wells_by_column(1, 16))]
mef_n2 = mef[mef['Well Position'].isin(get_wells_by_column(9, 16))]

# %% [code]
hTERT_n1 = hTERT_n1.reset_index()
hTERT_n2 = hTERT_n2.reset_index()
mef_n1 = mef_n1.reset_index()
mef_n2 = mef_n2.reset_index()

# %% [code]
_df = pd.DataFrame({    
    'hTERT - Tyr n1': hTERT_n1[tyr],
    'hTERT - Detyr n1': hTERT_n1[detyr],
    'hTERT - Tyr n2': hTERT_n2[tyr],
    'hTERT - Detyr n2': hTERT_n2[detyr],
    
    'MEF - Tyr n1': mef_n1[tyr],
    'MEF - Detyr n1': mef_n1[detyr],
    'MEF - Tyr n2': mef_n2[tyr],
    'MEF - Detyr n2': mef_n2[detyr],
})

# %% [code]
_df.to_csv("PROCESSED-HCS-Quantification_Tyr_Detyr-hTERT-MEF.csv", sep=";")
