# Supplementary material for: Mathematical modeling of the microtubule detyrosination/tyrosination cycle for cell-based drug screening design
Source: PLoS Comput Biol. 2022 Jun 27;18(6):e1010236. doi: 10.1371/journal.pcbi.1010236 (PMC9236252; doi:10.1371/journal.pcbi.1010236)
Supplement: S1 Data — (ZIP) [file pcbi.1010236.s006.zip › DATA-S1-Quantification-Inhibition/hcs_data_and_processing/HCS_MEF-Inhibition_Detyrosination_Parthenolide_Paclitaxel.ipynb]

# %% [code]
import pandas as pd
import string
import numpy as np

# %% [code]
alphabet = list(string.ascii_uppercase)

def get_wells_by_column(idx, i_end):
    sep = ''
    if idx < 10:
        sep = '0'
    return [alphabet[i] + sep + str(idx) for i in np.arange(0, i_end)]

# %% [code]
df = pd.read_csv("RAWDATA-hTERT_MEF_Data_MEF_Screen_Average.csv", na_values=["Non Num?rique"], sep=";")
df = df[df['Plate Name'].isin(['SNC0052-MAP-40X-E04-MEF-WT-1h'])]

# %% [code]
tyr = 'Nuclei Selected Border - Intensity Cytoplasm A488/Tyr Mean - Mean per Well'
detyr = 'Nuclei Selected Border - Intensity Cytoplasm A647/deTyr Mean - Mean per Well'
tyr_detyr = 'Nuclei Selected Border - Ratio Tyr/deTyr - Mean per Well'

# %% [code]
control_neg = df[df['Well Position'].isin(get_wells_by_column(9, 16))]
control_neg_pac = df[df['Well Position'].isin(get_wells_by_column(1, 16))]

control_pos = df[df['Well Position'].isin(get_wells_by_column(10, 16))]
control_pos_pac = df[df['Well Position'].isin(get_wells_by_column(2, 16))]

parthenolide = df[df['Well Position'].isin(['A11', 'B11', 'C11', 'D11', 'E11', 'F11', 'O12', 'P12', 'A13', 'B13', 'C13', 'D13'])]
parthenolide_pac = df[df['Well Position'].isin(['A03', 'B03', 'C03', 'D03', 'E03', 'F03', 'O04', 'P04', 'A05', 'B05', 'C05', 'D05'])]

# %% [code]
control_neg = control_neg.reset_index()
control_neg_pac = control_neg_pac.reset_index()
control_pos = control_pos.reset_index()
control_pos_pac = control_pos_pac.reset_index()
parthenolide = parthenolide.reset_index()
parthenolide_pac = parthenolide_pac.reset_index()

# %% [code]
_df = pd.DataFrame({
    'concentration': parthenolide.Concentration,
    
    'control_neg tyr': control_neg[tyr],
    'control_neg detyr': control_neg[detyr],
    'control_neg tyr/detyr': control_neg[tyr_detyr],
    
    'control_neg_pac tyr': control_neg_pac[tyr],
    'control_neg_pac detyr': control_neg_pac[detyr],
    'control_neg_pac tyr/detyr': control_neg_pac[tyr_detyr],
    
    'control_pos tyr': control_pos[tyr],
    'control_pos detyr': control_pos[detyr],
    'control_pos tyr/detyr': control_pos[tyr_detyr],
    
    'control_pos_pac tyr': control_pos_pac[tyr],
    'control_pos_pac detyr': control_pos_pac[detyr],
    'control_pos_pac tyr/detyr': control_pos_pac[tyr_detyr],
    
    'parthenolide tyr': parthenolide[tyr],
    'parthenolide detyr': parthenolide[detyr],
    'parthenolide tyr_detyr': parthenolide[tyr_detyr],
    
    'parthenolide paclitaxel tyr': parthenolide_pac[tyr],
    'parthenolide paclitaxel detyr': parthenolide_pac[detyr],
    'parthenolide paclitaxel tyr/detyr': parthenolide_pac[tyr_detyr],
    

})

# %% [code]
_df.to_csv("PROCESSED-HCS_MEF-Inhibition_Detyrosination_Parthenolide_Paclitaxel_1h.csv", sep=";")

# %% [code]
