# Supplementary material for: Mathematical modeling of the microtubule detyrosination/tyrosination cycle for cell-based drug screening design
Source: PLoS Comput Biol. 2022 Jun 27;18(6):e1010236. doi: 10.1371/journal.pcbi.1010236 (PMC9236252; doi:10.1371/journal.pcbi.1010236)
Supplement: S1 Data — (ZIP) [file pcbi.1010236.s006.zip › DATA-S1-Quantification-Inhibition/hcs_data_and_processing/PROCESSED-HCS-Quantification_Tyr_Detyr-hTERT-MEF.csv]

	hTERT - Tyr n1	hTERT - Detyr n1	hTERT - Tyr n2	hTERT - Detyr n2	MEF - Tyr n1	MEF - Detyr n1	MEF - Tyr n2	MEF - Detyr n2
0	4734.993756	469.9354883	5496.769442	448.2541792	5055.469926	469.5486737	5333.739831	474.1712315
1	5969.190915	456.7692987	5713.361099	455.1155596	5615.215883	467.9940929	4976.146726	481.8574956
2	5431.755438	453.7431297	4773.99109	447.7314215	4939.189739	472.1221128	5021.251216	483.9608486
3	4923.758502	446.9449364	5448.653983	448.1422468	5170.063124	463.9716809	5900.527493	495.3110437
4	4923.7018	454.7465603	6032.407159	442.7254223	5080.44953	474.1673683	5696.198755	487.4861382
5	4983.735791	450.1938328	5224.588002	449.0923972	5165.568501	479.4649455	5850.900521	483.0896239
6	6176.704459	454.2588419	7444.396972	455.8224511	5219.865447	474.2999656	6007.603795	503.1995467
7	5305.721193	455.4358132	5892.33632	452.8467891	5150.213702	476.41841	6116.257242	510.9379151
8	5623.60184	453.5811849	6191.313868	451.0779942	5224.523648	490.4529019	5749.692367	498.3110046
9	5756.817391	452.0058996	7138.377983	458.5619387	5438.940825	481.1491372	6144.571016	505.9167164
10	5027.326182	441.3721089	6581.662457	450.1710373	5397.831125	517.3842132	5521.885075	485.9751421
11	5740.518165	450.3474316	7070.730776	450.7767777	5568.021786	497.4251497	6085.756367	503.1264329
12	4258.580645	448.3946497	6421.846849	439.3764964	5685.894812	490.8280999	6479.323093	489.0373003
13	4851.000403	435.934949	6812.010207	443.0048751	5481.701392	471.3582316	6285.904727	494.6048874
14	5794.705752	459.1807632	7498.661629	461.7396307	5325.067276	505.4988124	6577.130838	491.6321959
15	6166.798108	458.224014	7384.506133	467.412846	5536.436908	500.373151	6129.752994	519.425865
