# Supplementary material for: Mathematical modeling of the microtubule detyrosination/tyrosination cycle for cell-based drug screening design
Source: PLoS Comput Biol. 2022 Jun 27;18(6):e1010236. doi: 10.1371/journal.pcbi.1010236 (PMC9236252; doi:10.1371/journal.pcbi.1010236)
Supplement: S1 Data — (ZIP) [file pcbi.1010236.s006.zip › DATA-S1-Quantification-Inhibition/hcs_data_and_processing/PROCESSED-HCS_hTERT-Inhibition_Detyrosination_Parthenolide_Paclitaxel_1h.csv]

	concentration	control_neg tyr	control_neg detyr	control_neg tyr/detyr	control_neg_pac tyr	control_neg_pac detyr	control_neg_pac tyr/detyr	control_pos tyr	control_pos detyr	control_pos tyr/detyr	control_pos_pac tyr	control_pos_pac detyr	control_pos_pac tyr/detyr	parthenolide tyr	parthenolide detyr	parthenolide tyr_detyr	parthenolide paclitaxel tyr	parthenolide paclitaxel detyr	parthenolide paclitaxel tyr/detyr
0	1.7	5496.769442	448.2541792	12.24064079	4734.993756	469.9354883	10.09398198	6374.822726	597.3986934	11.10050504	7162.068137	697.1992877	10.93744937	5080.691203	445.3164411	11.36493118	6277.281552	601.1453117	10.59908163
1	3.3	5713.361099	455.1155596	12.53481746	5969.190915	456.7692987	13.02180033	7308.318333	605.487047	12.41964897	6532.280306	686.8566169	10.24682775	5650.644797	448.4437266	12.53464926	6727.302607	571.5551126	11.95768935
2	6.6	4773.99109	447.7314215	10.67246471	5431.755438	453.7431297	11.91624012	6741.164636	609.4307141	11.38716793	6692.495185	607.9611876	11.26496146	5356.979528	444.3984112	12.04772557	6385.466643	556.9698423	11.76185495
3	12.4	5448.653983	448.1422468	12.16396798	4923.758502	446.9449364	10.99618368	7122.639423	645.4697183	11.53951209	6494.512469	680.8521754	10.10724081	6163.529369	440.9782885	13.94116293	6485.00075	518.1221504	12.54095252
4	25.0	6032.407159	442.7254223	13.59065128	4923.7018	454.7465603	10.81559677	6906.706801	605.9542237	11.73299868	8012.614353	640.9742713	12.86623587	8036.010091	450.115608	17.89004576	7360.937076	494.0351317	14.8978555
5	50.0	5224.588002	449.0923972	11.56244068	4983.735791	450.1938328	11.04540494	8189.996871	598.284307	13.92204942	7232.184558	663.0391152	11.45619797	11295.78807	439.1405988	25.31393092	11197.33684	459.5726948	23.76117207
6	1.7	7444.396972	455.8224511	16.34237987	6176.704459	454.2588419	13.56645041	8294.102941	701.5420733	12.69521717	8713.877922	698.3702829	13.24205331	8614.170088	483.9170738	17.85733204	10255.40237	830.6459473	13.44667545
7	3.3	5892.33632	452.8467891	12.993878	5305.721193	455.4358132	11.6320475	8640.093875	635.6545169	13.96082214	7954.983859	709.0052227	11.93201197	9236.458976	493.4653773	18.72134294	11108.87479	835.1321391	14.07210591
8	6.6	6191.313868	451.0779942	13.72011821	5623.60184	453.5811849	12.37826583	7948.73134	628.2396078	12.92426547	7667.503983	652.2670173	12.15828892	6183.504132	449.0712048	13.74094028	5814.795029	512.7286696	11.52818802
9	12.4	7138.377983	458.5619387	15.5633759	5756.817391	452.0058996	12.71322634	9599.20298	697.897084	14.49072202	7935.176562	741.0970837	11.41805181	6818.469251	445.8076149	15.26122478	7656.933747	533.4068908	14.37861611
10	25.0	6581.662457	450.1710373	14.56936675	5027.326182	441.3721089	11.32612225	8688.767069	675.8513023	13.29974349	8161.990486	641.4522487	13.16860411	7032.244879	441.7141642	15.84458678	7140.098167	478.5018139	14.92199448
11	50.0	7070.730776	450.7767777	15.66977878	5740.518165	450.3474316	12.74319233	8822.696168	676.5700964	13.656452	8360.933524	788.098762	11.5000607	9095.245779	437.7061983	20.57621573	8808.052705	460.6627671	18.56679213
