# Supplementary material for: Mathematical modeling of the microtubule detyrosination/tyrosination cycle for cell-based drug screening design
Source: PLoS Comput Biol. 2022 Jun 27;18(6):e1010236. doi: 10.1371/journal.pcbi.1010236 (PMC9236252; doi:10.1371/journal.pcbi.1010236)
Supplement: S1 Data — (ZIP) [file pcbi.1010236.s006.zip › DATA-S1-Quantification-Inhibition/hcs_data_and_processing/PROCESSED-HCS_MEF-Inhibition_Detyrosination_Parthenolide_Paclitaxel_1h.csv]

	concentration	control_neg tyr	control_neg detyr	control_neg tyr/detyr	control_neg_pac tyr	control_neg_pac detyr	control_neg_pac tyr/detyr	control_pos tyr	control_pos detyr	control_pos tyr/detyr	control_pos_pac tyr	control_pos_pac detyr	control_pos_pac tyr/detyr	parthenolide tyr	parthenolide detyr	parthenolide tyr_detyr	parthenolide paclitaxel tyr	parthenolide paclitaxel detyr	parthenolide paclitaxel tyr/detyr
0	1.7	5333.739831	474.1712315	11.28477145	5055.469926	469.5486737	10.78328086	7679.741572	692.8622016	11.632035	7406.140227	724.4011032	10.68198104	5927.896144	464.9029938	12.53714748	8329.941794	711.8644959	12.52553579
1	3.3	4976.146726	481.8574956	10.32617734	5615.215883	467.9940929	11.99065502	8224.479963	798.2609264	11.07491387	7756.459277	866.3949121	9.846551544	3629.4659	467.4785713	7.401087469	9629.81606	759.878813	13.9602856
2	6.6	5021.251216	483.9608486	10.4022023	4939.189739	472.1221128	10.44407995	8052.48819	712.8699079	11.77173146	7339.671278	785.8848709	10.01914217	3601.966645	461.6085436	7.477195454	9164.841448	784.5169623	12.76091786
3	12.4	5900.527493	495.3110437	12.00835862	5170.063124	463.9716809	11.0981592	7291.180256	792.9237997	9.805928283	6960.30037	922.6632592	8.308431409	7836.015623	474.1656242	16.479224	9904.788195	711.8006102	14.73746171
4	25.0	5696.198755	487.4861382	11.73827075	5080.44953	474.1673683	10.6970373	8936.876313	753.5422907	12.7401347	7306.5817	767.8169242	10.22983819	9894.025256	479.893591	20.47362971	10725.7738	638.1548307	17.08752511
5	50.0	5850.900521	483.0896239	12.10429834	5165.568501	479.4649455	10.77677039	9046.580995	777.232033	12.56451351	7422.988418	708.3514109	11.08610678	5597.885689	467.0549629	11.842787	9688.28238	564.9789254	17.41044046
6	1.7	6007.603795	503.1995467	12.015656	5219.865447	474.2999656	10.99838611	10212.97643	845.6479056	13.09559673	8126.632732	872.1062067	10.29769204	6731.049137	517.2039077	13.11049799	10923.80794	1201.444643	10.42445317
7	3.3	6116.257242	510.9379151	12.05095869	5150.213702	476.41841	10.82330338	8464.511253	895.9527207	10.08925513	8310.219237	790.3884829	11.30517676	7797.782779	523.8472277	14.9813713	12092.40372	1152.599496	11.90899021
8	6.6	5749.692367	498.3110046	11.54625642	5224.523648	490.4529019	10.66591171	10395.01503	812.0846463	13.87160036	8102.656217	834.5904308	10.41348906	6006.041349	484.56172	12.38075698	9901.380847	766.9649552	13.91583744
9	12.4	6144.571016	505.9167164	12.17233482	5438.940825	481.1491372	11.31655195	9509.701177	878.6189592	11.85508555	8451.867585	857.3490544	10.85164379	7536.427466	482.494549	15.59223247	9977.824034	649.5973307	15.88140883
10	25.0	5521.885075	485.9751421	11.37791734	5397.831125	517.3842132	10.52569969	9549.271411	844.4322487	12.26425966	7505.737927	770.1413643	10.44794752	9063.613139	481.2311151	18.73739253	10219.9992	620.8123841	16.90629968
11	50.0	6085.756367	503.1264329	12.11921458	5568.021786	497.4251497	11.26698344	10693.45118	897.2171754	13.014304	8466.234989	728.9501262	12.29093698	8532.282727	462.0168031	18.38221941	9931.584054	540.8989911	18.41229174
12		6479.323093	489.0373003	13.23686404	5685.894812	490.8280999	11.60847595	10729.46974	802.0062046	14.59068096	8325.613833	794.5555382	11.4280774
13		6285.904727	494.6048874	12.7355793	5481.701392	471.3582316	11.63094036	12413.21281	825.0859346	15.98040426	9585.534307	748.3855327	14.02129669
14		6577.130838	491.6321959	13.41382392	5325.067276	505.4988124	10.59029236	7063.439301	599.4530809	11.46663271	7751.544413	875.4580264	9.528350382
15		6129.752994	519.425865	11.86411623	5536.436908	500.373151	11.0539159	6959.365367	563.7026473	12.36760639	9633.980402	947.3489414	11.39944189
