# Supplementary material for: Mathematical modeling of the microtubule detyrosination/tyrosination cycle for cell-based drug screening design
Source: PLoS Comput Biol. 2022 Jun 27;18(6):e1010236. doi: 10.1371/journal.pcbi.1010236 (PMC9236252; doi:10.1371/journal.pcbi.1010236)
Supplement: S1 Data — (ZIP) [file pcbi.1010236.s006.zip › DATA-S1-Quantification-Inhibition/hcs_data_and_processing/RAWDATA-hTERT_MEF_Data_hTERT_Screen_Average.csv]

Plate Name	Well Position	Class	Compound1	Concentration	Micronuclei Selected - Number of Objects	Micronuclei Selected - Fraction of Nucleus Intensity - Mean per Well	Micronuclei Selected - Relative Intensity to Border - Mean per Well	Micronuclei Selected - Distance from Nucleus [px] - Mean per Well	Micronuclei Selected - Gap to Nucleus [px] - Mean per Well	Micronuclei Selected - Area of Micronucleus [px²] - Mean per Well	Micronuclei Selected - Fraction of Nucleus Area - Mean per Well	Micronuclei Selected - Compactness - Mean per Well	Micronuclei Selected - Micronucleus to Cytoplasm Intensity - Mean per Well	Nuclei Selected Border - Number of Objects	Nuclei Selected Border - Intensity Nucleus Hoechst Mean - Mean per Well	Nuclei Selected Border - Intensity Nucleus Hoechst StdDev - Mean per Well	Nuclei Selected Border - Intensity Nucleus Hoechst Sum - Mean per Well	Nuclei Selected Border - Intensity Nucleus Hoechst CV [%] - Mean per Well	Nuclei Selected Border - Morpho Nucleus Area [µm²] - Mean per Well	Nuclei Selected Border - Morpho Nucleus Roundness - Mean per Well	Nuclei Selected Border - Morpho Nucleus Ratio Width to Length - Mean per Well	Nuclei Selected Border - Number of Micronuclei - Mean per Well	Nuclei Selected Border - Intensity Cytoplasm A488/Tyr Mean - Mean per Well	Nuclei Selected Border - Intensity Cytoplasm A488/Tyr StdDev - Mean per Well	Nuclei Selected Border - Intensity Cytoplasm A488/Tyr Sum - Mean per Well	Nuclei Selected Border - Intensity Cytoplasm A488/Tyr CV [%] - Mean per Well	Nuclei Selected Border - Intensity Cytoplasm A647/deTyr Mean - Mean per Well	Nuclei Selected Border - Intensity Cytoplasm A647/deTyr StdDev - Mean per Well	Nuclei Selected Border - Intensity Cytoplasm A647/deTyr Sum - Mean per Well	Nuclei Selected Border - Intensity Cytoplasm A647/deTyr CV [%] - Mean per Well	Nuclei Selected Border - Ratio Tyr/deTyr - Mean per Well	Number of Analyzed Fields	Link
SNC0052-MAP-40X-E04-hTERT-WT-1h	A01	2	DMSO	0	239	0.708690362	0.074311278	19.92650171	14.84035988	32.50627615	0.019394028	0.580886848	0.327216096	492	5721.614426	1687.001068	9628628.045	28.68105039	184.0814779	0.948223309	0.637836158	0.495934959	4734.993756	1977.421887	34981914.19	41.3428238	469.9354883	60.23874694	3265166.232	12.17122038	10.09398198	9	0
SNC0052-MAP-40X-E04-hTERT-WT-1h	B01	2	DMSO	0	169	0.766334949	0.083846728	20.19091548	15.50223966	36.10059172	0.025728524	0.583955946	0.429558645	437	6297.615939	1891.529471	9293245.213	29.12968207	166.8645858	0.953045743	0.649732571	0.389016018	5969.190915	2563.351951	39268598.87	42.48223328	456.7692987	42.93406215	2796332.073	9.213777034	13.02180033	9	0
SNC0052-MAP-40X-E04-hTERT-WT-1h	C01	2	DMSO	0	115	0.755611049	0.07395037	19.50361221	13.65644799	31.75652174	0.020942437	0.61548371	0.37343863	431	5998.724564	1688.134823	9649065.907	27.69553544	177.9287211	0.954562296	0.64337131	0.273781903	5431.755438	2535.931788	43553706.84	45.66455155	453.7431297	48.54481841	3451861.503	10.30586637	11.91624012	9	0
SNC0052-MAP-40X-E04-hTERT-WT-1h	D01	2	DMSO	0	137	0.768374622	0.084069382	23.29126938	12.38598463	40.91240876	0.029266129	0.612782712	0.408690108	427	6246.466697	1931.572129	9074475.63	29.79545464	161.0228552	0.946994373	0.642547809	0.327868852	4923.758502	2139.725658	36048751.37	42.64550628	446.9449364	37.00565197	3021024.785	8.140901489	10.99618368	9	0
SNC0052-MAP-40X-E04-hTERT-WT-1h	E01	2	DMSO	0	136	0.806763432	0.089320402	31.33131008	20.18642623	39.03676471	0.030321444	0.582270836	0.500992571	419	5997.744166	1787.925893	8939199.797	28.94629439	165.6532949	0.950078939	0.643325063	0.324582339	4923.7018	2193.534002	33934577.74	43.8330094	454.7465603	48.69142054	2926298.616	10.06857991	10.81559677	9	0
SNC0052-MAP-40X-E04-hTERT-WT-1h	F01	2	DMSO	0	129	0.736099029	0.084781764	21.58847506	11.59374229	37.31007752	0.029557833	0.601695184	0.459483678	504	6285.142038	1892.044305	9148611.3	29.20845033	161.6081733	0.949298679	0.638578725	0.257936508	4983.735791	2157.431509	33777946.43	42.19153396	450.1938328	47.70271416	2799924.53	9.212220049	11.04540494	9	0
SNC0052-MAP-40X-E04-hTERT-WT-1h	G01	2	DMSO	0	297	0.73696263	0.08571406	16.52526147	11.50502179	37.18518519	0.025241653	0.601230552	0.431889148	437	6536.560844	2052.193143	9902729.039	30.45650053	169.8624102	0.946740354	0.645781276	0.695652174	6176.704459	2734.337368	43099727.49	44.33289249	454.2588419	43.52043504	3078736.735	9.412806543	13.56645041	9	0
SNC0052-MAP-40X-E04-hTERT-WT-1h	H01	2	DMSO	0	145	0.80969296	0.074732723	34.27801299	27.19621308	31.97241379	0.022931666	0.581622621	0.441286368	448	6131.933977	1849.615388	9522750.786	29.24053276	174.5960125	0.949213025	0.642390061	0.323660714	5305.721193	2272.762152	36576187.95	42.01375055	455.4358132	45.65622887	2914643.243	9.756435022	11.6320475	9	0
SNC0052-MAP-40X-E04-hTERT-WT-1h	I01	2	DMSO	0	218	0.738669928	0.083791915	22.66317221	16.3737235	36.16972477	0.024287405	0.601373725	0.413296506	420	6480.918963	1970.215009	10034528.93	29.30974055	175.2542819	0.943056573	0.641129927	0.547619048	5623.60184	2349.491024	42393877.7	40.97256592	453.5811849	38.91057193	3075539.957	8.41578356	12.37826583	9	0
SNC0052-MAP-40X-E04-hTERT-WT-1h	J01	2	DMSO	0	147	0.706124336	0.081912899	22.98240118	16.71095041	35.74829932	0.024343873	0.597749114	0.379445597	465	6637.085094	1971.358767	10164120.6	28.66255738	171.0218007	0.946570086	0.645671004	0.329032258	5756.817391	2356.53173	41039749.71	40.0629879	452.0058996	40.68819221	2873461.333	8.697345609	12.71322634	9	0
SNC0052-MAP-40X-E04-hTERT-WT-1h	K01	2	DMSO	0	86	0.695746049	0.081535194	26.65237959	22.47229024	40.94186047	0.027477576	0.585539647	0.380563605	444	5711.31471	1590.340643	9003049.203	26.66755918	171.2723045	0.947734225	0.638479526	0.209459459	5027.326182	2046.081911	39794373.09	39.19488887	441.3721089	26.63463689	2895302.059	5.930491483	11.32612225	9	0
SNC0052-MAP-40X-E04-hTERT-WT-1h	L01	2	DMSO	0	140	0.804523223	0.091028984	31.63207027	27.09478438	35.82142857	0.024717813	0.586074107	0.46293394	425	6128.551663	1802.035799	9934128.976	28.69387065	178.3393226	0.947076606	0.640505458	0.341176471	5740.518165	2497.186854	41001686.59	42.81294709	450.3474316	35.78630406	3007965.358	7.741948922	12.74319233	9	0
SNC0052-MAP-40X-E04-hTERT-WT-1h	M01	2	DMSO	0	72	0.704701059	0.100866234	19.56110935	13.78444364	52.19444444	0.034705194	0.592613838	0.519419711	448	5773.81991	1649.798907	8664498.81	27.48642747	165.5935908	0.951653356	0.643145107	0.171875	4258.580645	1869.727884	30362189.46	42.52492888	448.3946497	41.13174526	2943960.531	8.987642824	9.461426285	9	0
SNC0052-MAP-40X-E04-hTERT-WT-1h	N01	2	DMSO	0	70	0.747974974	0.092077702	24.82799773	16.3918129	43.78571429	0.033781866	0.588588527	0.44435104	358	5625.462537	1632.626924	8461582.835	28.19903003	163.8437282	0.955461503	0.646429661	0.195530726	4851.000403	2243.509424	39162934.97	45.15144953	435.934949	29.16045594	3292803.078	6.525290212	11.09805061	9	0
SNC0052-MAP-40X-E04-hTERT-WT-1h	O01	2	DMSO	0	212	0.718935884	0.090628446	19.95675036	11.56599173	37.28301887	0.02443292	0.595574806	0.442286955	420	6737.810636	2081.541299	10082291.11	29.76643431	170.3366772	0.946621231	0.642802401	0.514285714	5794.705752	2439.549355	39991929.52	42.33487456	459.1807632	45.16185998	2958823.848	9.633796044	12.59481388	9	0
SNC0052-MAP-40X-E04-hTERT-WT-1h	P01	2	DMSO	0	203	0.729643388	0.077762747	30.43940188	24.75603578	40.52216749	0.027748054	0.559595482	0.377687626	377	6486.798011	1928.091564	10074039.56	28.02685519	175.4554181	0.947921445	0.644914242	0.543766578	6166.798108	2577.850007	47001818.45	41.05589688	458.224014	42.07321632	3213932.387	8.989249309	13.41649835	9	0
SNC0052-MAP-40X-E04-hTERT-WT-1h	A02	2	Paclitaxel	5	112	0.69855093	0.086860577	12.58367957	8.443419299	44.75892857	0.031112512	0.582573577	0.346539851	410	6347.402764	1992.677629	10231603.94	30.60850972	180.0080363	0.944534005	0.644780997	0.27804878	7162.068137	3739.552729	40324479.24	51.45005267	697.1992877	258.6006884	3567930.929	32.57862853	10.93744937	9	0
SNC0052-MAP-40X-E04-hTERT-WT-1h	B02	2	Paclitaxel	5	157	0.685057567	0.078312077	8.677174709	4.54107079	38.56687898	0.024161602	0.551372768	0.378461046	418	6382.935336	1823.926456	10534419.07	28.57405025	182.3779539	0.954101795	0.657538068	0.389952153	6532.280306	3288.169878	45056179.62	49.56626773	686.8566169	244.1652324	4193224.859	30.50032432	10.24682775	9	0
SNC0052-MAP-40X-E04-hTERT-WT-1h	C02	2	Paclitaxel	5	59	0.826603469	0.087830817	15.54393278	12.10548239	42.47457627	0.033093898	0.563609303	0.375437881	369	6390.615906	1961.837411	9624040.179	30.49111825	164.9657586	0.946651266	0.643013111	0.159891599	6692.495185	3702.842782	36496401.89	54.59230951	607.9611876	207.187492	3022989.409	29.96067452	11.26496146	9	0
SNC0052-MAP-40X-E04-hTERT-WT-1h	D02	2	Paclitaxel	5	73	0.758026431	0.098689361	16.5475435	10.98646092	39.10958904	0.034002061	0.643222195	0.410251407	396	6371.669326	1958.943252	9698000.071	30.16011743	171.083004	0.953262324	0.654141548	0.194444444	6494.512469	3422.41264	38217326.61	52.21099655	680.8521754	256.8741167	3684596.056	33.68702771	10.10724081	9	0
SNC0052-MAP-40X-E04-hTERT-WT-1h	E02	2	Paclitaxel	5	101	0.696582357	0.092926434	14.5909925	11.1763666	40.31683168	0.030760715	0.587759122	0.389128726	378	6606.831278	2055.946725	9840569.778	30.3920376	165.5806185	0.952221714	0.650245306	0.272486772	8012.614353	4316.927452	43641560.51	53.64307701	640.9742713	219.2772003	3183771.693	30.95828394	12.86623587	9	0
SNC0052-MAP-40X-E04-hTERT-WT-1h	F02	2	Paclitaxel	5	57	0.716612342	0.093262464	12.72188676	9.693621719	39.1754386	0.031315972	0.593500102	0.389672467	426	6320.261632	1870.399801	9861289.674	28.95701973	172.8946993	0.950003936	0.647545722	0.133802817	7232.184558	3751.004607	40185808.08	50.84743067	663.0391152	236.5053861	3329808.622	31.6094208	11.45619797	9	0
SNC0052-MAP-40X-E04-hTERT-WT-1h	G02	2	Paclitaxel	5	112	0.693216946	0.082174961	15.70022605	10.27968578	40.69642857	0.022599577	0.57087814	0.334599698	371	6896.504236	2116.59543	11555273.23	30.29206704	185.5080696	0.938614333	0.640847186	0.312668464	8713.877922	4511.874759	49155209.02	51.27821535	698.3702829	262.1911013	3648404.633	33.75136325	13.24205331	9	0
SNC0052-MAP-40X-E04-hTERT-WT-1h	H02	2	Paclitaxel	5	102	0.677622093	0.079174559	7.438824231	3.818218139	39.30392157	0.027647245	0.559136534	0.309255385	418	6582.844666	2061.951527	10163045.07	30.6318786	169.9866409	0.933729629	0.632919955	0.244019139	7954.983859	4133.277441	41402797.35	51.2972546	709.0052227	263.395878	3178769.524	33.41664805	11.93201197	9	0
SNC0052-MAP-40X-E04-hTERT-WT-1h	I02	2	Paclitaxel	5	104	0.707578048	0.089232974	12.14283581	5.553332294	43.67307692	0.037892587	0.600394806	0.344519818	413	6628.892792	2080.786202	10659641.8	30.92637212	176.1317436	0.939294891	0.63630024	0.251815981	7667.503983	4011.875369	42220603.66	51.68635615	652.2670173	220.7655698	3197344.596	30.59098109	12.15828892	9	0
SNC0052-MAP-40X-E04-hTERT-WT-1h	J02	2	Paclitaxel	5	159	0.689173349	0.094245486	12.6067697	8.271085474	39.85534591	0.033737132	0.625020721	0.376888929	421	6966.872911	2226.218365	10519474.04	30.97076379	171.6749608	0.943016381	0.642021077	0.382422803	7935.176562	4135.882951	44780357.62	51.39190541	741.0970837	309.5853059	3746411.724	37.69391591	11.41805181	9	0
SNC0052-MAP-40X-E04-hTERT-WT-1h	K02	2	Paclitaxel	5	83	0.698868062	0.082046476	13.04278683	6.918447981	42.24096386	0.027769765	0.581321667	0.31706659	348	6708.958473	2063.108946	11056461.82	30.51338824	180.1252252	0.941808791	0.647899093	0.247126437	8161.990486	4206.761858	47364855.39	49.85860685	641.4522487	211.5586952	3240364	29.16747211	13.16860411	9	0
SNC0052-MAP-40X-E04-hTERT-WT-1h	L02	2	Paclitaxel	5	147	0.676043235	0.084101096	11.11476195	6.966946577	38.85714286	0.025899249	0.569016765	0.349664492	360	6635.948632	2158.570307	10652937.52	32.07353652	178.1489988	0.938359445	0.641107391	0.411111111	8360.933524	4472.781311	47036781.53	53.35274483	788.098762	351.2410549	4141964.281	40.06019001	11.5000607	9	0
SNC0052-MAP-40X-E04-hTERT-WT-1h	M02	2	Paclitaxel	5	59	0.671534331	0.085220353	18.70296176	14.26792164	45.18644068	0.036044551	0.581778229	0.314126165	361	6399.005431	1944.17682	9833471.332	30.0398843	169.1733726	0.950732663	0.652039901	0.166204986	6935.368453	3689.197229	43266605.09	52.17053663	607.712376	182.4450901	3318064.629	27.13733086	11.69766287	9	0
SNC0052-MAP-40X-E04-hTERT-WT-1h	N02	2	Paclitaxel	5	35	0.787889297	0.082544697	7.540585259	4.661142785	35.68571429	0.027377291	0.598274707	0.430074081	307	6240.491377	1854.22509	9811130.993	29.52735112	171.6974239	0.958125387	0.658049374	0.114006515	8759.286168	4844.460188	50542278.3	54.56810948	663.1398551	254.7180862	3590442.355	34.37460334	14.06414893	9	0
SNC0052-MAP-40X-E04-hTERT-WT-1h	O02	2	Paclitaxel	5	127	0.668096447	0.086230019	10.62774967	5.87872865	38.01574803	0.022697326	0.601216703	0.358338723	304	6700.725235	2071.134127	11010003.78	30.59256511	177.6753528	0.939998995	0.646512243	0.417763158	9493.161244	5114.124652	55383439.46	53.96050761	661.7592259	238.3554244	3559502.428	32.77644583	14.92097553	9	0
SNC0052-MAP-40X-E04-hTERT-WT-1h	P02	2	Paclitaxel	5	90	0.651843272	0.085510697	10.41915193	6.341202495	42.54444444	0.032190289	0.566419233	0.342210311	269	6525.837531	1951.819805	10093151.16	29.30127035	172.4165068	0.942627033	0.64516704	0.338289963	9914.990393	5405.259445	59333304.41	54.07419034	679.2810951	254.5507659	3830361.108	34.24004846	15.02823872	9	0
SNC0052-MAP-40X-E04-hTERT-WT-1h	A03	2	Parthenolide	1.7	79	0.61934181	0.108741878	15.34973335	8.352358643	49.46835443	0.049765306	0.584911999	0.353728624	443	5947.469122	1854.440544	8965602.054	30.59809634	165.4230108	0.947500615	0.64990102	0.180586907	6277.281552	3372.874853	35140104.22	53.0465955	601.1453117	180.2250994	3014448.655	26.55736854	10.59908163	9	0
SNC0052-MAP-40X-E04-hTERT-WT-1h	B03	2	Parthenolide	3.3	57	0.796024982	0.104223976	23.7391321	16.17282666	57.85964912	0.0620003	0.576960269	0.446178641	368	6061.683621	1815.042816	8046703.707	29.62694663	139.8898429	0.940258895	0.628167172	0.154891304	6727.302607	3827.378832	30910606.98	54.78154378	571.5551126	145.5555605	2179472.443	22.98046713	11.95768935	9	0
SNC0052-MAP-40X-E04-hTERT-WT-1h	C03	2	Parthenolide	6.6	45	0.764600416	0.084358253	16.39519276	12.1806213	51.15555556	0.045430682	0.624172022	0.33282915	261	5672.856505	1836.583555	6985279.441	31.54920701	129.6080829	0.942599244	0.639730222	0.172413793	6385.466643	3803.044711	31147814.79	57.77711216	556.9698423	136.8465658	2098464.291	21.59996457	11.76185495	9	0
SNC0052-MAP-40X-E04-hTERT-WT-1h	D03	2	Parthenolide	12.4	34	0.713140334	0.105489742	8.379706607	4.278823649	64.73529412	0.068818669	0.647313699	0.317140893	224	5429.320897	1741.182122	5779084.951	31.17260502	109.5381451	0.941305369	0.647003252	0.151785714	6485.00075	4214.631213	23521467.79	64.19553166	518.1221504	102.3128805	1692292.759	18.3022609	12.54095252	9	0
SNC0052-MAP-40X-E04-hTERT-WT-1h	E03	2	Parthenolide	25	37	0.884084018	0.094588752	13.28301014	9.255213663	60.21621622	0.05271211	0.634364959	0.302257918	193	5348.188883	1748.391039	5999959.974	31.67829022	114.8635426	0.942734182	0.65957151	0.191709845	7360.937076	4878.355007	21884862.83	67.5271923	494.0351317	76.16229371	1333325.601	14.54918264	14.8978555	9	0
SNC0052-MAP-40X-E04-hTERT-WT-1h	F03	2	Parthenolide	50	4	0.528380172	0.135680755	44.87111855	38.25626612	95	0.136229434	0.802143356	0.261108875	47	4149.883692	1274.056591	2661449.34	29.29003515	64.83451353	0.975926312	0.739358174	0.085106383	11197.33684	8219.374551	20906722.21	77.423925	459.5726948	44.45500819	1291944.745	9.327914337	23.76117207	9	0
SNC0052-MAP-40X-E04-hTERT-WT-1h	G03	2	IBZ37	1.7	130	0.789243375	0.084775866	19.63358402	14.08076229	39.57692308	0.029051988	0.546529603	0.396592567	422	6604.721839	2065.138609	10244055.64	30.45294545	173.1027671	0.941139962	0.639932064	0.308056872	7432.147681	3810.99509	39142547.77	50.05397955	647.9431302	230.6981738	3102012.709	30.40880432	11.92004246	9	0
SNC0052-MAP-40X-E04-hTERT-WT-1h	H03	2	IBZ37	3.3	162	0.756200987	0.086783706	16.89303761	11.63903534	41.14814815	0.030804018	0.602470071	0.332098778	398	6567.094625	2126.755184	9993378.377	31.44798447	166.831981	0.937932388	0.63909281	0.412060302	7935.868707	4104.01917	40458482.68	51.15409212	636.5888837	206.1503902	2948197.43	28.60257605	12.96635615	9	0
SNC0052-MAP-40X-E04-hTERT-WT-1h	I03	2	IBZ37	6.6	53	0.694339861	0.08780191	16.02686395	12.30259696	37.32075472	0.033020599	0.619787263	0.329998093	334	6514.337859	2027.761732	10672831.46	30.2643645	183.594413	0.945001688	0.648580353	0.164670659	8298.102833	4344.801505	46854210.99	51.76220122	636.7573974	209.7749217	3241711.778	28.90728729	13.55439399	9	0
SNC0052-MAP-40X-E04-hTERT-WT-1h	J03	2	IBZ37	12.4	66	0.666528772	0.095653692	12.23428324	4.699204506	44.15151515	0.030711557	0.609265788	0.364783901	327	6670.598865	2072.788117	10903079.15	30.4244724	179.794481	0.945916767	0.64797531	0.211009174	8916.307795	4776.045514	51121835.99	52.64763106	628.931418	207.496351	3231671.599	29.38304921	14.87208315	9	0
SNC0052-MAP-40X-E04-hTERT-WT-1h	K03	2	IBZ37	25	110	0.707751716	0.084615376	13.72172034	9.927420251	34.98181818	0.020239653	0.653482986	0.366360628	336	6627.5377	2187.668958	10972174.49	32.41126426	184.3621448	0.939183193	0.644487008	0.330357143	8862.161252	4772.781844	46624660.63	54.00836928	675.1967003	249.4885963	3363963.217	32.89787213	13.89218823	9	0
SNC0052-MAP-40X-E04-hTERT-WT-1h	L03	2	IBZ37	50	83	0.807905046	0.107378594	21.97878673	17.18175994	45.18072289	0.032927813	0.623499671	0.436068238	305	6680.879756	2141.682354	10747348.43	31.35093427	178.2736987	0.942206141	0.643212445	0.275409836	9212.74801	5101.476672	46824765.84	54.97580771	618.1296794	202.5789168	3011073.807	29.61050322	15.48108792	9	0
SNC0052-MAP-40X-E04-hTERT-WT-1h	M03	2	IBZ36	1.7	55	0.742880708	0.08111153	14.34541176	10.14874028	39.29090909	0.029918529	0.589731263	0.342246695	329	6115.794631	1816.746951	9430312.79	29.34909684	165.95733	0.949641007	0.644983189	0.167173252	7866.61701	4588.892117	45312632.06	57.61831247	603.087025	216.27207	3211266.553	32.07003554	13.57307416	9	0
SNC0052-MAP-40X-E04-hTERT-WT-1h	N03	2	IBZ36	3.3	42	0.807724876	0.095854719	17.5732237	14.07176834	43.92857143	0.049997754	0.630822828	0.4048671	281	6118.747887	1930.978836	8232866.061	31.31929568	145.9677978	0.949032572	0.645738163	0.153024911	8529.437022	5183.7459	41319974.77	60.04609021	590.2520353	198.2424413	2534565.47	29.64630252	14.9672575	9	0
SNC0052-MAP-40X-E04-hTERT-WT-1h	O03	2	IBZ36	6.6	98	0.671893795	0.080662505	15.68051186	9.398016049	38.80612245	0.033569627	0.569099271	0.337504875	245	7181.809723	2331.35177	11197228.46	31.74048448	174.4144981	0.944074808	0.651801064	0.4	11340.87351	6263.392823	60401931.88	54.76136392	783.1813429	347.5192867	3942452.522	40.58095206	15.44648962	9	0
SNC0052-MAP-40X-E04-hTERT-WT-1h	P03	2	IBZ36	12.4	94	0.642203454	0.078847396	14.07767238	7.119376105	40.79787234	0.022512002	0.562508217	0.315453689	239	7124.263256	2178.826338	11532020.14	30.27356827	178.515249	0.9420181	0.64520331	0.40167364	11828.75186	6458.031286	69336495.75	53.77563073	740.0337182	311.7324656	4122929.87	38.61449505	16.77605431	9	0
SNC0052-MAP-40X-E04-hTERT-WT-1h	A04	2	IBZ36	25	99	0.692567006	0.09256922	13.35636384	7.989866637	40.16161616	0.031830251	0.621517197	0.3632716	463	6154.847004	1883.79411	9546007.322	29.7466606	172.4609781	0.944634027	0.64497185	0.218142549	6859.232665	3595.959881	36851343.53	51.28281249	651.0961503	226.5437612	3147382.102	30.53718839	10.96838993	9	0
SNC0052-MAP-40X-E04-hTERT-WT-1h	B04	2	IBZ36	50	89	0.766680073	0.102381158	20.85416613	15.21268145	38.17977528	0.028144566	0.626746017	0.422613724	386	6489.924899	2133.73105	9584281.088	32.00117191	165.0119954	0.935485689	0.630057625	0.233160622	7305.646996	3889.347593	36170818.61	51.37212771	672.1843422	235.2511664	2757735.083	31.52742499	11.38441766	9	0
SNC0052-MAP-40X-E04-hTERT-WT-1h	C04	2	IBZ35	1.7	52	0.735275296	0.092629328	15.53282768	10.16169401	54.51923077	0.043829397	0.551777256	0.374504065	376	6297.613556	1893.142911	9427168.479	29.49129815	165.7264825	0.948189417	0.642829994	0.138297872	6613.397483	3466.346078	39700298.03	51.89884446	593.3180597	180.0804099	3228758.965	27.50961085	11.43606897	9	0
SNC0052-MAP-40X-E04-hTERT-WT-1h	D04	2	IBZ35	3.3	28	0.701519931	0.096471257	33.48427743	26.16562604	63.39285714	0.061957481	0.632049672	0.32657611	315	5793.031733	1727.563942	7500685.4	29.71030892	135.1530819	0.946943816	0.640170435	0.088888889	6329.778335	3517.398218	30930429.1	54.08100603	578.7547634	163.5057307	2268884.016	25.43187446	11.26243119	9	0
SNC0052-MAP-40X-E04-hTERT-WT-1h	E04	2	IBZ35	6.6	62	0.69545014	0.089053765	14.35763154	9.532808615	40.06451613	0.032457692	0.607054472	0.356434444	373	6147.756853	1864.904543	9653938.92	29.81334131	171.450672	0.942899047	0.643686245	0.171581769	7526.365188	3992.895034	40502364.41	52.57537035	623.856368	205.1107908	2995466.818	29.02413527	12.48830279	9	0
SNC0052-MAP-40X-E04-hTERT-WT-1h	F04	2	IBZ35	12.4	59	0.736392688	0.087222715	25.49275809	19.6486709	43.57627119	0.03550711	0.59448662	0.336729355	353	6397.260437	1940.609632	9304727.72	29.90048927	156.3088387	0.942583443	0.64382006	0.169971671	7768.985814	4226.14225	41077302.57	54.4252511	595.4492644	177.8554539	2678657.099	26.95749923	13.2873709	9	0
SNC0052-MAP-40X-E04-hTERT-WT-1h	G04	2	IBZ35	25	97	0.71147317	0.08467807	16.48252028	10.76844522	41.01030928	0.03066433	0.529414778	0.327264878	354	7036.160592	2171.468139	10975977.02	30.34926336	172.7601064	0.940151056	0.638756321	0.274011299	9580.534216	4891.26994	51484463.48	50.44615978	680.454099	235.6980652	3205333.921	30.99851839	14.89992174	9	0
SNC0052-MAP-40X-E04-hTERT-WT-1h	H04	2	IBZ35	50	79	0.764880686	0.079230452	24.9571028	16.99092342	40.7721519	0.027218717	0.569138715	0.358782172	314	6537.861805	1955.083562	10036489.99	29.17361592	165.6138923	0.944100361	0.64196456	0.257961783	8514.274961	4260.947451	49276538.18	48.54467033	624.9000719	185.1362605	3199854.36	27.01225083	13.93731048	9	0
SNC0052-MAP-40X-E04-hTERT-WT-1h	I04	2	Paclitaxel	1.7	93	0.685928867	0.086685452	10.59145326	5.473293607	43.48387097	0.02916922	0.562043886	0.333112425	377	6495.453828	2053.136645	9881898.761	30.77749363	169.407984	0.940264455	0.641361437	0.24668435	7608.507595	3897.365007	40004935.82	50.61854219	684.893014	234.5465167	3098586.337	30.79317662	11.77973799	9	0
SNC0052-MAP-40X-E04-hTERT-WT-1h	J04	2	Paclitaxel	3.3	76	0.737412289	0.073471962	12.80366664	8.725946644	39.76315789	0.032670407	0.556563644	0.303115967	324	6954.727645	2110.157621	11094588.47	29.73785178	176.174671	0.945115328	0.64023708	0.240740741	9222.89761	4841.661497	54420068.1	52.14155932	708.051303	273.556674	3799596.531	34.78411994	13.77436805	9	0
SNC0052-MAP-40X-E04-hTERT-WT-1h	K04	2	Paclitaxel	6.6	66	0.666590675	0.087853664	13.61531276	7.633535932	41.12121212	0.034891941	0.550271358	0.337973571	322	6659.040382	2040.198319	10796444.43	29.58449063	178.6150358	0.946616128	0.645446193	0.204968944	8455.632205	4546.231593	46590750.08	52.91691441	676.7003881	253.0609921	3462294.382	33.38222428	13.13068333	9	0
SNC0052-MAP-40X-E04-hTERT-WT-1h	L04	2	Paclitaxel	12.4	79	0.735859301	0.099200077	13.19399207	7.269815984	45.84810127	0.035471157	0.598963224	0.372976733	313	6592.315423	1986.535037	10929185.86	29.75523628	181.8215921	0.94191228	0.638993338	0.258785942	8493.899696	4545.623391	49759842.6	52.65810466	677.9153198	234.6658001	3664301.834	30.28600399	13.22184042	9	0
SNC0052-MAP-40X-E04-hTERT-WT-1h	M04	2	Paclitaxel	25	19	0.655656825	0.100972237	10.609025	6.97649504	72.36842105	0.051993019	0.557271005	0.362573238	323	5733.351997	1622.969808	7307872.025	28.08183166	133.9848203	0.944902674	0.628019662	0.058823529	6694.088938	4096.815676	31694552.82	60.41995004	590.914196	172.248832	2352881.118	25.94630855	11.77558935	9	0
SNC0052-MAP-40X-E04-hTERT-WT-1h	N04	2	Paclitaxel	50	41	0.740061762	0.075146807	21.63295521	17.81670725	35.85365854	0.025794679	0.561803599	0.314562823	300	6199.690836	1859.882163	9897240.953	29.62011385	171.7279691	0.95518754	0.653080473	0.143333333	8513.015365	4861.085119	55368674.79	56.54264201	605.2188271	180.9503	3747946.433	27.01880169	14.4662148	9	0
SNC0052-MAP-40X-E04-hTERT-WT-1h	O04	2	Parthenolide	1.7	121	0.687146284	0.081417378	17.51956653	13.09030992	42.01652893	0.032885838	0.592875207	0.319238667	267	7121.30325	2327.803258	10607502.51	32.48407924	162.7979431	0.923768348	0.618972536	0.456928839	10255.40237	5795.295117	48189477.23	56.0168187	830.6459473	374.5927999	3452412.378	40.9720526	13.44667545	9	0
SNC0052-MAP-40X-E04-hTERT-WT-1h	P04	2	Parthenolide	3.3	105	0.667339443	0.077647778	8.771931008	4.818699097	36.01904762	0.023997191	0.568899188	0.322355269	228	6015.694424	1933.883354	8473727.404	31.92262712	153.2827161	0.937188723	0.633372415	0.460526316	11108.87479	6289.560246	51599036.95	55.08850335	835.1321391	378.026963	3585756.684	41.40193952	14.07210591	9	0
SNC0052-MAP-40X-E04-hTERT-WT-1h	A05	2	Parthenolide	6.6	139	0.783387521	0.088473755	14.61440816	10.16107757	40.39568345	0.034652497	0.56842312	0.528361885	393	7021.375081	2047.048773	8944068.827	28.6008676	146.1830125	0.946669865	0.632329446	0.356234097	5814.795029	2981.614322	34695646.51	49.81779032	512.7286696	95.27311864	2668406.733	15.90060714	11.52818802	9	0
SNC0052-MAP-40X-E04-hTERT-WT-1h	B05	2	Parthenolide	12.4	68	0.714781475	0.097968686	20.14006394	12.851999	60.26470588	0.05772802	0.60987258	0.301950409	276	5727.42619	1862.437537	7055043.739	31.84173063	125.1207626	0.940199628	0.647870235	0.246376812	7656.933747	4736.98626	26381970.39	62.46338547	533.4068908	111.8373235	1576931.308	19.32688754	14.37861611	9	0
SNC0052-MAP-40X-E04-hTERT-WT-1h	C05	2	Parthenolide	25	64	0.774737576	0.087941407	26.70606142	20.82702277	46.1875	0.042519915	0.573008741	0.359702759	225	6175.778743	1831.858411	7075074.04	29.55488587	116.4168375	0.939655888	0.633868726	0.293333333	7140.098167	4424.754975	32299049.5	61.32670709	478.5018139	63.59453709	1904387.173	12.78080365	14.92199448	9	0
SNC0052-MAP-40X-E04-hTERT-WT-1h	D05	2	Parthenolide	50	4	0.629773035	0.137639796	17.8103137	11.05627084	122	0.190589073	0.667281004	0.314844597	27	4485.09666	1334.414322	3793144.667	28.21595696	83.28100524	0.953116107	0.687129108	0.148148148	8808.052705	6527.219832	22637610.04	74.87550271	460.6627671	44.91937863	1344390.074	9.552089768	18.56679213	9	0
SNC0052-MAP-40X-E04-hTERT-WT-1h	E05	2	IBZ37	1.7	57	0.783412981	0.107054897	15.8107575	9.73655708	44.68421053	0.045836934	0.639442974	0.440418508	382	6293.105544	1878.749047	9345276.929	29.11595687	162.4737547	0.946552865	0.650347381	0.14921466	6934.236702	3632.563217	36054002.11	50.55083458	582.6303436	161.3849439	2605117.639	24.32239616	12.1591378	9	0
SNC0052-MAP-40X-E04-hTERT-WT-1h	F05	2	IBZ37	3.3	81	0.766853835	0.108101901	13.08558119	7.305357854	49.0617284	0.048343936	0.651000509	0.420581735	371	6422.904963	2043.387805	10295639.51	31.27706682	177.522907	0.940223205	0.636371575	0.223719677	7726.816788	4158.875442	41653250.4	53.58470978	628.7249114	209.7746168	3130006.294	29.49358014	12.74504663	9	0
SNC0052-MAP-40X-E04-hTERT-WT-1h	G05	2	IBZ37	6.6	72	0.627341469	0.082316402	21.2277491	15.82163929	51.04166667	0.039963841	0.544659372	0.299509102	301	7009.252501	1979.518767	10827023.16	28.1932247	172.7662895	0.950127791	0.649088383	0.249169435	7751.04871	3910.228865	49916899.21	49.03363367	569.9271976	142.2002948	3436380.977	21.52158359	14.06570453	9	0
SNC0052-MAP-40X-E04-hTERT-WT-1h	H05	2	IBZ37	12.4	86	0.708781333	0.080477839	14.39555052	6.93816508	34.62790698	0.021593165	0.574714896	0.337596251	297	7260.557437	2100.878058	11606929.68	28.72176354	178.736705	0.95302737	0.655926663	0.28956229	8631.290833	4229.313576	57530685.13	48.05702627	620.136241	190.4032563	3799262.993	26.46803733	14.86507149	9	0
SNC0052-MAP-40X-E04-hTERT-WT-1h	I05	2	IBZ37	25	54	0.720394107	0.096370896	15.67977968	9.91024986	43.48148148	0.039216045	0.570918045	0.378165428	347	6621.176533	2037.427516	10230831.74	30.28665179	169.5287889	0.942479727	0.645720814	0.158501441	8483.54446	4492.080024	45844817.42	53.29728345	601.7462346	182.6893679	2934984.101	27.67644395	14.50977582	9	0
SNC0052-MAP-40X-E04-hTERT-WT-1h	J05	2	IBZ37	50	38	0.777435956	0.09339826	17.69072252	11.55619523	44.5	0.038488065	0.560905375	0.477670027	397	6103.966361	1764.698937	8763386.781	28.41104877	156.4945305	0.952481959	0.647893706	0.105793451	6176.243575	3247.755518	37349946.92	51.95735967	560.099556	147.8533435	2888795.904	23.58129693	11.31502775	9	0
SNC0052-MAP-40X-E04-hTERT-WT-1h	K05	2	IBZ36	1.7	72	0.711712228	0.088465332	14.34464597	8.728701696	42.94444444	0.03510193	0.557726176	0.351464795	359	6955.525511	2128.126763	10910369.88	29.78192387	175.9920449	0.941868967	0.637015559	0.200557103	8220.337162	4177.774229	45069354.79	50.38779279	635.7042024	205.396938	3150148.46	29.25125405	13.44051596	9	0
SNC0052-MAP-40X-E04-hTERT-WT-1h	L05	2	IBZ36	3.3	80	0.711553467	0.086290868	15.53603729	9.868858527	41.3	0.030058446	0.566921346	0.328415755	359	6560.47519	1962.677912	10335637.75	29.37983651	174.2598015	0.939725715	0.63333562	0.231197772	7816.480989	4115.71731	43611258.92	51.51916635	600.4464945	168.4970113	2960721.206	25.70608569	13.42794203	9	0
SNC0052-MAP-40X-E04-hTERT-WT-1h	M05	2	IBZ36	6.6	13	0.761012339	0.11510685	3.216225505	0.42091531	46.53846154	0.037184426	0.674668241	0.514327023	307	5971.45185	1718.326493	8444692.638	28.50892739	152.1978079	0.953108531	0.639202694	0.042345277	7508.639007	4317.992169	43886729.22	56.25902571	536.0268043	131.314583	2723411.886	22.17574809	14.2425817	9	0
SNC0052-MAP-40X-E04-hTERT-WT-1h	N05	2	IBZ36	12.4	30	0.698115521	0.114898587	13.38087285	8.376696603	35.8	0.043180925	0.724762831	0.382048372	361	5632.537124	1606.041775	7794920.867	27.92465986	147.0487072	0.947882331	0.639266305	0.085872576	6851.812428	3759.641436	37945072.86	53.26593569	546.9869857	138.2597561	2649150.989	22.42424685	12.67978477	9	0
SNC0052-MAP-40X-E04-hTERT-WT-1h	O05	2	IBZ36	25	129	0.646626387	0.089097467	10.71361115	6.332544886	41.01550388	0.030960123	0.595233643	0.330020594	305	6952.541244	2250.11137	10345749.65	31.59803406	167.5734871	0.940000051	0.639890983	0.439344262	9723.692978	5249.010195	50158392.28	53.5177247	775.045609	349.3189055	3551537.479	39.64689096	13.51610062	9	0
SNC0052-MAP-40X-E04-hTERT-WT-1h	P05	2	IBZ36	50	145	0.7042265	0.080956113	14.40803374	9.404180224	37.91034483	0.025525097	0.567722728	0.390775687	295	6765.325188	2175.788047	10517169.53	31.35869605	173.9488659	0.945667218	0.652447333	0.494915254	9425.808409	5133.722706	56940213.35	53.9864622	678.7562709	242.0222596	3700687.62	32.26754303	14.47598592	9	0
SNC0052-MAP-40X-E04-hTERT-WT-1h	A06	2	IBZ35	1.7	113	0.789764073	0.105365022	11.29390217	6.740001674	39.94690265	0.038274177	0.610203135	0.463115816	463	6292.954286	2018.623455	9480069.853	30.91400841	168.1001779	0.945756944	0.646996603	0.244060475	6615.858386	3536.008814	37050992.21	52.74567798	639.273239	213.0851683	3102492.259	29.12611457	10.89303828	9	0
SNC0052-MAP-40X-E04-hTERT-WT-1h	B06	2	IBZ35	3.3	85	0.728680337	0.087654141	22.49017488	14.88850064	42.74117647	0.028481822	0.592687902	0.455545765	305	7683.171587	1989.475037	10399586.96	26.41013837	153.1300426	0.953546867	0.650376944	0.318032787	6914.382549	3301.702744	51420538.18	46.38333997	547.7146944	124.9892308	3555450.125	19.23671501	13.27444927	9	0
SNC0052-MAP-40X-E04-hTERT-WT-1h	C06	2	IBZ35	6.6	41	0.663955327	0.081880997	16.42883043	12.20760865	51.73170732	0.036780581	0.533596462	0.297821027	379	6321.147704	1883.884062	9631484.319	29.67292166	166.6781083	0.947235243	0.633925492	0.10817942	6835.61767	3641.824106	37936109.46	52.7390952	607.3837844	189.0686866	3024287.639	28.35218023	11.70137935	9	0
SNC0052-MAP-40X-E04-hTERT-WT-1h	D06	2	IBZ35	12.4	72	0.702762649	0.095443963	18.1093767	10.85287825	42.04166667	0.040377791	0.629863692	0.363653002	432	6253.669393	1966.018108	8956119.435	31.01561199	154.7653657	0.946330056	0.640325658	0.166666667	6119.80936	3232.692541	32672672.31	52.50841249	630.7108923	206.9810528	2953517.44	29.70293407	9.932224766	9	0
SNC0052-MAP-40X-E04-hTERT-WT-1h	E06	2	IBZ35	25	92	0.71883543	0.092587203	17.58453489	10.03162056	37.39130435	0.035847316	0.575532307	0.359726891	341	6845.57201	2211.886364	10874236.68	31.9480814	174.8585349	0.941445084	0.644638141	0.281524927	8848.03511	4703.13829	49535554.39	53.17751954	627.5179227	198.659061	3153986.12	29.05754865	14.56843058	9	0
SNC0052-MAP-40X-E04-hTERT-WT-1h	F06	2	IBZ35	50	137	0.657494751	0.085516245	14.95731198	10.49463651	34.89051095	0.030161112	0.567587477	0.355329575	404	6419.940911	1950.318202	10308205.24	29.71127938	178.1909338	0.950465894	0.644650031	0.341584158	7979.086086	3971.682658	51333439.48	49.21758202	627.1414283	192.7876379	3673947.314	27.84803727	13.24903917	9	0
SNC0052-MAP-40X-E04-hTERT-WT-1h	G06	2	Paclitaxel	1.7	92	0.713747029	0.0780483	14.5228963	6.868838165	34.43478261	0.024209828	0.580679201	0.306024177	368	7053.381925	2274.419639	10607901.06	31.62762809	165.4321103	0.936352964	0.633280329	0.252717391	9157.967702	4798.343724	44396652.85	50.97010577	710.6114044	257.9344496	3044641.91	32.89442025	13.65804367	9	0
SNC0052-MAP-40X-E04-hTERT-WT-1h	H06	2	Paclitaxel	3.3	118	0.640393374	0.081167127	20.69599291	13.9195104	47.74576271	0.036820837	0.560634205	0.379365139	349	8209.0966	2200.137045	10839830.48	26.77686419	153.360855	0.946837297	0.633076571	0.349570201	6440.689048	3567.901311	41390095.13	54.83152937	557.9496685	140.406181	3483979.381	19.61025122	11.90123274	9	0
SNC0052-MAP-40X-E04-hTERT-WT-1h	I06	2	Paclitaxel	6.6	110	0.735807632	0.090870654	11.27878929	6.612984837	37.93636364	0.030308386	0.598804972	0.360391056	396	6817.818795	2153.10662	10780366.8	31.37513265	175.7716015	0.942062949	0.64429769	0.285353535	8139.652132	4445.803992	41482438.37	53.58573018	718.2443142	266.4197097	3279582.114	33.39579015	12.06850451	9	0
SNC0052-MAP-40X-E04-hTERT-WT-1h	J06	2	Paclitaxel	12.4	127	0.679415766	0.078187019	13.01187615	8.065148613	38.8976378	0.025072865	0.528711216	0.396450746	322	7173.00415	2028.23781	11069123.48	28.29252157	173.7646295	0.952246141	0.648368444	0.394409938	8234.86027	4394.057664	53148226.78	52.59941798	651.6187829	205.1235602	3974996.385	26.85963408	13.7598274	9	0
SNC0052-MAP-40X-E04-hTERT-WT-1h	K06	2	Paclitaxel	25	118	0.719581312	0.088522459	13.41255467	9.06758954	40.84745763	0.033168563	0.585778267	0.359397112	359	7326.583919	2336.302043	10996778.97	31.21619666	168.2314242	0.933750007	0.626971479	0.328690808	9086.962438	4952.635146	47198849.3	53.88775068	764.3725008	290.3592855	3558542.936	34.64985189	12.72055929	9	0
SNC0052-MAP-40X-E04-hTERT-WT-1h	L06	2	Paclitaxel	50	135	0.795699261	0.096553421	21.88511329	12.85707054	40.81481481	0.034836122	0.579869916	0.402838629	379	7054.630113	2313.549966	9940863.763	31.88974357	157.75754	0.937477639	0.627692581	0.35883905	8883.774226	4911.793395	39737169.35	54.31332813	832.3055445	339.6981239	3287125.836	37.19881096	11.58362991	9	0
SNC0052-MAP-40X-E04-hTERT-WT-1h	A09	2	DMSO	0	98	0.7063538	0.081734335	20.21847097	10.68496381	41.20408163	0.031377302	0.564928738	0.331380583	425	6311.601519	1880.295677	9408270.32	28.82071967	168.1710752	0.952380489	0.649624893	0.237647059	5496.769442	2463.99874	39087770.07	43.67717553	448.2541792	35.58910237	2999527.113	7.791491343	12.24064079	9	0
SNC0052-MAP-40X-E04-hTERT-WT-1h	B09	2	DMSO	0	139	0.767010582	0.077631452	24.94685032	16.24973697	39.86330935	0.022537258	0.597467987	0.398181407	405	6538.796399	1869.038435	9986430.941	28.34374348	169.9385913	0.944896569	0.635513534	0.350617284	5713.361099	2551.909239	41379803.81	43.41216854	455.1155596	48.10597991	3030913.674	9.75099191	12.53481746	9	0
SNC0052-MAP-40X-E04-hTERT-WT-1h	C09	2	DMSO	0	108	0.691343176	0.089746018	23.64366198	18.49011055	31.00925926	0.025594062	0.65472095	0.383204103	461	6458.185743	1997.292658	9697702.275	30.18129232	166.563675	0.948054989	0.630798184	0.234273319	4773.99109	2202.585684	34379787.84	45.24195254	447.7314215	52.36666348	3001410.679	10.21190222	10.67246471	9	0
SNC0052-MAP-40X-E04-hTERT-WT-1h	D09	2	DMSO	0	92	0.806628888	0.095487314	28.28253977	22.80933872	48	0.038739786	0.608587937	0.517777648	419	6600.228441	1969.402777	9695774.671	29.28831063	165.2689099	0.954291661	0.647952615	0.224343675	5448.653983	2469.317014	40269863.68	44.51929003	448.1422468	39.51097149	3125408.783	8.603054082	12.16396798	9	0
SNC0052-MAP-40X-E04-hTERT-WT-1h	E09	2	DMSO	0	64	0.715837434	0.088613139	34.10546498	28.1851094	49.828125	0.04978834	0.571453871	0.396118097	383	6034.787679	1670.020852	8795490.303	27.06922646	158.8351764	0.953150377	0.646219428	0.17232376	6032.407159	2620.608427	40895370.85	42.39068789	442.7254223	32.32813229	2706942.462	6.97237431	13.59065128	9	0
SNC0052-MAP-40X-E04-hTERT-WT-1h	F09	2	DMSO	0	94	0.765274938	0.082488421	27.75104578	19.88855053	39.72340426	0.028678299	0.56570346	0.440328844	347	7401.502399	1951.752608	10827239.31	26.35219202	162.5792264	0.950046363	0.632379934	0.276657061	5224.588002	2422.088056	37329097.16	45.720282	449.0923972	35.46987011	2975682.798	7.763693768	11.56244068	9	0
SNC0052-MAP-40X-E04-hTERT-WT-1h	G09	2	DMSO	0	144	0.677412055	0.086030965	21.17266873	15.34166597	38.875	0.026770503	0.564737473	0.382977168	320	6998.733478	2099.821864	11139799.7	29.39428589	175.4337007	0.94531662	0.636766285	0.459375	7444.396972	3163.256179	57554140.71	41.92329002	455.8224511	38.65055708	3311132.456	8.365697679	16.34237987	9	0
SNC0052-MAP-40X-E04-hTERT-WT-1h	H09	2	DMSO	0	90	0.63957757	0.090410872	21.02342259	15.00599529	39.21111111	0.027640433	0.565752596	0.411401659	372	6314.21002	1761.914336	9933027.968	27.26845874	174.7308644	0.946237406	0.637481914	0.26344086	5892.33632	2422.062428	44478688.87	40.74326403	452.8467891	37.65749366	3072934.629	8.036911525	12.993878	9	0
SNC0052-MAP-40X-E04-hTERT-WT-1h	I09	2	DMSO	0	111	0.694292827	0.081774197	29.24601948	24.28302645	37.83783784	0.026670557	0.533439208	0.368551738	387	6592.325603	1898.418275	10379041.3	28.13709181	174.5919741	0.952205242	0.647116008	0.302325581	6191.313868	2738.95532	49701766.51	43.34947884	451.0779942	35.19068597	3342021.145	7.66602774	13.72011821	9	0
SNC0052-MAP-40X-E04-hTERT-WT-1h	J09	2	DMSO	0	205	0.753693618	0.082023235	26.24719558	19.11245671	33.97560976	0.022369241	0.588323037	0.386112475	375	7065.892127	2207.989551	10888835.53	30.60753834	172.0242041	0.944213632	0.639939673	0.552	7138.377983	3094.389934	48289835.67	42.56480488	458.5619387	41.21020792	2954023.573	8.804805025	15.5633759	9	0
SNC0052-MAP-40X-E04-hTERT-WT-1h	K09	2	DMSO	0	129	0.672527234	0.080189765	20.54050675	16.28032377	38.35658915	0.027774469	0.580675554	0.34070163	348	7049.87293	2166.798234	10448744.73	29.79013404	167.9355345	0.942918956	0.634653468	0.379310345	6581.662457	2935.541046	45928380.5	43.98455027	450.1710373	35.41765195	2966380.641	7.768979486	14.56936675	9	0
SNC0052-MAP-40X-E04-hTERT-WT-1h	L09	2	DMSO	0	108	0.709824216	0.089830528	33.5104111	23.95649775	42.49074074	0.029776739	0.573301356	0.40702395	326	6869.998847	1949.68634	10300707.8	27.95262203	169.2740632	0.947066962	0.635203257	0.346625767	7070.730776	3139.6907	54145748.33	44.25755397	450.7767777	37.12149239	3256468.718	8.042968111	15.66977878	9	0
SNC0052-MAP-40X-E04-hTERT-WT-1h	M09	2	DMSO	0	46	0.684097092	0.110514013	17.10459231	13.33585099	34.52173913	0.027073032	0.664354591	0.45945863	326	6099.442323	1676.001608	9205407.27	26.75394374	165.3117014	0.951666609	0.638820459	0.147239264	6421.846849	2957.174576	53243522.69	44.82928407	439.3764964	28.29836808	3352580.706	6.309165495	14.57551624	9	0
SNC0052-MAP-40X-E04-hTERT-WT-1h	N09	2	DMSO	0	53	0.853094434	0.111231001	27.55719942	20.99075284	45.20754717	0.034577599	0.592573647	0.625723961	307	6205.552782	1776.504478	9051136.316	28.08917833	160.1768125	0.954804551	0.642028182	0.179153094	6812.010207	3205.640053	54651740.95	45.85511581	443.0048751	28.9783766	3278281.534	6.475542929	15.35160048	9	0
SNC0052-MAP-40X-E04-hTERT-WT-1h	O09	2	DMSO	0	284	0.723580576	0.073867861	17.61376693	11.4446369	35.33802817	0.025708944	0.585456605	0.351176658	272	6858.735109	2257.412407	9582154.022	31.89072994	159.6289399	0.938423896	0.628905141	1.084558824	7498.661629	3599.208434	55609168.55	47.83906389	461.7396307	45.82788496	3312922.783	9.777819588	16.23988896	9	0
SNC0052-MAP-40X-E04-hTERT-WT-1h	P09	2	DMSO	0	174	0.684925374	0.079237219	16.1114798	11.74212248	37.29885057	0.027892546	0.622436951	0.430264057	245	6199.07757	1770.89483	9457395.743	27.79610062	168.0935326	0.951725745	0.643691551	0.726530612	7384.506133	3368.110993	62345539.56	45.64955795	467.412846	47.12462927	3767999.147	9.49144422	15.93381164	9	0
SNC0052-MAP-40X-E04-hTERT-WT-1h	A10	2	Paclitaxel	5	70	0.740758969	0.108817195	14.62240034	9.858971024	40.2	0.04002075	0.621446788	0.664667875	450	6348.674132	2010.606209	9566435.6	30.44844986	170.722951	0.948039175	0.644538178	0.16	6374.822726	3419.215837	33851753.27	52.33967324	597.3986934	177.97249	2812414.869	26.64556843	11.10050504	9	0
SNC0052-MAP-40X-E04-hTERT-WT-1h	B10	2	Paclitaxel	5	60	0.676827149	0.094043349	11.8827282	8.271178065	38.13333333	0.026213083	0.625783883	0.349553924	391	6123.547988	1792.281073	9697113.409	28.92616349	170.8776645	0.949700145	0.655261786	0.158567775	7308.318333	3818.196643	42660346.7	51.39092389	605.487047	182.5303947	3166821.519	27.13464655	12.41964897	9	0
SNC0052-MAP-40X-E04-hTERT-WT-1h	C10	2	Paclitaxel	5	31	0.704217478	0.094064431	7.659575778	4.37487836	38.51612903	0.048111203	0.634696154	0.347355923	375	6176.694139	1882.273848	9069389.147	30.16266942	158.863374	0.951125017	0.646615634	0.082666667	6741.164636	3629.274145	37283056.3	53.23083605	609.4307141	193.6370676	2921226.187	28.94746731	11.38716793	9	0
SNC0052-MAP-40X-E04-hTERT-WT-1h	D10	2	Paclitaxel	5	38	0.670268189	0.099976223	18.10693198	12.67906303	40.71052632	0.035055899	0.640524805	0.38162159	364	6508.908165	1965.51928	9080615.585	29.83797431	153.2184767	0.951812738	0.649917858	0.10989011	7122.639423	3762.005761	35345355.87	52.5717872	645.4697183	231.2715926	2896719.294	31.82365451	11.53951209	9	0
SNC0052-MAP-40X-E04-hTERT-WT-1h	E10	2	Paclitaxel	5	59	0.710756167	0.099238745	10.96195256	7.393166195	37.81355932	0.035642864	0.674875302	0.347046627	368	6323.910857	1901.590592	9078438.992	29.31936488	157.2787341	0.944465941	0.651256934	0.160326087	6906.706801	3671.452572	37222706.34	51.6079347	605.9542237	198.5398039	2830328.652	27.93262049	11.73299868	9	0
SNC0052-MAP-40X-E04-hTERT-WT-1h	F10	2	Paclitaxel	5	49	0.944463356	0.09786205	14.59768284	9.052175327	56.30612245	0.056148587	0.556805361	0.401652595	319	6492.154894	1990.542933	9117005.627	29.95204704	154.2412535	0.94512966	0.65297021	0.156739812	8189.996871	4429.972379	42633876.26	53.63707915	598.284307	174.027007	2742413.32	26.14700717	13.92204942	9	0
SNC0052-MAP-40X-E04-hTERT-WT-1h	G10	2	Paclitaxel	5	94	0.794877361	0.091794429	16.45471197	10.62549005	38.03191489	0.028705714	0.61873379	0.405281789	343	6639.62624	2067.920546	10450285.83	30.64233111	175.2956209	0.939563459	0.644646354	0.27696793	8294.102941	4410.426393	43991487.02	52.59095585	701.5420733	260.7756676	3353540.079	33.23388167	12.69521717	9	0
SNC0052-MAP-40X-E04-hTERT-WT-1h	H10	2	Paclitaxel	5	49	0.671312677	0.081354083	24.23987787	16.96486995	41.51020408	0.031996886	0.568648467	0.331512227	307	6828.562073	2038.517205	10638932.93	29.25883325	170.0212788	0.939783749	0.635597668	0.16286645	8640.093875	4474.475656	47321483.14	50.80376836	635.6545169	209.2554679	3175178.651	30.28785936	13.96082214	9	0
SNC0052-MAP-40X-E04-hTERT-WT-1h	I10	2	Paclitaxel	5	53	0.697287141	0.094163879	9.62599044	6.181584349	39.01886792	0.028837595	0.639859664	0.370001178	322	6276.228624	1981.452126	9574758.171	30.12133409	165.2812441	0.941767887	0.648440941	0.164596273	7948.73134	4370.498702	40429230.29	54.08208127	628.2396078	193.8459871	2775170.152	27.54548294	12.92426547	9	0
SNC0052-MAP-40X-E04-hTERT-WT-1h	J10	2	Paclitaxel	5	84	0.704730583	0.090570875	21.24739035	16.16298127	50.45238095	0.033376674	0.593071188	0.320831956	307	7340.762954	2321.56484	11683887.67	30.96544348	175.5135931	0.933884387	0.634522596	0.276872964	9599.20298	5177.189275	50641610.18	53.80331429	697.897084	264.5184306	3314540.228	34.10222061	14.49072202	9	0
SNC0052-MAP-40X-E04-hTERT-WT-1h	K10	2	Paclitaxel	5	86	0.793038781	0.098380847	19.12414038	9.100750042	47.1744186	0.035766409	0.577944055	0.460178966	302	6654.584666	1999.454512	10591652.72	29.29562766	170.6387202	0.946130718	0.650051932	0.28807947	8688.767069	4514.52351	49020460.68	50.1352174	675.8513023	233.2290827	3400920.692	30.01811334	13.29974349	9	0
SNC0052-MAP-40X-E04-hTERT-WT-1h	L10	2	Paclitaxel	5	93	0.760779068	0.079103809	14.85539878	9.813013084	40.44086022	0.023106672	0.539171889	0.412353797	321	6641.916264	1937.126947	10805697.33	28.81361903	177.4515701	0.951960138	0.655761685	0.295950156	8822.696168	4557.564893	57883687.31	51.33061777	676.5700964	236.6876834	3992866.028	31.33428303	13.656452	9	0
SNC0052-MAP-40X-E04-hTERT-WT-1h	M10	2	Paclitaxel	5	31	0.905196429	0.096236207	40.38760501	35.80903122	58.29032258	0.041200515	0.620960811	0.335848609	347	6073.385198	1784.771791	9087007.683	28.660102	163.5804159	0.954665389	0.653736948	0.089337176	7247.679829	4073.089169	40967798.02	55.26384007	598.4394476	187.7830189	3067926.671	27.71254575	12.51993366	9	0
SNC0052-MAP-40X-E04-hTERT-WT-1h	N10	2	Paclitaxel	5	52	0.71479986	0.080974145	9.036062832	5.55535366	40.92307692	0.032797043	0.593787518	0.334159675	271	6580.457521	1983.379058	9720601.731	29.48443482	163.3488544	0.953578201	0.653200747	0.191881919	9508.215975	5548.617676	50696803.12	57.39330591	625.0955214	221.9107736	3096186.491	31.63108015	15.71951556	9	0
SNC0052-MAP-40X-E04-hTERT-WT-1h	O10	2	Paclitaxel	5	118	0.671471596	0.080169579	7.024886093	3.4507729	35.38135593	0.024955498	0.611547551	0.326956795	230	6988.033363	2275.445853	11576586.05	32.09178108	181.7376775	0.941939733	0.638009375	0.517391304	10938.48281	6165.258585	62614612.3	56.7141337	756.8455099	319.5409183	4033140.2	37.99250842	15.39933567	9	0
SNC0052-MAP-40X-E04-hTERT-WT-1h	P10	2	Paclitaxel	5	80	0.646814559	0.090342032	15.44025219	7.330301079	46.2125	0.027949237	0.60261542	0.342557113	229	6122.469526	1771.123973	10110370.82	28.26611331	184.2978926	0.945688987	0.642042692	0.358078603	10618.19808	5755.355732	68151991.2	53.09503193	716.5689607	307.4125839	4414100.402	37.64187279	15.58249064	9	0
SNC0052-MAP-40X-E04-hTERT-WT-1h	A11	2	Parthenolide	1.7	114	0.700051024	0.080980476	24.6101763	18.77878004	41.78070175	0.031219759	0.579321841	0.390264489	513	6403.608233	1942.885525	9168779.074	29.09729526	160.6026633	0.944386134	0.628880983	0.230019493	5080.691203	2182.60025	33098909.6	41.99434791	445.3164411	31.23435964	2566349.55	6.899550285	11.36493118	9	0
SNC0052-MAP-40X-E04-hTERT-WT-1h	B11	2	Parthenolide	3.3	142	0.682633159	0.075761566	14.28528371	8.330040852	35.40140845	0.02267842	0.561561008	0.378354678	409	6392.746279	1769.836448	10322090.8	27.31203104	180.0367742	0.942673901	0.628160989	0.356968215	5650.644797	2502.581781	42309317.22	43.64210275	448.4437266	34.26688303	3147792.46	7.489001389	12.53464926	9	0
SNC0052-MAP-40X-E04-hTERT-WT-1h	C11	2	Parthenolide	6.6	43	0.672877505	0.093642003	19.96780169	13.87487511	70.06976744	0.078692689	0.58261429	0.31584896	342	5997.525848	1787.508857	7760101.237	29.32819975	134.7475437	0.935522941	0.610152193	0.125730994	5356.979528	2440.524778	29641276.51	43.56517514	444.3984112	28.24205784	2049183.854	6.286063588	12.04772557	9	0
SNC0052-MAP-40X-E04-hTERT-WT-1h	D11	2	Parthenolide	12.4	42	0.980295856	0.108721593	13.84928829	6.916319084	56.54761905	0.050520067	0.613111261	0.486055181	271	5954.182134	1901.841821	6851237.79	31.04984349	118.8409773	0.936179926	0.630487144	0.158671587	6163.529369	3156.36048	30059516.52	49.81786498	440.9782885	25.78004214	1771404.258	5.787845963	13.94116293	9	0
SNC0052-MAP-40X-E04-hTERT-WT-1h	E11	2	Parthenolide	25	47	0.65755531	0.10595613	28.13725754	19.68778646	71.93617021	0.054230761	0.573860959	0.322755044	221	6233.706912	2033.936206	6887831.774	31.8580396	115.4036064	0.934914587	0.642240452	0.212669683	8036.010091	4621.042547	27175385.68	57.05563023	450.115608	30.87024633	1380800.294	6.283004073	17.89004576	9	0
SNC0052-MAP-40X-E04-hTERT-WT-1h	F11	2	Parthenolide	50	1	0.520407602	0.072684024	2	0	22	0.024471635	0.5	0.245936801	46	4872.091604	1541.672088	3346803.739	30.48878864	68.84678172	0.973310725	0.730663322	0.02173913	11295.78807	7331.309778	23547937.65	68.37728325	439.1405988	24.92195325	1014520.804	5.591446019	25.31393092	9	0
SNC0052-MAP-40X-E04-hTERT-WT-1h	G11	2	IBZ37	1.7	118	0.673173398	0.085639275	21.21795915	16.12144886	41.43220339	0.024678541	0.549685202	0.399898098	344	7116.363943	2156.703343	10956197	29.47676573	172.7719047	0.9485505	0.646710574	0.36627907	7019.284169	2945.558226	52309213.44	41.52653628	451.0403334	35.23173373	3035668.805	7.658393833	15.52625917	9	0
SNC0052-MAP-40X-E04-hTERT-WT-1h	H11	2	IBZ37	3.3	113	0.713312178	0.069557649	26.52141838	19.64678181	38.24778761	0.022911571	0.51537703	0.331522967	355	6800.422626	1867.598831	11239898.19	27.30720935	180.4735335	0.952008495	0.640476252	0.326760563	6803.573405	2780.685356	55392208.39	39.76589822	457.1108279	38.82564248	3413518.197	8.32870162	14.8777969	9	0
SNC0052-MAP-40X-E04-hTERT-WT-1h	I11	2	IBZ37	6.6	117	0.685630234	0.08904622	29.6083715	22.89927769	40.34188034	0.027678241	0.58172852	0.338496093	338	6841.700042	2000.85559	10826233.85	28.46883553	178.9401506	0.953535591	0.653233617	0.355029586	7058.475657	3095.68072	53522216.39	43.75545964	457.0563903	47.20616196	3307563.038	9.490215681	15.46451826	9	0
SNC0052-MAP-40X-E04-hTERT-WT-1h	J11	2	IBZ37	12.4	86	0.698627441	0.087524032	48.85891237	43.28027246	42.30232558	0.031160941	0.562429432	0.386344048	324	6729.022647	1971.030966	9997955.151	28.67013417	164.8304392	0.947750989	0.63943997	0.280864198	7319.40189	3127.472862	51113081.2	41.52474254	454.3454739	35.14522442	2876744.34	7.646833576	16.10553059	9	0
SNC0052-MAP-40X-E04-hTERT-WT-1h	K11	2	IBZ37	25	87	0.658155944	0.082394446	34.64864187	27.28280637	43.27586207	0.032362085	0.560958768	0.326424552	299	6935.559351	2012.355291	10679234.2	27.88390867	173.2023753	0.949225444	0.644363436	0.297658863	7396.175105	3229.133501	58451394.13	43.02880553	452.4777319	38.92593148	3319615.087	8.183302451	16.34370271	9	0
SNC0052-MAP-40X-E04-hTERT-WT-1h	L11	2	IBZ37	50	141	0.691073464	0.080265986	21.44963119	15.28542686	37.68085106	0.026142919	0.580517578	0.355506574	388	6618.247813	1945.674262	10370281.73	28.69007196	175.609024	0.950258345	0.648714854	0.378865979	6616.640542	2837.985763	48794337.73	42.56810112	456.9903442	43.62345849	3239918.503	9.311180122	14.47877535	9	0
SNC0052-MAP-40X-E04-hTERT-WT-1h	M11	2	IBZ36	1.7	46	0.664598896	0.090365842	19.57605331	13.53711042	39.80434783	0.033679663	0.580848275	0.3563409	297	6092.79262	1669.606549	9394898.283	27.11404108	167.9112868	0.953150233	0.64283307	0.158249158	6404.804725	3062.765132	57665583.61	47.16317758	440.0804272	30.43407858	3734055.077	6.841054507	14.51998501	9	0
SNC0052-MAP-40X-E04-hTERT-WT-1h	N11	2	IBZ36	3.3	70	0.707346305	0.092832528	14.31651305	11.11364776	36.11428571	0.023482309	0.605943115	0.477593619	323	6439.646962	1873.654605	9805110.824	28.47270874	166.8184085	0.957123889	0.647944226	0.229102167	6154.668264	2874.024162	45374578.95	45.95023944	452.3619072	41.82423131	3182457.52	9.135891276	13.5927501	9	0
SNC0052-MAP-40X-E04-hTERT-WT-1h	O11	2	IBZ36	6.6	139	0.64245307	0.072632816	21.02303374	14.73068817	36.61151079	0.027751289	0.55042163	0.355621328	255	7216.508418	2167.048712	10265134.36	29.34227007	158.0455901	0.947193585	0.634186869	0.560784314	8821.184914	4064.193564	67355361.32	45.75957167	466.2042704	77.24751731	3352295.565	13.27221877	18.99512367	9	0
SNC0052-MAP-40X-E04-hTERT-WT-1h	P11	2	IBZ36	12.4	166	0.641311245	0.076979168	14.48171917	10.20645029	38.87951807	0.028237432	0.538976928	0.373388361	274	6319.964114	1965.765717	9343841.555	29.56568302	169.0863584	0.948780081	0.632697106	0.609489051	7821.357494	3528.779812	63935774.04	44.72708147	468.5512532	59.07925619	3702679.828	12.10956752	16.64157505	9	0
SNC0052-MAP-40X-E04-hTERT-WT-1h	A12	2	IBZ36	25	198	0.802431565	0.085686338	32.82223411	27.29007835	36.74242424	0.021807272	0.598183753	0.441728784	415	6767.797762	2015.389116	10467386.32	29.07230655	172.8823812	0.942978266	0.635954407	0.484337349	6371.339752	2752.743039	42990843.11	43.08842939	455.3293781	51.73639916	2957871.402	10.10850954	13.99249965	9	0
SNC0052-MAP-40X-E04-hTERT-WT-1h	B12	2	IBZ36	50	135	0.665482712	0.078174067	18.57723878	14.57862617	33.57777778	0.023083348	0.587048014	0.36919234	370	7267.281523	1941.94549	10200734.51	26.34243289	158.5540439	0.947081103	0.634149432	0.405405405	6658.627892	2834.7043	49545862.29	41.79449593	452.5563741	39.04392281	3176272.851	8.45821904	14.67275263	9	0
SNC0052-MAP-40X-E04-hTERT-WT-1h	C12	2	IBZ35	1.7	81	0.732892738	0.08764335	17.15974957	9.831266071	40.34567901	0.029981371	0.598610024	0.409633807	351	6577.534408	1961.444966	9887644.556	29.15597026	166.0450633	0.952961421	0.651139888	0.242165242	5762.067272	2551.251217	43937422.32	43.41790142	446.7559926	38.27215873	3198979.755	8.451719753	12.87253306	9	0
SNC0052-MAP-40X-E04-hTERT-WT-1h	D12	2	IBZ35	3.3	80	0.816172666	0.081865824	18.31059889	13.15154148	36.2625	0.023126566	0.600840568	0.52951683	359	6743.725874	1881.384438	10470574.55	27.68509926	172.1457537	0.958609628	0.648512686	0.233983287	5784.374112	2831.909388	44744759.16	47.75566266	451.0263925	40.57531071	3447629.532	8.843622862	12.77389542	9	0
SNC0052-MAP-40X-E04-hTERT-WT-1h	E12	2	IBZ35	6.6	89	0.652871795	0.075056063	21.66159648	15.39569673	35.76404494	0.023034773	0.537719079	0.312605062	304	6678.412149	1851.513908	11220606.18	27.44113472	183.5941939	0.954659595	0.648508113	0.302631579	7571.371698	3233.82627	61205463.39	42.0624317	460.0872461	43.82981514	3616820.967	9.399319061	16.44477695	9	0
SNC0052-MAP-40X-E04-hTERT-WT-1h	F12	2	IBZ35	12.4	101	0.765254564	0.086136122	30.22768131	23.03369114	40.56435644	0.030884619	0.573076133	0.403513323	363	6731.932212	1972.329302	9853342.576	28.46416543	163.3286204	0.949438923	0.632025009	0.283746556	6857.570443	2894.749407	46944285.07	41.26583505	455.703078	40.56165256	2862082.267	8.696346574	15.06494239	9	0
SNC0052-MAP-40X-E04-hTERT-WT-1h	G12	2	IBZ35	25	108	0.618970679	0.069580025	28.48883674	19.96498641	46.06481481	0.030386418	0.524352065	0.314187272	318	7375.905328	2111.553754	11896006.95	28.2837453	179.5120947	0.946709838	0.647895732	0.355345912	7116.138053	3093.015186	58569353.99	42.2056758	461.4814611	41.30788777	3461035.814	8.808583475	15.41086834	9	0
SNC0052-MAP-40X-E04-hTERT-WT-1h	H12	2	IBZ35	50	219	0.654017218	0.080023464	21.81381549	15.65055826	36.49315068	0.024019308	0.575127708	0.372743474	341	7023.27644	2005.202042	11120474.62	28.07838211	175.1444145	0.944546301	0.636085149	0.659824047	6368.089524	2822.192782	52945343.54	44.2666914	461.5294862	43.08119875	3538194.449	9.156361399	13.7325682	9	0
SNC0052-MAP-40X-E04-hTERT-WT-1h	I12	2	Paclitaxel	1.7	102	0.686215014	0.073039982	15.72443391	10.20195051	35.61764706	0.020415871	0.560736552	0.325781223	344	6804.823305	1996.215158	11611866.08	28.80048458	188.2402401	0.956160569	0.666726392	0.302325581	8763.795486	4202.473919	56206938.3	46.90917044	619.2137752	205.037766	3875299.169	30.10764667	14.55632334	9	0
SNC0052-MAP-40X-E04-hTERT-WT-1h	J12	2	Paclitaxel	3.3	54	0.690444124	0.086963374	16.99167939	10.45198548	42.46296296	0.027606949	0.530490136	0.326406135	323	6480.545772	1944.859396	9795518.746	29.14201522	166.1054054	0.940998531	0.645342585	0.167182663	8659.463188	4438.104661	47294943.27	50.01857917	630.8951129	204.9721508	3011737.44	29.14687514	14.1748387	9	0
SNC0052-MAP-40X-E04-hTERT-WT-1h	K12	2	Paclitaxel	6.6	140	0.681158392	0.082637266	13.37802877	7.655697566	36.6	0.022171708	0.603855447	0.310560801	339	6704.382679	2056.875142	11250437.66	29.65534159	185.9749084	0.949277244	0.651869797	0.424778761	8409.019693	4305.799699	53315793.17	50.34774499	638.4935755	205.8396549	3745851.032	29.20167449	13.60382401	9	0
SNC0052-MAP-40X-E04-hTERT-WT-1h	L12	2	Paclitaxel	12.4	65	0.696776399	0.104211692	28.50093355	20.55123341	47.12307692	0.035171835	0.60377502	0.44002706	304	6997.593438	2164.469388	11002613.98	30.26562937	173.9940567	0.93640481	0.63263647	0.213815789	9608.511486	5308.643873	50789458.45	54.89936155	746.844903	293.2741246	3439591.023	35.1830473	13.63660747	9	0
SNC0052-MAP-40X-E04-hTERT-WT-1h	M12	2	Paclitaxel	25	49	0.747831589	0.084085068	12.10207865	7.248555144	37.85714286	0.037623278	0.57081675	0.354020424	368	6295.914128	1826.559864	9479219.063	28.63848562	163.8666834	0.956873817	0.653398483	0.138586957	7178.858545	4002.507911	43598214.47	54.95618106	607.8330639	181.3089812	3364711.027	26.29016357	12.13831926	9	0
SNC0052-MAP-40X-E04-hTERT-WT-1h	N12	2	Paclitaxel	50	61	0.719352939	0.083993937	13.28589106	9.874528924	37.70491803	0.030577258	0.574175862	0.343888402	313	6499.204441	1968.92617	8967362.326	29.66111334	151.8161503	0.950083452	0.649386966	0.204472843	7675.016115	4486.902986	41365995.62	58.00596556	644.4654878	224.0057288	3193751.473	30.72617769	12.39945481	9	0
SNC0052-MAP-40X-E04-hTERT-WT-1h	O12	2	Parthenolide	1.7	204	0.697317457	0.07605369	20.67697847	15.84408341	38.06372549	0.032547707	0.582944216	0.415783293	264	7179.357818	2244.041513	10335872.26	30.67014607	160.1374818	0.935480581	0.619619179	0.791666667	8614.170088	3805.608224	61224273.75	43.30735218	483.9170738	87.80844292	3228691.409	14.76193978	17.85733204	9	0
SNC0052-MAP-40X-E04-hTERT-WT-1h	P12	2	Parthenolide	3.3	140	0.739110233	0.077175162	38.90603961	29.85351434	38.38571429	0.028000159	0.589680141	0.417438374	229	6706.829196	2001.869741	9988669.755	29.57698743	162.6539374	0.940651182	0.627792658	0.620087336	9236.458976	3918.53699	68358147.93	41.78155001	493.4653773	72.25373069	3313127.306	14.30927249	18.72134294	9	0
SNC0052-MAP-40X-E04-hTERT-WT-1h	A13	2	Parthenolide	6.6	43	0.839596287	0.083440945	23.37062024	14.8002347	50.95348837	0.048377161	0.5835656	0.317607268	237	6345.440867	1816.667341	9003923.329	28.65250361	155.6819891	0.945057053	0.631633935	0.185654008	6183.504132	2843.206841	40175345.14	42.58986159	449.0712048	42.64249279	2480153.367	8.142804385	13.74094028	9	0
SNC0052-MAP-40X-E04-hTERT-WT-1h	B13	2	Parthenolide	12.4	85	0.670211112	0.08777151	34.37813319	26.08788333	57.37647059	0.054525761	0.570745979	0.318963422	317	6647.247033	2126.092622	8226894.868	31.38474895	132.7514122	0.931196268	0.626247791	0.27444795	6818.469251	3365.502825	32370581.3	47.38093923	445.8076149	29.07214902	1721651.145	6.47037155	15.26122478	9	0
SNC0052-MAP-40X-E04-hTERT-WT-1h	C13	2	Parthenolide	25	37	0.851057804	0.110959639	17.2132062	11.89696688	48.08108108	0.058556107	0.667015203	0.407343396	185	5739.885633	1955.252717	5914356.643	32.79074843	104.4071406	0.945099197	0.661079028	0.2	7032.244879	3953.732559	23697870	56.21159723	441.7141642	27.63083669	1334789.778	6.184384767	15.84458678	9	0
SNC0052-MAP-40X-E04-hTERT-WT-1h	D13	2	Parthenolide	50	2	0.424815725	0.16081353	14.19779348	3.745737553	197	0.196128973	0.67437392	0.34478169	62	4890.827973	1558.418633	3372965.597	30.22600729	71.69789598	0.975978004	0.720965294	0.032258065	9095.245779	5751.622747	21114762.52	66.00119133	437.7061983	25.68275998	1322321.726	5.828462836	20.57621573	9	0
SNC0052-MAP-40X-E04-hTERT-WT-1h	E13	2	IBZ37	1.7	110	0.728460773	0.087299716	33.90810809	25.46862783	37.94545455	0.026817588	0.616377916	0.393069745	350	6474.880538	1854.967286	10142705.43	27.91131928	173.2312643	0.949875283	0.644897893	0.331428571	6841.3891	3021.842693	51960065.04	43.78831226	448.5969565	33.99348004	3172087.383	7.468978923	15.2371277	9	0
SNC0052-MAP-40X-E04-hTERT-WT-1h	F13	2	IBZ37	3.3	86	0.681051201	0.076695046	28.72394093	20.80186942	37.80232558	0.028489407	0.588767982	0.336456501	342	6856.143575	2054.487078	9467876.026	29.14284707	155.3044857	0.946697469	0.636887856	0.260233918	7234.470359	3196.383825	50623220.39	43.83975207	446.5557819	31.24439557	2924436.822	6.891923609	16.19483371	9	0
SNC0052-MAP-40X-E04-hTERT-WT-1h	G13	2	IBZ37	6.6	121	0.756527547	0.089602204	36.50270116	29.77171938	41.23966942	0.026477759	0.604308483	0.456555531	311	7132.459928	2081.450159	10713655.73	28.82098012	165.3570123	0.94455687	0.633056128	0.411575563	7816.143288	3386.384001	55943613.46	42.57966621	459.6836726	41.76519061	3020838.82	8.927211588	17.00009639	9	0
SNC0052-MAP-40X-E04-hTERT-WT-1h	H13	2	IBZ37	12.4	93	0.655122429	0.081198567	24.33326437	19.03997307	41.50537634	0.033037093	0.592942385	0.330336674	340	6541.99418	1889.922494	9971121.671	28.27347148	167.8331043	0.941909476	0.627636934	0.282352941	6796.070988	3024.89777	47960474.41	43.30266473	449.5446218	37.47596564	2915874.2	7.802324437	15.06541676	9	0
SNC0052-MAP-40X-E04-hTERT-WT-1h	I13	2	IBZ37	25	87	0.71585195	0.09245421	29.34683901	20.56326487	46.10344828	0.03056786	0.561560636	0.418870801	314	6892.12652	2019.202169	10789359.78	28.73433675	175.0617871	0.944460517	0.637488619	0.289808917	7563.367245	3263.52332	55096134.22	42.4210218	456.7781618	39.06918882	3113887.599	8.40049881	16.53950136	9	0
SNC0052-MAP-40X-E04-hTERT-WT-1h	J13	2	IBZ37	50	187	0.672869881	0.089670123	18.27237986	10.67035743	38.93048128	0.024875918	0.591487869	0.381433164	364	6746.700593	2025.991553	10469509.7	29.20022158	174.5059355	0.950988004	0.645621987	0.532967033	6599.035792	3002.637297	46267772.68	45.31715144	458.6657038	43.42008456	3154541.206	9.329358242	14.38951287	9	0
SNC0052-MAP-40X-E04-hTERT-WT-1h	K13	2	IBZ36	1.7	125	0.709995957	0.08429406	18.31666109	13.58641941	36.328	0.029373235	0.601699371	0.41305184	315	7324.409637	2136.041785	11129759.31	28.60873899	169.4114513	0.943936032	0.627272596	0.412698413	7960.63499	3544.733897	56883114.36	43.90919043	464.2722836	68.72907849	3122818.286	9.968433236	17.28827771	9	0
SNC0052-MAP-40X-E04-hTERT-WT-1h	L13	2	IBZ36	3.3	105	0.685534768	0.084462203	21.70086622	13.48907748	33.12380952	0.025888095	0.625490251	0.390783588	337	6473.645126	1903.251041	9815993.475	28.75815264	169.5400776	0.953485796	0.643234909	0.323442136	6884.360658	3200.307249	51554601.33	46.24375885	452.3645984	40.05866784	3219031.065	8.64112784	15.20474006	9	0
SNC0052-MAP-40X-E04-hTERT-WT-1h	M13	2	IBZ36	6.6	41	0.694143899	0.098104148	21.34450353	15.31418305	57	0.045825372	0.589396675	0.411928705	293	6072.482657	1758.900672	8207141.474	28.40846114	147.3770162	0.954657715	0.646669423	0.14334471	6680.510484	3218.843	52556660.97	47.16500322	443.4498468	45.76227151	3184884.56	9.421529749	15.02275259	9	0
SNC0052-MAP-40X-E04-hTERT-WT-1h	N13	2	IBZ36	12.4	47	0.668434327	0.085182332	27.07669753	18.11764841	40.34042553	0.031805195	0.586231562	0.371423535	329	6136.682858	1682.705064	8924325.012	26.97599342	160.1382489	0.958457717	0.649709821	0.145896657	6048.599545	2790.183356	49812695.36	45.02674834	439.8937505	32.44653734	3399090.398	7.089166345	13.69555045	9	0
SNC0052-MAP-40X-E04-hTERT-WT-1h	O13	2	IBZ36	25	199	0.742883086	0.082281789	29.96014747	21.62182699	38.07035176	0.02828888	0.566341414	0.457083902	309	6982.864048	2201.235425	9773188.217	30.60385875	158.7215397	0.945925747	0.634091113	0.663430421	7476.801593	3454.690422	56298007.46	45.88125351	474.7653992	79.38896292	3393842.65	14.705921	15.80329236	9	0
SNC0052-MAP-40X-E04-hTERT-WT-1h	P13	2	IBZ36	50	258	0.742832368	0.076699837	24.50102448	18.99325978	35.27131783	0.024230324	0.595051472	0.40625553	293	6669.998681	2028.030495	10065678.34	29.9438178	167.9962964	0.948150591	0.643699684	0.901023891	7702.121597	3525.05455	60120147.54	44.94970103	472.3954677	56.76620262	3549758.007	11.51113494	16.34949107	9	0
SNC0052-MAP-40X-E04-hTERT-WT-1h	A14	2	IBZ35	1.7	127	0.741192588	0.09482242	21.62236005	13.37688392	40.36220472	0.030511713	0.592076941	0.463266676	421	6786.6522	2019.838007	9843663.77	29.21695601	163.5663681	0.945244796	0.637946581	0.306413302	6309.361092	2724.429154	42070578.07	42.4036498	457.6113994	47.79907837	2832362.074	9.745702039	13.82312631	9	0
SNC0052-MAP-40X-E04-hTERT-WT-1h	B14	2	IBZ35	3.3	160	0.723662709	0.078220155	24.81173999	15.98280686	36.11875	0.02394434	0.557256281	0.404812202	339	6610.915712	1991.824719	10059649.09	29.31431579	171.689881	0.948674754	0.638750069	0.489675516	6184.727198	2661.804303	46755683.82	42.23186051	457.0948297	43.93223293	3214043.926	9.496819528	13.51197538	9	0
SNC0052-MAP-40X-E04-hTERT-WT-1h	C14	2	IBZ35	6.6	81	0.694061153	0.092490675	21.35979949	12.95716237	48.09876543	0.036281809	0.584885442	0.439950357	335	6485.931821	1873.371121	9738457.069	28.22013249	167.8906179	0.95636748	0.651136181	0.250746269	5699.242969	2537.075126	45885145.99	44.02643659	445.8076434	35.04568477	3435492.206	7.778965316	12.76443639	9	0
SNC0052-MAP-40X-E04-hTERT-WT-1h	D14	2	IBZ35	12.4	79	0.76373402	0.10730441	33.96662815	19.22084145	43.65822785	0.036332464	0.59693211	0.516022495	316	6264.192231	1762.332729	9085581.652	27.58324516	158.7870849	0.95043231	0.639829528	0.253164557	5515.116466	2356.589324	43568258.55	41.52340393	443.3692702	30.04968289	3183663.886	6.670421133	12.40955963	9	0
SNC0052-MAP-40X-E04-hTERT-WT-1h	E14	2	IBZ35	25	108	0.700299509	0.085652032	26.08341522	15.92492083	34.5	0.026337618	0.557229433	0.391756063	325	6862.576706	2048.957317	9955408.763	28.98082311	164.1051815	0.948244752	0.631840824	0.338461538	7275.538198	3385.439684	50518995.56	46.53368141	452.4389503	37.34881552	3002008.763	8.074737673	16.08152759	9	0
SNC0052-MAP-40X-E04-hTERT-WT-1h	F14	2	IBZ35	50	119	0.800820511	0.092222131	30.66045907	19.82289388	42.18487395	0.033429115	0.560203989	0.458172009	321	6663.399853	1925.192875	10087810.19	28.34556833	167.6495397	0.953378112	0.649972635	0.38317757	7250.103196	3192.437638	56589487.5	43.34775995	456.5947928	43.45143095	3326283.093	9.30403706	15.85056513	9	0
SNC0052-MAP-40X-E04-hTERT-WT-1h	G14	2	Paclitaxel	1.7	82	0.6844505	0.086123544	15.35624663	11.3414016	40.75609756	0.026719266	0.564044177	0.34431472	374	6826.128111	2033.434784	11038515.28	29.3152098	177.8089277	0.947276843	0.650406347	0.22459893	8540.074275	4099.613074	47208029.75	47.43498306	638.6575247	221.0399694	3273497.781	31.08769329	13.8770256	9	0
SNC0052-MAP-40X-E04-hTERT-WT-1h	H14	2	Paclitaxel	3.3	86	0.74489348	0.07917575	15.17757042	10.52741573	43.51162791	0.030732889	0.550625579	0.381975141	286	7007.681325	2186.976227	10424377.89	30.92649368	164.5654063	0.946306266	0.646728124	0.311188811	9572.619757	5043.046435	52060310.79	51.93892421	700.7519922	288.5235441	3402918.979	35.30609236	14.4187531	9	0
SNC0052-MAP-40X-E04-hTERT-WT-1h	I14	2	Paclitaxel	6.6	31	0.694480087	0.097266725	14.32267177	10.20843749	47.22580645	0.04576226	0.561691219	0.348467797	298	6561.330559	1975.435388	10014334.15	29.11792804	167.5139528	0.940789811	0.637054713	0.104026846	9224.998058	4984.373063	47562577.02	52.09132983	618.759086	187.8302146	2831774.225	27.54659881	15.17737181	9	0
SNC0052-MAP-40X-E04-hTERT-WT-1h	J14	2	Paclitaxel	12.4	103	0.709170277	0.083069484	11.62375738	8.052484038	39.98058252	0.027421044	0.564016934	0.341045994	306	6706.811538	2035.044431	11135766.82	29.88195488	180.6669962	0.947291454	0.652767238	0.339869281	9633.775636	5265.304481	54242970.76	54.12512279	712.1380873	267.9291923	3690224.82	33.68423904	14.21051471	9	0
SNC0052-MAP-40X-E04-hTERT-WT-1h	K14	2	Paclitaxel	25	95	0.691654644	0.086640413	29.00235739	19.83025156	43.17894737	0.030568627	0.596033796	0.325346961	285	7319.417555	2318.714358	11719897.63	30.73895747	179.9264566	0.936046745	0.63378142	0.333333333	9679.715305	5420.808597	54443342.11	55.08878622	701.460759	249.8062907	3620640.13	32.46426189	14.38037847	9	0
SNC0052-MAP-40X-E04-hTERT-WT-1h	L14	2	Paclitaxel	50	95	0.704077469	0.085315986	16.39225286	9.428008511	44.42105263	0.031617339	0.534596499	0.313933433	296	6842.493263	2173.689121	9899954.378	31.3896023	160.1146193	0.938669398	0.629440101	0.334459459	10132.70722	5820.004313	48567919.42	56.63086038	799.7407447	338.6084831	3419930.186	38.08623846	13.64833009	9	0
SNC0052-MAP-40X-E04-hTERT-KO-1h	A01	2	DMSO	0	225	0.718643217	0.084731926	19.90139139	14.71336341	31.28444444	0.019882433	0.614321195	0.382380709	398	6169.3126	2032.745794	10626913.07	31.83509189	199.2373693	0.936713368	0.628865708	0.570351759	4170.256938	2041.268792	40828979.22	47.6389211	714.4782915	180.0811922	6744664.631	23.62540059	5.851451983	9	0
SNC0052-MAP-40X-E04-hTERT-KO-1h	B01	2	DMSO	0	268	0.714061495	0.088508	14.53191959	9.863434197	33.20895522	0.020177992	0.612257192	0.439803636	318	6632.22538	2140.212028	12888742.46	31.17721073	225.4324615	0.941931788	0.637692662	0.852201258	4704.020897	2389.306372	55333794.68	50.51658581	786.6559811	216.6321174	9202882.217	26.63770605	6.034355835	9	0
SNC0052-MAP-40X-E04-hTERT-KO-1h	C01	2	DMSO	0	148	0.740342884	0.103171135	16.17186323	11.7235199	31.37162162	0.020896029	0.627985329	0.489650746	321	6467.988426	2108.530373	11653041.59	32.02507449	206.0556308	0.940477447	0.634513852	0.470404984	3943.723933	2045.145726	44148855.12	51.0410672	724.3542104	205.9739804	8015942.81	27.58637914	5.449017763	9	0
SNC0052-MAP-40X-E04-hTERT-KO-1h	D01	2	DMSO	0	176	0.781332787	0.086788232	16.96960044	12.17899159	31	0.019561563	0.612052915	0.408528937	341	6330.723371	2013.950278	11504448.29	31.11249876	207.057082	0.942307249	0.641521705	0.519061584	4232.798796	2253.176378	47752436.8	52.33012859	745.4405395	225.4354789	8266564.868	29.11374447	5.695863651	9	0
SNC0052-MAP-40X-E04-hTERT-KO-1h	E01	2	DMSO	0	252	0.709453698	0.086507945	20.81488697	14.95562678	32.05555556	0.019599956	0.616843172	0.395887516	289	6109.537337	1978.65548	11789712.02	31.68848838	217.6807429	0.937265731	0.638818161	0.885813149	4646.282772	2571.483528	53936498.88	54.9959192	743.3750032	216.0962894	8682661.958	28.31927016	6.305561481	9	0
SNC0052-MAP-40X-E04-hTERT-KO-1h	F01	2	DMSO	0	125	0.673869108	0.086476012	7.673023674	2.972184404	35.72	0.018822062	0.587448637	0.391666115	296	6079.380912	1875.03123	11856289.03	30.15408062	222.5508957	0.945516956	0.640487316	0.432432432	4677.935579	2445.89973	55160414.84	51.87072933	729.4173287	195.853637	8644762.693	25.61276762	6.494689083	9	0
SNC0052-MAP-40X-E04-hTERT-KO-1h	G01	2	DMSO	0	229	0.676522818	0.0848371	17.65591364	12.09518264	34.40611354	0.018708214	0.586467361	0.425480517	271	7922.496079	2137.016366	14771305.75	27.35668662	216.2402093	0.94483231	0.642546061	0.878228782	4582.059523	2482.168048	54524441.5	52.78921626	954.4896378	362.201966	11430723.55	35.48518809	4.699207072	9	0
SNC0052-MAP-40X-E04-hTERT-KO-1h	H01	2	DMSO	0	303	0.659234517	0.089815679	21.08353156	15.98398672	36.73927393	0.021616591	0.586328379	0.424179985	309	6899.652396	2206.345375	12565778.26	30.88021422	211.2921785	0.939613454	0.637269318	1.003236246	4781.054746	2242.321969	57116094.48	45.84377409	819.9841302	220.3326832	9728546.725	25.06008239	5.878863923	9	0
SNC0052-MAP-40X-E04-hTERT-KO-1h	I01	2	DMSO	0	212	0.721569627	0.084126378	20.71206299	15.5993049	37.99056604	0.02218239	0.541604828	0.426367061	328	6606.947066	2137.905949	11755049.78	31.20033381	203.9639744	0.938236274	0.639025965	0.655487805	4241.986618	1954.019856	48994885.52	44.79018727	731.797527	174.1461351	8017300.207	22.79039451	5.728833096	9	0
SNC0052-MAP-40X-E04-hTERT-KO-1h	J01	2	DMSO	0	173	0.694855434	0.086279223	21.18782651	16.01082305	32.6416185	0.019866448	0.619095437	0.403488771	295	6196.98154	2019.410862	11817946.86	31.4487595	220.9909947	0.948187664	0.653497641	0.6	4486.763145	2410.848364	52953389.62	53.22454739	776.7546524	234.2574146	9163043.742	28.86878786	5.828753353	9	0
SNC0052-MAP-40X-E04-hTERT-KO-1h	K01	2	DMSO	0	208	0.681261639	0.078706628	15.60459169	11.52236604	40.1875	0.020645674	0.536710254	0.371337493	265	6612.384057	2074.945161	12103820.42	30.5903562	210.9054597	0.942570527	0.644553079	0.80754717	4690.324291	2222.905881	55438020.25	46.867698	825.5891332	231.7207459	9720028.728	26.30414758	5.779589471	9	0
SNC0052-MAP-40X-E04-hTERT-KO-1h	L01	2	DMSO	0	256	0.704658751	0.080561601	22.23880352	16.41733501	38.609375	0.020284164	0.570925942	0.36194538	353	6838.278589	2168.918761	12037826.96	30.65013765	209.6935358	0.935807563	0.63304555	0.747875354	4758.82284	2201.553455	50056746.94	45.53697632	803.6944151	212.1170016	8435639.635	25.49648152	5.972000439	9	0
SNC0052-MAP-40X-E04-hTERT-KO-1h	M01	2	DMSO	0	150	0.706793025	0.084113146	9.893580735	5.324259385	31.26	0.018888138	0.598851032	0.393855653	297	6233.864756	1972.95114	11873460.76	30.78762182	217.0800169	0.949342846	0.650260844	0.508417508	4190.639393	2289.398272	49526548.98	53.60231511	795.4283172	266.934764	9327724.31	31.65816917	5.334856865	9	0
SNC0052-MAP-40X-E04-hTERT-KO-1h	N01	2	DMSO	0	124	0.722020064	0.090116778	22.34667117	16.1278678	32.7983871	0.021777869	0.633364571	0.479248143	293	6393.104202	2020.870163	11608659.04	31.01225945	205.0279342	0.946947003	0.638586535	0.42662116	4224.37427	2245.816427	50715208.56	52.48714487	742.9098613	235.1772682	8866062.768	29.83071332	5.721125643	9	0
SNC0052-MAP-40X-E04-hTERT-KO-1h	O01	2	DMSO	0	574	0.686344842	0.081634914	10.15799553	6.0456109	32.43554007	0.017844825	0.619557382	0.437381857	269	6129.397456	2109.293462	10892307.33	32.79855096	208.8001658	0.937816777	0.632979886	2.171003717	4002.100426	2003.472454	51910660.33	48.64148739	925.3323575	292.2243388	12239762.71	29.45875271	4.37400054	9	0
SNC0052-MAP-40X-E04-hTERT-KO-1h	P01	2	DMSO	0	443	0.658713703	0.081460066	14.84902278	9.984217726	35.26185102	0.019681066	0.602133074	0.418664308	234	6609.15395	2264.801203	11796082.77	33.80032764	209.9125708	0.936855057	0.639916558	1.94017094	4878.498739	2595.150847	64529502.71	53.51467209	966.236683	331.7059326	13137385.62	33.28912803	5.094323383	9	0
SNC0052-MAP-40X-E04-hTERT-KO-1h	A02	2	Paclitaxel	5	228	0.65646485	0.085320115	18.3911208	13.28205739	34.1622807	0.021388072	0.60499345	0.428670215	334	7888.664399	2322.042409	13086435.34	29.11564295	203.7191519	0.945410521	0.645668569	0.715568862	4611.647701	2356.859562	49169730.73	49.61806476	918.6061952	299.0654847	9775127.015	29.56816873	5.01161764	9	0
SNC0052-MAP-40X-E04-hTERT-KO-1h	B02	2	Paclitaxel	5	257	0.66760298	0.082890558	13.92148384	8.023456893	38	0.0232359	0.583211762	0.382941151	293	7291.486617	2219.817247	13141810.77	30.69353322	213.0242134	0.941330237	0.644118343	0.911262799	5288.747682	2706.165643	55312078.58	50.72691792	944.1305463	308.6659995	9880371.259	31.45805651	5.635772055	9	0
SNC0052-MAP-40X-E04-hTERT-KO-1h	C02	2	Paclitaxel	5	226	0.671556799	0.08007079	13.78168857	8.759935623	38.59292035	0.02582943	0.562472752	0.434745634	292	7757.331533	2174.747673	13705521.19	28.12560253	206.5169161	0.946468532	0.649628738	0.797945205	4516.976495	2469.606702	50247948.14	53.11003291	870.5072438	345.530563	9614118.226	36.27833077	5.150749125	9	0
SNC0052-MAP-40X-E04-hTERT-KO-1h	D02	2	Paclitaxel	5	54	0.67545921	0.105756515	13.86628386	9.848001162	42.68518519	0.032920714	0.592363451	0.381384279	284	5534.287714	1638.182397	11163829.5	29.44983273	218.3888989	0.94742204	0.654448513	0.190140845	4454.969873	2389.128348	49456519.32	53.2490549	730.4750601	208.0886584	7981806.563	26.66055191	6.047372771	9	0
SNC0052-MAP-40X-E04-hTERT-KO-1h	E02	2	Paclitaxel	5	132	0.69873962	0.091471369	10.32704649	6.688005233	32.99242424	0.018387685	0.627673812	0.404238022	283	5629.033307	1803.916146	11398723.05	31.19297239	225.9031819	0.950753292	0.655478721	0.466431095	5622.724421	3266.75426	56011095.45	57.80229459	811.8458759	260.8691024	8008437.212	29.69907331	6.958739786	9	0
SNC0052-MAP-40X-E04-hTERT-KO-1h	F02	2	Paclitaxel	5	174	0.6905309	0.08709547	10.90941099	5.751024385	36.3908046	0.021760255	0.586243689	0.372116014	255	5846.935464	1931.951197	12022401.87	32.04141421	224.5775528	0.949619887	0.665098466	0.690196078	6366.270898	3692.816075	68620993	59.15658192	922.0396294	314.6462527	9920452.306	32.51793516	6.878192508	9	0
SNC0052-MAP-40X-E04-hTERT-KO-1h	G02	2	Paclitaxel	5	312	0.627996154	0.076029605	13.44364274	8.348266611	34.22115385	0.017545923	0.594119102	0.3347489	267	6813.417425	2138.549501	13672587.55	31.56979654	226.0317696	0.943734483	0.640593776	1.187265918	5759.422552	3220.393409	64322826.8	55.31678306	974.3030362	338.9977615	11148386.75	33.18388309	5.917364857	9	0
SNC0052-MAP-40X-E04-hTERT-KO-1h	H02	2	Paclitaxel	5	233	0.669675874	0.090650798	10.64914295	6.459425757	37.08583691	0.022959279	0.622684923	0.345380883	286	6347.589449	2195.649445	12239168.85	34.10121636	215.7735559	0.942251891	0.660635277	0.832167832	6289.853066	3576.55168	61177238.92	57.41638885	957.6814884	314.0094636	9334007.294	31.18653875	6.689397126	9	0
SNC0052-MAP-40X-E04-hTERT-KO-1h	I02	2	Paclitaxel	5	214	0.648099713	0.074409925	9.721570628	6.335831561	34.12149533	0.020816941	0.574739591	0.352289778	217	7702.297962	2272.563321	14077264.87	29.41961056	218.9825731	0.952459781	0.657515709	1.01843318	5928.191871	3148.580709	73234747.7	52.86752882	989.3750601	353.9993271	12507259.74	33.93656827	6.089029313	9	0
SNC0052-MAP-40X-E04-hTERT-KO-1h	J02	2	Paclitaxel	5	287	0.65808666	0.085528643	7.429076689	3.540068889	38.3902439	0.022650456	0.599893319	0.361954171	266	6395.560341	2129.523205	13267317.28	32.52844583	233.3195921	0.941682087	0.644738811	1.097744361	6405.648216	3602.746075	67642911.72	56.65473709	1047.640796	377.4262213	11473032.45	34.07019866	6.239469479	9	0
SNC0052-MAP-40X-E04-hTERT-KO-1h	K02	2	Paclitaxel	5	268	0.678476272	0.084393553	9.928697297	6.258696819	38.37313433	0.024250306	0.581217239	0.346268105	305	6688.996404	2306.879992	12667821.21	33.3749775	216.1139573	0.936577076	0.646689692	0.88852459	5818.001796	3348.051598	56256085.75	57.25933899	928.5387019	313.0749054	9010434.528	31.22132066	6.275656798	9	0
SNC0052-MAP-40X-E04-hTERT-KO-1h	L02	2	Paclitaxel	5	372	0.690823534	0.081181833	12.70209799	7.961919336	33.10752688	0.018521037	0.609880944	0.362149437	271	6693.739874	2373.329069	13251706.22	34.52687337	219.7271888	0.939105381	0.649796057	1.398523985	6432.008212	3666.058074	65325696.93	56.88933315	985.6250252	325.347991	10152185.6	31.72079697	6.595295173	9	0
SNC0052-MAP-40X-E04-hTERT-KO-1h	M02	2	Paclitaxel	5	134	0.696649986	0.089119789	6.765816101	3.443240151	32.79850746	0.024333979	0.627881513	0.354806815	294	5932.01136	1902.748753	11746640.02	31.73595787	218.6946378	0.948507432	0.656806839	0.462585034	5511.381987	3128.255242	56284812.97	56.15213746	845.9415289	287.0027805	8477011.922	31.9437576	6.525004529	9	0
SNC0052-MAP-40X-E04-hTERT-KO-1h	N02	2	Paclitaxel	5	119	0.712107449	0.085112281	6.446942291	3.783533288	31.72268908	0.018598499	0.612653312	0.364904404	264	6042.082539	1960.438154	12219975.97	31.86006714	224.0188309	0.95406784	0.667708937	0.458333333	5586.467013	3263.199244	60116489.48	57.58638801	893.7488388	318.0625998	9754912.144	32.89170956	6.272188541	9	0
SNC0052-MAP-40X-E04-hTERT-KO-1h	O02	2	Paclitaxel	5	281	0.661353653	0.079009805	11.39644781	6.66588494	36.48754448	0.01964294	0.593214961	0.341710633	230	6130.954178	2116.980648	12759727.86	33.98892538	229.7272718	0.938949002	0.646136018	1.226086957	5943.289991	3319.124148	66909364.15	56.24519973	1120.16501	410.9193032	12669737.96	34.73298178	5.47990346	9	0
SNC0052-MAP-40X-E04-hTERT-KO-1h	P02	2	Paclitaxel	5	331	0.645948128	0.083483695	8.162235447	4.445321499	34.16012085	0.017218841	0.605668262	0.378004433	201	6220.796989	2136.446764	13289419.1	33.47723416	240.0227666	0.939528923	0.641591233	1.656716418	7416.518297	4248.471165	85795559.56	56.92037543	1295.796654	507.8282935	15366809.29	37.3617001	5.93440181	9	0
SNC0052-MAP-40X-E04-hTERT-KO-1h	A03	2	Parthenolide	1.7	126	0.78898195	0.084849817	21.17299625	14.40417154	36.46031746	0.025597067	0.588696517	0.350116274	329	6117.985825	2104.430229	11743121.02	33.50083887	212.1861627	0.934210824	0.636911289	0.386018237	5358.157888	2910.175744	43422010.27	54.50085952	777.5980934	222.3225383	6214933.313	27.20010526	6.853029258	9	0
SNC0052-MAP-40X-E04-hTERT-KO-1h	B03	2	Parthenolide	3.3	195	0.668364399	0.085758726	11.32254436	7.822118314	31.97948718	0.018944255	0.599890665	0.374476177	309	6726.155658	2121.323227	13058977.77	31.80474003	218.3009618	0.944733229	0.650880263	0.650485437	5770.584565	3028.001773	55637008.96	52.53873031	862.1573785	270.5764412	8127629.372	29.82683871	6.61900217	9	0
SNC0052-MAP-40X-E04-hTERT-KO-1h	C03	2	Parthenolide	6.6	137	0.741407964	0.08481869	17.70777774	11.27958647	35.03649635	0.025025133	0.604774561	0.368957566	273	7023.84411	2217.73411	11160018.95	32.07734203	179.7209535	0.946592612	0.645447228	0.509157509	5447.156424	2969.06106	44297859.58	53.21757619	908.1731482	337.1216068	7257913.652	33.94083766	5.848705737	9	0
SNC0052-MAP-40X-E04-hTERT-KO-1h	D03	2	Parthenolide	12.4	78	0.763989279	0.093189226	11.47387094	6.991609781	37.80769231	0.030834103	0.612332227	0.345609446	316	5725.334192	1916.542456	9001038.383	33.16390188	173.4599994	0.936516534	0.630849648	0.246835443	4925.782816	2710.097526	32747388.95	54.95494884	720.8069914	206.2922296	4506574.456	26.60567064	6.693379304	9	0
SNC0052-MAP-40X-E04-hTERT-KO-1h	E03	2	Parthenolide	25	47	0.75321965	0.105403038	15.23410451	6.653837508	53.14893617	0.054692056	0.594285351	0.331662504	264	5851.92892	2125.862517	8186161.402	35.55451	151.164106	0.932667787	0.635232842	0.178030303	7008.869935	4296.525794	28506056.65	62.87690248	806.5102016	268.9386294	3114450.386	31.66389671	8.422958362	9	0
SNC0052-MAP-40X-E04-hTERT-KO-1h	F03	2	Parthenolide	50	5	0.666847155	0.091996111	13.24298365	8.040435028	109.2	0.156140311	0.606846941	0.230423245	61	4301.210118	1393.412306	3794774.115	30.86847448	92.62266792	0.962228753	0.687914354	0.081967213	4785.108672	3487.555796	13487103.1	72.13728674	674.900458	219.5743162	2307872.902	27.23797775	6.40895325	9	0
SNC0052-MAP-40X-E04-hTERT-KO-1h	G03	2	IBZ37	1.7	250	0.651489277	0.076177149	9.164959044	5.333026158	35.304	0.018322096	0.567441935	0.336897594	223	7010.151229	2210.537661	14397596.29	31.7903331	225.7715016	0.940122457	0.652028845	1.170403587	6340.543517	3449.894147	71980361.99	54.1453265	997.562575	342.3178898	11613691.35	32.50024736	6.413113245	9	0
SNC0052-MAP-40X-E04-hTERT-KO-1h	H03	2	IBZ37	3.3	195	0.647530571	0.085655045	15.29130915	11.06441078	34.53333333	0.020160994	0.621300665	0.330833866	273	6316.076835	2089.237729	13040989.54	32.37056264	227.6126431	0.94619861	0.665345258	0.743589744	6666.292163	3703.211691	65309649.42	55.62203595	927.3502457	307.7134097	9050747.736	31.19363102	7.236443128	9	0
SNC0052-MAP-40X-E04-hTERT-KO-1h	I03	2	IBZ37	6.6	186	0.679541389	0.085370848	9.92434844	6.052915384	34.9516129	0.019100186	0.588121507	0.325707452	278	6166.296525	2008.723232	12918311.5	32.44504165	229.6288597	0.944566519	0.653219198	0.683453237	6042.135635	3340.419665	64592554.84	55.80947637	856.0996691	262.5684165	9214542.784	29.18100087	7.088882662	9	0
SNC0052-MAP-40X-E04-hTERT-KO-1h	J03	2	IBZ37	12.4	194	0.683019485	0.087810182	11.72956615	7.763734766	34.90721649	0.018556923	0.606359611	0.33961408	265	6228.971782	2146.005608	12591764.38	33.44182969	226.9229292	0.950010329	0.659300074	0.743396226	6520.104549	3882.005435	63696759.08	59.76794762	893.8134729	326.8365161	8803335.611	34.00512728	7.308148318	9	0
SNC0052-MAP-40X-E04-hTERT-KO-1h	K03	2	IBZ37	25	162	0.669949175	0.09030525	12.35962266	7.901953704	36.60493827	0.02436966	0.612214501	0.346696376	247	6222.158874	2116.310081	12999106.45	32.90552797	233.1496885	0.945635425	0.654755765	0.672064777	6462.16769	3740.436363	62875573.44	57.81750403	874.4603163	278.2089103	8721603.684	30.08736818	7.482299769	9	0
SNC0052-MAP-40X-E04-hTERT-KO-1h	L03	2	IBZ37	50	147	0.705359336	0.080474103	7.303812586	4.359400641	32.18367347	0.01657214	0.599906399	0.327883417	260	5910.511779	1982.697803	12637377.1	33.34143988	231.4474612	0.940364892	0.653910811	0.573076923	6734.072165	3974.764782	66931491.18	58.88690362	884.3725785	287.7372075	8695238.035	30.83566373	7.758667471	9	0
SNC0052-MAP-40X-E04-hTERT-KO-1h	M03	2	IBZ36	1.7	81	0.658414083	0.094513742	8.402752477	5.202363482	44.38271605	0.037093267	0.620959879	0.357385726	266	5913.114302	1960.083175	11995962.02	32.50062192	225.2401206	0.953760122	0.671220063	0.323308271	5783.033367	3532.740458	60026446.92	61.32284539	886.9901792	334.9941165	9130874.944	35.95385113	6.533411465	9	0
SNC0052-MAP-40X-E04-hTERT-KO-1h	N03	2	IBZ36	3.3	84	0.708482556	0.095282555	7.396115554	4.387383942	38.02380952	0.026806214	0.594231067	0.372273059	236	6264.417362	2023.679401	12604333.06	32.11633122	217.857009	0.948545383	0.651078163	0.377118644	7185.700989	4495.490326	64076855.49	62.92210124	913.7449576	372.8852322	8153349.411	38.76291084	7.931869023	9	0
SNC0052-MAP-40X-E04-hTERT-KO-1h	O03	2	IBZ36	6.6	159	0.627855477	0.079382208	9.515702683	5.271228626	38.37735849	0.019658769	0.591173591	0.32891648	170	6292.50348	2048.07461	14255172.23	32.12168185	249.3601594	0.952830287	0.663732385	0.970588235	7913.850985	4455.298658	100313953.3	56.73195883	1334.417224	489.9825834	17402342.56	35.410206	6.132179342	9	0
SNC0052-MAP-40X-E04-hTERT-KO-1h	P03	2	IBZ36	12.4	259	0.646577143	0.079640389	8.305004854	4.876647949	35.22007722	0.019405013	0.594741318	0.353364567	171	6504.432385	2351.706884	13111473.56	35.17631845	230.6519878	0.936122477	0.647108483	1.555555556	8720.508637	5137.057799	97685468.85	59.34964926	1362.018459	537.1632714	16234437.15	38.06623805	6.545099527	9	0
SNC0052-MAP-40X-E04-hTERT-KO-1h	A04	2	IBZ36	25	213	0.686494865	0.085634749	11.61606111	7.80179896	38.62910798	0.025096845	0.60790932	0.362531281	310	6506.152674	2150.790793	11990474.87	32.14183689	210.2131095	0.937777507	0.634549409	0.7	4907.163926	2598.120887	47226681.5	51.81095872	789.2152446	221.6344695	7441587.358	25.79279975	6.188633253	9	0
SNC0052-MAP-40X-E04-hTERT-KO-1h	B04	2	IBZ36	50	162	0.678063087	0.085553205	10.89596333	7.399222198	38.56790123	0.021457786	0.577928457	0.335185942	305	6235.084358	1956.443859	13478791.59	30.85892992	238.1557712	0.949196075	0.654411521	0.537704918	5910.071203	3110.66273	61318423.1	52.22614915	854.8337572	255.4202635	8834349.361	28.20159066	6.997583174	9	0
SNC0052-MAP-40X-E04-hTERT-KO-1h	C04	2	IBZ35	1.7	163	0.667928065	0.088121913	14.12916425	9.522074203	39.50306748	0.024987142	0.569189218	0.424410989	258	6922.839702	1935.575901	12734111.53	27.55274659	216.9104534	0.949975097	0.652329408	0.65503876	4614.948807	2592.688561	52390245.42	55.511526	876.5896767	341.0283138	10192081.88	36.20111149	5.253860428	9	0
SNC0052-MAP-40X-E04-hTERT-KO-1h	D04	2	IBZ35	3.3	121	0.692778404	0.082535561	8.957373022	2.753657779	35.15702479	0.020570315	0.573883561	0.351419436	281	6634.259023	1960.210934	13516528.73	29.75725575	231.5666002	0.950578002	0.652079526	0.434163701	5362.350907	3105.792455	59059138.42	56.73838351	928.0185454	369.874056	10388756.12	36.63080917	5.727848718	9	0
SNC0052-MAP-40X-E04-hTERT-KO-1h	E04	2	IBZ35	6.6	106	0.671626058	0.086054951	14.6704938	10.69525381	42.94339623	0.028613459	0.565359998	0.302014509	279	6062.792931	1940.195072	12324196.82	31.66529046	221.6663957	0.952003163	0.667534361	0.379928315	6233.846197	3396.656697	63281784.7	55.96453767	837.1357049	255.6936069	8688563.229	29.41367856	7.430393349	9	0
SNC0052-MAP-40X-E04-hTERT-KO-1h	F04	2	IBZ35	12.4	167	0.66112953	0.087825682	6.577693183	3.386213518	34.8502994	0.023831041	0.624494738	0.349240756	269	6152.51563	2040.384847	12492603.8	32.19584354	225.0099563	0.946525002	0.659164684	0.63197026	6423.586622	3632.087581	65862895.35	57.11473865	908.5792344	296.0587185	9292654.632	30.9715532	6.978648485	9	0
SNC0052-MAP-40X-E04-hTERT-KO-1h	G04	2	IBZ35	25	310	0.656664415	0.080659267	13.35234876	8.773495763	35.21935484	0.017997553	0.594961021	0.350840917	235	6538.780037	2121.818047	14312430.62	32.23670399	241.1338127	0.948801576	0.66468009	1.344680851	6373.005992	3434.661025	79875852.78	52.92310369	964.9023394	315.4953566	12244481.77	31.00950197	6.603900611	9	0
SNC0052-MAP-40X-E04-hTERT-KO-1h	H04	2	IBZ35	50	211	0.661804525	0.083139101	10.91728566	6.053682535	34.93364929	0.019306593	0.585865509	0.356693695	250	7158.010936	2158.030013	13427813.06	30.31014468	218.1163331	0.948835794	0.659003363	0.872	6458.080673	3428.922745	70696375.51	51.43467987	892.6308628	266.6953353	9612347.236	27.61633939	7.285687873	9	0
SNC0052-MAP-40X-E04-hTERT-KO-1h	I04	2	Paclitaxel	1.7	215	0.689347623	0.097048644	8.542456188	5.236403424	38.70697674	0.021910994	0.609598571	0.363766491	250	6768.280111	2305.897579	13343208.78	33.08881638	227.2105655	0.943407314	0.660325586	0.88	6677.143576	3717.605227	70084837.54	56.31223264	906.7922976	281.7998043	9646582.42	29.71246037	7.369312156	9	0
SNC0052-MAP-40X-E04-hTERT-KO-1h	J04	2	Paclitaxel	3.3	299	0.702525343	0.0812694	7.368555457	3.614587869	35.3812709	0.018291525	0.596357225	0.366786874	277	6274.798948	2155.199782	12737423.45	33.83346706	225.6780367	0.938492397	0.659162615	1.097472924	6456.758241	3592.696946	65630260.61	55.54030165	988.4549334	333.2915027	10404865.14	32.30769698	6.6281575	9	0
SNC0052-MAP-40X-E04-hTERT-KO-1h	K04	2	Paclitaxel	6.6	251	0.694720203	0.08947335	12.61170579	8.99919936	38.09960159	0.023918371	0.612389247	0.397086897	278	6532.942545	2245.737153	13130211.16	33.60735878	223.9123102	0.94378768	0.65949927	0.913669065	6214.673242	3583.477367	61981929.9	57.82641646	937.7720418	311.7521013	9531724.144	32.19042076	6.644550443	9	0
SNC0052-MAP-40X-E04-hTERT-KO-1h	L04	2	Paclitaxel	12.4	301	0.655528096	0.089910225	8.348083914	5.029406597	37.42192691	0.019694708	0.617099976	0.362609456	266	6431.953641	2336.617306	12680845.57	35.42676799	226.0247423	0.941784017	0.652897609	1.146616541	6135.381509	3546.05757	62006310.78	58.12575023	958.2485714	325.8464561	10080214.21	32.87082571	6.44726157	9	0
SNC0052-MAP-40X-E04-hTERT-KO-1h	M04	2	Paclitaxel	25	92	0.694499475	0.093098772	9.6100469	5.563707593	37.86956522	0.026576575	0.621869639	0.366373028	255	6375.870128	2068.671042	13052461.41	31.98309065	227.1030871	0.947752626	0.646209449	0.360784314	5995.062374	3614.691021	61934341	59.26542129	864.5757483	323.9355377	8951252.71	34.95303039	7.032461674	9	0
SNC0052-MAP-40X-E04-hTERT-KO-1h	N04	2	Paclitaxel	50	101	0.758205926	0.097764538	11.69965276	7.599075059	38.14851485	0.027646814	0.625057385	0.511323115	240	6060.026891	1970.709982	11901829.32	31.99480011	215.8962426	0.94843464	0.654534457	0.429166667	6719.892122	3764.868142	69230939.24	56.05953419	1014.469024	376.0564804	10614694.73	34.89199475	6.683006655	9	0
SNC0052-MAP-40X-E04-hTERT-KO-1h	O04	2	Parthenolide	1.7	245	0.648888416	0.079967762	8.450969252	5.04781187	36.44897959	0.021024115	0.586768457	0.350168977	202	6437.873699	2213.13947	12271368.51	33.44909528	214.6857062	0.947320009	0.653407284	1.222772277	8215.664512	4344.578285	80818521.59	52.64569058	1286.65382	457.9361362	13065719.58	33.51854617	6.652166531	9	0
SNC0052-MAP-40X-E04-hTERT-KO-1h	P04	2	Parthenolide	3.3	337	0.659111759	0.083448584	7.785134903	3.850043564	37.06231454	0.023332533	0.567922646	0.363435597	224	6078.863233	2182.977768	11111880.54	35.57639908	202.7187834	0.940315779	0.646877489	1.522321429	8508.092233	4638.758425	76514247.45	54.85435682	1616.274878	636.8018528	14743222.63	38.33928492	5.419111801	9	0
SNC0052-MAP-40X-E04-hTERT-KO-1h	A05	2	Parthenolide	6.6	112	0.722350798	0.105303241	16.35473717	10.07100411	39.28571429	0.034680748	0.646792318	0.390597813	365	6382.73825	2141.131376	10698417.31	32.9401869	189.1185688	0.933023315	0.6309698	0.306849315	4905.481642	2518.770983	36753799.31	50.454016	703.0315999	175.4500059	4967890.677	23.28143222	6.858376692	9	0
SNC0052-MAP-40X-E04-hTERT-KO-1h	B05	2	Parthenolide	12.4	91	0.769264609	0.093337865	14.64749349	9.456600514	38.2967033	0.028796966	0.623095483	0.373001772	210	6655.627229	2348.144517	10302751.28	34.86888702	173.147145	0.932122519	0.635226689	0.438095238	6304.235324	3585.019665	38636302.97	56.06567359	866.5392514	346.3910655	5280064.338	33.27737372	7.3053194	9	0
SNC0052-MAP-40X-E04-hTERT-KO-1h	C05	2	Parthenolide	25	57	0.940347681	0.085683253	11.51937931	5.264707122	36.61403509	0.02917564	0.627590161	0.3339091	255	6481.075999	2210.072591	9993489.016	33.9142197	167.9168113	0.940625069	0.635702589	0.231372549	6514.158997	3869.905232	40645787.42	59.96303474	808.4424937	283.740968	4933941.557	33.19864992	7.925914889	9	0
SNC0052-MAP-40X-E04-hTERT-KO-1h	D05	2	Parthenolide	50	3	0.589122749	0.109499905	5.897370338	1	88	0.13346085	0.822024594	0.259400086	56	4078.648987	1307.509135	3182452.179	29.40955186	83.26643725	0.939667608	0.676111411	0.053571429	5084.947461	3855.018195	12922759.55	74.67264259	682.801242	228.1395344	1957306.446	30.75872799	7.117445534	9	0
SNC0052-MAP-40X-E04-hTERT-KO-1h	E05	2	IBZ37	1.7	52	0.67386208	0.098141805	12.92336883	9.884878984	38.07692308	0.024003988	0.576686214	0.419854854	290	5673.723033	1654.735317	11366568.11	28.30613811	221.0591103	0.951610724	0.661245299	0.189655172	5418.590851	2913.541754	54917888.59	52.68385399	699.942726	178.0556171	6916401.469	23.30077614	7.658640096	9	0
SNC0052-MAP-40X-E04-hTERT-KO-1h	F05	2	IBZ37	3.3	91	0.727564667	0.085993369	15.83900513	8.827328654	38.34065934	0.023375264	0.606008266	0.34495493	296	6251.748971	1844.512659	11202892.05	29.1787361	196.1070969	0.945785436	0.646733389	0.307432432	6259.093391	3625.391075	60950689.76	56.85196252	719.866011	213.5345905	6726834.557	27.55531183	8.522845759	9	0
SNC0052-MAP-40X-E04-hTERT-KO-1h	G05	2	IBZ37	6.6	297	0.68477618	0.090224101	8.914294513	5.36608228	37.50505051	0.021636354	0.607137487	0.365666017	258	6598.115775	2295.723126	13500471.59	34.07637051	228.0903763	0.947284646	0.664005979	1.162790698	6478.296124	3655.719702	67151427.9	56.08892531	883.474683	270.2937789	9278634.233	29.12423784	7.384097505	9	0
SNC0052-MAP-40X-E04-hTERT-KO-1h	H05	2	IBZ37	12.4	328	0.66138645	0.087163192	9.828147121	6.098660228	39.24390244	0.020655162	0.608364114	0.368774254	251	6763.970496	2286.423374	12805021.38	34.1197972	215.3327822	0.944988533	0.663489499	1.330677291	5971.085676	3346.688608	63153119.11	55.37193627	872.4834383	268.3457033	9243986.207	29.53276633	6.846556089	9	0
SNC0052-MAP-40X-E04-hTERT-KO-1h	I05	2	IBZ37	25	194	0.670719992	0.088665452	7.692483448	3.970840868	32.07731959	0.017208918	0.623691727	0.36832013	273	6589.759604	2282.971021	13424470.94	34.26923101	227.6969221	0.947687059	0.659261972	0.728937729	6168.449711	3579.399037	61630090.98	58.10431245	884.5738248	285.6246218	9024243.484	30.90246142	7.003409627	9	0
SNC0052-MAP-40X-E04-hTERT-KO-1h	J05	2	IBZ37	50	219	0.708069069	0.086965188	10.79015766	6.760684183	37.19178082	0.021303838	0.610574105	0.340492658	293	6305.332602	2115.553879	12577157.23	33.30271071	220.7856582	0.938649195	0.649798062	0.754266212	6292.725492	3607.180771	58814316.04	57.59238214	864.2614419	285.2757394	7996669.276	30.82880783	7.306662635	9	0
SNC0052-MAP-40X-E04-hTERT-KO-1h	K05	2	IBZ36	1.7	187	0.694276366	0.106862352	15.53316725	10.72438584	42.37433155	0.029779366	0.647273996	0.37007673	285	6501.711563	2242.273773	12735988.38	33.12025866	226.5083327	0.94406552	0.660918154	0.680701754	6382.151113	3714.127533	63239296.06	59.0195716	893.8493553	294.1563081	9002314.968	31.67311436	7.194001168	9	0
SNC0052-MAP-40X-E04-hTERT-KO-1h	L05	2	IBZ36	3.3	123	0.706929759	0.083623854	10.11256381	5.143921215	32.90243902	0.023302003	0.608609279	0.345324207	216	6108.804536	2022.460398	13033836.17	32.22633301	233.8974152	0.949226606	0.660712896	0.592592593	7382.680584	4466.692709	76338229.84	61.19032802	933.92586	322.5831516	9658623.653	33.26266277	7.92360888	9	0
SNC0052-MAP-40X-E04-hTERT-KO-1h	M05	2	IBZ36	6.6	130	0.755960658	0.093969103	8.415648154	5.420817807	34.63076923	0.02090799	0.619510896	0.403951662	265	6005.826315	1913.432953	12077005.01	31.11342992	216.9785685	0.948984006	0.653559951	0.505660377	6243.713399	3699.592888	61663323.87	59.73298791	810.1766526	271.9063092	8040745.634	31.4334658	7.675034769	9	0
SNC0052-MAP-40X-E04-hTERT-KO-1h	N05	2	IBZ36	12.4	64	0.777132238	0.101757913	19.8988282	16.29848274	41.125	0.029738727	0.600609751	0.423043853	231	5516.776012	1685.250534	11251803.27	29.85662342	224.2827659	0.946852263	0.644443383	0.277056277	6089.405934	3419.277228	68287247.59	56.02494416	840.7096026	283.1226604	9317052.892	31.59401473	7.304782458	9	0
SNC0052-MAP-40X-E04-hTERT-KO-1h	O05	2	IBZ36	25	324	0.621907066	0.080700179	6.42112868	3.105932682	36.55246914	0.018930105	0.619960983	0.351968738	204	6575.967881	2393.484885	13038587.05	35.60365846	221.8282655	0.947763483	0.657937703	1.62745098	7478.581602	4446.060065	77570627.37	59.15579791	1175.004859	447.4599477	12448485.45	36.5154023	6.529196598	9	0
SNC0052-MAP-40X-E04-hTERT-KO-1h	P05	2	IBZ36	50	200	0.633035256	0.08519206	7.466483203	3.923479553	36.365	0.019350147	0.606347158	0.358529318	179	6390.660218	2193.190496	13469270.46	33.39429682	240.4130157	0.945105898	0.656492658	1.122905028	8502.756743	5032.982147	91741079.34	58.16739957	1263.477524	507.0206526	14117026.71	37.87191913	6.893088624	9	0
SNC0052-MAP-40X-E04-hTERT-KO-1h	A06	2	IBZ35	1.7	215	0.633680447	0.084935	22.47178504	16.79971743	36.30232558	0.024790806	0.570609427	0.410932512	303	7197.93112	2075.629997	12853401.15	28.39211154	212.4985372	0.939630824	0.635840239	0.722772277	5096.175613	2601.756543	55824911.1	50.27197601	940.8380653	329.0342847	10627278.94	32.96330252	5.597614355	9	0
SNC0052-MAP-40X-E04-hTERT-KO-1h	B06	2	IBZ35	3.3	284	0.682122167	0.091892602	12.51675225	7.607412598	35.57746479	0.019606285	0.607521415	0.513479568	281	7318.280749	2215.848013	12721288.23	29.07067148	209.4086394	0.948729886	0.651822463	1.049822064	5319.001136	2937.651904	57508195.1	53.93765369	963.6203615	380.9612551	10533055.8	35.98602864	5.563759898	9	0
SNC0052-MAP-40X-E04-hTERT-KO-1h	C06	2	IBZ35	6.6	113	0.671081077	0.078261855	18.40766035	10.21772635	31.84955752	0.018702848	0.603698339	0.379959688	255	7164.435691	2065.222131	13352596.18	28.69993229	216.9932529	0.948924591	0.643169433	0.470588235	4993.7763	2794.352765	54349719.23	54.19021722	805.5755654	277.3839191	8578104.694	32.03554534	6.098298447	9	0
SNC0052-MAP-40X-E04-hTERT-KO-1h	D06	2	IBZ35	12.4	98	0.724792787	0.087721502	12.14611395	8.884403286	39.81632653	0.02423824	0.605566868	0.477173264	271	6721.404102	1936.140436	12862778.93	28.65409304	217.5221753	0.950270183	0.652477847	0.380073801	5391.190721	2978.720403	59630740.41	53.69032799	851.1484913	302.2123646	9253550.41	32.83258519	6.334796518	9	0
SNC0052-MAP-40X-E04-hTERT-KO-1h	E06	2	IBZ35	25	282	0.696396361	0.081095568	12.56529172	7.976162101	36.09574468	0.019398577	0.580065214	0.336327428	256	6311.335088	2096.657778	12666670.52	32.80654526	219.4237448	0.946110618	0.65928456	1.1171875	6379.53587	3552.394562	63701120.76	55.07871725	983.2167433	350.5664138	10161235.52	33.87738148	6.508619148	9	0
SNC0052-MAP-40X-E04-hTERT-KO-1h	F06	2	IBZ35	50	76	0.697812899	0.082439698	17.3989576	13.02625573	38.47368421	0.022099595	0.568836919	0.328558404	252	6133.529186	1796.264117	13294803.5	28.96518817	240.4955599	0.950087334	0.657415162	0.305555556	5868.598404	3072.641956	68308617.02	51.22893639	748.983163	193.7076467	8489453.337	24.687236	7.781633481	9	0
SNC0052-MAP-40X-E04-hTERT-KO-1h	G06	2	Paclitaxel	1.7	198	0.657531321	0.08034526	13.10357782	8.439615516	39.20707071	0.020791901	0.581356397	0.327592091	229	6730.458158	2042.242602	13874133.71	30.31788576	233.3498738	0.946556721	0.659413377	0.88209607	6520.339332	3478.89907	73986595.05	51.78224301	932.140568	294.0994589	10462720.52	28.83322517	7.059176307	9	0
SNC0052-MAP-40X-E04-hTERT-KO-1h	H06	2	Paclitaxel	3.3	195	0.614680549	0.076635301	11.06900639	7.28403129	38.15897436	0.020582997	0.569031678	0.358429064	239	7897.375489	2360.75969	15063057.55	29.50072384	225.1457405	0.946059985	0.648934356	0.824267782	7128.691758	3922.124086	82753705.95	53.72639273	1017.821828	384.0742974	12136336.69	34.57815714	7.092815671	9	0
SNC0052-MAP-40X-E04-hTERT-KO-1h	I06	2	Paclitaxel	6.6	193	0.657505489	0.083422941	9.202898208	4.205379931	36.49740933	0.018525573	0.612507328	0.353134999	179	7708.36607	2202.152902	15551710.65	28.85136924	237.7947521	0.939703552	0.643336887	1.083798883	6778.852215	3946.131752	81921651.26	57.52736049	1093.080497	430.1927925	13521407.49	38.15713646	6.206178048	9	0
SNC0052-MAP-40X-E04-hTERT-KO-1h	J06	2	Paclitaxel	12.4	289	0.627955247	0.076998742	6.198544696	2.902989142	37.04844291	0.020391663	0.593169785	0.362851111	197	7207.177624	2276.597433	14534773.56	31.44342794	229.3794828	0.944852024	0.644715891	1.492385787	6773.011783	4057.899411	77419168.43	60.04880646	1082.811476	432.7210108	12904053.82	39.30705533	6.255772576	9	0
SNC0052-MAP-40X-E04-hTERT-KO-1h	K06	2	Paclitaxel	25	256	0.686723913	0.089990249	9.952241295	6.255916167	35.92578125	0.017516394	0.604063922	0.376366627	240	6943.59194	2518.432503	14111570.3	35.06357908	232.3427368	0.935639997	0.640135704	1.079166667	7157.159103	4036.137216	72793470.76	56.70857545	1002.239565	335.0006588	10240635.08	32.47143663	7.163688265	9	0
SNC0052-MAP-40X-E04-hTERT-KO-1h	L06	2	Paclitaxel	50	213	0.691481408	0.090017192	13.3354807	9.37997384	35.72769953	0.022014044	0.596896642	0.350034008	240	6212.351301	2154.639812	12229670.07	33.77615946	218.4560401	0.939474152	0.64451917	0.9125	6392.447895	3412.48582	69430223.2	53.69058343	941.275435	289.8977393	10059483.76	28.88002636	6.804567628	9	0
SNC0052-MAP-40X-E04-hTERT-KO-1h	A09	2	DMSO	0	268	0.695357028	0.083767315	11.72832851	7.881791073	33.94029851	0.019687813	0.615413548	0.35943744	369	6642.52517	2128.017841	12244927.09	31.40838001	212.6018344	0.94083409	0.640714308	0.756097561	4548.598844	2384.684103	44137993.84	52.43963078	740.1907907	196.0771826	7200756.182	25.79300346	6.209509755	9	0
SNC0052-MAP-40X-E04-hTERT-KO-1h	B09	2	DMSO	0	139	0.628512233	0.081327188	11.06860395	6.773138532	36.94244604	0.023656586	0.573911156	0.38156907	273	7456.619266	2013.259309	12928979.04	26.80802741	207.2770187	0.942235125	0.631141219	0.553113553	4574.155301	2475.092401	55513222.27	52.77965723	742.6329692	233.6169176	8879726.465	29.28083966	6.194148504	9	0
SNC0052-MAP-40X-E04-hTERT-KO-1h	C09	2	DMSO	0	124	0.730537314	0.083864281	12.76478738	6.521140758	36.05645161	0.022897307	0.585851378	0.399471824	280	6644.787287	2104.348464	12231356.22	30.88988502	209.7039967	0.946489339	0.635822213	0.453571429	4549.848117	2477.036554	53741602.54	54.16033867	680.804658	179.6267996	8170322.468	25.74956711	6.686989018	9	0
SNC0052-MAP-40X-E04-hTERT-KO-1h	D09	2	DMSO	0	112	0.71425493	0.082495746	16.46925753	9.068513802	35.98214286	0.020416773	0.573934645	0.39908865	249	6551.873378	1830.676004	13555030.45	27.64932577	235.0352805	0.94781286	0.6443125	0.46184739	4738.875666	2583.272652	64828902.48	53.00724227	718.1329217	208.3913561	9725590.94	26.96148503	6.453688375	9	0
SNC0052-MAP-40X-E04-hTERT-KO-1h	E09	2	DMSO	0	67	0.755777789	0.099300011	21.865873	16.41427862	44.67164179	0.023690875	0.585588355	0.494997838	258	5878.414166	1678.728269	11531596.2	27.70992071	218.9463557	0.947552917	0.653502598	0.286821705	4543.99104	2316.078922	61002306.76	49.5440665	665.2957366	153.1499573	8778592.101	21.5827926	6.823960519	9	0
SNC0052-MAP-40X-E04-hTERT-KO-1h	F09	2	DMSO	0	219	0.714003072	0.096134894	9.810292105	6.962223958	34.24200913	0.017868678	0.656683304	0.495940009	220	6105.197893	1966.637055	12459656	31.59664479	231.0771707	0.945388584	0.65447968	1.018181818	5326.708063	3228.22327	73882359.71	60.34075375	780.1752314	263.3120364	11220551.66	32.70422078	6.898698318	9	0
SNC0052-MAP-40X-E04-hTERT-KO-1h	G09	2	DMSO	0	252	0.661228102	0.092513097	17.14709205	12.30257517	40.17857143	0.023352719	0.595460718	0.397102684	257	7013.471224	2266.399357	12301403.82	31.21132809	205.4643633	0.944232671	0.655698615	1.023346304	5455.685236	2795.479104	64390695.52	51.10649024	825.8672347	232.1248931	9763897.903	26.77935672	6.671151844	9	0
SNC0052-MAP-40X-E04-hTERT-KO-1h	H09	2	DMSO	0	113	0.653010198	0.080991222	11.0227141	6.754862077	38.04424779	0.022608116	0.57967697	0.399108891	216	6490.207748	1766.83636	13110190.19	26.88950155	231.0567296	0.942095251	0.640170195	0.555555556	5017.349144	2973.476848	64885613.63	56.07525667	794.8460178	267.4462685	10542516.88	29.82091076	6.214886527	9	0
SNC0052-MAP-40X-E04-hTERT-KO-1h	I09	2	DMSO	0	151	0.626794362	0.085427607	12.69684269	8.856625612	36.8807947	0.021163702	0.621033852	0.343342997	252	6712.73679	2124.449605	12646954.34	30.30637105	216.6929097	0.949278369	0.652866202	0.630952381	5430.08986	2950.483425	68307206.56	54.3543062	747.6313265	208.9908325	9331753.278	26.60277992	7.30815085	9	0
SNC0052-MAP-40X-E04-hTERT-KO-1h	J09	2	DMSO	0	303	0.654138005	0.083126214	16.34936818	10.6961828	34.98349835	0.018444544	0.593852526	0.342712008	248	6412.107529	2048.94725	13391068.68	31.29994689	235.1484685	0.939614	0.64428965	1.278225806	5470.256307	3000.55282	69110960.45	55.14591092	784.8778295	225.7925197	10070587.97	28.08168969	7.061234729	9	0
SNC0052-MAP-40X-E04-hTERT-KO-1h	K09	2	DMSO	0	250	0.714214317	0.087731261	12.43597856	7.615568338	34.528	0.019952842	0.606510225	0.41793949	237	6640.749677	2179.715296	12903049.23	32.11249972	224.6242015	0.946254539	0.647474668	1.097046414	5331.162524	3065.462506	65712369.99	57.71986058	797.0819505	239.2058313	10010813.3	29.26228181	6.746539467	9	0
SNC0052-MAP-40X-E04-hTERT-KO-1h	L09	2	DMSO	0	259	0.654986192	0.083148406	13.4335507	8.723422654	36.11583012	0.01776904	0.591489066	0.37649526	247	6807.968923	2168.585201	13274829.28	31.1563148	225.6985261	0.942018918	0.643134063	1.085020243	5471.319574	2897.726243	72896482.69	52.74472995	817.8601227	237.9972662	10841385.71	27.6196853	6.776516749	9	0
SNC0052-MAP-40X-E04-hTERT-KO-1h	M09	2	DMSO	0	122	0.741942279	0.090768298	9.207146016	6.39829858	26.77868852	0.014886299	0.645537462	0.532699518	197	6162.460458	1859.123585	13067370.76	29.73113285	233.3238705	0.948586231	0.646216807	0.624365482	5558.458197	3418.164093	81468055.8	60.91084571	815.9372616	313.1834841	12094138.36	36.54263144	6.970796355	9	0
SNC0052-MAP-40X-E04-hTERT-KO-1h	N09	2	DMSO	0	0	Non Num�rique	Non Num�rique	Non Num�rique	Non Num�rique	Non Num�rique	Non Num�rique	Non Num�rique	Non Num�rique	0	Non Num�rique	Non Num�rique	Non Num�rique	Non Num�rique	Non Num�rique	Non Num�rique	Non Num�rique	Non Num�rique	Non Num�rique	Non Num�rique	Non Num�rique	Non Num�rique	Non Num�rique	Non Num�rique	Non Num�rique	Non Num�rique	Non Num�rique	9	0
SNC0052-MAP-40X-E04-hTERT-KO-1h	O09	2	DMSO	0	311	0.604659382	0.078448593	8.558643548	5.0825076	35.85209003	0.021689812	0.592075924	0.38323685	165	6940.169289	2362.430352	12160111.33	32.99139565	203.2261251	0.934703065	0.630008293	1.975757576	5911.018801	3297.536474	82911793.1	55.3833114	932.0698115	316.7929596	13185435.83	32.39084947	6.510334501	9	0
SNC0052-MAP-40X-E04-hTERT-KO-1h	P09	2	DMSO	0	262	0.659821743	0.078434702	15.02850603	9.845329136	34.24045802	0.020432099	0.630869777	0.386347121	151	6053.646785	2032.119036	11676376.62	32.94215764	223.5631178	0.93727964	0.627356144	1.801324503	6118.546439	3645.869785	83650201.52	59.84392067	1175.74355	488.1698708	16606064.38	40.08565133	5.381431443	9	0
SNC0052-MAP-40X-E04-hTERT-KO-1h	A10	2	Paclitaxel	5	165	0.6654111	0.086372429	12.3320304	7.925188082	33.39393939	0.021507647	0.60700366	0.406966322	330	7099.863778	2052.514596	13317567.96	28.61030351	218.1898747	0.943862836	0.638018709	0.512121212	4962.043581	2661.177631	48814145.64	53.61955554	803.9259472	259.7222905	7983532.036	29.31502815	6.329725606	9	0
SNC0052-MAP-40X-E04-hTERT-KO-1h	B10	2	Paclitaxel	5	77	0.654893021	0.091014495	12.61361737	9.38571001	38.42857143	0.017931789	0.583228082	0.338022602	295	5715.163829	1630.792854	12427971.26	27.87920135	238.9007517	0.950554775	0.662326958	0.281355932	4783.765568	2493.546492	53868248.87	50.35352904	681.9242355	157.6533468	7340437.061	21.0720777	6.94078423	9	0
SNC0052-MAP-40X-E04-hTERT-KO-1h	C10	2	Paclitaxel	5	104	0.712385197	0.092364856	17.02931729	9.986240906	36.28846154	0.021844593	0.632288531	0.377026671	286	6991.619372	2161.816844	13094517.1	30.64213522	219.9194986	0.950927895	0.656787556	0.405594406	5658.86107	3318.460863	57921918.76	57.55458067	827.6767631	287.7402873	8535493.077	32.38189002	6.802031766	9	0
SNC0052-MAP-40X-E04-hTERT-KO-1h	D10	2	Paclitaxel	5	92	0.73658658	0.083496358	14.2162369	9.248036228	37.65217391	0.01646344	0.592040697	0.365475857	237	5988.90715	1853.308872	14058301.31	30.54318536	260.1949452	0.953161526	0.661773639	0.388185654	5213.583911	2847.738641	69626612.94	54.18295153	751.424475	215.3056401	10155769.74	27.51115993	6.888444598	9	0
SNC0052-MAP-40X-E04-hTERT-KO-1h	E10	2	Paclitaxel	5	127	0.738926098	0.108282015	12.90883803	7.709395408	37.73228346	0.026861765	0.635661234	0.44258041	269	6312.470839	2113.192013	11859412.03	31.92034146	209.7304816	0.943520144	0.651021451	0.486988848	6214.993292	3593.632703	59072999.56	58.44768057	738.2455891	199.210781	6936103.316	25.69249509	8.262724246	9	0
SNC0052-MAP-40X-E04-hTERT-KO-1h	F10	2	Paclitaxel	5	104	0.695130009	0.086290489	17.5140813	14.02597007	32.86538462	0.017495618	0.599397409	0.345770843	264	6162.770242	1981.201634	12945525.7	31.63499655	227.1476375	0.947083016	0.658338276	0.40530303	6631.335539	3523.831962	71690775.38	53.16261139	868.5535267	266.3627235	9131607.17	29.04056199	7.536782041	9	0
SNC0052-MAP-40X-E04-hTERT-KO-1h	G10	2	Paclitaxel	5	97	0.647352089	0.085046773	13.25952115	9.726683699	42.46391753	0.028947892	0.529185407	0.441140607	261	7637.016513	2028.577367	13495131.19	26.11795166	208.9228551	0.954949879	0.665766603	0.402298851	5464.972528	2880.43107	65907086.91	50.75161898	743.1184986	219.9451359	8716523.019	26.83703063	7.290752446	9	0
SNC0052-MAP-40X-E04-hTERT-KO-1h	H10	2	Paclitaxel	5	164	0.586403595	0.090029112	10.44261514	5.680588728	37.73780488	0.021317949	0.580270394	0.380437831	232	7666.102638	2099.729327	14295894.09	27.19814516	221.2503125	0.947973424	0.649124794	0.857758621	5772.001967	3333.500301	63400161.15	56.5777737	916.6476726	343.1536966	10634911.41	35.16784368	6.110961651	9	0
SNC0052-MAP-40X-E04-hTERT-KO-1h	I10	2	Paclitaxel	5	176	0.673915442	0.089776262	15.15095067	9.932794804	36.10795455	0.019710239	0.582907711	0.365459825	261	6463.16401	2095.3284	13580793.8	31.57442022	231.4731458	0.95280747	0.678460751	0.685823755	6973.596114	3901.044496	77537308.3	56.34012038	864.3828366	255.6240528	9544369.693	28.35777066	8.009681179	9	0
SNC0052-MAP-40X-E04-hTERT-KO-1h	J10	2	Paclitaxel	5	160	0.711705742	0.079161206	11.01757466	6.730080593	35.56875	0.017174938	0.580981981	0.316250307	236	6366.526881	2168.156098	13876773.4	32.84157173	240.9081696	0.951167594	0.662417395	0.694915254	7017.416244	3913.838248	77028235.6	56.30629224	1025.676943	341.681759	11272927.1	31.67685912	6.8866392	9	0
SNC0052-MAP-40X-E04-hTERT-KO-1h	K10	2	Paclitaxel	5	279	0.671968171	0.087241231	8.558108271	4.695848033	35.79928315	0.01893862	0.610654632	0.372670754	259	6487.119425	2222.891589	13422959.12	33.28985353	231.4822049	0.945960296	0.662992282	1.115830116	6763.489857	3933.32134	72495248.93	58.79768095	971.5140189	325.3671673	10756282.91	32.49777237	7.022954698	9	0
SNC0052-MAP-40X-E04-hTERT-KO-1h	L10	2	Paclitaxel	5	240	0.644081532	0.086931735	7.311136397	4.010218542	34.6	0.019148611	0.625872622	0.359123251	236	6288.72931	2112.460046	12618186.44	32.07049838	226.8900662	0.95077942	0.668376181	1.063559322	6796.25979	3821.474569	74966293.18	55.77133774	958.1329693	312.194797	10761869.17	30.31085085	7.184463356	9	0
SNC0052-MAP-40X-E04-hTERT-KO-1h	M10	2	Paclitaxel	5	114	0.707871899	0.093782881	12.04294137	8.610669056	33.23684211	0.015740782	0.623721755	0.44040519	234	6043.693653	1970.214383	12366166.47	32.19732206	220.9026699	0.952750934	0.657568982	0.495726496	6587.302367	3942.138697	67776274.77	60.60449749	878.9349454	307.462304	9022845.278	33.51814838	7.450240444	9	0
SNC0052-MAP-40X-E04-hTERT-KO-1h	N10	2	Paclitaxel	5	108	0.62811343	0.092714182	6.737837787	3.690237124	37.34259259	0.028327889	0.6031268	0.346451377	196	5930.531013	1896.666301	12602098.26	31.27413004	231.8332734	0.956691827	0.676605376	0.556122449	7011.198996	4156.964821	75179097.4	60.09228746	1035.302076	400.8929251	11204858.66	37.03525545	6.859513624	9	0
SNC0052-MAP-40X-E04-hTERT-KO-1h	O10	2	Paclitaxel	5	230	0.64611373	0.078769439	9.352766572	6.1837504	34.06521739	0.016962263	0.617098065	0.360043327	168	5954.258454	1997.635422	13501139.63	32.66223841	251.5128533	0.947211294	0.653635342	1.392857143	7664.89442	4445.446052	102787938.8	57.97666964	1229.882447	477.0680584	17008666.36	36.53232986	6.434415065	9	0
SNC0052-MAP-40X-E04-hTERT-KO-1h	P10	2	Paclitaxel	5	205	0.63915767	0.077244577	5.670338389	2.156426445	35.09268293	0.018894596	0.579845572	0.345049919	156	6193.323199	2013.309319	13438197.17	31.75565818	239.9293722	0.944958503	0.65938544	1.346153846	9490.242628	5489.942386	114510354	57.73456512	1533.949686	641.9550469	18908081.65	40.34133061	6.400686434	9	0
SNC0052-MAP-40X-E04-hTERT-KO-1h	A11	2	Parthenolide	1.7	248	0.704327828	0.080532402	16.77466902	11.75634623	33.16935484	0.022566488	0.597650992	0.393541619	308	8021.050242	2290.225036	12665647.59	28.58569248	185.3513846	0.941400786	0.629793021	0.915584416	5040.568551	2626.191152	53746510.64	51.39661757	755.9542218	210.4633946	7826697.578	25.79445648	6.549809364	9	0
SNC0052-MAP-40X-E04-hTERT-KO-1h	B11	2	Parthenolide	3.3	160	0.637597046	0.093340291	22.59550815	18.02328474	34.90625	0.020685308	0.62653811	0.391709749	229	7395.016686	2089.61347	11967087.31	27.71567223	193.4227906	0.944470002	0.635245957	0.851528384	5540.964406	3087.965331	64149510.66	54.52355915	774.9767377	248.7633517	8927699.86	29.391669	7.172915606	9	0
SNC0052-MAP-40X-E04-hTERT-KO-1h	C11	2	Parthenolide	6.6	116	0.712946528	0.097850771	15.17831219	10.19297942	41.55172414	0.023464889	0.593710365	0.525708942	237	7063.631787	2004.869552	12245045.96	27.99460553	193.7004616	0.946833183	0.642120895	0.548523207	4548.854308	2451.413004	52731426.19	53.12213175	729.5514426	222.7671447	8262464.709	27.79218364	5.938170164	9	0
SNC0052-MAP-40X-E04-hTERT-KO-1h	D11	2	Parthenolide	12.4	160	0.773104876	0.10029134	28.26648246	22.95341911	35.60625	0.023885464	0.617962787	0.524790891	257	7129.452657	2299.793436	11725133.41	32.43607351	188.4807236	0.942123216	0.643255171	0.642023346	5611.315061	2791.30835	55104137.78	47.40469179	726.3247179	191.7177976	7073554.249	24.79936504	7.579509699	9	0
SNC0052-MAP-40X-E04-hTERT-KO-1h	E11	2	Parthenolide	25	18	0.538065528	0.110267203	8.849028316	5.228521367	52.44444444	0.048831648	0.590934708	0.446833379	126	9256.4892	2858.241257	10630003.52	31.1308674	125.9729993	0.941528564	0.627264848	0.182539683	4519.437269	2733.172258	22643145.19	56.06797067	706.286487	202.3331953	3851763.952	24.23979875	5.452348128	9	0
SNC0052-MAP-40X-E04-hTERT-KO-1h	F11	2	Parthenolide	50	12	0.489829417	0.105621247	16.45120248	12.04261168	66.58333333	0.057361765	0.600857951	0.269595689	111	4602.603505	1362.949683	4948099.82	29.22002235	109.8127538	0.947200218	0.658094717	0.117117117	5407.68813	3457.924069	30455842.99	63.8332996	710.3568909	211.6150578	4554327.252	26.82186639	7.518497391	9	0
SNC0052-MAP-40X-E04-hTERT-KO-1h	G11	2	IBZ37	1.7	242	0.650430096	0.083646011	19.44540129	13.28443195	36.95867769	0.021198549	0.587965136	0.466817511	184	9039.137504	2609.912138	16049223.59	28.39673226	213.5700987	0.944155535	0.63122055	1.385869565	5570.852098	3191.755494	73903085.34	54.66401478	926.1035555	360.8937292	12889046.43	35.56359512	5.689470883	9	0
SNC0052-MAP-40X-E04-hTERT-KO-1h	H11	2	IBZ37	3.3	267	0.6369022	0.077782884	10.85726887	7.0926211	35.8164794	0.017224374	0.584777922	0.36945799	171	7531.529331	2376.951268	15016439.56	31.65398781	233.4380187	0.936665079	0.630849371	1.649122807	5858.48863	3146.135137	85221889.41	53.29757849	943.0668145	310.6230986	14146786.01	31.3431667	6.247670579	9	0
SNC0052-MAP-40X-E04-hTERT-KO-1h	I11	2	IBZ37	6.6	201	0.629055303	0.081544112	11.52251159	7.25915299	33.41791045	0.017945776	0.619331981	0.391241315	201	6449.317103	1814.229669	12687404.25	27.893194	226.7916061	0.943554648	0.642971959	1.024875622	5201.663182	2778.736464	71412078.61	52.76661627	820.9015741	259.1667942	11360514.32	28.69144685	6.428556751	9	0
SNC0052-MAP-40X-E04-hTERT-KO-1h	J11	2	IBZ37	12.4	254	0.64059683	0.078393185	9.976626223	6.867071178	35.32677165	0.018425051	0.591257332	0.396042668	202	7728.108979	2217.233182	15507431.48	28.80931375	232.4641242	0.936670168	0.626115723	1.306930693	5160.169785	3109.417373	67759430.95	60.4557446	881.1124037	349.8067956	11611801.65	37.60065114	5.926580723	9	0
SNC0052-MAP-40X-E04-hTERT-KO-1h	K11	2	IBZ37	25	406	0.660305241	0.085698535	9.555321631	5.71787014	31.66009852	0.016393781	0.636506296	0.414608574	237	7395.445323	2553.234036	13399531.82	32.98008467	217.6836022	0.941057411	0.652396677	1.814345992	5842.331144	3072.853002	76989266.06	52.99198032	847.7343148	243.493548	11651810.47	27.99220625	6.950882443	9	0
SNC0052-MAP-40X-E04-hTERT-KO-1h	L11	2	IBZ37	50	190	0.709105069	0.079269367	19.39340219	14.17439633	34.77894737	0.018001312	0.581359018	0.363166695	222	6743.341249	2133.538015	12811373.44	30.65965099	220.9350127	0.938883894	0.623426489	0.887387387	5654.302199	2957.4773	75018880.86	52.0411955	825.0939372	237.0393607	11078698.56	27.5915831	6.84913064	9	0
SNC0052-MAP-40X-E04-hTERT-KO-1h	M11	2	IBZ36	1.7	106	0.680358872	0.082424973	13.24545166	8.39860873	32.17924528	0.022561763	0.566249305	0.393017832	217	6403.92923	1994.77155	11939256.72	30.19224656	213.6158211	0.945414861	0.645699674	0.506912442	5286.077198	3193.350766	69289073.71	59.96557538	753.8257183	251.9615124	9904782.051	31.83320668	7.098494597	9	0
SNC0052-MAP-40X-E04-hTERT-KO-1h	N11	2	IBZ36	3.3	134	0.765944572	0.074482313	17.61440024	14.64674984	30.08208955	0.01870555	0.6324876	0.429781391	170	6482.952322	2155.202836	11524437.18	32.00603394	206.7940457	0.947652284	0.637289336	0.823529412	5986.074582	3899.24162	83464285.9	64.44287455	872.5409338	362.0169647	12210995.78	39.66664026	6.962419867	9	0
SNC0052-MAP-40X-E04-hTERT-KO-1h	O11	2	IBZ36	6.6	319	0.688613201	0.078397332	10.57151878	6.739758605	35.830721	0.019408306	0.591439973	0.380466147	177	6800.440258	2262.330082	12319030.1	32.96669561	210.7984411	0.943549912	0.640754715	1.88700565	6321.68039	3438.974715	90936523.67	55.26419665	932.7806783	307.0521442	14034967.86	31.81460277	6.918774576	9	0
SNC0052-MAP-40X-E04-hTERT-KO-1h	P11	2	IBZ36	12.4	316	0.635895901	0.078140235	14.29384028	9.927293943	34.25316456	0.019169718	0.622376323	0.401744736	162	6312.755615	2153.843003	12250944.16	33.47329505	219.1122534	0.944460485	0.645227879	2.030864198	6658.702525	3635.402663	99645854.42	54.74343024	1114.97593	411.8081279	17229691.67	35.70466178	6.169511509	9	0
SNC0052-MAP-40X-E04-hTERT-KO-1h	A12	2	IBZ36	25	109	0.638315422	0.108090356	28.81185351	22.17084881	45.76146789	0.02797205	0.629675621	0.474364792	210	6808.2165	1906.465284	11828055.39	27.8015514	205.5491776	0.938736048	0.628015806	0.523809524	5085.482056	2564.530093	66274382.61	48.65323582	702.3496501	174.2314891	8925748.324	22.65185765	7.107780958	9	0
SNC0052-MAP-40X-E04-hTERT-KO-1h	B12	2	IBZ36	50	383	0.659256136	0.081347505	15.47327266	12.15325162	32.84334204	0.018919868	0.608692151	0.378039494	234	6680.91455	2146.258784	13947110.02	31.72500509	234.7185815	0.937090487	0.636368503	1.717948718	5210.99576	2759.276606	71618950.49	53.14500648	847.4873103	253.871498	11850987.03	29.33702283	6.125115544	9	0
SNC0052-MAP-40X-E04-hTERT-KO-1h	C12	2	IBZ35	1.7	122	0.793006512	0.090774778	13.83294985	8.764892046	44.67213115	0.030719416	0.597279549	0.59649723	216	8394.349793	2257.944001	13335083.38	26.83092811	194.1772907	0.938053083	0.615372025	0.578703704	5124.68107	3097.030972	59300734.38	58.94828139	825.4340495	312.9051003	9744973.639	35.93643129	6.058561162	9	0
SNC0052-MAP-40X-E04-hTERT-KO-1h	D12	2	IBZ35	3.3	145	0.680557799	0.074488648	11.11725735	6.86386883	38.51034483	0.025297199	0.547966418	0.411305702	230	7235.241168	2081.221943	13220654.96	28.79321674	210.4019093	0.945299849	0.641384748	0.660869565	4913.682644	2773.857306	60632168.92	56.10259801	831.774	292.5448456	10513492.7	33.22976303	5.920045153	9	0
SNC0052-MAP-40X-E04-hTERT-KO-1h	E12	2	IBZ35	6.6	126	0.633775514	0.089101311	10.52981711	6.317335337	34.41269841	0.021227856	0.609865994	0.462555029	165	8439.269129	2301.849924	13676109.59	26.88389372	200.022888	0.9504367	0.639080708	0.8	5541.420241	2976.345844	66855519.25	52.43336067	874.5276314	307.7999716	10844929.18	33.2070027	6.228122702	9	0
SNC0052-MAP-40X-E04-hTERT-KO-1h	F12	2	IBZ35	12.4	186	0.667229201	0.079148306	11.1342583	7.901909799	37.2311828	0.019679608	0.584411382	0.392849637	164	6994.82055	2037.602667	13686969.88	30.03320356	220.8404591	0.950156977	0.652572024	1.140243902	5505.598495	3029.886928	72292130.59	56.36468032	889.5769036	305.767421	11902977.83	33.43871016	6.108275428	9	0
SNC0052-MAP-40X-E04-hTERT-KO-1h	G12	2	IBZ35	25	168	0.61441237	0.076322332	18.15035462	12.65521931	34.9702381	0.019504257	0.59102264	0.386989118	174	8032.849525	2300.8316	14684114.4	28.31448241	213.1901764	0.948682074	0.643469162	1.040229885	5325.319649	3141.416375	63958502.3	58.74248414	906.7652584	335.092792	10925670.18	33.79217956	5.620490816	9	0
SNC0052-MAP-40X-E04-hTERT-KO-1h	H12	2	IBZ35	50	302	0.646726268	0.078967461	14.25039486	10.64079337	36.74172185	0.019701064	0.584219534	0.424959652	227	6999.763605	2025.035261	13734675.57	28.22063696	224.1647264	0.94952728	0.65669313	1.422907489	5251.154702	2696.054325	71946275.96	50.58632703	830.5046437	246.7740064	11269559.19	27.88126956	6.317299208	9	0
SNC0052-MAP-40X-E04-hTERT-KO-1h	I12	2	Paclitaxel	1.7	175	0.619126464	0.081830314	13.38626643	9.305062957	36.56	0.020631284	0.611575002	0.370154301	163	7803.382568	2243.462116	14503589.06	28.59022586	221.6721671	0.953863723	0.657727532	1.116564417	6493.504567	3810.511241	81807882.01	56.16131878	998.6440409	388.3906415	12508053.64	35.845839	6.36966576	9	0
SNC0052-MAP-40X-E04-hTERT-KO-1h	J12	2	Paclitaxel	3.3	135	0.702240886	0.09747336	8.571752388	5.062856491	37.47407407	0.024883873	0.609537137	0.4294047	217	6746.242731	2245.67867	13331717.72	32.28026473	222.8332678	0.949184219	0.664262423	0.631336406	7353.124497	4210.601169	80405718.39	58.32133177	972.3365165	329.3250905	10621088.34	32.44342559	7.525564239	9	0
SNC0052-MAP-40X-E04-hTERT-KO-1h	K12	2	Paclitaxel	6.6	170	0.645180637	0.088462735	10.26277054	6.161289231	35.81176471	0.020273705	0.642319614	0.332541475	201	6328.32475	1971.673104	14783124.59	30.61786664	255.8389645	0.94723887	0.651178559	0.855721393	7260.204346	4048.256392	93149909.13	55.41541307	934.1936077	297.3829027	12323356.94	30.41324853	7.876394902	9	0
SNC0052-MAP-40X-E04-hTERT-KO-1h	L12	2	Paclitaxel	12.4	175	0.64831318	0.074883917	10.88144639	6.631387838	35.14285714	0.016807952	0.56040472	0.320308418	203	6037.080586	2037.410195	12583969.08	32.65953009	230.9059044	0.952820583	0.66887977	0.881773399	7165.498772	4124.706235	81314064.21	57.20789338	1058.667845	366.9612994	12311065.24	32.86348178	6.835370249	9	0
SNC0052-MAP-40X-E04-hTERT-KO-1h	M12	2	Paclitaxel	25	103	0.751906059	0.100475207	13.8902163	8.572808658	42.26213592	0.025153957	0.635205546	0.429007334	233	5956.542539	1823.812575	12602255.5	30.04336453	229.1632202	0.949836867	0.657643633	0.450643777	6229.1076	3563.499085	71772024.58	56.70350256	806.9672042	261.1015732	9250738.931	30.22397352	7.674176024	9	0
SNC0052-MAP-40X-E04-hTERT-KO-1h	N12	2	Paclitaxel	50	107	0.715912275	0.078611614	6.245095882	3.624112701	33.72897196	0.020038882	0.593863159	0.31770493	189	5663.336273	1815.699635	11215635.48	30.25470355	217.7017068	0.946681735	0.642394626	0.571428571	7610.921893	4312.397786	81913911.78	56.17033963	954.8864711	336.5343158	10408452.98	32.33229167	7.994951705	9	0
SNC0052-MAP-40X-E04-hTERT-KO-1h	O12	2	Parthenolide	1.7	336	0.631550377	0.078150823	10.87786396	6.246481253	35.57738095	0.019848787	0.601020543	0.383810135	189	6598.92258	2189.463155	12337153.81	32.4738511	214.1107698	0.933784992	0.622748908	1.82010582	6558.946373	3368.619574	88925736.07	51.19319797	1088.679205	376.584411	14962344.81	33.29323097	6.162267018	9	0
SNC0052-MAP-40X-E04-hTERT-KO-1h	P12	2	Parthenolide	3.3	284	0.652085886	0.07291743	10.13258207	6.44418513	33.38732394	0.017523036	0.575163681	0.395045432	137	6747.189008	2298.626492	12558260	33.28358395	210.8066613	0.932830314	0.621761856	2.124087591	8077.020366	3953.168708	107121480.8	48.41665888	1569.439571	619.0859505	21534160.55	38.04042482	5.311935351	9	0
SNC0052-MAP-40X-E04-hTERT-KO-1h	A13	2	Parthenolide	6.6	72	0.665014553	0.097274513	27.86895069	19.83935353	55.56944444	0.03506707	0.598045385	0.414278835	250	6356.183886	1714.683605	12342415.7	27.025633	220.4289288	0.944852785	0.639981807	0.296	5185.782823	2595.803704	61155969.19	49.44110165	715.8596347	196.105677	8155441.568	25.09547126	7.210817476	9	0
SNC0052-MAP-40X-E04-hTERT-KO-1h	B13	2	Parthenolide	12.4	133	0.628532975	0.110734995	12.88658673	7.877605727	34.39849624	0.025032023	0.672750773	0.500367421	225	7651.934714	2447.467261	12475978.65	31.47194839	195.6517615	0.941405476	0.638180439	0.706666667	5484.087555	2976.708055	49383047.03	52.62267365	878.54693	334.1435507	8684664.004	33.31816231	6.011124245	9	0
SNC0052-MAP-40X-E04-hTERT-KO-1h	C13	2	Parthenolide	25	30	0.763367713	0.100058003	24.51471864	19.53310537	34.83333333	0.029263261	0.61767089	0.427285717	252	5036.132049	1559.249697	6824263.385	29.89110451	144.5644926	0.937760108	0.631130049	0.119047619	5352.053128	2721.593948	33509498.89	49.12902271	636.7713634	125.7222823	3785581.984	18.35354035	8.112678274	9	0
SNC0052-MAP-40X-E04-hTERT-KO-1h	D13	2	Parthenolide	50	8	0.541212834	0.105169185	7.749106109	3.945668936	62	0.114454581	0.693160783	0.280979559	109	5047.785854	1879.448145	3898220.817	34.24323376	83.5243617	0.95506811	0.693668598	0.073394495	6897.54411	4225.158335	17374418.48	63.32636268	792.6556911	316.6945758	2070416.358	35.95198068	8.365884493	9	0
SNC0052-MAP-40X-E04-hTERT-KO-1h	E13	2	IBZ37	1.7	96	0.645863965	0.096157435	15.68207405	12.35442693	40.53125	0.025630117	0.573655571	0.368051003	225	5893.805561	1678.122881	11960749.83	27.8465054	224.0941977	0.946008395	0.643051893	0.466666667	5379.904576	2958.570629	72817105.77	54.49554121	653.5186697	144.3133528	9022036.289	21.36913834	8.243819791	9	0
SNC0052-MAP-40X-E04-hTERT-KO-1h	F13	2	IBZ37	3.3	154	0.689829915	0.076961831	17.62895153	13.72148645	33.21428571	0.020242202	0.551833728	0.389656397	200	6831.990053	1971.156719	13830441.45	28.7817092	233.1067686	0.949784152	0.652115032	0.785	5666.771077	3355.22806	80597332.29	60.10410153	795.4296282	272.6523101	11473984.38	32.99290151	7.058710813	9	0
SNC0052-MAP-40X-E04-hTERT-KO-1h	G13	2	IBZ37	6.6	175	0.628736482	0.087183565	9.805166555	5.639450105	38.57142857	0.021498666	0.577583033	0.380069386	183	6295.429526	1971.297276	12391730.4	29.94456101	221.505595	0.941707134	0.63068467	1.021857924	5699.077618	3234.233413	79272345.15	55.84088443	769.1970814	214.1340979	10730310.84	26.03871738	7.479216265	9	0
SNC0052-MAP-40X-E04-hTERT-KO-1h	H13	2	IBZ37	12.4	229	0.630014502	0.083120641	12.90075799	8.770553406	37.29257642	0.019151887	0.572695149	0.368122426	220	6903.370017	2085.835882	15457455.92	29.58442203	250.8006715	0.937448932	0.634895138	1.081818182	5842.831641	2926.007563	89109823.75	50.12144856	777.0619062	203.6285523	11963693.01	25.27628915	7.633851451	9	0
SNC0052-MAP-40X-E04-hTERT-KO-1h	I13	2	IBZ37	25	161	0.664781421	0.084032721	10.64619239	6.87198424	35.08074534	0.018656076	0.579420201	0.379034946	213	6149.000251	1916.59811	12683236.39	29.96838485	229.8740521	0.938483902	0.636930477	0.788732394	5307.344129	3016.390951	74161718.54	56.6789411	749.0949104	205.0189143	10558687.72	26.10088518	7.180782822	9	0
SNC0052-MAP-40X-E04-hTERT-KO-1h	J13	2	IBZ37	50	264	0.7379449	0.085233686	16.25861079	12.47546995	39.17424242	0.020471904	0.614811481	0.346897413	207	6160.087581	2002.094244	12965439.04	31.50460166	237.0022153	0.944529403	0.647100326	1.289855072	5481.677424	3026.29109	81889454.9	55.41622409	767.9433269	204.7164743	11743977.78	25.82139332	7.217030855	9	0
SNC0052-MAP-40X-E04-hTERT-KO-1h	K13	2	IBZ36	1.7	210	0.637073004	0.087236066	12.22310413	8.662353611	35.8047619	0.019954866	0.598994675	0.387973882	184	6611.700198	2227.048986	12112967.77	32.72988852	210.8025258	0.942728702	0.641216299	1.195652174	5633.62692	3438.704712	71421897.95	61.47444179	838.3405578	274.4719042	10691862.64	31.83907834	6.763605301	9	0
SNC0052-MAP-40X-E04-hTERT-KO-1h	L13	2	IBZ36	3.3	285	0.649508665	0.079213607	16.62172163	12.96753622	35.85263158	0.019537987	0.59108364	0.343602397	237	6866.979006	2269.002299	12316864.44	31.88482167	209.4022734	0.944679113	0.648577599	1.253164557	5663.163451	3100.644379	73400788.36	54.85074368	830.9194421	255.4239009	10909025.45	29.55722392	6.868355212	9	0
SNC0052-MAP-40X-E04-hTERT-KO-1h	M13	2	IBZ36	6.6	112	0.693250259	0.085253796	6.179356634	3.558189571	30.30357143	0.020342665	0.63246106	0.406788146	172	6144.192207	2047.915068	12039594.09	32.2727394	226.1753517	0.937898859	0.623460118	0.668604651	5595.310754	3451.020449	83638925.49	60.91818772	807.7863184	296.1627397	12448209.38	35.43904016	6.960042192	9	0
SNC0052-MAP-40X-E04-hTERT-KO-1h	N13	2	IBZ36	12.4	183	0.691784312	0.096020179	12.84971831	6.741731042	32.97814208	0.021280664	0.638856508	0.457087064	172	6130.995151	1974.83535	11504256.28	31.49239814	210.9897687	0.93848521	0.623156303	1.081395349	6107.763491	3759.249132	86486210.76	60.97638383	820.4729472	303.9401681	11705773.95	35.21629558	7.531323105	9	0
SNC0052-MAP-40X-E04-hTERT-KO-1h	O13	2	IBZ36	25	300	0.664207505	0.093077274	7.384581902	4.173757294	33.58333333	0.019975956	0.627345222	0.491454083	160	6782.592181	2279.368334	12596856.63	32.8523957	211.1805632	0.940798568	0.640300567	1.94375	6443.974935	3582.681181	94427172.03	55.14436942	1030.301368	358.4320612	15347659.96	33.12318216	6.378522617	9	0
SNC0052-MAP-40X-E04-hTERT-KO-1h	P13	2	IBZ36	50	204	0.633124313	0.082719498	10.01300758	7.227583041	36.18137255	0.019352666	0.585497388	0.438183149	150	6597.848282	2171.567424	12320316.36	31.86399619	218.0980137	0.945246104	0.641904249	1.393333333	6693.056231	3501.581609	98754147.59	52.32533917	1190.550686	442.4425074	17737934.95	35.59380364	5.82316589	9	0
SNC0052-MAP-40X-E04-hTERT-KO-1h	A14	2	IBZ35	1.7	165	0.68716491	0.089961155	16.92243277	13.55720625	31.36969697	0.015612488	0.620437375	0.430532164	281	6191.068382	1776.794986	13378793.28	28.14993821	242.6576103	0.935186758	0.628339407	0.597864769	4750.64808	2221.530011	64521997.59	46.06412459	711.8667357	168.3403782	9609550.808	21.99539585	6.77268919	9	0
SNC0052-MAP-40X-E04-hTERT-KO-1h	B14	2	IBZ35	3.3	251	0.645910936	0.085191937	7.379519771	4.02972681	36.94422311	0.019781422	0.614918696	0.36398083	239	6684.633568	2121.723587	13148591.65	30.87588406	226.7604064	0.941981331	0.647691374	1.092050209	5226.604319	2775.645589	66925034.34	53.19027444	740.8904251	193.8595122	9650217.816	25.62144966	7.089184486	9	0
SNC0052-MAP-40X-E04-hTERT-KO-1h	C14	2	IBZ35	6.6	115	0.650478428	0.084449834	12.5394654	8.300121805	40.85217391	0.023063024	0.591311552	0.45539225	211	6812.876772	1831.0117	12837972.23	26.56709444	223.0106068	0.94906173	0.643159273	0.549763033	4748.250859	2733.30444	63045554.46	56.8026095	775.562264	273.6170333	9892198.692	31.22972151	6.174875988	9	0
SNC0052-MAP-40X-E04-hTERT-KO-1h	D14	2	IBZ35	12.4	133	0.671408103	0.080597579	11.55379353	7.427378203	31.93984962	0.019200739	0.592373476	0.395153926	255	6685.534788	2183.047994	12548044.01	31.49929108	215.3370737	0.942734757	0.639065672	0.529411765	4644.785044	2599.904962	60091372.2	56.15705739	744.0917554	240.0500474	9639364.925	30.95630074	6.267602286	9	0
SNC0052-MAP-40X-E04-hTERT-KO-1h	E14	2	IBZ35	25	167	0.662582086	0.087662233	13.29373835	9.614744865	36.62874252	0.019667472	0.591234473	0.393842006	221	6624.180941	2008.725897	13473965.28	29.68325061	228.1112219	0.945943138	0.650884423	0.800904977	6178.77848	3190.313161	86557424.77	51.66589099	784.8936551	210.9968381	11108873.84	26.36901109	7.897986221	9	0
SNC0052-MAP-40X-E04-hTERT-KO-1h	F14	2	IBZ35	50	257	0.660694138	0.082917358	17.08401981	11.10465888	36.83268482	0.02046458	0.583992647	0.393641111	211	7144.292095	2245.95419	13446885.65	30.68059498	218.2199255	0.942475099	0.644659386	1.27014218	5888.840163	3060.912205	80050980.15	51.58160102	811.356256	222.711988	11101505.55	26.73806529	7.288310781	9	0
SNC0052-MAP-40X-E04-hTERT-KO-1h	G14	2	Paclitaxel	1.7	303	0.616538988	0.076561116	14.39752616	8.964706546	36.39933993	0.019980995	0.592764901	0.352095828	204	7636.093822	2267.101628	13939592.62	29.46103299	216.2034354	0.947752631	0.646229534	1.519607843	6080.898888	3618.503665	67790887.02	56.64738415	939.5197598	358.2008093	10802014.78	33.81140155	6.199454341	9	0
SNC0052-MAP-40X-E04-hTERT-KO-1h	H14	2	Paclitaxel	3.3	128	0.694889345	0.087972802	18.58143095	13.70585051	41.3828125	0.02335275	0.594123715	0.405436309	203	6522.571204	2083.967447	14296309.47	31.16352047	239.8759454	0.947451193	0.655602104	0.645320197	7134.463039	3875.122937	88559156.39	54.17374025	869.3374911	243.3896974	10755149.84	26.37047837	8.146888571	9	0
SNC0052-MAP-40X-E04-hTERT-KO-1h	I14	2	Paclitaxel	6.6	125	0.645784432	0.089060393	17.1406329	11.5652079	40.712	0.021856207	0.598636562	0.342192192	246	6180.507443	1914.032306	13086585.18	29.97108226	227.4777098	0.95187909	0.665241097	0.528455285	6994.493161	3878.482481	75935780.52	55.32346863	878.6869717	260.2514943	9412973.992	27.71443299	7.921650899	9	0
SNC0052-MAP-40X-E04-hTERT-KO-1h	J14	2	Paclitaxel	12.4	106	0.666638502	0.079925768	11.83905226	8.391942105	36.53773585	0.017451535	0.57831881	0.328326411	176	6168.733961	1968.413265	13872966.98	31.14280663	242.5419852	0.947588063	0.658326409	0.619318182	8796.364604	5070.350181	97713570.61	58.02526012	990.4699726	324.1107407	11270541.31	31.2769421	8.889850486	9	0
SNC0052-MAP-40X-E04-hTERT-KO-1h	K14	2	Paclitaxel	25	124	0.647578379	0.083752992	9.970295795	7.099215314	37.76612903	0.020610563	0.576857764	0.326825369	189	6108.36463	1954.996923	12973095.23	31.13362863	234.1107424	0.94362151	0.654745802	0.671957672	8202.804789	4648.479683	90889647.52	56.82064569	1021.270966	336.287773	11483536.65	31.26196522	8.11351393	9	0
SNC0052-MAP-40X-E04-hTERT-KO-1h	L14	2	Paclitaxel	50	241	0.655009895	0.091415545	13.27359165	10.04523182	36.08713693	0.020360278	0.600643038	0.379939232	231	6623.044786	2302.282385	13673226.76	34.24485062	229.5659497	0.94137325	0.647924568	1.064935065	7881.633124	4503.095317	80774675.95	57.34262225	1010.255297	341.1423087	10817305.33	32.38851924	7.916027889	9	0
SNC0052-MAP-40X-E04-hTERT-KO-24h	A01	2	DMSO	0	84	0.719303848	0.073741531	6.707585487	1.557753434	31.07142857	0.013876411	0.605646366	0.343396415	159	5014.596949	1473.146534	12066692.76	28.19271048	277.317648	0.935359586	0.605006631	0.534591195	5950.572587	4006.931049	89606364.85	66.27822982	993.408085	467.5980277	15946950.43	42.24341376	6.366002161	9	0
SNC0052-MAP-40X-E04-hTERT-KO-24h	B01	2	DMSO	0	227	0.676572731	0.080004247	9.801868648	6.222318074	31.69603524	0.015461354	0.627827283	0.412823301	159	5153.64877	1535.040821	12443167.97	29.30445936	266.7966595	0.925374299	0.611581278	1.465408805	5747.875582	3856.567759	88157825.63	64.90422893	1115.909472	511.2061762	17649564.47	41.14399864	5.371184566	9	0
SNC0052-MAP-40X-E04-hTERT-KO-24h	C01	2	DMSO	0	136	0.691241345	0.07738076	6.340782785	3.541813259	30.76470588	0.01508508	0.609353447	0.388867229	165	5090.059728	1386.151198	12070590.34	26.69760319	263.3547237	0.934896848	0.606808302	0.848484848	5806.920484	3670.249536	92158750.07	61.1527254	991.0536827	440.0564912	16213015.21	36.92230821	6.373773255	9	0
SNC0052-MAP-40X-E04-hTERT-KO-24h	D01	2	DMSO	0	135	0.732010493	0.084295764	8.244395194	4.093645859	30.06666667	0.013346026	0.649505315	0.489277005	136	5042.328084	1442.600798	12643641.88	28.07234877	272.7315607	0.937167174	0.621760699	1.007352941	5935.179068	3702.569099	107092841.8	61.34917809	1053.082437	471.9001652	19091434.68	40.66039483	5.971903527	9	0
SNC0052-MAP-40X-E04-hTERT-KO-24h	E01	2	DMSO	0	191	0.704765471	0.077488819	8.115388717	5.129678493	31.0104712	0.019113255	0.608450323	0.383120407	175	5264.311133	1536.14211	12356385.74	28.23008307	262.4130028	0.939747975	0.630155073	1.097142857	6424.260269	4043.09342	97481554.83	61.23929047	988.9067028	396.0352685	15502940.34	35.90052217	6.806134851	9	0
SNC0052-MAP-40X-E04-hTERT-KO-24h	F01	2	DMSO	0	156	0.693116308	0.070814249	7.87356067	3.749990802	31.26282051	0.014643978	0.591523198	0.372285314	176	5453.303767	1583.41872	13295547.53	28.10252036	271.9118754	0.932147804	0.609258301	0.909090909	6287.914962	3575.203507	96963828.36	55.05844073	1009.043834	448.5933588	15731953.82	37.05670168	6.567706682	9	0
SNC0052-MAP-40X-E04-hTERT-KO-24h	G01	2	DMSO	0	84	0.719901888	0.088995624	7.348341219	3.663116983	34.19047619	0.020237055	0.593416459	0.431970887	149	5381.282261	1598.556239	11916683.52	28.51282023	255.3170672	0.933660653	0.613406774	0.563758389	6958.196677	5043.674239	100338107.8	71.07624473	871.5657774	372.2700553	13511377.55	40.12661112	8.342736101	9	0
SNC0052-MAP-40X-E04-hTERT-KO-24h	H01	2	DMSO	0	82	0.742987928	0.084704969	12.28118994	8.72039717	33.01219512	0.019860534	0.605253859	0.453411568	155	5045.642702	1383.057407	12401756.14	26.70065999	270.6545448	0.935824274	0.614444382	0.535483871	5934.028191	3773.121919	94122791.3	61.86087992	926.5450158	381.5095756	14815281.88	37.21319172	6.607103496	9	0
SNC0052-MAP-40X-E04-hTERT-KO-24h	I01	2	DMSO	0	148	0.68587024	0.079331459	10.6700231	7.992940533	28.48648649	0.011972785	0.626409206	0.392214003	141	5382.83044	1562.700174	13457512.98	28.37657987	282.3988325	0.943944827	0.625681863	1.078014184	6572.998743	4206.178357	116629315.3	62.98269712	1122.956676	533.5316693	20954439.09	42.80481798	6.178924029	9	0
SNC0052-MAP-40X-E04-hTERT-KO-24h	J01	2	DMSO	0	145	0.741620716	0.094065997	7.803658263	4.388428792	29.11034483	0.013056338	0.64394962	0.506695914	145	5209.642437	1484.02527	12924628.1	28.02114295	273.4902595	0.937859626	0.619310293	1	6549.430359	4039.001814	102322863.3	59.93185164	977.808489	365.3651611	15628824.47	34.36917941	6.980869971	9	0
SNC0052-MAP-40X-E04-hTERT-KO-24h	K01	2	DMSO	0	134	0.712082013	0.082597649	7.18757189	4.367783781	30.10447761	0.014736915	0.626527326	0.410898412	147	5284.216049	1496.663172	12980184.56	27.53424927	273.2379271	0.930411213	0.606362713	0.925170068	6661.478927	4122.56785	107949197.7	60.16446048	985.7406619	392.2334466	16768357.43	36.00973221	7.115395601	9	0
SNC0052-MAP-40X-E04-hTERT-KO-24h	L01	2	DMSO	0	102	0.71493948	0.080883289	11.2397079	8.304341821	33.56862745	0.01745533	0.63955938	0.432275257	162	5296.138794	1525.386694	12848079.56	27.82708553	270.4084955	0.943249031	0.624851587	0.62962963	6279.453862	3942.734856	99705647.28	61.09537466	994.7524499	417.3366444	16127800.31	38.29965676	6.594349705	9	0
SNC0052-MAP-40X-E04-hTERT-KO-24h	M01	2	DMSO	0	107	0.684510796	0.082521123	15.39878312	11.40677251	28.90654206	0.015439554	0.665487788	0.409732146	151	5021.456906	1470.98195	11911672.28	27.84624246	267.429679	0.942188421	0.620459983	0.715231788	5929.924925	4129.51864	94394775.33	67.38627322	1123.885324	562.0568359	18804794.13	44.96484531	5.632032645	9	0
SNC0052-MAP-40X-E04-hTERT-KO-24h	N01	2	DMSO	0	112	0.724085585	0.077519268	9.370140923	5.767154885	29.48214286	0.016974287	0.612499499	0.401405133	172	5117.48708	1483.075604	11951774.33	28.69740531	256.1654991	0.926773682	0.603871843	0.662790698	6016.643837	3963.863083	90317848.79	64.12314695	1075.325245	553.6663891	16278192.42	44.762334	5.985866766	9	0
SNC0052-MAP-40X-E04-hTERT-KO-24h	O01	2	DMSO	0	226	0.693330173	0.077026291	6.460223902	3.518877633	32.55752212	0.017206336	0.636149599	0.386713523	159	4948.134545	1508.415552	11635434.35	29.3899834	264.8475917	0.929153745	0.598713082	1.440251572	6322.021095	4285.825514	101316777.4	66.59150865	1149.393431	591.5406212	18747855.03	46.72449072	5.878761356	9	0
SNC0052-MAP-40X-E04-hTERT-KO-24h	P01	2	DMSO	0	235	0.664533821	0.076760283	6.141102963	3.381332735	30.4893617	0.017179785	0.628996546	0.391191003	152	5049.868275	1580.784055	10957465.95	30.31385328	248.9715441	0.930110048	0.617659781	1.572368421	6106.034457	4318.022917	96985146.95	69.75986504	1300.002177	662.4087426	21382423.78	48.32447625	4.891368031	9	0
SNC0052-MAP-40X-E04-hTERT-KO-24h	A02	2	Paclitaxel	5	182	0.740698737	0.117134374	12.33988398	7.899778246	42.43956044	0.029428556	0.688006647	0.496986584	64	4327.223496	1893.280581	7885749.797	41.44004079	192.4346131	0.8796371	0.605983158	2.84375	9238.640398	6316.203119	96938100.16	68.37077861	2083.674745	940.5339762	25610168.23	43.52846067	4.875218945	9	0
SNC0052-MAP-40X-E04-hTERT-KO-24h	B02	2	Paclitaxel	5	106	0.754885044	0.121456522	10.4827607	6.406968208	49.95283019	0.046144111	0.673897525	0.493170277	84	4089.331302	1673.506503	7089733.107	38.87206261	178.7769079	0.917588301	0.638955008	1.261904762	9739.791095	6966.421691	96683988.7	72.82218796	2935.549672	1478.762949	30216055.65	47.46956506	3.885652266	9	0
SNC0052-MAP-40X-E04-hTERT-KO-24h	C02	2	Paclitaxel	5	199	0.680411343	0.113778049	9.243763409	5.402138306	40.49246231	0.025387993	0.678310512	0.410662237	83	3991.77087	1486.751578	8736076.506	37.69470996	217.5918152	0.878791396	0.598817534	2.397590361	9714.082023	6793.377336	109280489.3	71.60563123	1952.57329	861.8028326	24506803.13	42.63120919	5.607553108	9	0
SNC0052-MAP-40X-E04-hTERT-KO-24h	D02	2	Paclitaxel	5	275	0.72522143	0.110562349	11.41175929	6.274789382	45.65818182	0.029457377	0.662444735	0.397107102	116	3896.744503	1428.827695	8283368.103	37.19520367	200.2735287	0.871587374	0.592270715	2.370689655	9332.055985	6730.65059	82071087.41	72.70985011	2094.832577	1026.666156	20236569.52	46.53711219	4.862519895	9	0
SNC0052-MAP-40X-E04-hTERT-KO-24h	E02	2	Paclitaxel	5	219	0.71248692	0.111143843	7.924275944	3.964066201	41.38812785	0.034372936	0.662303715	0.428029979	77	4323.53262	1849.476046	8248220.896	41.49641311	189.9680338	0.877819989	0.597429657	2.844155844	11807.78079	8066.013942	103973418.6	70.8445301	2391.978692	1083.820262	22074831.23	44.57151186	5.468401398	9	0
SNC0052-MAP-40X-E04-hTERT-KO-24h	F02	2	Paclitaxel	5	361	0.692940197	0.113236473	11.61293599	7.196664738	39.04709141	0.02664492	0.693072488	0.464906112	106	4225.688061	1751.051599	8256189.047	40.11149726	195.7558124	0.885263739	0.618326535	3.405660377	10377.0074	6813.855736	114753793.4	65.8276107	2347.393217	1084.372813	27655334.19	43.48812826	5.019858089	9	0
SNC0052-MAP-40X-E04-hTERT-KO-24h	G02	2	Paclitaxel	5	138	0.724549087	0.112090621	8.96226763	4.621382138	46.60869565	0.038995431	0.661736753	0.388761742	71	3818.352584	1512.046035	7754842.352	39.97234914	191.7047125	0.895990371	0.63455903	1.943661972	11012.764	7713.889757	93759777.89	72.38488502	2106.70418	989.6643904	21007612.42	44.0349992	5.895741138	9	0
SNC0052-MAP-40X-E04-hTERT-KO-24h	H02	2	Paclitaxel	5	177	0.748766819	0.114022926	15.105437	9.96200141	41.42937853	0.021276576	0.70674296	0.389809955	89	3377.756479	1300.839869	6378285.27	37.52567045	185.6766695	0.889392211	0.596238557	1.988764045	7569.449788	5505.064918	66944618.39	72.23308347	1733.398955	847.7223669	15959005.93	45.09845993	4.88845661	9	0
SNC0052-MAP-40X-E04-hTERT-KO-24h	I02	2	Paclitaxel	5	179	0.675808678	0.106317331	9.123601995	5.203595428	40.11731844	0.027235102	0.705289547	0.396183183	71	4231.125425	1727.262247	7844735.592	40.66539377	184.8687567	0.873979551	0.588278559	2.521126761	10562.90124	7179.113112	95882887.92	70.81115769	2122.491446	962.539139	20604397.13	43.40445996	5.351295497	9	0
SNC0052-MAP-40X-E04-hTERT-KO-24h	J02	2	Paclitaxel	5	233	0.681610138	0.116619387	10.23439003	6.251752198	41.78111588	0.029619274	0.700175236	0.476596076	69	4320.431291	1825.037381	8913523.435	42.30176522	215.8588281	0.875943774	0.609578726	3.376811594	9804.139691	7180.935299	116873885.6	77.10890785	2244.108348	1011.88747	28933515.06	47.32495546	4.624642576	9	0
SNC0052-MAP-40X-E04-hTERT-KO-24h	K02	2	Paclitaxel	5	263	0.701274808	0.106744333	11.09476344	6.687368001	42.01520913	0.025348476	0.668614813	0.394395124	115	3882.097816	1533.300589	6980655.617	38.97650186	169.3351584	0.903310277	0.630517385	2.295652174	9240.983673	6441.540596	84940256.88	72.42520379	1484.009611	625.9899863	14794193.83	39.53240152	6.471752454	9	0
SNC0052-MAP-40X-E04-hTERT-KO-24h	L02	2	Paclitaxel	5	190	0.743228232	0.113148096	10.65812508	6.686309594	40.05263158	0.033788055	0.699007856	0.405635851	74	3825.01682	1699.440068	7253342.946	42.91478404	190.3428925	0.872734035	0.590567153	2.567567568	11350.27659	8371.911163	95841453.95	78.282897	2649.738662	1349.422904	24787159.7	48.08276604	4.707816212	9	0
SNC0052-MAP-40X-E04-hTERT-KO-24h	M02	2	Paclitaxel	5	124	0.755316359	0.108905595	10.71970348	6.459291279	44.45967742	0.026227795	0.670420979	0.472444046	61	3921.730543	1696.717801	8695455.508	43.73637177	211.2674182	0.873084214	0.601124984	2.032786885	9375.232567	7210.617896	90668416.54	80.1147859	2781.39074	1475.161366	30651095.87	51.19604439	3.843641271	9	0
SNC0052-MAP-40X-E04-hTERT-KO-24h	N02	2	Paclitaxel	5	134	0.729520622	0.106092137	8.064246691	4.071276085	44.69402985	0.031343677	0.648959058	0.391579217	74	3738.689972	1618.89353	6047335.203	41.63907112	161.2754174	0.900605023	0.636243117	1.810810811	8058.305417	6193.423797	73012917.2	78.20782089	2151.698599	1067.120877	21299784.3	48.85030569	4.240544307	9	0
SNC0052-MAP-40X-E04-hTERT-KO-24h	O02	2	Paclitaxel	5	183	0.740177022	0.116466004	11.56119735	7.141083018	40.36065574	0.033917892	0.708826097	0.504266599	79	4143.515876	1792.775843	6312370.481	40.47893307	157.4506112	0.908390795	0.657078057	2.316455696	9069.084282	6486.046761	82921220.81	74.81694306	2118.891492	1011.962831	20983460.34	47.52143635	4.826234391	9	0
SNC0052-MAP-40X-E04-hTERT-KO-24h	P02	2	Paclitaxel	5	182	0.768389051	0.1213202	13.04191126	8.87580061	40.87912088	0.028504764	0.688924644	0.473482154	55	4241.36882	1687.346481	7858541.2	39.47191443	200.1980186	0.87736067	0.60458875	3.327272727	9845.559778	7112.764252	104092074.7	73.45996254	2682.851785	1550.449413	28631396.62	53.90910747	4.142131504	9	0
SNC0052-MAP-40X-E04-hTERT-KO-24h	A03	2	Parthenolide	1.7	50	0.686273309	0.147476763	12.28212698	7.505260944	52.54	0.055524106	0.661032245	0.526732508	58	3916.735881	1598.466614	6234067.534	39.71846362	152.1364395	0.938015174	0.684455888	0.862068966	8514.437726	6221.276367	66748057	73.89014833	2174.551448	1174.217227	18941903.79	50.51366541	4.0613293	9	0
SNC0052-MAP-40X-E04-hTERT-KO-24h	B03	2	Parthenolide	3.3	55	0.863722971	0.145989071	9.022360815	4.901121298	49.32727273	0.06868672	0.673038693	0.657215692	68	3743.218314	1661.585714	5871316.544	43.56081098	157.8982744	0.934484221	0.676712776	0.808823529	8676.755233	7084.56859	73900140.24	85.89063535	2117.289713	1165.323083	19354930.91	54.07751995	4.470425493	9	0
SNC0052-MAP-40X-E04-hTERT-KO-24h	C03	2	Parthenolide	6.6	25	1.664477725	0.126867973	16.64969418	8.346712456	35.36	0.028989525	0.707095294	0.884284887	74	4010.707748	1427.255958	9620026.135	35.52009947	255.1958099	0.941241221	0.643368695	0.337837838	10289.33674	7947.718719	112720934.3	76.08630556	2119.573646	1055.917688	23690124.85	49.33964234	5.226260722	9	0
SNC0052-MAP-40X-E04-hTERT-KO-24h	D03	2	Parthenolide	12.4	14	0.83465387	0.140052909	24.56658809	19.22481717	69.92857143	0.106184072	0.651118887	0.526142118	58	4798.409831	1921.933817	2779108.086	39.7289109	66.93206191	0.97166745	0.732497203	0.24137931	9910.792005	8693.252006	25893367.74	73.53018034	2209.285494	1845.846264	5752485.828	64.30958924	4.123491723	9	0
SNC0052-MAP-40X-E04-hTERT-KO-24h	E03	2	Parthenolide	25	1	2.985749537	0.154944449	24.53897476	21.04540253	30	0.099337748	0.933333333	0.729559466	19	4623.524552	1603.103101	1879796.211	35.43609526	44.65620522	0.968913874	0.714092146	0.052631579	8556.453672	6921.387265	14516722.47	68.94674115	2339.09815	1770.712134	5313726.842	58.07463363	3.32558888	9	0
SNC0052-MAP-40X-E04-hTERT-KO-24h	F03	2	Parthenolide	50	2	1.49069493	0.188818773	103.4028435	97.04908371	76	0.184914842	0.842651912	2.190304383	8	5217.260375	1764.067343	1858438.375	34.19669741	39.50102769	0.968246465	0.749530697	0.25	1278.239863	942.192146	4505476.25	62.0149436	762.827368	350.2767353	2802660.125	39.46186903	1.610580255	9	0
SNC0052-MAP-40X-E04-hTERT-KO-24h	G03	2	IBZ37	1.7	179	0.739603497	0.101487853	7.241630527	3.404210342	39.09497207	0.02459721	0.708249814	0.364667297	74	3656.232974	1391.46545	6475288.095	37.40689623	172.1237775	0.892230944	0.629400599	2.418918919	9147.760423	6595.88787	71272928.7	75.92832061	1955.643756	902.1120193	16461952.53	45.78301828	4.752916889	9	0
SNC0052-MAP-40X-E04-hTERT-KO-24h	H03	2	IBZ37	3.3	164	0.772495576	0.114818279	9.326298445	5.300262515	44.04878049	0.033838739	0.708003594	0.436489307	80	3673.641425	1473.30251	6684332.65	40.65921329	174.2720461	0.88834508	0.606129007	2.05	10453.79117	7411.3231	85173757.7	74.49356338	2275.781139	1071.819365	20186759.3	46.62788257	4.876323485	9	0
SNC0052-MAP-40X-E04-hTERT-KO-24h	I03	2	IBZ37	6.6	168	0.755006403	0.113598198	17.2058423	12.41102541	43.44642857	0.033066883	0.689881242	0.399830836	69	3685.554716	1544.121541	6363811.841	39.37927326	177.1215003	0.900267457	0.619118731	2.434782609	9047.887335	6444.894688	79488984.04	73.51817087	2273.80518	1059.708625	22189072.99	46.15262439	4.243807129	9	0
SNC0052-MAP-40X-E04-hTERT-KO-24h	J03	2	IBZ37	12.4	190	0.746480119	0.117779996	12.15459652	7.387770931	44.82631579	0.039951092	0.680089618	0.438933521	100	4003.004895	1661.372344	6448764.6	40.94266149	162.5108809	0.88839901	0.608089475	1.9	9519.01184	6964.465268	63900550.08	72.51047037	2046.294118	898.2266858	15799987.02	42.09687493	5.10288177	9	0
SNC0052-MAP-40X-E04-hTERT-KO-24h	K03	2	IBZ37	25	210	0.681194645	0.119165718	10.85959615	6.622840517	41.5047619	0.034019073	0.683360857	0.442370356	91	4219.534776	1883.897093	6572976.901	43.30816746	171.544684	0.889681166	0.599845494	2.307692308	9271.08345	7633.482974	76514709.59	80.08695925	2336.909976	1149.680156	22011783.35	47.61016439	4.314882735	9	0
SNC0052-MAP-40X-E04-hTERT-KO-24h	L03	2	IBZ37	50	93	0.903738632	0.140931647	13.00867823	8.789657465	41.59139785	0.041469984	0.721549908	0.566738783	76	3436.728193	1448.745293	5923445.289	40.5915074	162.7388967	0.897447626	0.610417807	1.223684211	9383.391196	6939.880362	67379327.55	75.96863676	2196.301716	1041.812543	15563711.17	45.93103356	4.686090507	9	0
SNC0052-MAP-40X-E04-hTERT-KO-24h	M03	2	IBZ36	1.7	133	0.775158723	0.104486396	7.094112691	3.33442158	40.5037594	0.033462296	0.664889508	0.388961374	65	4111.188949	1750.886956	7884973.769	42.04181509	180.7036237	0.884179963	0.607435574	2.046153846	8780.446064	6573.800686	76300125.66	77.39906874	2033.465813	902.4077506	20341772.43	43.33200057	4.704251884	9	0
SNC0052-MAP-40X-E04-hTERT-KO-24h	N03	2	IBZ36	3.3	194	0.742033954	0.116117798	14.30515583	9.172727241	41.32989691	0.032982427	0.689729533	0.410256107	71	3957.247654	1554.540633	7807516.31	39.67351363	194.7057139	0.894200216	0.607489844	2.732394366	7787.339206	6172.621259	79583705.38	81.43818333	2416.912651	1387.196686	24950090.18	50.83917468	3.655370171	9	0
SNC0052-MAP-40X-E04-hTERT-KO-24h	O03	2	IBZ36	6.6	229	0.771914749	0.113500112	12.08360208	8.085258933	39.40611354	0.030871976	0.700604739	0.440483183	82	4219.224885	1910.23301	7464655.207	44.30876808	188.4884333	0.880447596	0.60039891	2.792682927	10001.0709	7623.564324	90444828.94	79.74013052	2859.698434	1414.754772	29152306.62	49.21354757	3.809259287	9	0
SNC0052-MAP-40X-E04-hTERT-KO-24h	P03	2	IBZ36	12.4	117	0.729960654	0.119236304	11.34740203	7.535373487	43.51282051	0.040102266	0.670106703	0.483516055	67	4259.626496	1896.347654	5759745.179	43.14740613	145.3957463	0.890696983	0.610529133	1.746268657	11590.14229	8787.088144	80625254.64	77.78522915	3116.529095	1487.307396	21920852.1	48.82852377	4.079360767	9	0
SNC0052-MAP-40X-E04-hTERT-KO-24h	A04	2	IBZ36	25	85	0.758842025	0.122940609	7.913346236	3.229028522	38.82352941	0.026796885	0.708467881	0.439059005	79	3619.451967	1568.344244	5940971.823	40.0029451	164.9635741	0.899180682	0.628265537	1.075949367	8743.36692	6332.606182	69248212.56	72.7280859	1712.370142	806.5222677	14669183.43	42.65604071	5.631801049	9	0
SNC0052-MAP-40X-E04-hTERT-KO-24h	B04	2	IBZ36	50	138	0.717819026	0.117391439	10.50884523	6.379176693	46.11594203	0.034479673	0.692612755	0.488813566	77	3966.043761	1803.56958	6358275.364	46.12245443	155.0939224	0.895835219	0.620153185	1.792207792	9460.120196	7170.14523	79127475.29	79.00000737	2402.105052	1256.771566	20950339.09	52.8372431	4.106834645	9	0
SNC0052-MAP-40X-E04-hTERT-KO-24h	C04	2	IBZ35	1.7	190	0.750626899	0.12140846	15.35694538	10.40699176	37.55789474	0.035812138	0.696063292	0.512977384	82	4166.010981	1727.624868	7757057.463	38.93541561	194.1533789	0.889061883	0.602694657	2.317073171	9566.533769	6697.253515	98601306.06	71.17332715	1855.518917	875.0583965	21555147.04	43.6057256	5.715849981	9	0
SNC0052-MAP-40X-E04-hTERT-KO-24h	D04	2	IBZ35	3.3	188	0.737292005	0.113014251	8.321324	4.113499206	42.29255319	0.039437023	0.679519312	0.443863856	69	4411.220504	2092.722152	6530231.043	45.17076739	161.1979807	0.891688352	0.613192708	2.724637681	9932.021214	7298.790766	85740367.26	73.84165817	2475.485556	1284.48395	21833658.36	51.13526013	4.122615143	9	0
SNC0052-MAP-40X-E04-hTERT-KO-24h	E04	2	IBZ35	6.6	127	0.829201183	0.137670874	12.4046578	8.394989414	42.07086614	0.033245546	0.703155136	0.65883742	58	4293.19745	1749.985747	6760116.603	39.71725572	162.88851	0.895758373	0.605277321	2.189655172	10399.83542	7416.038355	81132453.95	69.90792103	2391.373362	1160.379776	20723020.79	45.66630319	5.016510993	9	0
SNC0052-MAP-40X-E04-hTERT-KO-24h	F04	2	IBZ35	12.4	174	0.782570954	0.117722961	11.29227029	7.331744543	34.24137931	0.025029192	0.707494001	0.437247655	72	4167.807041	1772.125349	6715634.167	42.17017741	158.9006911	0.878839529	0.590920982	2.416666667	12390.97526	8632.064373	83654467.44	68.98912801	2827.405775	1385.443786	21156080.74	46.52044935	4.767397805	9	0
SNC0052-MAP-40X-E04-hTERT-KO-24h	G04	2	IBZ35	25	157	0.715899386	0.118747807	9.524265862	5.430027638	45.62420382	0.029386764	0.694757377	0.428560519	68	3852.955633	1580.371163	6844528.794	40.40076198	175.6787881	0.888318383	0.608096157	2.308823529	10238.30106	7553.288107	77708105.12	75.84704792	2380.80453	1113.938972	19373199.07	46.60218489	4.506300518	9	0
SNC0052-MAP-40X-E04-hTERT-KO-24h	H04	2	IBZ35	50	179	0.847361635	0.101453552	9.117925125	4.984092569	40.75977654	0.038089408	0.667996495	0.399920986	91	4120.470865	1753.892816	7193621.538	42.41289666	175.8021758	0.888007199	0.602086904	1.967032967	10411.56489	7579.76085	85258372.23	76.67597154	2318.542896	1173.75933	20765792.89	50.37238045	4.965895368	9	0
SNC0052-MAP-40X-E04-hTERT-KO-24h	I04	2	Paclitaxel	1.7	161	0.714447572	0.107653258	8.308727189	3.518845961	41.49068323	0.027732168	0.670950288	0.433256631	83	3734.465275	1584.353942	6730790.976	41.33536097	185.2873336	0.878965576	0.592092512	1.939759036	8297.14918	6306.571081	73043527.99	80.25624894	2028.863485	1028.565801	18577130.86	48.06300382	4.427560455	9	0
SNC0052-MAP-40X-E04-hTERT-KO-24h	J04	2	Paclitaxel	3.3	207	0.690362828	0.107597785	8.088643731	4.168027328	41.60869565	0.025483843	0.661410773	0.41021052	86	4271.393896	1541.529458	9736535.291	36.01946135	233.5611506	0.881215404	0.596595141	2.406976744	11110.00973	7566.133147	125183107.7	69.45588989	2354.172928	1080.860013	27999484.38	45.10651673	5.083768339	9	0
SNC0052-MAP-40X-E04-hTERT-KO-24h	K04	2	Paclitaxel	6.6	270	0.721675328	0.10485427	11.5812051	7.135974993	41.73703704	0.022518865	0.6833476	0.427109659	125	3888.625091	1430.791604	9079143.856	36.70968476	231.2543367	0.898584674	0.627533136	2.16	8786.80312	6349.264472	98955064.05	71.68681079	1699.458154	790.5647376	20502968.31	42.03518175	5.618963652	9	0
SNC0052-MAP-40X-E04-hTERT-KO-24h	L04	2	Paclitaxel	12.4	299	0.692190627	0.10581598	12.80585888	8.451771068	42.98327759	0.025652832	0.679097906	0.426684089	109	4625.203871	1672.30641	11024049.99	35.85035079	242.9120251	0.887075906	0.594622749	2.752293578	9820.892944	7780.532496	100617132	81.04490657	1805.089218	953.4487851	19611727.59	49.29144366	5.681722702	9	0
SNC0052-MAP-40X-E04-hTERT-KO-24h	M04	2	Paclitaxel	25	369	0.67878428	0.09635008	8.479743572	4.676195336	36.32791328	0.020774813	0.671159263	0.420172148	95	4859.48789	1779.221725	10723699.92	36.29531925	229.3094129	0.870480165	0.570232805	3.884210526	9839.669214	7809.85709	114170512.5	77.30374324	2111.093831	1065.157817	27399560.26	48.31838133	5.207431116	9	0
SNC0052-MAP-40X-E04-hTERT-KO-24h	N04	2	Paclitaxel	50	204	0.660527804	0.103595014	12.11477098	8.223980604	39.42647059	0.024146226	0.659729874	0.511653242	69	5187.216459	1879.880808	11888887.57	35.07082522	256.3582364	0.917327072	0.62479666	2.971014493	7135.346746	5984.679303	100821160.1	82.95168421	2129.456743	1061.533555	36055796.14	49.01387237	3.525244444	9	0
SNC0052-MAP-40X-E04-hTERT-KO-24h	O04	2	Parthenolide	1.7	14	0.934105174	0.213991362	17.73987191	12.59157477	60.85714286	0.100272418	0.807939828	1.066322833	33	4062.220117	1964.831918	6575809.727	48.396211	162.8086359	0.930606369	0.665200005	0.424242424	8685.595901	6995.150117	62745440.03	87.33914157	2850.634465	1436.985361	23481099.18	52.0537013	3.968338492	9	0
SNC0052-MAP-40X-E04-hTERT-KO-24h	P04	2	Parthenolide	3.3	67	0.729130426	0.149823954	8.135962413	4.487843147	38.07462687	0.058071593	0.755642717	0.700560693	67	4753.675853	2067.495986	9798816.06	40.21057149	231.6736108	0.931782686	0.653977511	1	10892.31986	8790.064197	128548402.1	82.12015261	3033.939619	1877.854017	41248362.39	61.02273831	4.133575152	9	0
SNC0052-MAP-40X-E04-hTERT-KO-24h	A05	2	Parthenolide	6.6	2	0.521726036	0.108676473	6.151912689	0	124	0.187657249	0.691777873	0.266562359	57	4835.178531	1784.600101	2905181.088	37.11919395	66.47639442	0.969494313	0.717846905	0.035087719	7919.976487	6924.929514	16750556.4	72.46462876	2197.343647	1766.874519	4504287.947	57.41852869	3.302257108	9	0
SNC0052-MAP-40X-E04-hTERT-KO-24h	B05	2	Parthenolide	12.4	4	0.659867731	0.088100638	2.038205087	0	27	0.056677409	0.646865325	0.467098543	65	6199.080087	2289.067078	2901594.231	37.06032825	55.1223557	0.974280612	0.7171222	0.061538462	6183.395074	5585.41568	13063870.98	70.61574095	1622.216531	1139.254363	3443670.154	54.41410697	3.141072527	9	0
SNC0052-MAP-40X-E04-hTERT-KO-24h	C05	2	Parthenolide	25	1	0.353612501	0.098646074	5	1	70	0.247349823	0.742857143	0.227559847	26	5487.618269	1878.462915	2071870.192	34.64511622	42.89605682	0.979362099	0.751841101	0.038461538	3739.96116	2835.045749	6154100.038	56.09086616	1597.278365	1009.051355	2751447.5	48.46097435	1.862520756	9	0
SNC0052-MAP-40X-E04-hTERT-KO-24h	D05	2	Parthenolide	50	0	Non Num�rique	Non Num�rique	Non Num�rique	Non Num�rique	Non Num�rique	Non Num�rique	Non Num�rique	Non Num�rique	3	5827.189262	2204.815517	2419697.333	38.46733522	44.92594453	0.979863788	0.745027562	0	3402.465795	2963.907613	4322025.667	69.4750034	1943.787298	1267.529484	2586231.667	46.48782483	2.19277277	9	0
SNC0052-MAP-40X-E04-hTERT-KO-24h	E05	2	IBZ37	1.7	185	0.731877328	0.110301742	9.002671875	5.028164164	40.24864865	0.030785573	0.682267291	0.430864997	57	4094.592264	1583.92234	8060414.474	37.33092776	197.2119643	0.883841943	0.601112863	3.245614035	9988.189373	6850.627356	89840756.23	70.37699144	2546.589275	1123.16603	24325026.21	43.28403329	4.183678796	9	0
SNC0052-MAP-40X-E04-hTERT-KO-24h	F05	2	IBZ37	3.3	261	0.737585666	0.113557315	10.4054156	6.230118241	41.85057471	0.031557869	0.670639294	0.428150968	86	4325.624195	1871.902599	8408705.5	42.94736684	198.2449863	0.869188572	0.591710382	3.034883721	8934.957688	6415.092878	89453586.43	73.44042328	2145.150902	983.8128205	22831240.28	45.48327616	4.641634492	9	0
SNC0052-MAP-40X-E04-hTERT-KO-24h	G05	2	IBZ37	6.6	185	0.780559877	0.108859145	9.644338551	5.263050061	44.31351351	0.030938881	0.692530911	0.394480618	72	3598.654082	1448.887759	6336015.639	39.06646	164.9874417	0.883865838	0.606122402	2.569444444	8728.128489	6291.009566	71997278.86	73.73446339	2152.945969	937.0508553	19250269.68	42.24663587	4.448724476	9	0
SNC0052-MAP-40X-E04-hTERT-KO-24h	H05	2	IBZ37	12.4	168	0.806553065	0.110796972	10.85401659	6.80286904	37.76190476	0.033436471	0.681371339	0.410928932	66	3719.31873	1558.472449	6193125.136	41.83955953	155.1607175	0.890041782	0.605040793	2.545454545	9927.204893	7294.14304	78489646.7	73.26220629	2218.657201	971.0921231	19321486.14	42.11332756	4.517051407	9	0
SNC0052-MAP-40X-E04-hTERT-KO-24h	I05	2	IBZ37	25	161	0.780108564	0.111694707	10.59153368	6.312468308	46.43478261	0.031583763	0.673175198	0.404770268	89	3894.039534	1605.280938	5961323.607	41.01535053	148.6373919	0.874721616	0.606047853	1.808988764	9168.954904	6506.372038	67696382.99	74.10242931	1966.693343	880.2789827	14494325.87	43.70869422	4.725821485	9	0
SNC0052-MAP-40X-E04-hTERT-KO-24h	J05	2	IBZ37	50	137	0.828228244	0.107080264	13.94808944	8.27579486	43.75912409	0.045532309	0.667079247	0.39251562	62	3640.945107	1442.815338	6820190.355	39.42240196	171.5923447	0.914499	0.635923887	2.209677419	8975.797505	6728.120033	70815887.73	76.08375436	2285.975062	1056.377121	18796230.5	45.02389549	4.165311935	9	0
SNC0052-MAP-40X-E04-hTERT-KO-24h	K05	2	IBZ36	1.7	233	0.800990263	0.11404414	10.84630831	6.512265434	38.58369099	0.034137159	0.70377937	0.438857908	99	3656.748258	1511.628091	6435483.02	40.03427656	173.4706723	0.886783607	0.61512931	2.353535354	8706.681871	6109.978997	72971904.09	72.62143374	2197.955986	950.3973473	19349537.39	42.51770405	4.194737031	9	0
SNC0052-MAP-40X-E04-hTERT-KO-24h	L05	2	IBZ36	3.3	88	0.789313532	0.121659056	8.787345793	4.706075561	47.18181818	0.030075605	0.679301552	0.494730026	46	3516.698849	1281.225997	6855565.13	37.33378601	181.3228379	0.870439882	0.583902069	1.913043478	10834.7588	8246.411649	94873513.98	80.77662145	2175.196409	1071.989498	19593501.2	49.92906387	5.200643257	9	0
SNC0052-MAP-40X-E04-hTERT-KO-24h	M05	2	IBZ36	6.6	241	0.770014616	0.104011911	9.205923213	5.231609718	38.78838174	0.026013313	0.668072201	0.410253618	85	3926.439237	1643.048929	7130071.024	41.84136382	170.5005021	0.885761779	0.603768626	2.835294118	11091.69753	8623.340504	85221789.16	77.24115243	2423.478247	1141.344001	20294513.73	46.23899315	5.087703472	9	0
SNC0052-MAP-40X-E04-hTERT-KO-24h	N05	2	IBZ36	12.4	155	0.725696526	0.119599288	10.15520624	5.845761029	43.67741935	0.037526244	0.684804399	0.408845976	67	3669.59076	1499.960455	5071972.97	40.19608441	135.6794773	0.891439928	0.609899836	2.313432836	9212.725206	6530.847888	59495911.96	71.66455287	2106.728689	940.5329791	13537756.85	42.96853463	4.843178053	9	0
SNC0052-MAP-40X-E04-hTERT-KO-24h	O05	2	IBZ36	25	166	0.729601236	0.11009126	8.58553564	4.247695035	38.90963855	0.028527232	0.709307159	0.480258465	81	4577.842302	2039.814355	7981550.667	43.25893395	188.6843899	0.873919643	0.580918171	2.061728395	10993.09711	7956.14324	91920002.42	73.51396819	2669.68032	1228.386906	24267667.49	45.11235025	4.513730318	9	0
SNC0052-MAP-40X-E04-hTERT-KO-24h	P05	2	IBZ36	50	132	0.688384946	0.115441133	10.58943309	6.386298863	43.9469697	0.022129994	0.707447877	0.433231658	47	3945.91819	1487.014151	9054136.851	36.98419961	224.1401867	0.875381212	0.606550799	2.808510638	11112.75584	7516.872791	122605009.6	72.14313842	2546.978439	1196.959184	30599557.13	48.1379038	4.597648799	9	0
SNC0052-MAP-40X-E04-hTERT-KO-24h	A06	2	IBZ35	1.7	113	0.66693747	0.111238071	8.278110583	4.069732145	46.25663717	0.045004148	0.692984866	0.387707718	70	4051.455357	1717.053861	7362676.357	41.54140521	191.4321913	0.904856536	0.631659631	1.614285714	8810.934705	6419.935331	71939745.16	74.84231288	2403.94879	1085.696355	22874043.63	44.152133	4.410468582	9	0
SNC0052-MAP-40X-E04-hTERT-KO-24h	B06	2	IBZ35	3.3	152	0.739219062	0.103997564	5.726556119	1.821679451	44.125	0.028148372	0.656740628	0.405797062	58	3709.924333	1396.146933	7443996.293	37.83187162	188.5983481	0.856013029	0.561868862	2.637931034	11724.22531	7456.825933	104769516.1	66.11938675	2651.408407	1130.829737	25361004.59	41.63485806	4.523062765	9	0
SNC0052-MAP-40X-E04-hTERT-KO-24h	C06	2	IBZ35	6.6	149	0.835133714	0.107818776	9.935176979	5.976448562	38.77852349	0.035867348	0.678988726	0.418583431	61	3711.545069	1514.271042	6379297.049	39.25458586	156.6455353	0.892489348	0.604834353	2.442622951	10534.2752	7351.325294	91404180.52	76.50613817	2506.210562	1112.300119	23801960.8	45.21205109	4.710573011	9	0
SNC0052-MAP-40X-E04-hTERT-KO-24h	D06	2	IBZ35	12.4	191	0.722088934	0.107367293	7.625718279	3.933240445	36.40314136	0.024862531	0.673476856	0.473355636	67	4242.78322	1808.075011	8562722.97	42.27014968	204.1783599	0.884774112	0.596067602	2.865671642	11367.38342	8496.672088	121166120.5	76.1349583	2646.887182	1268.971596	28975888.93	47.3719312	4.686023347	9	0
SNC0052-MAP-40X-E04-hTERT-KO-24h	E06	2	IBZ35	25	217	0.81039281	0.109294523	12.54242219	7.6929361	42.07373272	0.04091967	0.691032168	0.427138351	91	4167.777173	1602.240876	8627503.802	38.83794234	191.292352	0.879575467	0.596902383	2.395604396	10386.27511	7319.321962	101491606.2	70.61022474	2053.544987	931.2586122	21709424.22	42.67650887	5.221546109	9	0
SNC0052-MAP-40X-E04-hTERT-KO-24h	F06	2	IBZ35	50	228	0.760145521	0.107677918	8.957665161	4.651245466	41.22807018	0.030851428	0.696498057	0.421044076	67	4590.428844	1977.723574	7067487.194	42.4180073	161.3502831	0.880039493	0.609477196	3.402985075	13720.38961	8983.927301	125191479.9	68.26050438	2685.253506	1208.879096	25746419.84	45.34268616	5.20630869	9	0
SNC0052-MAP-40X-E04-hTERT-KO-24h	G06	2	Paclitaxel	1.7	192	0.786256981	0.10287071	11.29502701	6.101642608	39.56770833	0.019489128	0.660850091	0.392528395	83	4018.890891	1521.444561	7678839.229	37.44762607	179.7274261	0.894806516	0.621338593	2.313253012	9982.618314	6865.83564	90548633.22	69.23414869	1983.621079	925.1997249	17685835.64	42.7560088	5.681187716	9	0
SNC0052-MAP-40X-E04-hTERT-KO-24h	H06	2	Paclitaxel	3.3	140	0.742740181	0.105041853	7.232663301	3.194860991	39.05714286	0.027774187	0.652268053	0.417970315	66	3946.941281	1632.307299	6753055.152	41.44114504	160.3402863	0.896468427	0.620899088	2.121212121	10785.59137	8367.715116	94324461.14	83.05388407	2325.01624	1288.403134	21495171.98	54.24338357	4.901691104	9	0
SNC0052-MAP-40X-E04-hTERT-KO-24h	I06	2	Paclitaxel	6.6	339	0.769948203	0.097529661	12.82325296	8.476811388	36.20648968	0.022336316	0.659569131	0.416356875	119	4468.083242	1706.628245	9596064.345	37.77767229	213.4944514	0.879741987	0.602109918	2.857142857	9652.441322	6851.892491	93713991.82	70.35497972	1885.90117	884.299273	19872910.56	44.17510652	5.252193712	9	0
SNC0052-MAP-40X-E04-hTERT-KO-24h	J06	2	Paclitaxel	12.4	283	0.665299546	0.09853242	13.80433129	8.815240056	43.91166078	0.025608604	0.652415787	0.409221714	105	4674.441901	1744.15465	10641323.54	36.81955001	237.4979006	0.881489337	0.590194429	2.695238095	9221.267973	6828.167597	119006598.6	73.39799649	1917.323776	900.8307574	25368626.25	44.58701101	5.037690728	9	0
SNC0052-MAP-40X-E04-hTERT-KO-24h	K06	2	Paclitaxel	25	246	0.645359712	0.097408487	12.12611279	8.125074442	37.95934959	0.015461019	0.659054669	0.408090136	89	4545.790818	1539.406156	11962410.88	33.02614563	276.9632777	0.902912339	0.615890782	2.764044944	7928.028612	6236.113767	123540053.5	77.26352087	1587.604459	730.5127674	26183113.75	43.81797977	5.082495206	9	0
SNC0052-MAP-40X-E04-hTERT-KO-24h	L06	2	Paclitaxel	50	246	0.656687066	0.094759409	12.55495182	8.718297345	38.80081301	0.017435382	0.661779112	0.479612759	85	5056.900738	1686.191998	12936739.96	33.66572963	264.4921977	0.89418886	0.599909231	2.905882353	8301.12937	7211.587171	129197870.4	87.02633076	2102.582934	1049.165583	37452611.56	49.61703584	4.177251648	9	0
SNC0052-MAP-40X-E04-hTERT-KO-24h	A09	2	DMSO	0	102	0.671373589	0.099050106	6.740796934	3.697578124	30.35294118	0.015276819	0.670835832	0.521813361	145	5019.459054	1355.438774	13194518.9	26.1561981	296.5578594	0.934824319	0.616077466	0.710344828	5579.377547	3973.608223	101142071.4	70.69639353	936.2503578	504.7365173	17367717.1	45.01921006	6.261323003	9	0
SNC0052-MAP-40X-E04-hTERT-KO-24h	B09	2	DMSO	0	108	0.700961784	0.07733181	4.430763162	1.687823194	31.42592593	0.015488033	0.602202925	0.386821196	168	5480.202862	1567.345079	13228306.71	27.90263111	268.6060796	0.93710592	0.616493056	0.660714286	5847.939397	4092.014831	89974215.75	68.65921386	1058.15089	675.44721	16436399.02	50.20737299	6.04019402	9	0
SNC0052-MAP-40X-E04-hTERT-KO-24h	C09	2	DMSO	0	119	0.706166815	0.068808825	9.395082105	5.218663192	24.5210084	0.0139781	0.63651874	0.38259517	148	5609.659767	1655.741593	13747722.23	28.05849561	275.7792544	0.935338412	0.606814088	0.831081081	6210.454651	4189.543935	108073693.1	66.91276139	969.2937462	438.7260257	17139650.49	42.20596769	6.625171413	9	0
SNC0052-MAP-40X-E04-hTERT-KO-24h	D09	2	DMSO	0	218	0.684824526	0.078588574	6.786810517	3.819557393	30.7293578	0.016134491	0.652236579	0.410945336	153	5798.77469	1776.078173	13441433.48	29.85194317	259.9576963	0.934251299	0.624067433	1.431372549	6335.421177	4245.786009	103318466.8	67.04732161	1030.076534	518.3731467	16859512.78	47.2188595	6.360199809	9	0
SNC0052-MAP-40X-E04-hTERT-KO-24h	E09	2	DMSO	0	204	0.673695533	0.081050674	11.75200201	6.222440013	31.05882353	0.016547371	0.625936976	0.416830897	168	5742.234364	1827.147807	13357663.12	30.18892463	268.2107967	0.931502049	0.612774796	1.261904762	6339.587297	4056.314139	104371154.7	63.66095891	954.0293016	525.9229054	15949469.15	46.36333264	6.96221841	9	0
SNC0052-MAP-40X-E04-hTERT-KO-24h	F09	2	DMSO	0	141	0.706662307	0.087081397	10.75287931	7.90115376	33.31205674	0.015667489	0.610613077	0.400479578	147	5456.254461	1610.879718	12389399.93	28.40330092	259.6289948	0.935423043	0.616951094	0.972789116	6332.559487	4173.160885	107129798.9	66.01202419	947.9513308	475.7086464	17008253.97	45.64689343	6.812423253	9	0
SNC0052-MAP-40X-E04-hTERT-KO-24h	G09	2	DMSO	0	165	0.751201206	0.087788515	6.480879914	3.811678355	27.55151515	0.013783532	0.61837119	0.494126068	172	5349.687408	1594.872277	13255434.64	29.22505305	278.5359111	0.937051791	0.615144857	0.959302326	5839.990152	4162.487192	93891161.82	71.07775405	953.8549872	437.4766398	15834782.24	43.49758485	6.36931435	9	0
SNC0052-MAP-40X-E04-hTERT-KO-24h	H09	2	DMSO	0	124	0.708934859	0.09953485	7.468960705	4.796354258	25.2983871	0.011677503	0.655257114	0.534261955	147	4531.980235	1351.573788	10889659.53	28.63492136	270.2522107	0.933773188	0.612546368	0.850340136	5672.940518	4128.302431	88606076.22	72.4286506	955.6622808	495.7331536	15327636.46	46.27738111	6.143789687	9	0
SNC0052-MAP-40X-E04-hTERT-KO-24h	I09	2	DMSO	0	107	0.708293366	0.075560971	12.25144897	9.65559066	28.42056075	0.012405459	0.578888339	0.388319203	166	5458.953651	1572.583752	13915161.86	28.37819029	279.2795934	0.940914588	0.626250065	0.668674699	6444.481926	4558.391409	100349051	70.87578625	1068.801617	560.5749289	17027974.66	44.26936221	6.514909624	9	0
SNC0052-MAP-40X-E04-hTERT-KO-24h	J09	2	DMSO	0	172	0.739704632	0.081932888	7.925211061	5.180314539	28.01162791	0.01242259	0.623147955	0.494611171	190	5445.342267	1590.281997	13392338.41	28.32976979	276.7278635	0.931989589	0.615599179	0.931578947	6047.879238	4053.626431	97140143.52	66.56013513	962.5758255	446.2383477	15845153.6	43.22821235	6.455108337	9	0
SNC0052-MAP-40X-E04-hTERT-KO-24h	K09	2	DMSO	0	115	0.735103167	0.077726765	8.714350962	3.456100712	27.55652174	0.013345986	0.605056931	0.395110107	165	5136.596046	1414.560549	12588674.44	26.48565598	273.5367483	0.935303089	0.606989755	0.739393939	6016.226117	4177.705394	96174026.32	69.03033493	922.352676	392.7801645	15043663.94	41.24432528	6.67461636	9	0
SNC0052-MAP-40X-E04-hTERT-KO-24h	L09	2	DMSO	0	152	0.736100057	0.076479333	9.004124176	4.989513007	27.96052632	0.012367279	0.637228481	0.453521401	152	5256.837352	1602.241816	13733878.53	29.77743865	283.8037859	0.924566979	0.607525623	1.013157895	5757.277417	3840.564225	103119085.8	66.52031804	995.7365518	476.6442767	17909687.66	45.174897	5.991722328	9	0
SNC0052-MAP-40X-E04-hTERT-KO-24h	M09	2	DMSO	0	109	0.716905267	0.083536224	9.933296359	5.580742526	31.49541284	0.016180429	0.644783346	0.429459833	180	5011.879821	1291.013216	12528771.11	25.01495425	280.5363532	0.936760947	0.61347929	0.622222222	5538.446548	3708.653439	90715062.42	66.08739209	780.0051923	295.6641024	12886417.36	34.86026268	7.258376905	9	0
SNC0052-MAP-40X-E04-hTERT-KO-24h	N09	2	DMSO	0	188	0.758378931	0.080358317	7.148329616	3.669430553	26.77659574	0.012634117	0.641738196	0.510760125	176	5281.880459	1508.550353	13045471.11	28.05660154	274.4304098	0.937266836	0.616974428	1.073863636	5819.422418	3888.028838	99980197.88	66.27892154	1048.093906	574.9866762	18145148.43	50.54922465	5.802454323	9	0
SNC0052-MAP-40X-E04-hTERT-KO-24h	O09	2	DMSO	0	160	0.749636744	0.080868344	8.199460471	4.444900265	32.31875	0.015328139	0.625985836	0.458364027	151	4988.065768	1394.725495	12239215	26.9531615	276.0809491	0.93588333	0.613771583	1.072847682	5915.229739	3878.735285	103093583.7	65.64443891	1027.365836	491.82184	18325822.34	44.50600727	6.066809862	9	0
SNC0052-MAP-40X-E04-hTERT-KO-24h	P09	2	DMSO	0	171	0.708137906	0.084915944	11.17253786	8.419319987	29.76608187	0.013803113	0.624613641	0.499556005	138	5371.484791	1630.691549	12948178.15	29.39291208	270.2217811	0.930985466	0.610342006	1.246376812	6464.440831	4339.922913	109957876.5	66.84566458	1186.441393	671.5746527	20646056.04	53.94730194	5.634284185	9	0
SNC0052-MAP-40X-E04-hTERT-KO-24h	A10	2	Paclitaxel	5	192	0.714591364	0.104990394	9.561630072	5.388508455	42.72916667	0.029994305	0.676690015	0.382226194	81	4217.160649	1469.38603	8095909.79	36.50026281	191.1533514	0.897548639	0.601479368	2.37037037	10456.32978	7751.25466	85299792.69	74.02285742	2525.784457	1301.304352	20581082.3	49.66369238	4.819505945	9	0
SNC0052-MAP-40X-E04-hTERT-KO-24h	B10	2	Paclitaxel	5	164	0.801651628	0.107763053	7.578862986	3.838184259	37.52439024	0.026960955	0.672712858	0.462489116	75	3952.168713	1542.188999	7779618.493	37.43274906	185.0367349	0.89859711	0.630344618	2.186666667	9565.436239	6673.784801	85005872.72	71.72011669	1947.737586	865.2590981	19344940.03	44.01916057	5.301458844	9	0
SNC0052-MAP-40X-E04-hTERT-KO-24h	C10	2	Paclitaxel	5	180	0.677964452	0.106832505	8.974352019	4.697514927	46.73888889	0.025640619	0.659066096	0.452374337	67	4208.460387	1667.3638	9432573.433	40.46162526	215.9697114	0.890194302	0.599406933	2.71641791	8921.120785	6378.479096	120077316.4	71.0206511	2151.3369	947.6941138	31369970.88	42.37142639	4.574234483	9	0
SNC0052-MAP-40X-E04-hTERT-KO-24h	D10	2	Paclitaxel	5	155	0.917428494	0.102282375	8.427345558	4.246791887	37.83870968	0.038377737	0.679784667	0.41964946	81	3999.326775	1537.682539	7274101.778	37.76175035	184.5555432	0.876795918	0.602989068	1.913580247	8635.246748	5864.851604	89714332.01	70.06901409	1459.39115	664.3725977	15701144.57	41.79294095	6.044594942	9	0
SNC0052-MAP-40X-E04-hTERT-KO-24h	E10	2	Paclitaxel	5	292	0.719401459	0.107440045	15.67219581	10.64005893	39.35616438	0.033523981	0.676304401	0.445317934	90	4852.376665	2063.658726	9404097.856	41.61474834	204.43001	0.901627408	0.61703283	3.244444444	10909.50273	7668.630862	124684792.3	71.36131013	1883.059552	844.7660255	22507936.17	42.711115	6.251795001	9	0
SNC0052-MAP-40X-E04-hTERT-KO-24h	F10	2	Paclitaxel	5	233	0.720820727	0.096072406	5.962951633	2.194249413	39.26180258	0.023800059	0.668280052	0.375162042	84	4767.21245	2062.567101	8401195.94	42.64514445	178.438094	0.879236178	0.581680951	2.773809524	12137.59975	8487.053705	105415395.2	72.74863077	2218.69092	941.0896842	20297630.7	42.39353649	5.732074768	9	0
SNC0052-MAP-40X-E04-hTERT-KO-24h	G10	2	Paclitaxel	5	169	0.683581974	0.114824392	9.459784781	5.353974478	41.47928994	0.031158493	0.672648092	0.404644092	84	3939.699162	1714.498666	6869220.798	44.13650489	168.1373725	0.883154056	0.607189345	2.023809524	9953.09925	7374.584972	80835995.5	75.62902708	1952.768618	946.8934055	16775131.96	46.68548885	5.458251849	9	0
SNC0052-MAP-40X-E04-hTERT-KO-24h	H10	2	Paclitaxel	5	236	0.728744028	0.110350584	8.596258083	4.529335027	42.63983051	0.027621786	0.669955094	0.436886613	79	4250.115534	1608.665479	8963458.772	37.52761862	206.6872269	0.893206687	0.598723671	2.987341772	10575.81684	7284.211077	106724558.4	71.31763861	1945.426933	862.1257241	20261398.85	43.31879755	5.703966979	9	0
SNC0052-MAP-40X-E04-hTERT-KO-24h	I10	2	Paclitaxel	5	255	0.693983373	0.104094467	8.20314342	4.28863317	37.76078431	0.026604764	0.681842986	0.395419591	90	4103.821793	1620.872301	7988787.656	40.11086087	183.9346681	0.881712859	0.610670613	2.833333333	10976.7832	7970.054827	99490928.64	75.27137406	2023.648641	996.5993783	18088969.38	46.37443525	5.654827859	9	0
SNC0052-MAP-40X-E04-hTERT-KO-24h	J10	2	Paclitaxel	5	147	0.859663899	0.107555707	9.002358914	4.998142466	36.99319728	0.023807129	0.690626771	0.385379298	56	4101.748606	1569.786535	8906874.643	36.51746071	211.8424187	0.881236328	0.598750869	2.625	11042.66318	7746.999443	107006527.5	71.20944285	2296.877215	1319.540168	23874428.46	53.23873903	5.232533356	9	0
SNC0052-MAP-40X-E04-hTERT-KO-24h	K10	2	Paclitaxel	5	198	0.871009688	0.12164327	11.13172693	6.529581349	39.72727273	0.033158172	0.672841823	0.468475757	104	3759.747974	1639.225005	6217252.779	42.83592718	154.8995149	0.882722767	0.613597544	1.913461538	10137.40171	7265.245928	72612366.57	73.41024787	1846.694856	830.4620737	14139107.28	43.50697356	5.723355466	9	0
SNC0052-MAP-40X-E04-hTERT-KO-24h	L10	2	Paclitaxel	5	212	0.754114611	0.111740168	12.34039963	7.236798276	37.79716981	0.031074856	0.679661047	0.420080531	96	3951.145917	1609.277674	7214708.146	40.23080142	178.3963914	0.907298938	0.635493869	2.208333333	10129.73269	7576.262071	80993121.38	77.86765846	1991.911218	1033.44867	18772358.76	48.78900465	5.203081718	9	0
SNC0052-MAP-40X-E04-hTERT-KO-24h	M10	2	Paclitaxel	5	204	0.708152591	0.106910306	9.667347283	5.620055095	38.64215686	0.024089415	0.691315656	0.411936947	81	3693.356661	1423.021838	7488407.42	37.83934214	201.8759676	0.888448212	0.599303233	2.518518519	8749.344767	6216.860928	92305343.06	71.24744236	2161.933557	927.3358184	24394118.54	42.49267208	4.400387355	9	0
SNC0052-MAP-40X-E04-hTERT-KO-24h	N10	2	Paclitaxel	5	207	0.721498737	0.108324833	11.4475274	7.179036773	38.93719807	0.030432544	0.702081694	0.436411204	71	4815.181338	2110.487218	8196603.944	42.11049374	178.7070279	0.88638204	0.619835995	2.915492958	11838.33755	8425.170395	101379203.9	72.6387336	2279.664926	1057.422357	22214393.07	46.47053283	5.81379862	9	0
SNC0052-MAP-40X-E04-hTERT-KO-24h	O10	2	Paclitaxel	5	134	0.745350759	0.121525666	8.521292559	4.541827839	39.73880597	0.038185166	0.705183905	0.439087897	67	3799.236722	1533.359956	6396373.522	41.60371149	169.3820733	0.890182388	0.603741069	2	11449.19925	8217.176274	91316926.49	71.98501034	2431.88852	1476.674199	20675212.87	54.97609795	4.989893969	9	0
SNC0052-MAP-40X-E04-hTERT-KO-24h	P10	2	Paclitaxel	5	99	0.726479178	0.113459729	8.337362979	4.194990142	43.56565657	0.044933203	0.677642785	0.443481114	46	4159.709697	1586.858563	7851011	36.54219538	202.5958131	0.885881371	0.594358983	2.152173913	9043.996859	6265.951166	94722535.87	69.8847081	2008.347387	936.9388064	23523073.37	42.60373443	4.780533008	9	0
SNC0052-MAP-40X-E04-hTERT-KO-24h	A11	2	Parthenolide	1.7	73	0.765408719	0.099053592	4.791509587	1.892569416	32.31506849	0.027652259	0.659337478	0.5076968	120	4978.464483	1401.9057	12006359.05	26.97771694	281.2587667	0.944962734	0.643161915	0.616666667	6729.701886	4697.209764	125100994.5	69.3600826	974.0349008	475.7693133	18509949.42	45.15406174	7.191899367	9	0
SNC0052-MAP-40X-E04-hTERT-KO-24h	B11	2	Parthenolide	3.3	68	0.728544533	0.096018972	13.97030128	10.83199695	33.94117647	0.014559475	0.642629077	0.507167647	121	4559.167855	1237.167789	11746792.15	26.69499114	288.9158547	0.967243684	0.676416799	0.595041322	5878.701924	4323.406477	109598352	72.44385865	1113.318974	679.1619356	21667787.33	56.19662356	5.490300115	9	0
SNC0052-MAP-40X-E04-hTERT-KO-24h	C11	2	Parthenolide	6.6	22	0.761868707	0.137935578	7.976547994	4.393664246	38.54545455	0.074735889	0.686514088	0.726261998	61	4918.473983	2054.143872	3298670.967	41.45952494	78.57571295	0.964887149	0.718322541	0.37704918	2249.01617	1324.5983	5215936.426	57.14974398	1432.156107	771.6801259	3264176.41	50.26223681	1.669856846	9	0
SNC0052-MAP-40X-E04-hTERT-KO-24h	D11	2	Parthenolide	12.4	19	0.947519665	0.101339598	7.389247361	3.658409257	38.10526316	0.089927663	0.70660968	0.524852601	58	7518.076071	2771.266436	3875597.31	37.32385074	58.77447598	0.982819528	0.71367504	0.362068966	2341.07741	1487.516966	5151512.879	58.45190679	1534.50159	787.0936601	3408396.81	48.86040461	1.556923325	9	0
SNC0052-MAP-40X-E04-hTERT-KO-24h	E11	2	Parthenolide	25	6	3.818292005	0.175258946	18.45853392	13.8314875	46.66666667	0.123772827	0.731432804	0.925545112	23	6891.194788	2374.99126	2792810.913	33.64836888	46.50470557	0.990401095	0.766038805	0.260869565	2923.832407	2313.754851	5042984.435	70.14123274	2289.01232	1602.553033	3957098.261	64.52535991	1.396927531	9	0
SNC0052-MAP-40X-E04-hTERT-KO-24h	F11	2	Parthenolide	50	1	0.464665082	0.136251284	53.37517166	46.73941422	105	0.213849287	0.828571429	0.228807487	21	3772.932436	1375.485383	1345899.952	37.2250473	40.30976739	0.969161181	0.722091969	0.047619048	2618.166691	1947.208786	8932232.857	67.92748233	1545.926243	1400.31469	6727515.286	55.4468635	2.00708139	9	0
SNC0052-MAP-40X-E04-hTERT-KO-24h	G11	2	IBZ37	1.7	146	0.720670066	0.082709808	4.076684216	1.28966202	26.5	0.012266248	0.634581955	0.477199923	167	5606.852314	1672.085738	13408685.47	28.65965476	271.1332075	0.938737035	0.634237138	0.892215569	6408.203384	4272.563074	105863855	66.93632389	944.2692505	446.4472003	16183264.92	43.59902463	6.974172599	9	0
SNC0052-MAP-40X-E04-hTERT-KO-24h	H11	2	IBZ37	3.3	137	0.714858113	0.087060527	8.055801421	4.680090706	27.59854015	0.01457738	0.645657418	0.449427339	152	5274.764098	1591.828664	13095418.95	28.98584602	280.4234357	0.93606795	0.624945743	0.901315789	6173.01537	4418.426407	102891158.7	71.15494426	938.7245978	450.3578788	16402031.09	45.2481154	6.686203325	9	0
SNC0052-MAP-40X-E04-hTERT-KO-24h	I11	2	IBZ37	6.6	198	0.65837869	0.081114998	8.830150607	6.001867981	31.95454545	0.014059865	0.611848693	0.371673346	156	5295.862651	1614.479641	11711146.58	28.9939923	257.5378093	0.937408116	0.62385355	1.275641026	6236.436173	4286.191795	96413686.09	68.3037207	1018.164224	460.9533203	16178589.71	43.90822372	6.319056102	9	0
SNC0052-MAP-40X-E04-hTERT-KO-24h	J11	2	IBZ37	12.4	230	0.692605918	0.079964455	6.445405722	3.604862842	28.59565217	0.016260143	0.624743466	0.406877096	160	5467.478567	1711.770257	13037185.64	29.91599278	272.6266063	0.932607802	0.621917628	1.45625	5997.158882	4247.375437	97663840.08	70.83535865	1033.288159	517.6778445	17208289.78	47.90865659	5.969970457	9	0
SNC0052-MAP-40X-E04-hTERT-KO-24h	K11	2	IBZ37	25	175	0.688512522	0.076028872	9.955941717	6.794415693	26.39428571	0.012784338	0.643471067	0.381279154	163	5424.458698	1597.375072	13756079.28	28.68653135	286.5109365	0.935889592	0.624136475	1.104294479	5973.402531	4343.550886	99197948.84	72.0418089	1078.694373	544.0759026	18190671.76	46.99747013	5.697513023	9	0
SNC0052-MAP-40X-E04-hTERT-KO-24h	L11	2	IBZ37	50	158	0.677040054	0.079632946	4.723954119	1.955876172	30.5443038	0.011984303	0.608259183	0.41412814	131	5370.584699	1568.413149	13588375.71	28.18144473	285.1555547	0.940070442	0.633627972	1.213740458	6214.482631	4368.950232	108346157.1	70.13077988	1094.498004	568.6000462	19418807.47	47.8825292	5.9054288	9	0
SNC0052-MAP-40X-E04-hTERT-KO-24h	M11	2	IBZ36	1.7	148	0.763220765	0.081270938	9.954629967	6.207345069	29.39189189	0.014258539	0.625424797	0.427006966	149	5202.239035	1519.334027	12975685.28	28.21420851	281.9771186	0.941041168	0.626058538	1.020134228	5728.906058	3945.710431	99418505.18	68.42296094	961.3902353	474.2041711	17023827.46	46.91388518	6.120963543	9	0
SNC0052-MAP-40X-E04-hTERT-KO-24h	N11	2	IBZ36	3.3	93	0.724445221	0.070059009	6.611402932	3.340503165	30.04301075	0.014635864	0.601906429	0.42746966	143	5450.177809	1651.508939	13097806.87	28.74246274	272.7789337	0.937175937	0.612575282	0.65034965	6233.372323	4283.707179	103462927.4	67.54497025	1011.473493	549.5219091	17098249.48	50.73039239	6.376857323	9	0
SNC0052-MAP-40X-E04-hTERT-KO-24h	O11	2	IBZ36	6.6	252	0.658746979	0.073757597	6.022588107	3.040277048	31.67460317	0.015862193	0.616004259	0.396960622	180	5420.14598	1611.956141	12577711.55	28.60835933	264.2004171	0.933897094	0.620139858	1.411111111	6101.850292	3759.603456	105601920.7	61.64991588	1135.0691	634.10777	19962466.69	50.21097534	5.625044163	9	0
SNC0052-MAP-40X-E04-hTERT-KO-24h	P11	2	IBZ36	12.4	256	0.68502146	0.067585723	4.183249583	1.232577416	31.765625	0.014425721	0.61651829	0.361251594	166	5188.728481	1618.991774	11879126.99	30.05180846	260.3230939	0.928215975	0.617015836	1.548192771	5956.07801	3932.496048	97015217.1	65.46897957	1186.609972	715.6261424	19709057.66	56.28582053	5.251139652	9	0
SNC0052-MAP-40X-E04-hTERT-KO-24h	A12	2	IBZ36	25	190	0.737338462	0.072433712	5.126292963	1.962775259	28.62105263	0.013403646	0.634013101	0.394190353	166	5320.378577	1531.532259	13016435.7	27.69090601	277.5204449	0.928368291	0.606254106	1.144578313	5727.063528	3868.025174	95466812.69	66.32048802	991.1106832	471.466156	16681085.84	45.0338262	5.915364941	9	0
SNC0052-MAP-40X-E04-hTERT-KO-24h	B12	2	IBZ36	50	183	0.675818552	0.074582747	7.628647251	4.360343409	31.39344262	0.014013931	0.590559972	0.395691315	172	5505.792776	1596.679611	13502131.3	28.06527952	274.4360003	0.930332535	0.620384305	1.093023256	5893.13369	3782.003323	96299031.9	63.45223799	1017.745361	572.4696144	16516062.24	47.62877452	6.007359189	9	0
SNC0052-MAP-40X-E04-hTERT-KO-24h	C12	2	IBZ35	1.7	161	0.692433661	0.076080026	11.68414532	7.630485625	29.9378882	0.019735188	0.608256677	0.389363139	152	5714.845908	1754.293151	13212332.91	29.70043545	261.3365093	0.930680739	0.616101873	1.072368421	6484.298051	4159.754173	111799168.3	64.07036007	962.9604146	429.6535993	16916845.23	42.3346231	6.856088237	9	0
SNC0052-MAP-40X-E04-hTERT-KO-24h	D12	2	IBZ35	3.3	166	0.673958719	0.077598775	7.14930255	3.68745347	30.68072289	0.014802006	0.579484834	0.429169144	146	6016.856584	1702.879701	14139327.77	27.41193195	267.2814369	0.941475956	0.621044959	1.150684932	6946.243422	4369.41253	119309333.3	62.29243927	986.3108106	455.3418337	17186522.95	42.57335445	7.287758417	9	0
SNC0052-MAP-40X-E04-hTERT-KO-24h	E12	2	IBZ35	6.6	223	0.658132566	0.072418005	9.369548622	6.460188277	30.3632287	0.014664337	0.606680765	0.364599289	147	5367.543216	1651.043139	12765642.33	29.89001984	266.6738018	0.933546303	0.621927882	1.551020408	6608.305418	4704.666069	109927462.3	70.83904497	1036.88052	507.8457317	17543689.95	45.67890636	6.553147827	9	0
SNC0052-MAP-40X-E04-hTERT-KO-24h	F12	2	IBZ35	12.4	237	0.669749649	0.080701055	12.11263937	8.055369663	27.35021097	0.013572989	0.633027706	0.450558661	138	5576.55378	1701.22958	14040237.56	30.06013079	274.5843135	0.933534461	0.613520013	1.760869565	6984.911724	4504.073787	130937919.3	64.81909442	1064.693142	566.6386173	20281998.98	50.16016171	6.700225377	9	0
SNC0052-MAP-40X-E04-hTERT-KO-24h	G12	2	IBZ35	25	142	0.686246571	0.074616559	5.053357174	2.512231702	28.44366197	0.01615188	0.603927375	0.389999574	148	5424.925675	1531.144453	13956927.96	27.58685538	283.8853165	0.932393548	0.597434393	0.972972973	6781.077992	4518.820208	117399632.9	66.76506884	1048.233826	496.8262148	18364281.51	46.34930228	6.610000767	9	0
SNC0052-MAP-40X-E04-hTERT-KO-24h	H12	2	IBZ35	50	297	0.683211406	0.077149181	7.128293664	3.94673184	29.01010101	0.014076054	0.614189207	0.395790606	194	5651.276733	1725.351568	12764919.79	29.56163737	258.0560688	0.93958011	0.613675194	1.556701031	5895.470375	3836.061801	96274297.94	64.96622921	938.7917137	451.6241182	15520466.34	43.69823013	6.433281575	9	0
SNC0052-MAP-40X-E04-hTERT-KO-24h	I12	2	Paclitaxel	1.7	117	0.815037573	0.122829367	9.527773719	5.562531083	40.05128205	0.045369629	0.7257543	0.502633936	70	3714.969528	1673.466357	5440917.114	43.27546253	145.3566162	0.889959105	0.620121374	1.671428571	10650.81049	7352.193628	73295271.76	69.95426411	2545.751521	1375.768206	19948543.31	48.67866991	4.504563073	9	0
SNC0052-MAP-40X-E04-hTERT-KO-24h	J12	2	Paclitaxel	3.3	114	0.884076729	0.11052975	11.70946164	6.94470372	35.56140351	0.025988573	0.68180643	0.438668357	53	3632.502069	1458.97182	5440810.755	40.69458597	140.3843183	0.885005253	0.617152487	2.150943396	11246.80881	7398.618969	73023820.4	68.99655422	2247.171993	1013.195399	15851644.49	44.30582185	5.205390456	9	0
SNC0052-MAP-40X-E04-hTERT-KO-24h	K12	2	Paclitaxel	6.6	225	0.755199068	0.110864793	9.081250439	5.059329531	41.49333333	0.031913757	0.668676203	0.429587021	96	3851.159077	1455.366173	7425876.802	36.91244073	191.8825802	0.891938485	0.612468106	2.354166667	9795.841916	6855.496019	93671378.28	70.87461376	1906.987566	965.8456585	19415607.3	46.70141538	5.566089659	9	0
SNC0052-MAP-40X-E04-hTERT-KO-24h	L12	2	Paclitaxel	12.4	224	0.664023682	0.096648569	10.25157018	6.299941753	42.04910714	0.020921162	0.66514275	0.364972555	88	4038.216922	1413.742451	9542516.386	33.57038119	238.6591673	0.884423048	0.59358572	2.545454545	8669.409437	6009.863683	128861599.3	70.47589766	1758.823973	809.5435734	25351082.25	43.7648316	5.406254488	9	0
SNC0052-MAP-40X-E04-hTERT-KO-24h	M12	2	Paclitaxel	25	442	0.640524933	0.09776384	13.08399387	8.870905045	36.0158371	0.016573826	0.672311769	0.439902994	109	5088.264226	1795.1209	12721523.31	34.72282002	265.0508679	0.906880981	0.629035975	4.073394495	8123.941334	6063.421459	129636145.9	73.36430219	1666.707951	797.6255989	27335569.6	45.37539775	5.102682902	9	0
SNC0052-MAP-40X-E04-hTERT-KO-24h	N12	2	Paclitaxel	50	182	0.627430428	0.118283213	10.44999427	6.788047428	35.91758242	0.012419033	0.676834062	0.612485915	64	5136.360154	1635.725171	12917678.53	31.35238773	267.1192253	0.925125536	0.645925136	2.875	8840.069845	7147.011898	135617204.6	78.78365797	1953.175852	1092.030159	32312792.5	52.72539074	4.65313509	9	0
SNC0052-MAP-40X-E04-hTERT-KO-24h	O12	2	Parthenolide	1.7	159	0.679860781	0.072004521	7.58759128	4.76062454	28.89937107	0.014875434	0.618103509	0.357851714	158	5264.838748	1559.079249	11318224.03	28.51135018	247.6241097	0.946056412	0.630081224	1.025316456	6471.52386	4375.012005	99197985.35	67.52559043	1210.734873	696.3819719	19418205.91	53.29288937	5.742736865	9	0
SNC0052-MAP-40X-E04-hTERT-KO-24h	P12	2	Parthenolide	3.3	111	0.724417486	0.074329504	8.518055016	5.808359244	28.36036036	0.012416711	0.617307932	0.383894539	111	4741.783772	1377.881692	11589541.23	27.58357741	280.1702222	0.95552113	0.657903516	1.018018018	6788.787719	4400.683618	132411721	64.55191044	1306.706191	800.3457386	26650448	56.9198301	5.425089124	9	0
SNC0052-MAP-40X-E04-hTERT-KO-24h	A13	2	Parthenolide	6.6	4	0.714073188	0.117622547	11.12534237	8.588833809	26	0.007340276	0.619594595	0.533935048	56	4320.190424	1355.994748	11921217.55	30.85523463	332.9021837	0.95811179	0.668442379	0.142857143	4480.126168	3389.224611	101326052.9	74.06571202	1350.587996	849.1134283	33976140.86	56.03419779	3.568337625	9	0
SNC0052-MAP-40X-E04-hTERT-KO-24h	B13	2	Parthenolide	12.4	9	0.579533922	0.122847491	8.089727773	4.175906075	60.88888889	0.126748726	0.727673277	0.413500265	61	5846.20923	2031.848469	2618272.525	34.95098987	54.1481691	0.971694479	0.728920877	0.147540984	1984.309748	1299.581901	4945411.885	61.42913309	1213.728467	641.6896073	3004643.41	49.36649271	1.685882582	9	0
SNC0052-MAP-40X-E04-hTERT-KO-24h	C13	2	Parthenolide	25	7	1.807889981	0.156331414	22.56708772	17.80769117	77.14285714	0.169459381	0.705516334	0.857138673	45	6657.206708	2437.531514	2585142.444	37.37579697	43.08916644	0.978144801	0.729788753	0.2	2603.776046	1808.071046	4890784.289	68.56777931	1830.172386	1191.774223	3417439.578	61.89398927	1.465287971	9	0
SNC0052-MAP-40X-E04-hTERT-KO-24h	D13	2	Parthenolide	50	0	Non Num�rique	Non Num�rique	Non Num�rique	Non Num�rique	Non Num�rique	Non Num�rique	Non Num�rique	Non Num�rique	2	3555.676555	1499.612045	1058860	40.56108549	33.2037624	0.992679559	0.780245651	0	3221.101941	2538.891083	7367027.5	77.05252527	1813.795498	1114.262877	4165284.5	60.26679636	1.770898634	9	0
SNC0052-MAP-40X-E04-hTERT-KO-24h	E13	2	IBZ37	1.7	246	0.650770104	0.066630558	5.004949346	2.162174743	31.47154472	0.013342103	0.593775155	0.347863961	149	5272.964003	1603.703728	12883206.2	29.51030682	269.8293738	0.930863101	0.614556078	1.691275168	6019.078657	4045.003633	103783978.2	67.423205	1079.243693	531.5561573	18581092.25	47.45918599	5.58355992	9	0
SNC0052-MAP-40X-E04-hTERT-KO-24h	F13	2	IBZ37	3.3	239	0.680912986	0.076037175	4.485159057	1.482695649	29.0125523	0.012519313	0.623499293	0.448957044	169	5730.40663	1699.047428	13815061.02	28.57727105	267.5135202	0.938089117	0.623617933	1.431952663	6124.266153	3863.703494	106712161.6	63.10713134	998.8731585	493.8269956	17624935.76	46.95255489	6.318031681	9	0
SNC0052-MAP-40X-E04-hTERT-KO-24h	G13	2	IBZ37	6.6	96	0.68762628	0.081854202	6.96115304	3.57674144	29.15625	0.019144096	0.602919713	0.415380278	158	5206.115956	1460.880108	12392393.57	27.46935654	262.735614	0.943699541	0.62675017	0.613924051	6342.180455	4386.770866	101470658	68.80498603	948.9245046	469.6697781	15221267.44	45.5992234	6.843763406	9	0
SNC0052-MAP-40X-E04-hTERT-KO-24h	H13	2	IBZ37	12.4	179	0.715028812	0.077477394	5.49487533	2.870152571	27.33519553	0.012506249	0.65304757	0.416758089	151	5349.880757	1598.340557	12761799.73	29.01445178	266.3161348	0.933471246	0.611857578	1.21192053	5903.69744	4283.496221	90444532	72.27454459	1051.328794	577.3634048	16406787.21	52.83716524	5.748212803	9	0
SNC0052-MAP-40X-E04-hTERT-KO-24h	I13	2	IBZ37	25	185	0.675040053	0.079553311	6.694719488	3.800914498	30.82162162	0.015782516	0.628926019	0.40752204	147	5713.303794	1778.492913	13953134.29	30.62189111	271.9041835	0.931199356	0.611638499	1.31292517	6619.224389	4549.261306	113213083.6	68.5234095	993.2598862	461.8709497	17034579.5	44.30123411	6.84859483	9	0
SNC0052-MAP-40X-E04-hTERT-KO-24h	J13	2	IBZ37	50	135	0.738608121	0.079270714	8.935555704	5.448741149	29.38518519	0.016899048	0.611484746	0.415207234	186	5212.337654	1507.45502	12540189.92	28.00005574	267.3372758	0.93864721	0.625110601	0.747311828	5711.668857	3682.7883	96106945.21	64.23981637	856.8625642	424.1498758	14623104.44	44.49834484	6.898035295	9	0
SNC0052-MAP-40X-E04-hTERT-KO-24h	K13	2	IBZ36	1.7	164	0.674781788	0.089999932	7.687080309	4.605556926	29.57317073	0.01641079	0.644136715	0.426555959	144	5505.08494	1615.768861	13951521.01	28.55575349	280.9166426	0.93242886	0.613994695	1.194444444	6454.69795	4606.731036	106665093.3	71.18512551	989.0368114	473.8090929	16410431.45	45.15969108	6.716490749	9	0
SNC0052-MAP-40X-E04-hTERT-KO-24h	L13	2	IBZ36	3.3	115	0.661922341	0.091986327	8.83699252	4.997846458	32.8173913	0.015339123	0.627727478	0.421278717	161	5573.572846	1623.668748	13353416.45	28.14142824	275.2313504	0.93724508	0.613681774	0.714285714	6593.893332	4671.650974	109112804.2	70.27044843	902.8776658	400.6523859	15280762.58	42.56116862	7.442979945	9	0
SNC0052-MAP-40X-E04-hTERT-KO-24h	M13	2	IBZ36	6.6	129	0.733818102	0.081081521	10.24031684	7.137457568	30.00775194	0.019369934	0.63850992	0.423580658	157	5635.993379	1708.668176	13286646.71	28.94697959	268.9007113	0.939350385	0.628555599	0.847133758	5917.380195	4200.193638	98108574.71	70.03933852	942.9844981	569.0722619	16003500.79	51.77311099	6.526001542	9	0
SNC0052-MAP-40X-E04-hTERT-KO-24h	N13	2	IBZ36	12.4	87	0.746111289	0.075616256	7.075737524	3.096325648	27.11494253	0.014214985	0.605420497	0.443217206	148	5484.210506	1544.097387	14316474.45	27.75259772	287.3039793	0.9313321	0.612627996	0.594594595	6272.224082	4371.462517	108858412.4	68.42767844	933.4278826	465.1387042	16246189.97	45.43861815	6.931188366	9	0
SNC0052-MAP-40X-E04-hTERT-KO-24h	O13	2	IBZ36	25	108	0.658865359	0.066995308	7.293963957	3.445426249	30.86111111	0.013717029	0.587467609	0.320267111	171	5013.956451	1387.207164	12367040.8	27.32349969	269.4848845	0.942174782	0.62485748	0.637426901	5743.105239	3726.414462	97221091.47	64.5984587	1017.943462	501.7024605	17671093.22	46.04341611	6.018330774	9	0
SNC0052-MAP-40X-E04-hTERT-KO-24h	P13	2	IBZ36	50	181	0.682076049	0.068252384	5.082602089	2.399829739	28.38674033	0.013511487	0.611079357	0.354872358	167	4987.917767	1449.199488	11998600.06	28.09577119	266.1054508	0.93061758	0.621507657	1.089820359	5723.634393	3725.736403	92444758.17	63.56276095	1119.782568	662.6127376	18709559.07	53.99165631	5.372814256	9	0
SNC0052-MAP-40X-E04-hTERT-KO-24h	A14	2	IBZ35	1.7	256	0.694318024	0.085146619	6.018023278	2.92083172	29.26953125	0.012798373	0.602556791	0.479842444	172	5354.975237	1651.626373	13829511.12	29.66239342	285.6446633	0.926459166	0.603885134	1.511627907	5700.535199	3996.25027	96077440.47	69.22272521	1108.58318	578.3976961	18895464.66	48.81748936	5.247753731	9	0
SNC0052-MAP-40X-E04-hTERT-KO-24h	B14	2	IBZ35	3.3	207	0.665577865	0.076287083	6.072197891	3.377111551	30.44927536	0.013357919	0.609904902	0.400360088	150	5398.862761	1621.723438	12771966.59	28.04400559	268.4361534	0.929353887	0.611849459	1.393333333	5929.779665	3980.329111	100809995.6	66.43981856	1032.596236	585.3416068	17783033.75	49.72261123	5.922441468	9	0
SNC0052-MAP-40X-E04-hTERT-KO-24h	C14	2	IBZ35	6.6	166	0.708088018	0.071676962	5.603342423	2.415005923	28.78313253	0.013598364	0.595961089	0.375001671	148	5212.820118	1554.860321	12487414.05	28.92064404	270.826614	0.944761272	0.627885396	1.148648649	5656.181749	3839.760472	98402452.76	67.60057175	966.4791463	532.6836793	17456875.48	50.00753036	6.086889633	9	0
SNC0052-MAP-40X-E04-hTERT-KO-24h	D14	2	IBZ35	12.4	172	0.684993882	0.082196459	8.747553611	5.069322041	31.76744186	0.016713875	0.611213934	0.404144947	173	4678.910981	1278.254568	10967393.19	26.16777072	254.7515865	0.932761305	0.619581598	1.011560694	5376.606548	3246.815321	93135246.31	59.14965727	887.1763861	515.0498643	15210280.76	42.7863051	6.429987234	9	0
SNC0052-MAP-40X-E04-hTERT-KO-24h	E14	2	IBZ35	25	223	0.693056756	0.07689708	10.69368131	7.696504893	28.74887892	0.014337496	0.627937044	0.41576766	174	5583.59747	1674.672006	13637743.53	29.67056125	267.104694	0.935649983	0.607317185	1.32183908	6030.852402	3949.136469	97346770.28	65.4051351	1065.110213	686.4706705	17201057.94	56.3647051	5.861412001	9	0
SNC0052-MAP-40X-E04-hTERT-KO-24h	F14	2	IBZ35	50	167	0.686872189	0.0772976	8.957824679	6.132473233	28.20359281	0.014152294	0.60145097	0.407360248	165	5377.354722	1584.04771	12516169.68	28.52811652	262.4777492	0.940288481	0.629552385	1.018181818	5859.347153	3398.211037	102097551.1	58.20609624	1040.503216	432.4930246	18140223.32	40.76660772	5.729789438	9	0
SNC0052-MAP-40X-E04-hTERT-KO-24h	G14	2	Paclitaxel	1.7	49	1.017780494	0.128352289	8.281940884	4.307119172	45.51020408	0.066597439	0.680772378	0.455348862	40	3230.621254	1500.498804	4588822.6	46.9455118	132.8532149	0.902315168	0.620561209	1.225	7733.226986	5725.089891	58831422.53	76.08552789	1902.930541	826.5347826	15484278.35	42.88696244	4.424055395	9	0
SNC0052-MAP-40X-E04-hTERT-KO-24h	H14	2	Paclitaxel	3.3	109	0.678898599	0.127713406	13.87197878	9.986505862	43.10091743	0.043488951	0.698375284	0.47324395	61	4375.933838	2061.355448	5682716.082	44.79838136	133.3137898	0.902104157	0.617867193	1.786885246	10060.17147	7551.470272	68496741.51	78.64821689	2403.168494	1115.094832	18354400.16	45.96678568	4.600362608	9	0
SNC0052-MAP-40X-E04-hTERT-KO-24h	I14	2	Paclitaxel	6.6	219	0.795051154	0.111294539	10.34095624	6.425834288	39.20547945	0.025361269	0.680682661	0.45596052	89	3934.793881	1589.689273	7392483.506	39.42958959	183.2323786	0.873938619	0.592231348	2.460674157	10140.92409	7033.498128	101671824.1	72.84478242	1871.195064	874.0198042	19540808.94	44.72693094	5.481431141	9	0
SNC0052-MAP-40X-E04-hTERT-KO-24h	J14	2	Paclitaxel	12.4	224	0.704591542	0.107525492	12.81077992	8.069583831	42.15625	0.030194737	0.669981745	0.405742322	109	4209.155152	1467.979489	9082351.266	34.22037099	213.6203252	0.870401305	0.584292908	2.055045872	9940.653229	6548.099147	98514664.41	65.05147136	1576.154663	663.9081125	16952085.92	38.77642164	6.809169577	9	0
SNC0052-MAP-40X-E04-hTERT-KO-24h	K14	2	Paclitaxel	25	229	0.6966456	0.101158128	12.4697777	8.138726081	40.33624454	0.019098723	0.65475825	0.473615292	110	4383.390082	1494.821326	10849471.86	33.71512514	256.0868056	0.888063274	0.599365368	2.090909091	8080.837105	6347.647385	111874175.2	77.2154637	1489.325448	659.5781195	21753959.25	42.34970308	5.544759834	9	0
SNC0052-MAP-40X-E04-hTERT-KO-24h	L14	2	Paclitaxel	50	280	0.649520217	0.098184426	7.677842949	3.720141938	38.77857143	0.01844026	0.666464412	0.474413043	80	5229.379728	1810.909953	13273476.15	33.79103013	264.0516938	0.888762751	0.603969548	3.5125	9207.963919	7736.615333	126505669.3	84.77382895	1711.454273	897.729221	25518671.35	48.71559512	5.455213793	9	0
SNC0052-MAP-40X-E04-hTERT-WT-24h	A01	2	DMSO	0	25	0.840447885	0.123785021	21.38932806	18.07018978	44.4	0.057450097	0.606118076	0.607601874	96	5527.137995	1549.801227	8154828.708	28.04411495	158.2835349	0.964260046	0.665944745	0.291666667	10858.25758	5472.245329	103010435.1	48.58775315	468.7452743	82.8631488	4707669.031	16.57583095	22.83113306	9	0
SNC0052-MAP-40X-E04-hTERT-WT-24h	B01	2	DMSO	0	76	0.726998757	0.09329956	18.27751818	14.47507374	35.75	0.024771421	0.598619355	0.493369239	233	5996.355217	1711.938295	9907960.21	27.93662016	182.8337494	0.957670246	0.661558564	0.339055794	7284.715943	3375.857279	68023553.41	45.12693047	462.4882802	95.93458286	4352163.15	15.96895166	15.77679618	9	0
SNC0052-MAP-40X-E04-hTERT-WT-24h	C01	2	DMSO	0	92	0.771310822	0.070412068	13.26121458	9.251893066	31.55434783	0.01848532	0.568184448	0.395391788	219	6183.144245	1715.995236	10962624.37	27.18991337	196.0941696	0.959492329	0.652490968	0.420091324	7268.301365	3370.778633	71729424.59	46.30469705	461.4143469	73.21369451	4593252.247	13.72793626	15.65113382	9	0
SNC0052-MAP-40X-E04-hTERT-WT-24h	D01	2	DMSO	0	94	0.782949115	0.095715611	29.96970348	23.24845002	36.09574468	0.02510089	0.584095155	0.506878203	248	6075.884922	1709.131771	10436843.71	27.5352199	190.8776647	0.956338609	0.657677225	0.383064516	6398.95238	2946.587091	59703713.57	44.9962074	459.5497399	53.67558235	4214482.468	11.58511101	13.88218068	9	0
SNC0052-MAP-40X-E04-hTERT-WT-24h	E01	2	DMSO	0	55	0.707717827	0.093988087	12.04399776	8.528502313	34.30909091	0.028319256	0.608335918	0.446917643	221	5546.643603	1505.311717	9832979.38	26.3256977	195.8974861	0.96321898	0.652197658	0.248868778	6411.390394	2895.183488	63033506.56	43.86150171	459.618125	117.2586046	4460949.199	18.87797307	13.8700609	9	0
SNC0052-MAP-40X-E04-hTERT-WT-24h	F01	2	DMSO	0	54	0.711278147	0.067075094	8.417379068	5.825949834	28.88888889	0.018534238	0.628561586	0.350750562	233	5514.792677	1519.520537	9776646.605	26.42075568	197.1872507	0.958597267	0.657653023	0.231759657	6323.209579	2914.257756	62145439.97	44.13687141	456.8439792	54.08536081	4297941.79	11.50771142	13.71658711	9	0
SNC0052-MAP-40X-E04-hTERT-WT-24h	G01	2	DMSO	0	30	0.721234946	0.08898624	7.69479334	4.640381829	32.5	0.029268014	0.694567791	0.417135813	207	5915.775291	1676.628244	10279502.9	27.69719019	193.6097287	0.955388277	0.634262253	0.144927536	6421.149402	3057.781324	67028822.26	47.16294225	453.7089798	68.4505156	4697060.816	12.80205859	14.02588246	9	0
SNC0052-MAP-40X-E04-hTERT-WT-24h	H01	2	DMSO	0	24	0.775919047	0.065663581	10.53202872	7.726233741	37.16666667	0.032665576	0.559804452	0.364459693	218	5253.808807	1362.169118	10104217.74	24.48914829	214.5952146	0.959825708	0.654260329	0.114678899	5457.253682	2578.894738	63284436.5	44.93765026	452.4568838	93.44326198	5087738.661	14.93796416	12.12505796	9	0
SNC0052-MAP-40X-E04-hTERT-WT-24h	I01	2	DMSO	0	89	0.716105692	0.071830878	24.44514091	19.14693979	32.78651685	0.016832152	0.566780727	0.413474736	196	5735.050474	1590.317506	11064294.85	27.43472107	209.0793329	0.962485449	0.657382047	0.474489796	6672.115284	3174.878653	75243896.55	47.2447381	461.3847683	76.29730416	5099497.066	13.35654134	14.52699465	9	0
SNC0052-MAP-40X-E04-hTERT-WT-24h	J01	2	DMSO	0	51	0.738619062	0.076254871	17.06705789	11.6830247	33.35294118	0.02572642	0.593098674	0.394910036	218	5779.378335	1619.807281	10238836.42	26.82458547	198.1801581	0.958438912	0.65395741	0.23853211	6332.895803	2907.268641	61017798.89	43.78359326	456.0669744	67.79648073	4385655.583	12.58422464	13.80932868	9	0
SNC0052-MAP-40X-E04-hTERT-WT-24h	K01	2	DMSO	0	43	0.659568221	0.079192727	13.11027244	6.575699205	40.6744186	0.025089925	0.572461034	0.315147449	248	5599.561996	1512.09439	9633216.343	26.3935999	189.5154996	0.954737928	0.639688991	0.177419355	6076.129202	2777.200161	58139936.41	43.7928351	468.2032051	151.189593	4350746.496	18.9221091	13.08315965	9	0
SNC0052-MAP-40X-E04-hTERT-WT-24h	L01	2	DMSO	0	57	0.705448686	0.079342639	14.78205367	8.892560994	32.71929825	0.017282371	0.617136314	0.39078333	219	4798.495929	1229.4328	9361925.516	24.61562105	207.0030063	0.954551759	0.643004511	0.273972603	5480.320506	2540.930505	58010855.3	41.16087368	451.9412927	82.97482684	4380671.795	14.13947613	11.92385075	9	0
SNC0052-MAP-40X-E04-hTERT-WT-24h	M01	2	DMSO	0	60	0.700057155	0.093878646	13.37840132	9.111044248	36.38333333	0.040192886	0.638384421	0.471575981	188	6281.113702	1863.612669	10279636.73	29.04841317	183.6426865	0.960651652	0.663549227	0.345744681	6825.100433	3304.975096	64876283.44	48.40679447	456.8463093	68.21125036	4330005.229	14.13849863	14.65657331	9	0
SNC0052-MAP-40X-E04-hTERT-WT-24h	N01	2	DMSO	0	40	0.662803337	0.072674277	20.82094827	16.67482924	37.125	0.029725987	0.569359212	0.346044884	192	5592.078209	1528.126152	9595252.875	27.1241379	187.1017018	0.964080621	0.665462597	0.223958333	7136.743758	3492.257948	67992242.06	47.95060877	463.2970781	128.8108034	4548929.865	18.92299062	15.25221972	9	0
SNC0052-MAP-40X-E04-hTERT-WT-24h	O01	2	DMSO	0	102	0.820797254	0.085255026	14.01634838	8.725558764	32.31372549	0.022713299	0.605230076	0.461266486	173	5662.013584	1603.119623	10356739.61	27.86466846	202.6331795	0.957960526	0.655138002	0.595375723	6528.717356	3212.606037	71217580.38	48.71748726	471.4764334	95.26965929	5083714.457	16.8327301	14.16641418	9	0
SNC0052-MAP-40X-E04-hTERT-WT-24h	P01	2	DMSO	0	57	0.698725747	0.084566509	14.7233712	5.55409617	32.07017544	0.024491788	0.591992232	0.469748376	144	5532.175223	1518.720669	9862234.375	26.73129503	198.5296935	0.961266724	0.64613727	0.416666667	8218.261506	4126.710392	90315016.09	49.74317889	461.3754579	74.04800463	5161154.986	15.08623251	17.80630575	9	0
SNC0052-MAP-40X-E04-hTERT-WT-24h	A02	2	Paclitaxel	5	174	0.801596992	0.119004398	27.94288886	20.08367847	50.45977011	0.047057528	0.679051393	0.434008891	62	4561.143492	1591.110517	5906255.435	35.49515208	133.4956925	0.898418629	0.610246215	2.870967742	11862.03263	6999.740457	93217570.02	58.8858604	971.2804233	566.8969626	6168151.129	49.60799839	14.92167161	9	0
SNC0052-MAP-40X-E04-hTERT-WT-24h	B02	2	Paclitaxel	5	98	0.691732144	0.129477765	13.70569373	9.286270521	48.91836735	0.041052664	0.669922676	0.471169756	59	4494.07899	1683.224004	5041727.254	38.17079702	111.3630405	0.921359325	0.636240817	1.694915254	14787.91093	9601.638126	93533728.88	71.12203467	1050.995237	740.0347773	6220212.39	57.38408628	18.07821286	9	0
SNC0052-MAP-40X-E04-hTERT-WT-24h	C02	2	Paclitaxel	5	127	0.711990167	0.110174682	10.3755717	5.041129344	49.39370079	0.038503298	0.653854562	0.428441375	79	4367.957429	1656.48328	5678599.165	36.98445796	131.3395109	0.919265022	0.651476727	1.607594937	12545.73395	8202.433628	92249361.41	71.74649094	1188.234331	880.8657591	9131972.177	55.52142185	13.2073907	9	0
SNC0052-MAP-40X-E04-hTERT-WT-24h	D02	2	Paclitaxel	5	163	0.919845025	0.135168204	13.15372277	6.987360003	47.05521472	0.040286222	0.683825788	0.61545189	88	3954.441895	1580.805561	5309868.693	39.94034912	130.5994828	0.912205132	0.633335724	1.863636364	11111.6346	7354.984711	74738452.5	70.58520772	1359.93322	1126.622657	8658947.114	67.29327466	10.05105741	9	0
SNC0052-MAP-40X-E04-hTERT-WT-24h	E02	2	Paclitaxel	5	112	0.695748349	0.121555141	9.13539953	4.939587639	50.66071429	0.0432175	0.690387532	0.442639754	76	4201.622746	1512.927727	5576436	36.32054452	132.3673971	0.927474003	0.662978989	1.473684211	10626.85458	6689.687162	77435797.17	66.52212604	1437.02689	1015.366828	9876990.197	59.26879049	9.762021163	9	0
SNC0052-MAP-40X-E04-hTERT-WT-24h	F02	2	Paclitaxel	5	145	0.731269334	0.109235235	13.92836903	8.579261403	54.26206897	0.035884537	0.612394142	0.445025812	58	4644.710982	1857.781512	6408390.362	39.50349345	139.4140647	0.886013453	0.589560636	2.5	12851.95669	8084.168592	100708547.4	63.4742455	1222.619248	758.6670309	8145027.379	51.58144397	13.82730242	9	0
SNC0052-MAP-40X-E04-hTERT-WT-24h	G02	2	Paclitaxel	5	93	0.778422601	0.108710053	16.77430053	9.986491507	44.30107527	0.031680078	0.639605117	0.404138899	69	4009.657501	1388.978719	6110260.638	34.45710707	146.0820154	0.901557114	0.626778715	1.347826087	11991.96299	7654.83921	93047117.51	67.60996385	1243.458242	894.3383421	8735126.377	58.18049324	12.33406967	9	0
SNC0052-MAP-40X-E04-hTERT-WT-24h	H02	2	Paclitaxel	5	83	0.805214063	0.105134329	10.35903839	6.803139715	39.45783133	0.034463574	0.710604024	0.372717868	64	3809.122296	1380.074351	5003250.422	36.33933031	125.0763648	0.912563364	0.627411794	1.296875	12393.44976	8630.296096	80299828.53	72.73934448	1172.111875	864.3331249	7696231.938	61.28833789	13.00558215	9	0
SNC0052-MAP-40X-E04-hTERT-WT-24h	I02	2	Paclitaxel	5	144	0.677607493	0.12432882	9.487211027	5.2195644	46.40972222	0.040268139	0.678133534	0.447272501	85	4477.936341	1809.629334	5560096.729	40.15862459	128.4430445	0.921312805	0.657933567	1.705882353	10321.69715	7155.235152	69539180.91	73.01691416	1218.983194	854.0005272	8362501.341	52.62771197	10.46976207	9	0
SNC0052-MAP-40X-E04-hTERT-WT-24h	J02	2	Paclitaxel	5	86	0.79012264	0.11981635	8.236324974	3.765839792	45.90697674	0.038270383	0.672994286	0.471920773	87	3943.547694	1517.842531	5199482.103	37.55245086	130.5627362	0.908814031	0.634984676	1.011494253	11595.22157	7644.619076	80798526.08	72.37748055	1263.80899	931.596407	8961996.701	58.98007338	11.08088865	9	0
SNC0052-MAP-40X-E04-hTERT-WT-24h	K02	2	Paclitaxel	5	120	0.682786614	0.117411492	10.89355276	6.323576709	44.575	0.035525103	0.680000787	0.428131855	71	4461.051215	1688.930992	5926813.775	37.45564517	133.486205	0.922515353	0.653448969	1.690140845	12174.13941	7747.159217	88821921.14	67.42279336	1371.146568	978.0302406	8684854.38	60.39483853	11.01199608	9	0
SNC0052-MAP-40X-E04-hTERT-WT-24h	L02	2	Paclitaxel	5	142	0.756712291	0.123284572	14.25123255	9.055050233	49.63380282	0.03882075	0.671094488	0.483939123	65	4543.448829	1845.844305	6580169.308	40.26881489	145.5161074	0.908968114	0.638926711	2.2	12500.94421	8159.630187	98627381.4	69.80110747	1236.367782	916.6873673	9172730.092	58.07080985	12.96814762	9	0
SNC0052-MAP-40X-E04-hTERT-WT-24h	M02	2	Paclitaxel	5	116	0.672203633	0.122282832	10.30599748	5.948992774	46.5862069	0.030547951	0.698402588	0.464763981	54	4023.768413	1424.997916	6479865.111	35.69986886	155.8515102	0.91634082	0.657303054	2.166666667	12640.69016	8534.535183	113049373.3	70.04439938	1265.52197	1067.651454	10365224.26	61.11300692	13.63673108	9	0
SNC0052-MAP-40X-E04-hTERT-WT-24h	N02	2	Paclitaxel	5	93	0.775504538	0.115917502	7.608834397	3.614988569	39.06451613	0.033431566	0.706295121	0.417616813	65	3620.825289	1443.953436	4864769.615	39.66667555	131.1592652	0.908573049	0.652325464	1.430769231	11858.32798	8111.360469	80433788.62	72.77423206	1342.423582	987.8757524	8878540.585	51.49775804	12.72872381	9	0
SNC0052-MAP-40X-E04-hTERT-WT-24h	O02	2	Paclitaxel	5	73	0.680482564	0.118815541	8.242482336	4.208099303	47.35616438	0.032667349	0.699023651	0.455526065	51	4044.484115	1552.443607	6428443.098	38.77628794	149.7296293	0.922151217	0.659339467	1.431372549	14305.50884	9571.533639	110584877.2	70.17064175	1529.087852	1498.72467	9411703.333	62.21048702	14.94644715	9	0
SNC0052-MAP-40X-E04-hTERT-WT-24h	P02	2	Paclitaxel	5	78	0.769674997	0.113784404	9.62421876	5.326976319	42.51282051	0.031141663	0.645847475	0.510476025	58	4437.367318	1634.645702	6651591.845	37.30598546	152.1007183	0.914898697	0.629904618	1.344827586	14056.6876	9001.650878	107647695.3	66.1497624	1442.887089	1119.43064	10855548.53	63.70422541	13.62832982	9	0
SNC0052-MAP-40X-E04-hTERT-WT-24h	A03	2	Parthenolide	1.7	46	0.823107539	0.110599061	15.20667803	9.987027459	49.69565217	0.044564046	0.662091472	0.501739924	36	4697.442415	1594.363032	6312110.75	34.40982523	139.9301416	0.924122006	0.650884179	1.277777778	16566.54807	10472.90305	108735918.1	65.30282927	1035.70845	704.7642031	5488478.75	49.16995036	20.57967825	9	0
SNC0052-MAP-40X-E04-hTERT-WT-24h	B03	2	Parthenolide	3.3	15	0.627659239	0.138672258	11.7745122	7.45129168	49.93333333	0.047612297	0.739247497	0.446466193	40	5022.525858	1633.673607	7411263.875	32.14886707	156.4638705	0.96706129	0.6969546	0.4	16555.12129	10799.93024	137563220.5	67.01255975	1123.912963	848.4327414	8897143.975	62.85398154	17.38247648	9	0
SNC0052-MAP-40X-E04-hTERT-WT-24h	C03	2	Parthenolide	6.6	17	1.497803713	0.207791165	20.00055634	14.88545137	57.88235294	0.033873814	0.828572716	1.81063714	76	4655.353165	1463.660458	10542235.14	31.29511678	242.0623436	0.968619642	0.685083204	0.223684211	13026.0232	8292.029197	157616658.9	64.59853278	942.1843811	650.0433185	10501021.5	62.49223478	15.49208029	9	0
SNC0052-MAP-40X-E04-hTERT-WT-24h	D03	2	Parthenolide	12.4	1	0.7681327	0.154587367	2.810465336	0	29	0.065022422	0.75862069	0.851688434	46	3837.555245	1707.7264	2272838.652	41.12037554	63.12436561	0.984897326	0.778138733	0.02173913	15972.17418	12711.69458	29010483.91	83.74690964	624.6103295	242.5573415	1180037.37	34.15180649	25.57032459	9	0
SNC0052-MAP-40X-E04-hTERT-WT-24h	E03	2	Parthenolide	25	3	0.733815977	0.129817622	3.330217123	0	33	0.0780768	0.783723197	0.438135918	30	3714.784962	1389.310857	1366072.3	36.09932959	38.86675768	0.98926261	0.768251687	0.1	13476.62515	10638.43381	22860152.87	84.16141013	509.2806877	110.7906385	921206.8333	18.92822344	24.3854164	9	0
SNC0052-MAP-40X-E04-hTERT-WT-24h	F03	2	Parthenolide	50	0	Non Num�rique	Non Num�rique	Non Num�rique	Non Num�rique	Non Num�rique	Non Num�rique	Non Num�rique	Non Num�rique	11	3552.467966	1297.777264	1179965.545	35.20728006	37.26315655	0.987491237	0.797753094	0	10315.14545	8735.473266	18576469.64	87.85938261	1078.280167	1506.939066	2000937.545	36.79347284	20.45516071	9	0
SNC0052-MAP-40X-E04-hTERT-WT-24h	G03	2	IBZ37	1.7	154	0.773292419	0.139844524	10.25776462	6.264966633	41.63636364	0.035214501	0.723863552	0.548547664	60	4273.152293	1682.806653	6356757.283	38.4611865	143.8248139	0.883143817	0.592291105	2.566666667	14166.46356	9737.124343	109738218.7	72.26441773	1144.86707	999.7439658	9695920.767	63.89850853	15.32073861	9	0
SNC0052-MAP-40X-E04-hTERT-WT-24h	H03	2	IBZ37	3.3	102	0.712131744	0.115984991	10.55808465	6.447578187	45.7254902	0.034469214	0.650873825	0.432671829	55	4303.421445	1702.377968	5729005.873	41.02663059	136.5919218	0.895475213	0.611801248	1.854545455	14272.81694	9306.487021	103998303.7	67.60274819	1331.074562	1081.099013	9936545.873	67.12093155	13.54906918	9	0
SNC0052-MAP-40X-E04-hTERT-WT-24h	I03	2	IBZ37	6.6	134	0.672597727	0.122141104	9.312353563	5.273837378	42.56716418	0.041101492	0.713478491	0.397710961	63	4376.352191	1693.932295	5396737.968	38.83418992	122.6238044	0.915211283	0.641739152	2.126984127	13035.11495	9239.040925	81729779.41	75.85993338	1142.507034	776.8056207	6905827.619	53.05936264	14.94305141	9	0
SNC0052-MAP-40X-E04-hTERT-WT-24h	J03	2	IBZ37	12.4	96	0.832255048	0.157828811	11.88470029	7.425607866	48.5	0.07089026	0.742939453	0.572961123	69	4109.180542	1637.311371	6229026.681	39.71814614	147.6275893	0.933972295	0.67886371	1.391304348	12066.76796	8212.151371	95336935.01	73.46488202	1345.615081	1006.357684	10977692.07	59.74343712	11.24790543	9	0
SNC0052-MAP-40X-E04-hTERT-WT-24h	K03	2	IBZ37	25	83	0.766166641	0.127756408	8.464778952	4.368000506	48.39759036	0.037558038	0.682762025	0.490891809	78	3740.817023	1406.711424	5040238.192	37.36902777	124.9471377	0.920590919	0.65916601	1.064102564	11893.46255	8392.242849	81513859.65	78.97631705	966.5943921	702.7004382	6130843.321	58.17102961	13.16373367	9	0
SNC0052-MAP-40X-E04-hTERT-WT-24h	L03	2	IBZ37	50	143	0.738009449	0.118255975	7.329800635	3.447661211	40.8951049	0.038165184	0.68575626	0.459689567	73	4282.499495	1704.427065	5715495.726	39.89630426	131.8202139	0.917997522	0.636711244	1.95890411	13333.65611	8705.324148	86425357.52	68.53385172	1095.419326	810.0821415	7141004.014	62.24029933	14.33515051	9	0
SNC0052-MAP-40X-E04-hTERT-WT-24h	M03	2	IBZ36	1.7	72	0.709571407	0.106813667	8.557555836	3.963130368	50.18055556	0.035598141	0.617787821	0.422524797	50	4014.691834	1552.973549	5348381.34	38.62066034	123.925819	0.925044754	0.66708376	1.44	12373.58368	8557.120521	87638401.64	73.6658284	1465.015452	1064.318563	8843349.06	57.55658685	11.23136922	9	0
SNC0052-MAP-40X-E04-hTERT-WT-24h	N03	2	IBZ36	3.3	105	0.716467416	0.111200066	9.939622059	5.966899672	43.86666667	0.035444158	0.654450501	0.411125833	73	4163.304058	1511.83881	5553957.822	37.47600283	130.6177473	0.91464152	0.637149161	1.438356164	13234.38105	8742.592225	86419513.47	70.22809562	1243.265988	1139.997536	7498625.384	60.40914664	14.33139037	9	0
SNC0052-MAP-40X-E04-hTERT-WT-24h	O03	2	IBZ36	6.6	89	0.738171129	0.132081485	8.897849889	4.958375474	47.80898876	0.035240675	0.682803199	0.522144263	57	3945.624882	1555.358684	5758518.684	39.30337907	139.3155759	0.923210549	0.658639867	1.561403509	12438.91683	8537.443893	104995114.7	78.63231211	1396.014628	1127.541313	9842711.632	65.04993154	12.20931226	9	0
SNC0052-MAP-40X-E04-hTERT-WT-24h	P03	2	IBZ36	12.4	45	0.950493329	0.12690468	10.33020289	5.936150159	43.46666667	0.051783978	0.735679509	0.476426334	37	3521.413766	1440.719371	4835308.622	41.16648192	131.6774601	0.931900138	0.659724611	1.216216216	13720.24842	8866.336028	99158658.68	72.77018223	700.5140245	354.3005795	4554124.703	38.83235365	20.21817674	9	0
SNC0052-MAP-40X-E04-hTERT-WT-24h	A04	2	IBZ36	25	74	0.718969021	0.101019688	6.992493552	3.236499324	39.91891892	0.024840405	0.669135894	0.403013343	39	3919.526667	1558.742764	5464054.667	38.86058632	133.0275448	0.924458962	0.649896201	1.897435897	14058.31414	9950.397979	107549170.1	77.60446887	692.3954815	509.8698603	5035032.128	37.01971377	23.24442269	9	0
SNC0052-MAP-40X-E04-hTERT-WT-24h	B04	2	IBZ36	50	61	0.705178466	0.145245729	12.3638788	5.835086002	47.72131148	0.056383779	0.698087498	0.441344301	53	5825.738551	2703.417634	15029630.49	46.93663277	128.7536916	0.906507346	0.637878777	1.150943396	13822.55546	10631.93781	48519172.72	80.31194768	791.8354529	395.5044416	2704306.358	41.10186464	19.42508606	9	0
SNC0052-MAP-40X-E04-hTERT-WT-24h	C04	2	IBZ35	1.7	134	0.688827397	0.126797074	10.90644649	6.581701862	45.00746269	0.032148786	0.688597788	0.515725317	55	4417.24195	1707.177431	6425828.345	40.65148185	137.3116093	0.90678046	0.633829649	2.436363636	13029.26712	8680.583336	104095870.4	74.00305891	1129.925281	751.0644798	8128769.8	50.39915268	13.88962561	9	0
SNC0052-MAP-40X-E04-hTERT-WT-24h	D04	2	IBZ35	3.3	114	0.666054473	0.128829057	8.783696028	4.86992524	45.77192982	0.048759501	0.715797611	0.467804351	67	4274.004725	1835.747524	4692390.881	42.2776782	111.7712711	0.920358043	0.653989657	1.701492537	12676.76703	8758.977714	84670242.51	77.1679507	957.4388021	596.9678888	6439603.582	47.29309989	14.47490108	9	0
SNC0052-MAP-40X-E04-hTERT-WT-24h	E04	2	IBZ35	6.6	96	0.671035312	0.109077353	11.17814799	6.596914999	44.47916667	0.032474156	0.685475745	0.377826486	37	4273.664424	1627.443947	5734290.919	38.00834186	130.286418	0.889733061	0.605871923	2.594594595	15151.15645	9451.709532	105873015.1	64.16669988	1054.496114	869.2207097	6919950.73	67.40038335	16.34240298	9	0
SNC0052-MAP-40X-E04-hTERT-WT-24h	F04	2	IBZ35	12.4	119	0.749885483	0.118257178	11.47347555	7.077886532	52.13445378	0.041717392	0.667465304	0.42920228	58	4522.870834	1743.646207	5917176.724	39.82718603	128.5303899	0.910943076	0.626367072	2.051724138	14227.75439	8977.185081	104470823.2	66.6781947	1292.533484	927.7001756	8806367.983	59.65144199	14.32427949	9	0
SNC0052-MAP-40X-E04-hTERT-WT-24h	G04	2	IBZ35	25	98	0.799866948	0.114297676	7.430087839	3.39821891	46.51020408	0.04749844	0.707295352	0.445140313	54	4238.02702	1684.860832	5440093.944	38.99223307	131.6882662	0.892846212	0.606331329	1.814814815	11300.43919	7512.330735	87569047.24	73.89354209	1220.344956	937.3749367	9001885.333	57.96202872	11.74129091	9	0
SNC0052-MAP-40X-E04-hTERT-WT-24h	H04	2	IBZ35	50	103	0.860489854	0.123232483	9.974100694	5.757406263	47.65048544	0.034248018	0.697545899	0.63429139	70	3750.525856	1531.337574	5210163.657	40.55050448	132.5922892	0.922572555	0.648469211	1.471428571	12100.68175	7934.192587	88424172.57	70.75206193	1170.870803	863.7052789	7794954.1	57.30895423	14.29679703	9	0
SNC0052-MAP-40X-E04-hTERT-WT-24h	I04	2	Paclitaxel	1.7	119	0.655028045	0.118513196	9.357261569	5.465193724	41.13445378	0.029313355	0.710676072	0.426234982	68	4627.271225	1776.159481	7784691.25	37.34168368	173.3616126	0.895853033	0.616054943	1.75	12143.27108	8230.71194	112100176.6	71.19181419	1420.524029	1093.260964	13842379.29	65.62913275	11.29195693	9	0
SNC0052-MAP-40X-E04-hTERT-WT-24h	J04	2	Paclitaxel	3.3	208	0.736034659	0.108835113	10.20393609	5.702798344	41.48557692	0.030092875	0.689988156	0.426658046	109	4239.595164	1574.950929	6436227.89	37.34237005	145.9242858	0.910541251	0.646875172	1.908256881	10522.05134	6967.638377	77527033.84	70.48507413	1277.854994	881.1279445	8904272.33	55.37482441	10.52996179	9	0
SNC0052-MAP-40X-E04-hTERT-WT-24h	K04	2	Paclitaxel	6.6	173	0.675942639	0.100496763	6.618169761	2.541957319	43.75722543	0.024152481	0.658898588	0.394336456	81	4696.676681	1675.017019	8328480.198	35.95162482	181.125383	0.892461452	0.590381405	2.135802469	12139.81034	8415.269547	110650572.9	71.81983307	1073.537354	754.846734	9488973.259	57.90772767	13.6777389	9	0
SNC0052-MAP-40X-E04-hTERT-WT-24h	L04	2	Paclitaxel	12.4	274	0.723420563	0.104476953	9.342577221	4.230577395	43.56569343	0.030861283	0.651148137	0.407811915	121	4792.197172	1737.486827	8325626.149	35.9292702	178.7467182	0.886728292	0.599279914	2.26446281	10998.05606	7248.811726	94576362.74	67.69242178	1099.779231	758.5114954	9395467.645	59.52663522	11.55669024	9	0
SNC0052-MAP-40X-E04-hTERT-WT-24h	M04	2	Paclitaxel	25	389	0.730312081	0.103759659	14.27394929	9.659113275	37.61953728	0.021793787	0.677376987	0.42493826	105	5034.42571	1756.066446	10074561.17	35.19601602	209.1341143	0.886586728	0.587240606	3.704761905	10091.30081	6532.493161	119135216.7	64.44780557	1266.659966	934.3893143	13546597.35	63.33462728	9.845574748	9	0
SNC0052-MAP-40X-E04-hTERT-WT-24h	N04	2	Paclitaxel	50	212	0.69146884	0.106531189	10.0351609	5.783406508	40.73584906	0.027031713	0.671895765	0.480943462	87	4859.504013	1566.380288	8591038.391	31.33649362	186.9432675	0.88910727	0.589107484	2.448275862	10357.34984	7172.676149	108700552.7	68.39601849	1263.491456	991.356599	12497610.3	69.93190457	10.40356842	9	0
SNC0052-MAP-40X-E04-hTERT-WT-24h	O04	2	Parthenolide	1.7	14	0.809595683	0.112877592	6.857724922	2.955401889	47.07142857	0.068266203	0.695203598	0.454743853	26	3394.17394	1242.075066	5128365.808	36.27193316	126.5198813	0.937466814	0.677490738	0.538461538	11388.08722	8056.905738	98163532.65	84.44001078	1751.674782	1424.584504	14275372.08	47.43514345	7.964584398	9	0
SNC0052-MAP-40X-E04-hTERT-WT-24h	P04	2	Parthenolide	3.3	30	0.784332993	0.143106019	12.69468751	8.24440012	61.3	0.085705227	0.711342304	0.655209475	51	4769.930909	1729.71705	5945666.667	35.63871719	131.7973098	0.955581816	0.709345118	0.588235294	14938.04587	10200.90341	114716367.8	75.42633994	1631.584243	1271.188177	12154963.18	67.52500184	11.21955475	9	0
SNC0052-MAP-40X-E04-hTERT-WT-24h	A05	2	Parthenolide	6.6	24	0.62984641	0.15085508	24.35586399	20.55093089	33.25	0.043579529	0.779864961	0.536613251	67	4304.904176	1639.164175	4607571.522	37.74821756	116.0776777	0.948897627	0.665862829	0.402985075	21599.52214	13600.67574	86950246.52	68.04777827	644.0947956	296.6309762	2782364.955	37.01804337	33.53731804	9	0
SNC0052-MAP-40X-E04-hTERT-WT-24h	B05	2	Parthenolide	12.4	6	2.104353782	0.214631679	22.25333643	16.05305684	97	0.155982929	0.729098414	0.993172846	44	3927.238156	1736.556189	1804389.432	39.94579636	51.00760097	0.983009434	0.779715052	0.136363636	15248.54846	12571.873	32481344.66	87.56996544	557.0248754	180.0050792	1312552.068	26.97091314	27.45384927	9	0
SNC0052-MAP-40X-E04-hTERT-WT-24h	C05	2	Parthenolide	25	0	Non Num�rique	Non Num�rique	Non Num�rique	Non Num�rique	Non Num�rique	Non Num�rique	Non Num�rique	Non Num�rique	20	3382.507562	1112.880859	1240609.2	33.29597533	39.07575783	0.978377709	0.766149001	0	17363.0866	13825.6561	30127287.25	81.37131272	530.3502474	140.1451113	907599.35	19.89157188	32.45233123	9	0
SNC0052-MAP-40X-E04-hTERT-WT-24h	D05	2	Parthenolide	50	0	Non Num�rique	Non Num�rique	Non Num�rique	Non Num�rique	Non Num�rique	Non Num�rique	Non Num�rique	Non Num�rique	6	3922.490441	1620.004506	1487798.833	40.07628408	43.32663907	0.983410136	0.77746885	0	19014.77359	14087.67708	29335367.83	79.24683951	579.738107	184.5909447	851809.5	26.97971389	31.63144829	9	0
SNC0052-MAP-40X-E04-hTERT-WT-24h	E05	2	IBZ37	1.7	73	0.731689728	0.106960753	7.493506998	3.042549297	40.64383562	0.03055492	0.68163121	0.375168356	63	3840.77181	1606.792616	5651945.175	41.46531537	141.0106247	0.901580805	0.615202675	1.158730159	11480.10548	7611.121373	90840077.08	73.5755231	1333.754116	907.8217208	8816274.254	53.1886589	10.55975672	9	0
SNC0052-MAP-40X-E04-hTERT-WT-24h	F05	2	IBZ37	3.3	42	0.800140391	0.139991236	7.060288656	2.545802128	53.26190476	0.070894035	0.69610068	0.452865898	69	3804.079326	1470.313816	3930186.101	38.27127827	98.71918451	0.923718715	0.665571154	0.608695652	10285.63799	7044.307988	44057516.22	77.26584876	1168.47116	694.2636569	4985487.942	44.56290187	10.69516519	9	0
SNC0052-MAP-40X-E04-hTERT-WT-24h	G05	2	IBZ37	6.6	83	0.770583004	0.128205229	8.693206148	4.585822209	40.73493976	0.044502983	0.691002545	0.430702524	64	3701.894929	1598.039818	3937512.281	41.31478915	107.5322792	0.919326756	0.661994311	1.296875	11549.67417	8396.659733	54954291.63	77.78415391	1093.904942	809.0921696	4801158.391	59.31334029	12.47161829	9	0
SNC0052-MAP-40X-E04-hTERT-WT-24h	H05	2	IBZ37	12.4	68	0.923464326	0.158306661	13.21818827	8.166303661	50.60294118	0.077457704	0.69590651	0.598032631	62	3689.32641	1494.864049	3576184.581	40.75639272	95.85456088	0.917171449	0.6505159	1.096774194	11824.00289	8450.242927	60110205.92	77.36688421	866.5528337	498.3567999	4463244.129	44.34309758	14.95130553	9	0
SNC0052-MAP-40X-E04-hTERT-WT-24h	I05	2	IBZ37	25	103	0.702559154	0.127371827	10.31999301	6.196722408	46.82524272	0.038298574	0.668874491	0.449447413	75	4078.158772	1471.776395	5641871.213	36.96127973	131.0267353	0.908963484	0.632937616	1.373333333	12874.49925	8603.396172	71941559.09	71.30488639	1265.376579	987.0604639	6913216.68	59.26458561	13.68991048	9	0
SNC0052-MAP-40X-E04-hTERT-WT-24h	J05	2	IBZ37	50	57	0.653878135	0.126060723	12.51782607	7.32520579	52.14035088	0.048392736	0.663399613	0.466442088	52	4434.283417	1673.351843	6096271.212	37.23971825	132.9052203	0.906794856	0.634724008	1.115384615	12759.66739	8171.073527	98250089.21	69.9497116	1341.107304	1026.579201	10197875.79	60.08407581	11.41679498	9	0
SNC0052-MAP-40X-E04-hTERT-WT-24h	K05	2	IBZ36	1.7	54	0.695087287	0.110416059	9.659870134	5.260288373	53.87037037	0.049726072	0.666287249	0.355630292	44	3536.960134	1421.206441	3917218.295	40.74938292	101.3014623	0.919369947	0.638338049	1.227272727	11168.94143	7849.284552	62747373.05	77.99567596	750.2453201	399.8204025	3719526.386	41.7619644	15.6858123	9	0
SNC0052-MAP-40X-E04-hTERT-WT-24h	L05	2	IBZ36	3.3	89	0.744429064	0.125497566	8.760862203	4.058029247	47.34831461	0.049865097	0.707446307	0.467011677	65	3432.397727	1402.333194	4409716.2	41.82609565	114.0394271	0.915245678	0.663065191	1.369230769	12517.56126	8521.628756	72479365.77	73.81382117	1042.276038	647.0957624	5523709.785	47.67113734	14.27739246	9	0
SNC0052-MAP-40X-E04-hTERT-WT-24h	M05	2	IBZ36	6.6	55	0.680080274	0.136090886	9.419151159	4.888493943	47.81818182	0.053911455	0.710246196	0.481051164	61	3895.907236	1465.732724	4422979.344	38.08175122	108.6913976	0.951956084	0.726729784	0.901639344	11900.45493	8750.356972	77977840.16	82.9444645	816.6986191	431.2840665	5241494.59	37.98841322	15.64794185	9	0
SNC0052-MAP-40X-E04-hTERT-WT-24h	N05	2	IBZ36	12.4	59	0.658094995	0.111833114	9.40002476	5.391268983	43.10169492	0.040279565	0.691376062	0.352583467	58	3764.975761	1390.211949	4726990.931	36.29761288	120.0174724	0.942266188	0.666844384	1.017241379	12272.7233	8104.3427	73662731.59	71.4060643	805.1756822	392.7992988	4871796.293	39.08194373	17.0342432	9	0
SNC0052-MAP-40X-E04-hTERT-WT-24h	O05	2	IBZ36	25	68	0.688697536	0.116942376	6.48698457	2.504887879	41.36764706	0.033080605	0.674817269	0.489414556	51	4231.101131	1579.609743	5811812.353	36.86079798	141.2541655	0.912956787	0.623343695	1.333333333	13150.33496	8814.105988	109473048.2	70.87038915	1076.321152	878.1797327	8115108.235	63.42139798	14.95510087	9	0
SNC0052-MAP-40X-E04-hTERT-WT-24h	P05	2	IBZ36	50	113	0.787043133	0.120227821	10.01880304	5.577081268	47.7699115	0.034154483	0.680086217	0.495335045	62	4038.24461	1376.63252	5977387.113	33.7795271	149.1311312	0.907973365	0.616570118	1.822580645	12925.42708	8297.319462	97196388.44	64.34127347	1015.190019	816.335032	7017420.79	64.65950945	14.65051531	9	0
SNC0052-MAP-40X-E04-hTERT-WT-24h	A06	2	IBZ35	1.7	75	0.656405699	0.094676963	8.896164192	4.39591931	50.29333333	0.031379258	0.613297744	0.369980773	40	5058.118084	1793.141652	6513547.9	36.14023717	132.1580622	0.923950865	0.653697662	1.875	12849.82028	8357.899316	95516359.55	68.99711804	747.967651	369.4350217	5099084.4	37.33944412	20.35702081	8	0
SNC0052-MAP-40X-E04-hTERT-WT-24h	B06	2	IBZ35	3.3	153	0.700663421	0.109022264	8.61717465	4.543406544	43.88888889	0.050764022	0.640779614	0.422062023	61	4257.996326	1561.276861	5222102.754	35.92553204	121.8552786	0.907797443	0.625570543	2.508196721	15563.19918	9940.205403	105682278.5	69.64571254	842.0717685	556.013046	5396423.689	50.33893527	22.75594297	9	0
SNC0052-MAP-40X-E04-hTERT-WT-24h	C06	2	IBZ35	6.6	108	0.652879725	0.108141653	7.672876957	3.260160681	48.84259259	0.037009152	0.685918627	0.408241102	57	4523.071626	1655.661952	6843378.825	34.98430989	145.8658414	0.920055783	0.649079397	1.894736842	14008.38259	8942.921582	118200341.4	71.98763679	897.693284	624.8713601	7712785.912	54.77959093	17.28553654	9	0
SNC0052-MAP-40X-E04-hTERT-WT-24h	D06	2	IBZ35	12.4	172	0.685313856	0.099635233	14.19068518	8.24013839	40.45348837	0.036098587	0.67481828	0.391948454	75	4574.704175	1780.381486	5848179.04	40.0237517	121.3116816	0.919111704	0.651146714	2.293333333	13605.22921	8757.22401	91140611.83	69.86081927	986.5965437	615.4989825	6043246.627	50.5094411	15.20366129	9	0
SNC0052-MAP-40X-E04-hTERT-WT-24h	E06	2	IBZ35	25	131	0.756421063	0.106643999	7.258036889	3.14602309	47.21374046	0.032597603	0.655954871	0.429658479	68	3931.324344	1583.417808	5675558.471	40.63280332	127.5152121	0.910961801	0.653400785	1.926470588	11669.64876	7916.766471	75307952.47	79.62491899	690.5961532	369.1088818	3923447.485	39.4695029	16.97456973	9	0
SNC0052-MAP-40X-E04-hTERT-WT-24h	F06	2	IBZ35	50	107	0.718833204	0.117297215	10.33667242	6.023513219	43.57009346	0.045487849	0.67265347	0.46501419	73	4195.331298	1604.897018	5108448.315	38.38314861	118.5706751	0.907591331	0.617090084	1.465753425	13553.35144	8866.037221	93560810.71	70.48008197	1015.55614	677.4192547	7346062.041	54.20877044	15.67916309	9	0
SNC0052-MAP-40X-E04-hTERT-WT-24h	G06	2	Paclitaxel	1.7	89	0.709875011	0.113609981	8.223983237	3.958133656	49.05617978	0.036021401	0.693569674	0.417610042	51	3615.896737	1260.325166	5765220.216	34.70603148	150.9654562	0.891245614	0.600488895	1.745098039	12467.97009	7766.824842	103652448.1	65.05863683	1122.293099	827.7330255	8445895.431	50.68271147	15.30464386	9	0
SNC0052-MAP-40X-E04-hTERT-WT-24h	H06	2	Paclitaxel	3.3	157	0.692852068	0.113171217	8.350782053	4.534225992	43.63694268	0.036779822	0.693387027	0.395040293	75	4092.42239	1456.108227	6715785.693	35.70121892	166.9078805	0.897277602	0.609830071	2.093333333	11847.46951	7245.569682	101801443.8	61.78798309	1222.807681	859.8683782	9856752.253	60.25662387	11.72326886	9	0
SNC0052-MAP-40X-E04-hTERT-WT-24h	I06	2	Paclitaxel	6.6	128	0.724371565	0.106059778	7.726718256	3.770976476	44.6796875	0.032229875	0.664483861	0.43030643	68	4780.029019	1766.344936	7782942.618	35.9083135	169.2227682	0.916843001	0.632233107	1.882352941	12938.04878	8266.327299	124308625.8	66.7232876	1538.566766	1201.811438	12053175.25	64.02633389	11.5176081	9	0
SNC0052-MAP-40X-E04-hTERT-WT-24h	J06	2	Paclitaxel	12.4	217	0.694737367	0.11259335	7.434464083	3.709253159	42.88940092	0.029389672	0.663965131	0.459281909	88	4955.875381	1899.588967	8638202.432	37.04705894	188.1211971	0.86966843	0.570128723	2.465909091	11294.26535	7545.517173	102508962.7	68.43035546	1231.551594	975.8177695	11010907.5	70.81061257	10.73877001	9	0
SNC0052-MAP-40X-E04-hTERT-WT-24h	K06	2	Paclitaxel	25	241	0.684934974	0.098652983	10.00381038	5.980482062	44.93775934	0.02915557	0.654841762	0.393266798	106	5456.235681	1843.313992	9643187.075	33.18699539	191.6008414	0.908630932	0.616527641	2.273584906	11490.13332	7947.892173	123924645.5	69.00011513	1259.30827	1020.229095	13748768.21	69.73552137	10.88866331	9	0
SNC0052-MAP-40X-E04-hTERT-WT-24h	L06	2	Paclitaxel	50	235	0.723901716	0.110526113	19.46517834	15.16502553	40.42978723	0.028376871	0.680500163	0.500547913	102	5477.289469	1906.417422	9898393.265	34.27092105	193.4977878	0.910811401	0.613611555	2.303921569	11093.13038	7623.310433	124769895.4	68.19641833	1542.495153	1209.217849	16331441.01	70.70655564	8.796665215	9	0
SNC0052-MAP-40X-E04-hTERT-WT-24h	A09	2	DMSO	0	38	0.745362959	0.093076016	30.20919425	27.23225718	29.13157895	0.014608219	0.67469134	0.491745216	153	5845.4662	1595.827974	9409193.458	27.32474963	174.7654592	0.963940703	0.659778342	0.261437908	9430.257074	4716.411006	87535010.14	49.64541771	468.5352519	132.265383	4454389.379	19.16044305	20.04401137	9	0
SNC0052-MAP-40X-E04-hTERT-WT-24h	B09	2	DMSO	0	45	0.700745068	0.091894853	19.24482821	13.47256764	43.22222222	0.024511417	0.527172103	0.464461308	216	5696.815725	1531.801172	9953196.065	26.77409223	187.0081818	0.960873259	0.660665556	0.208333333	6768.268145	3270.135505	69030408.91	47.73662451	456.7388054	77.05111432	4517031.954	12.74135116	14.87121018	9	0
SNC0052-MAP-40X-E04-hTERT-WT-24h	C09	2	DMSO	0	97	0.772532464	0.089530182	6.839593903	3.924484509	31.79381443	0.03072589	0.61555118	0.50681406	198	5807.903978	1655.170559	10439268.31	27.90887015	195.6456154	0.956524087	0.643121028	0.505050505	6933.305812	3456.068559	73995764.69	49.9578038	475.8758858	169.0132332	5014704.54	23.46662719	14.92810718	9	0
SNC0052-MAP-40X-E04-hTERT-WT-24h	D09	2	DMSO	0	58	0.723007367	0.078559266	14.16765244	9.78507075	31.20689655	0.024684065	0.579964948	0.423494804	193	6115.111801	1717.861738	11134819.76	27.4482709	199.855931	0.96060392	0.661971599	0.32642487	7397.714804	3574.935207	79081741.55	48.15642496	462.3344756	89.51526313	4856371.534	16.039274	15.98088301	9	0
SNC0052-MAP-40X-E04-hTERT-WT-24h	E09	2	DMSO	0	58	0.650766313	0.082707684	11.62691466	7.926784069	38.60344828	0.028766477	0.577435939	0.337509016	218	5999.481759	1613.671119	10185726.39	26.36948158	188.9644771	0.958644955	0.656283093	0.270642202	7459.401474	3589.249706	73074884.63	47.84272588	463.2867956	81.83046768	4443231.968	13.74635762	16.44339927	9	0
SNC0052-MAP-40X-E04-hTERT-WT-24h	F09	2	DMSO	0	43	0.827147384	0.077990993	27.87063998	19.15656379	40.11627907	0.02767473	0.600111755	0.388640781	190	5771.641667	1601.682367	9693325.742	26.7130786	189.1475239	0.958804588	0.658209097	0.236842105	7127.403538	3334.15262	71743037.91	46.85356127	457.6475813	99.87316546	4597452.811	16.27577493	15.67547432	9	0
SNC0052-MAP-40X-E04-hTERT-WT-24h	G09	2	DMSO	0	22	0.746731026	0.079366239	16.53398994	7.814652009	27.18181818	0.022655159	0.69273978	0.403512721	159	5949.550192	1674.42224	9244154.491	27.55467099	170.57841	0.963710732	0.669194338	0.144654088	9184.708213	4452.499369	85643972.62	48.68734059	455.955356	78.44310813	4344936.214	15.04093747	20.1661472	9	0
SNC0052-MAP-40X-E04-hTERT-WT-24h	H09	2	DMSO	0	58	0.736719988	0.085790838	35.80109592	22.08798684	35.5862069	0.024884658	0.605614937	0.40969852	221	5782.177155	1611.984199	9931632.376	27.36444215	189.5966436	0.95717561	0.645350002	0.266968326	7902.229113	3906.148277	78567564.68	49.42563439	479.5234377	217.8307336	4898429.086	29.12359486	16.81785191	9	0
SNC0052-MAP-40X-E04-hTERT-WT-24h	I09	2	DMSO	0	38	0.64061457	0.077031531	8.94999628	5.292269926	38.92105263	0.032717363	0.618315448	0.32557205	186	5866.081501	1674.257364	9979602.828	28.24496946	186.2915331	0.960295263	0.659639573	0.209677419	7464.016611	3846.567875	76447698.52	51.28401782	468.3498988	134.1927217	4859667.828	20.02304372	16.18317661	9	0
SNC0052-MAP-40X-E04-hTERT-WT-24h	J09	2	DMSO	0	56	0.709424497	0.069714829	9.291981267	4.621937869	34.19642857	0.026631103	0.591384183	0.336950118	184	5479.000855	1467.506952	8984335.31	25.83262593	183.6963131	0.959368258	0.64968394	0.309782609	6841.561152	3325.940785	70622591.67	48.72562749	455.0191725	103.5321023	4993162.147	18.53822112	15.00400176	9	0
SNC0052-MAP-40X-E04-hTERT-WT-24h	K09	2	DMSO	0	72	0.810926246	0.086264468	29.92136028	24.36443874	32.33333333	0.028561759	0.609166935	0.483400656	184	5871.999036	1676.03868	10541581.82	27.9905555	196.5338211	0.955831738	0.649460993	0.391304348	7393.447645	3744.003763	83493984.5	50.22324712	464.8158951	134.9588127	5322208.897	19.43993385	16.25151248	9	0
SNC0052-MAP-40X-E04-hTERT-WT-24h	L09	2	DMSO	0	67	0.727397816	0.088210324	17.00941574	12.68484172	31.10447761	0.024137713	0.602503769	0.424151627	195	5448.696743	1506.995546	9251693.785	26.91395131	187.1914356	0.953877715	0.644329099	0.348717949	6765.172103	3335.96574	70340366.68	48.95532243	467.5610988	121.9036838	4825852.713	20.42608664	14.75247225	9	0
SNC0052-MAP-40X-E04-hTERT-WT-24h	M09	2	DMSO	0	51	0.719822421	0.089580024	30.09713901	23.1645072	36.56862745	0.023793742	0.645962844	0.463855691	220	5775.430814	1550.041415	10057898.61	26.21210361	192.9788396	0.960245687	0.653578037	0.236363636	6877.296068	3393.849981	70313391.13	48.63188419	460.5459554	123.6306464	4642128.891	19.15913886	15.1020398	9	0
SNC0052-MAP-40X-E04-hTERT-WT-24h	N09	2	DMSO	0	139	0.75257103	0.09729004	19.3390063	15.3367681	30.03597122	0.019768483	0.638507491	0.524077847	233	5680.920008	1699.972141	10110311.14	28.33389323	197.5602452	0.962489472	0.667000277	0.60944206	5838.077138	2951.442046	59733478.86	49.8666235	464.636696	121.5274413	4765636.807	20.95488263	12.58646664	9	0
SNC0052-MAP-40X-E04-hTERT-WT-24h	O09	2	DMSO	0	77	0.706287732	0.085248289	17.90165974	14.31878576	36.74025974	0.027184264	0.595633906	0.436132397	224	5638.059974	1549.558097	9171777.929	26.65824747	181.259596	0.959816881	0.653195569	0.357142857	7335.584562	3514.357476	72038124.91	47.33877832	470.0910037	133.8665481	4662380.228	21.9152252	15.80091884	9	0
SNC0052-MAP-40X-E04-hTERT-WT-24h	P09	2	DMSO	0	79	0.630137066	0.080181105	31.57201739	24.2571137	31.65822785	0.024561396	0.599923291	0.391073845	209	5831.162276	1785.098837	9487938.455	29.44657402	182.5566497	0.954028726	0.63708006	0.38277512	6958.537188	3506.848565	69842594.81	50.2553277	486.3203827	233.5642235	4772832.651	27.23089918	14.89362829	9	0
SNC0052-MAP-40X-E04-hTERT-WT-24h	A10	2	Paclitaxel	5	53	0.761321154	0.133192055	11.89220683	7.580113238	50.50943396	0.039189686	0.659366631	0.525419873	59	3749.888996	1267.081099	4747033.458	33.60444552	120.0754357	0.920389795	0.637472201	0.898305085	13958.41547	8812.207092	86723220.64	67.18527372	1073.712001	707.4092665	6000164.797	48.88722626	18.97161424	9	0
SNC0052-MAP-40X-E04-hTERT-WT-24h	B10	2	Paclitaxel	5	133	0.791576335	0.11767332	11.82807847	7.613794428	48.09774436	0.038173717	0.6569338	0.467477977	80	4058.318103	1684.628718	5510022.413	42.52785454	128.7368207	0.897175595	0.631733907	1.6875	11155.42497	7394.375059	85358810.31	70.99387074	1041.278125	868.4110907	7124453.338	59.25094137	11.97846458	9	0
SNC0052-MAP-40X-E04-hTERT-WT-24h	C10	2	Paclitaxel	5	134	0.645567369	0.113395199	9.955046645	5.698222127	45.7238806	0.041734268	0.672319522	0.448990204	69	4295.368574	1607.473614	7100274.246	36.25210623	158.2016534	0.906405867	0.622232104	1.942028986	12680.19263	8181.717096	114891837.7	68.45910113	1228.328906	1010.167694	9484647.812	62.6262206	12.64336202	9	0
SNC0052-MAP-40X-E04-hTERT-WT-24h	D10	2	Paclitaxel	5	135	0.725660766	0.113286798	9.523320392	5.005064221	51.51851852	0.046003	0.672872408	0.453327406	87	4420.047145	1782.542143	5459539.391	40.01271757	120.1421832	0.924822689	0.671475842	1.563218391	10857.73358	7433.833878	86938568.77	75.36617631	1100.054859	794.8887584	8307255.724	55.74598951	10.65214997	9	0
SNC0052-MAP-40X-E04-hTERT-WT-24h	E10	2	Paclitaxel	5	52	0.687135246	0.134867542	9.918707591	5.80656818	49.44230769	0.043048831	0.721107025	0.462839337	54	4040.592597	1787.835133	4572404.519	44.48060019	102.1091923	0.928003334	0.679478221	0.962962963	10060.78206	6969.479073	65472083.17	76.15765595	975.06287	604.0885943	5523699.352	40.22080968	12.11978455	9	0
SNC0052-MAP-40X-E04-hTERT-WT-24h	F10	2	Paclitaxel	5	114	0.701189978	0.11086755	9.2863373	5.152520624	47.89473684	0.041294314	0.687063235	0.41856504	54	4702.530647	1800.216982	6619954.5	38.881631	145.2823627	0.893802405	0.620364601	2.111111111	14662.22851	9700.486524	110532964.6	69.11422193	1193.556519	887.9166975	9095326.185	63.53785495	13.43574389	9	0
SNC0052-MAP-40X-E04-hTERT-WT-24h	G10	2	Paclitaxel	5	81	0.648619646	0.120403225	9.355996759	5.316235788	54.92592593	0.038334161	0.669509438	0.424858273	69	4326.081461	1603.388304	6967748.449	37.53901457	151.8818683	0.90751606	0.641103204	1.173913043	12476.71494	8065.615709	102464232.3	71.52150831	926.9407798	718.2803136	6901063.739	57.39049272	14.37389451	9	0
SNC0052-MAP-40X-E04-hTERT-WT-24h	H10	2	Paclitaxel	5	111	0.86274195	0.121634196	13.16425831	6.928236873	50.05405405	0.039511747	0.676522858	0.472919518	75	4080.955272	1500.277917	5970405.76	36.74737787	142.6943957	0.900004781	0.619675047	1.48	13018.28177	8143.107435	92728950.57	65.95934276	1150.762263	756.5146447	7541240.067	56.37074676	13.34170881	9	0
SNC0052-MAP-40X-E04-hTERT-WT-24h	I10	2	Paclitaxel	5	131	0.731592444	0.104380098	6.615278568	2.66137971	42.25954198	0.032802357	0.661163991	0.416928772	91	4380.879767	1568.741722	6575077.56	36.08165939	149.5730069	0.9039061	0.621648126	1.43956044	12449.32101	7946.825948	97693564.76	67.61430498	1199.702094	834.9493695	9494733.846	57.22140696	13.03440019	9	0
SNC0052-MAP-40X-E04-hTERT-WT-24h	J10	2	Paclitaxel	5	190	0.715666955	0.119165495	9.122989069	4.923976665	45.81578947	0.042592428	0.69755048	0.501259603	64	4967.37578	2071.087502	6681808.734	41.52325702	142.6085239	0.893899301	0.605733177	2.96875	14685.32443	9745.009606	123695043.2	72.1854568	1286.044479	1017.488159	10646113.44	67.15344229	13.04867384	9	0
SNC0052-MAP-40X-E04-hTERT-WT-24h	K10	2	Paclitaxel	5	88	0.775773669	0.119500382	9.022577083	5.194613388	41.71590909	0.031227711	0.681994114	0.404045286	74	4173.595557	1571.338715	6000483.865	37.49344326	143.6958281	0.922574675	0.658644237	1.189189189	11463.58084	7970.517914	80919030.46	73.84440207	1399.791485	1136.470945	9827124.689	61.22406018	10.93052197	9	0
SNC0052-MAP-40X-E04-hTERT-WT-24h	L10	2	Paclitaxel	5	167	0.700001519	0.104221806	7.670866575	3.725065793	41.79041916	0.03275964	0.683615373	0.419400815	77	4492.605539	1916.696515	6054760.766	42.68693751	129.7023518	0.913787569	0.651983826	2.168831169	13598.65624	9698.869385	96781172.9	79.13781078	1135.933368	919.4532555	7643180.351	62.99197304	14.13707727	9	0
SNC0052-MAP-40X-E04-hTERT-WT-24h	M10	2	Paclitaxel	5	116	0.674182616	0.110717243	9.967069161	5.132884537	45.62931034	0.033400068	0.667883896	0.395386605	57	4605.572835	1668.351642	6362112.368	36.32490877	141.4141861	0.922014291	0.646342784	2.035087719	15258.93461	9640.456536	104895944.4	67.23764496	1110.178669	880.4230759	7231156.789	57.85813748	16.50978707	9	0
SNC0052-MAP-40X-E04-hTERT-WT-24h	N10	2	Paclitaxel	5	122	0.651320033	0.113195023	8.442948141	4.181094668	42.24590164	0.037058561	0.688181433	0.426371101	71	4480.18417	1725.15317	6044168.451	38.10068426	135.2539393	0.908275108	0.646268354	1.718309859	14412.34396	9419.642132	103394616.2	71.04589804	1296.480129	1220.096741	8820230.662	64.56110525	15.10134177	9	0
SNC0052-MAP-40X-E04-hTERT-WT-24h	O10	2	Paclitaxel	5	120	0.726703986	0.121300864	7.175407117	2.763123737	43.225	0.02893286	0.69500106	0.508650277	51	4738.319679	1820.683256	6570054.588	37.46387936	148.0426613	0.909441832	0.632054206	2.352941176	12942.77527	8527.867477	108126213.3	68.62141107	1778.073008	1509.903439	13648698.98	79.36599963	10.42764201	9	0
SNC0052-MAP-40X-E04-hTERT-WT-24h	P10	2	Paclitaxel	5	155	0.75436764	0.123846864	8.132722855	4.032029131	43.09032258	0.032233098	0.719122507	0.537051542	54	4088.512816	1499.885541	5883637.111	35.19921219	144.48271	0.892116017	0.600246319	2.87037037	13259.0625	9043.331489	111037751.2	74.17979814	1070.989544	830.9498398	8773031.407	62.39628005	14.74812696	9	0
SNC0052-MAP-40X-E04-hTERT-WT-24h	A11	2	Parthenolide	1.7	24	0.680406091	0.084673849	19.89596317	14.83914103	38.375	0.031542281	0.63004146	0.33908188	134	6197.784439	1825.869681	8737673.522	29.36339394	154.4650778	0.965466414	0.654562498	0.21641791	9868.841047	4984.87441	85244113.62	50.44889358	463.5841031	94.44321821	4010950.418	17.23327008	21.31290311	9	0
SNC0052-MAP-40X-E04-hTERT-WT-24h	B11	2	Parthenolide	3.3	24	0.629741935	0.134802303	13.06567096	7.894883156	52.79166667	0.045927304	0.65023024	0.413120352	51	4348.78629	1469.980171	6212887.02	33.80358974	156.143956	0.936210218	0.616391171	0.470588235	14072.36467	7511.584764	111012364.7	57.20956428	502.6895434	169.2188138	3843877.608	26.30242393	27.68352769	9	0
SNC0052-MAP-40X-E04-hTERT-WT-24h	C11	2	Parthenolide	6.6	18	0.552101749	0.096928764	24.24775981	20.66526439	46.44444444	0.025812093	0.691455766	0.294186239	81	4426.85271	1424.628786	9037308.716	31.65440108	219.1061955	0.964579467	0.66985808	0.234567901	10761.75842	5697.403922	138566370.6	53.76349602	471.6416505	155.1531923	6284807.185	26.13294271	22.84015559	9	0
SNC0052-MAP-40X-E04-hTERT-WT-24h	D11	2	Parthenolide	12.4	2	0.68782709	0.105130563	2.553162277	0	52.5	0.100753836	0.486959762	0.351447143	28	5005.020667	2071.294183	2264872.107	39.45176213	48.19335676	0.978578768	0.753553504	0.071428571	7116.426268	4548.037991	17019528.93	65.8382779	448.1723243	40.26749126	1172756.321	8.84544601	15.67779572	9	0
SNC0052-MAP-40X-E04-hTERT-WT-24h	E11	2	Parthenolide	25	9	1.083033843	0.097666559	17.75936564	13.30644131	56.77777778	0.183325787	0.596329148	0.590216417	38	5372.174292	1988.526203	2008277.474	35.5836121	42.43802975	0.991099826	0.767579467	0.236842105	9985.937055	8109.197566	18271887.03	83.77925652	1003.633355	1098.09084	1807619.368	26.799488	20.22377664	9	0
SNC0052-MAP-40X-E04-hTERT-WT-24h	F11	2	Parthenolide	50	0	Non Num�rique	Non Num�rique	Non Num�rique	Non Num�rique	Non Num�rique	Non Num�rique	Non Num�rique	Non Num�rique	20	4353.932919	1733.93045	1530474.9	39.07292006	41.74732492	0.966090245	0.693113285	0	15976.53329	12448.78043	19607204.45	79.8845947	545.771074	337.2556801	682550.55	27.2593499	31.54320605	9	0
SNC0052-MAP-40X-E04-hTERT-WT-24h	G11	2	IBZ37	1.7	67	0.642718637	0.093249819	15.53931648	11.34293212	47.80597015	0.033605311	0.588416652	0.389140812	134	6090.917046	1779.912647	8757430.567	29.13082512	155.2820907	0.963168542	0.665636837	0.507462687	9050.953183	4586.977035	80528799.07	51.28593312	463.2662008	56.67513974	4072046.955	10.68780201	19.69274823	9	0
SNC0052-MAP-40X-E04-hTERT-WT-24h	H11	2	IBZ37	3.3	53	0.672712582	0.081148611	20.64518166	17.52174284	33.13207547	0.019173385	0.656000579	0.36175513	188	5625.980633	1581.929635	10368389.91	27.32517746	204.4920462	0.955665306	0.640053431	0.287234043	6540.535549	3397.068254	79115719.23	52.19600292	459.3015154	107.8573975	5549692.149	19.56850714	14.3350904	9	0
SNC0052-MAP-40X-E04-hTERT-WT-24h	I11	2	IBZ37	6.6	48	0.740061781	0.071229577	12.1645434	9.513866862	33.25	0.022174095	0.517426931	0.398173155	173	5793.515101	1593.434871	10232671.4	27.14666064	194.1725342	0.962625854	0.670773093	0.283236994	7446.486154	3745.944554	77942947.43	50.59691922	485.946488	242.501007	5272898.873	31.27993161	15.84260666	9	0
SNC0052-MAP-40X-E04-hTERT-WT-24h	J11	2	IBZ37	12.4	91	0.766956536	0.079047937	17.82225899	14.31457885	30.64835165	0.022338158	0.671886841	0.432449536	222	6275.398381	1887.748944	10613142.6	29.22143886	187.0101875	0.952914551	0.639222236	0.423423423	6449.749297	3258.733571	64728945.37	50.46514984	463.3220067	116.3029442	4629214.108	19.83001048	14.03576697	9	0
SNC0052-MAP-40X-E04-hTERT-WT-24h	K11	2	IBZ37	25	51	0.745534482	0.089290607	9.554570899	6.786668773	28.03921569	0.026001278	0.655336443	0.496873512	207	6019.692266	1765.050166	9698170.271	27.80844594	183.8584956	0.954509494	0.638322104	0.260869565	7059.711921	3579.964486	68915525.45	50.98984752	469.0349621	181.5379848	4638233.874	29.26223268	15.29150798	9	0
SNC0052-MAP-40X-E04-hTERT-WT-24h	L11	2	IBZ37	50	33	0.710792934	0.068616628	3.573342836	0.983027314	31.51515152	0.023852551	0.572050813	0.336100291	188	5647.489326	1672.787557	9739728.229	28.58997782	192.7107021	0.959802639	0.655808539	0.175531915	6541.640261	3457.060791	70747833.64	52.66237812	456.911395	107.5550735	4920614.915	20.32680973	14.33410546	9	0
SNC0052-MAP-40X-E04-hTERT-WT-24h	M11	2	IBZ36	1.7	51	0.692939532	0.066697226	20.67928334	15.91113707	34.56862745	0.022701688	0.568968065	0.337734237	215	5690.293842	1578.265043	9712345.358	27.05908425	186.7292261	0.956032864	0.643879966	0.241860465	6552.974321	3292.124848	68133902.33	50.18623966	465.6465517	123.7604399	4862158.935	19.37623956	14.17559508	9	0
SNC0052-MAP-40X-E04-hTERT-WT-24h	N11	2	IBZ36	3.3	116	0.705246806	0.064512306	10.89812997	7.538875951	31.12931034	0.018567673	0.581072078	0.344817107	210	5995.276073	1662.225776	11302284.23	27.38530306	205.4022285	0.959912643	0.657548069	0.585714286	6986.28335	3403.708074	77081705.19	47.99840828	475.4186385	162.717752	5309451.805	24.8424916	14.93695004	9	0
SNC0052-MAP-40X-E04-hTERT-WT-24h	O11	2	IBZ36	6.6	79	0.667162255	0.077140623	11.5703712	6.535573055	28.44303797	0.023876964	0.647417406	0.427691929	171	5479.589535	1534.482787	9321062.579	27.16383855	187.4076096	0.956746687	0.644144336	0.461988304	7002.873663	3550.897377	74346665.42	52.55269533	471.1062379	168.8991577	5234026.918	24.95146719	15.15357427	9	0
SNC0052-MAP-40X-E04-hTERT-WT-24h	P11	2	IBZ36	12.4	43	0.69990527	0.088729646	13.88791381	10.08096511	31.90697674	0.019184063	0.633031589	0.414571412	185	5298.178869	1444.056843	9071256.476	26.2513836	192.0351306	0.956696009	0.637575438	0.232432432	6314.226765	3088.285014	68389886.03	48.57924349	454.7949838	88.51518838	4941610.492	15.84747702	13.88913189	9	0
SNC0052-MAP-40X-E04-hTERT-WT-24h	A12	2	IBZ36	25	60	0.843113852	0.099811265	39.41507366	31.59975766	34.21666667	0.024332087	0.623873907	0.558681538	135	5955.384597	1729.845308	9384538.43	28.93194523	173.8097721	0.957965337	0.648839988	0.451851852	9420.068704	4746.888799	97834788	50.65510178	468.6115176	150.1641178	4819924.667	23.10877125	20.20850418	9	0
SNC0052-MAP-40X-E04-hTERT-WT-24h	B12	2	IBZ36	50	72	0.715411264	0.078264071	31.10470413	18.08162448	28.68055556	0.018148543	0.619465897	0.447739368	190	5790.101038	1637.480082	9716218.726	27.46067881	188.1408797	0.956297142	0.648157427	0.394736842	7331.575876	3550.874248	77202255.37	48.51977292	480.535347	160.7188032	5013749.584	17.75631636	15.87391318	9	0
SNC0052-MAP-40X-E04-hTERT-WT-24h	C12	2	IBZ35	1.7	69	0.696386081	0.072144883	17.76727638	14.48738289	34.60869565	0.02495062	0.551776325	0.362560615	230	5795.800244	1597.048359	9637448.83	27.04307678	181.7665977	0.961208177	0.653987679	0.317391304	6982.844675	3281.855949	65397017.03	46.97568524	462.706318	119.1552682	4341130.852	19.24522815	15.13525345	9	0
SNC0052-MAP-40X-E04-hTERT-WT-24h	D12	2	IBZ35	3.3	46	0.713477507	0.08730107	17.68467688	12.63313754	29.7173913	0.027597768	0.66277309	0.444172041	159	6201.06802	1756.276581	9104083.503	28.47886937	157.7572197	0.955163128	0.646927027	0.314465409	9560.013452	4536.043356	83065838.81	47.64697343	477.1729601	99.49679393	3972163.094	16.71555558	20.49616185	9	0
SNC0052-MAP-40X-E04-hTERT-WT-24h	E12	2	IBZ35	6.6	59	0.690494689	0.074881348	14.13149253	10.34846012	36.40677966	0.023178703	0.556996883	0.374543662	198	5910.266018	1686.01557	9871414.636	27.5836114	186.8224498	0.95409694	0.643198591	0.303030303	7246.920131	3348.874057	76402847.18	46.29222539	465.4277417	94.40135202	4997252.747	16.99777305	15.59823547	9	0
SNC0052-MAP-40X-E04-hTERT-WT-24h	F12	2	IBZ35	12.4	58	0.748059333	0.059527402	26.1001543	20.00894267	32.05172414	0.022620571	0.585065991	0.361346577	174	6039.564684	1646.841147	10708518.39	27.08532661	192.9989449	0.954346813	0.641608983	0.33908046	7917.056911	3642.148803	84315194.64	46.18092917	488.7973785	217.9472514	5283972.575	28.64542107	16.66776124	9	0
SNC0052-MAP-40X-E04-hTERT-WT-24h	G12	2	IBZ35	25	59	0.732363038	0.110144391	25.38070259	16.98011273	45.28813559	0.030837777	0.631000745	0.519537025	235	5528.534903	1496.394549	9688645.902	25.86560681	193.9829156	0.961530778	0.649867888	0.255319149	6076.739018	2958.668864	64854053.38	48.60664663	459.1713721	126.6156326	4979472.66	22.73551608	13.34022872	9	0
SNC0052-MAP-40X-E04-hTERT-WT-24h	H12	2	IBZ35	50	32	0.779097192	0.082223689	34.28815594	24.93772681	36	0.025252206	0.592039727	0.424556618	174	5280.012653	1426.871409	9048553.27	26.90857149	183.5152891	0.956517897	0.654832999	0.195402299	7053.701333	3395.780723	71277828.7	47.95382394	460.3112177	115.7758527	4617812.626	20.98599398	15.35316328	9	0
SNC0052-MAP-40X-E04-hTERT-WT-24h	I12	2	Paclitaxel	1.7	19	0.860795657	0.126596034	9.970065117	5.340103576	55.57894737	0.075224863	0.701716815	0.421474859	64	3600.305066	1510.349195	3244626.109	40.93626245	92.18269505	0.94369846	0.696291965	0.296875	10030.6928	6258.619972	56256412.98	70.57289854	950.2005696	576.1727355	5106528.266	38.65679037	11.67992589	9	0
SNC0052-MAP-40X-E04-hTERT-WT-24h	J12	2	Paclitaxel	3.3	48	0.718715055	0.112914166	5.212483225	1.434396173	39.125	0.042295037	0.721649051	0.391204005	64	3937.668971	1514.200247	4870715.172	38.91314188	113.5381937	0.936975499	0.680718237	0.765625	13328.15222	8459.812951	87020893.78	69.24404587	1174.057714	830.3515371	7533875.469	53.78268711	13.78046665	9	0
SNC0052-MAP-40X-E04-hTERT-WT-24h	K12	2	Paclitaxel	6.6	74	0.774311581	0.107231293	5.346954557	1.578144731	38.56756757	0.028970595	0.663669267	0.413436607	42	3793.56818	1467.21495	5685394.405	37.52593774	138.3087678	0.905257769	0.637175083	1.785714286	13775.45817	8570.772145	97921621.88	71.06596841	924.3314917	551.2254725	5251795.262	46.32484178	17.06426569	9	0
SNC0052-MAP-40X-E04-hTERT-WT-24h	L12	2	Paclitaxel	12.4	212	0.735139954	0.118587472	8.967074211	4.316997937	48.21226415	0.031193351	0.661651207	0.492298382	91	4404.09355	1531.750549	7389156.187	34.95453342	170.9012072	0.886778819	0.598852772	2.32967033	11585.51581	7535.251813	102098974.4	66.4223836	1219.168406	1106.957205	10456668.57	72.05834503	11.63230261	9	0
SNC0052-MAP-40X-E04-hTERT-WT-24h	M12	2	Paclitaxel	25	267	0.669033311	0.103771318	8.15499436	3.867666625	44.86891386	0.024890272	0.667553477	0.406347321	99	4713.864387	1592.119045	9235361.768	33.73972957	208.0881459	0.881600144	0.591352607	2.696969697	11662.75449	7581.420404	132353046.6	63.94820704	1168.574147	834.8932698	12874978.12	61.79836345	11.35848984	9	0
SNC0052-MAP-40X-E04-hTERT-WT-24h	N12	2	Paclitaxel	50	282	0.692485341	0.101562443	10.12829206	5.983991143	39.47163121	0.024125514	0.663175055	0.44411039	113	5765.097003	2065.109265	9861970.788	35.30761342	175.2358874	0.902487843	0.608222046	2.495575221	11765.5107	8099.182349	119669774.6	67.58417297	1140.038202	825.9084566	11610098.91	62.18250753	12.06687887	9	0
SNC0052-MAP-40X-E04-hTERT-WT-24h	O12	2	Parthenolide	1.7	46	0.682199143	0.076263465	20.84855077	17.1898731	32.47826087	0.020196293	0.651455077	0.33816699	189	5514.097567	1442.522219	9559962.238	25.6239502	193.7605885	0.963592704	0.649910605	0.243386243	5866.363289	2738.773617	66971486.62	46.82093692	456.9284697	86.48935093	5331886.132	16.82221924	12.83346902	9	0
SNC0052-MAP-40X-E04-hTERT-WT-24h	P12	2	Parthenolide	3.3	35	0.69155035	0.08244532	22.68903867	19.42238325	43.71428571	0.026899632	0.583458739	0.373809354	127	4598.032852	1151.817821	8092756.677	23.96603921	199.3891449	0.959246637	0.635319534	0.275590551	8263.570475	3853.102828	95468516.69	45.23148077	469.5648428	158.1696595	6034961.15	25.41809049	17.56656212	9	0
SNC0052-MAP-40X-E04-hTERT-WT-24h	A13	2	Parthenolide	6.6	12	0.744417225	0.073883392	5.236253917	2.47168231	27.58333333	0.011511431	0.680618629	0.291861631	49	4290.902208	1189.176012	9826474.347	27.58369481	246.9502707	0.96887795	0.661057828	0.244897959	10393.67098	5605.902411	186702296.1	54.6434658	474.843909	247.2396882	8794741.102	34.05261433	22.24413844	9	0
SNC0052-MAP-40X-E04-hTERT-WT-24h	B13	2	Parthenolide	12.4	16	1.330940107	0.13990581	7.97649157	4.194763035	44.5	0.073168153	0.700750791	0.63829082	61	4441.396351	1986.66976	2412732.377	42.93479861	60.05618465	0.970557973	0.728385565	0.262295082	6750.776861	4258.832295	17242734.56	63.79233785	491.4983149	203.5906749	1246941.131	26.20448314	14.12749197	9	0
SNC0052-MAP-40X-E04-hTERT-WT-24h	C13	2	Parthenolide	25	7	0.526833326	0.137752397	8.942642314	5.663790703	34.28571429	0.072696283	0.765798002	0.350864512	27	6599.340435	2558.641319	3168499.407	38.71343682	50.15599651	0.981495508	0.714478146	0.333333333	8642.986567	5890.680891	41283279.85	83.62320615	473.5638552	162.6230542	1445936.63	27.7293027	17.18113218	9	0
SNC0052-MAP-40X-E04-hTERT-WT-24h	D13	2	Parthenolide	50	1	0.550427052	0.16098919	3	0	52	0.123222749	0.75	0.539864541	4	6059.714037	2177.010352	2403530.25	36.09910855	42.66329077	0.977600025	0.719529929	0.25	13767.71407	8992.796737	28962007	68.80185436	463.1043048	76.08357092	690745.5	16.29079062	29.33891827	9	0
SNC0052-MAP-40X-E04-hTERT-WT-24h	E13	2	IBZ37	1.7	63	0.718090143	0.075725525	19.4149658	16.5576648	31.46031746	0.021042625	0.599381026	0.401218009	195	5637.482864	1517.36915	10257801.93	26.06054263	201.3022307	0.961822591	0.65170714	0.328205128	6682.130435	3077.918649	75250775.66	46.02377712	454.8940211	102.2659873	5073194.964	17.75703984	14.73522987	9	0
SNC0052-MAP-40X-E04-hTERT-WT-24h	F13	2	IBZ37	3.3	103	0.885719301	0.090538341	32.99054564	29.04015933	31.7184466	0.017971132	0.639262605	0.547072391	220	5918.051065	1743.368458	9575441.355	28.46296359	182.1423885	0.956738116	0.654540534	0.481818182	6747.630276	3267.685065	66699043.78	48.9308831	466.2099272	92.42650533	4503615.555	17.3135787	14.71465671	9	0
SNC0052-MAP-40X-E04-hTERT-WT-24h	G13	2	IBZ37	6.6	80	0.697521144	0.102626863	13.26937267	9.016035874	33.675	0.027628189	0.640813139	0.474581939	216	5803.843439	1699.991246	9632473.176	28.5111972	186.1378527	0.95649709	0.65964838	0.37037037	6001.184647	3063.651397	61101533.31	50.90963758	457.6831116	99.58072647	4605255.204	17.06554342	13.18600044	9	0
SNC0052-MAP-40X-E04-hTERT-WT-24h	H13	2	IBZ37	12.4	43	0.681160709	0.085406777	15.44414377	12.38567131	32.69767442	0.02900961	0.627113744	0.438285333	163	5529.405208	1568.206244	9378333.215	27.68949669	184.7117539	0.960485145	0.64832963	0.27607362	7464.206488	3633.452727	75296919.5	48.90811351	452.9656586	72.03803577	4495565.202	13.46190135	16.50222305	9	0
SNC0052-MAP-40X-E04-hTERT-WT-24h	I13	2	IBZ37	25	52	0.741409366	0.098997471	15.59524275	12.01992598	37.23076923	0.025298306	0.610964926	0.499922568	202	5551.477209	1555.223168	9556666.455	26.9442446	191.6305519	0.955743052	0.636094999	0.257425743	6044.895689	3038.123928	65956686.75	49.90336431	461.9619053	116.1135443	4976469.322	19.04894118	13.16493852	9	0
SNC0052-MAP-40X-E04-hTERT-WT-24h	J13	2	IBZ37	50	54	0.663362158	0.085849098	9.582161822	6.757566726	37.18518519	0.023294278	0.59590156	0.399226413	200	5952.479883	1620.165151	10935365.96	26.84501603	200.5856189	0.95548971	0.63595889	0.285	7247.33425	3635.119327	75668337.88	50.82878638	467.1566645	134.9160931	4917281.76	20.93866982	15.74542626	9	0
SNC0052-MAP-40X-E04-hTERT-WT-24h	K13	2	IBZ36	1.7	62	0.705302994	0.084486827	21.2389095	16.18262498	34.41935484	0.021215203	0.586094476	0.368968787	242	5215.314626	1403.124833	9390946.12	26.24819083	199.899816	0.958028723	0.645376814	0.260330579	5556.046476	2625.637209	59553792.61	46.55345999	451.9266532	79.41845246	4787730.752	15.44681347	12.31924716	9	0
SNC0052-MAP-40X-E04-hTERT-WT-24h	L13	2	IBZ36	3.3	58	0.810085103	0.081864236	22.21183724	16.86666621	32.72413793	0.025675729	0.614240477	0.469712272	189	5225.541065	1385.618895	9468139.894	25.59847767	201.963664	0.958996285	0.655334238	0.312169312	6249.066383	2953.908838	68129245.78	46.75592041	453.2255965	65.74290483	5077388.481	12.68740788	13.73880297	9	0
SNC0052-MAP-40X-E04-hTERT-WT-24h	M13	2	IBZ36	6.6	49	0.678981833	0.091949061	29.85894414	18.57114832	32.69387755	0.021381912	0.634165298	0.425076403	205	5736.685853	1534.889598	10925807.31	26.2336279	207.785951	0.957157793	0.653908994	0.23902439	6508.363053	3277.042637	75274452.13	48.41278827	459.4567975	122.6575712	5296836.293	20.26341418	14.2612358	9	0
SNC0052-MAP-40X-E04-hTERT-WT-24h	N13	2	IBZ36	12.4	108	0.721023711	0.077446127	9.331068815	6.579196001	31.01851852	0.019426867	0.597757642	0.40246602	223	6099.019084	1767.002729	10576359.17	28.40146649	191.7288862	0.959347233	0.656512692	0.511210762	7171.416479	3678.877868	69649215.06	51.25042884	471.7507738	183.6223926	4759932.291	26.51081629	15.49988789	9	0
SNC0052-MAP-40X-E04-hTERT-WT-24h	O13	2	IBZ36	25	65	0.804172569	0.077538418	23.81216905	20.67345958	33.01538462	0.021061166	0.588904419	0.464834671	197	5697.721639	1570.96708	9592139.426	26.97347085	187.4818494	0.962011161	0.660472171	0.355329949	7172.446052	3519.297183	70521245.15	49.32766957	477.7920873	222.0895215	4954588.533	31.63089675	15.2843181	9	0
SNC0052-MAP-40X-E04-hTERT-WT-24h	P13	2	IBZ36	50	80	0.758805542	0.076753304	14.25714873	9.639145087	33.65	0.025662274	0.608828846	0.460805885	199	5720.019925	1636.478957	9803766.251	27.81749429	189.6886608	0.955794219	0.645516758	0.407035176	7412.706658	3748.023358	72970854.13	50.5430159	473.4762331	159.911541	4834327.487	24.47327054	15.85731758	9	0
SNC0052-MAP-40X-E04-hTERT-WT-24h	A14	2	IBZ35	1.7	13	0.748494668	0.07148706	32.04821352	20.90009367	31.76923077	0.018032904	0.596599992	0.354966082	153	5130.717981	1323.102934	8954013.026	25.04668741	190.583189	0.959000535	0.639574866	0.091503268	7894.863446	3866.028716	79267580.71	47.95998442	457.364958	85.59614304	4543378.732	16.07089656	17.27682522	9	0
SNC0052-MAP-40X-E04-hTERT-WT-24h	B14	2	IBZ35	3.3	59	0.716593436	0.089250343	9.516658227	5.001864417	30.76271186	0.017765466	0.633844268	0.530240443	225	5508.038887	1522.949949	9325380.618	26.98883851	185.7171667	0.964718824	0.662073094	0.262222222	6361.813325	3049.196074	63313233.3	48.50715028	468.3520048	126.8024319	4675504.462	20.48958856	13.77746899	9	0
SNC0052-MAP-40X-E04-hTERT-WT-24h	C14	2	IBZ35	6.6	75	0.666693937	0.083449291	27.98830464	22.57181389	31.21333333	0.026600927	0.596619455	0.375750486	224	5917.931455	1655.169882	9642794.821	27.54387508	177.3958518	0.961857719	0.658372242	0.348214286	7150.002056	3377.361355	67722328.97	47.48002885	474.104394	135.8171208	4381185.009	20.9197121	15.33865453	9	0
SNC0052-MAP-40X-E04-hTERT-WT-24h	D14	2	IBZ35	12.4	99	0.67403746	0.079285838	9.594148701	5.743233928	26.88888889	0.017336646	0.670188808	0.376023448	254	6081.163924	1782.442171	10304196.83	28.1034153	189.0261435	0.959299578	0.661518731	0.409448819	6294.063539	2961.220652	65065263.84	47.50688113	479.8433007	158.1825071	4839491.323	23.44249987	13.44284764	9	0
SNC0052-MAP-40X-E04-hTERT-WT-24h	E14	2	IBZ35	25	84	0.715950993	0.083757118	15.56005517	12.51755451	30.58333333	0.021764842	0.6184185	0.438407217	209	6016.538996	1729.268471	10622944.07	27.95106226	195.3262239	0.95662681	0.652344036	0.411483254	6310.612245	3009.593479	70007564.39	48.08256547	457.6337304	85.65297758	4977821.943	14.41472423	13.82197681	9	0
SNC0052-MAP-40X-E04-hTERT-WT-24h	F14	2	IBZ35	50	143	0.666817538	0.068772576	9.492021987	6.108504526	30.18181818	0.021467676	0.624793582	0.354145351	202	6125.830607	1781.918355	10358013.11	28.27383305	189.3816635	0.956485962	0.649505781	0.717821782	6813.681059	3264.436833	70314785.79	47.59787566	482.3619168	153.8915381	5005136.248	22.21041979	14.53591459	9	0
SNC0052-MAP-40X-E04-hTERT-WT-24h	G14	2	Paclitaxel	1.7	52	0.832109859	0.148322671	11.52850319	5.016803182	50.46153846	0.084550744	0.726965295	0.488935586	70	3759.899921	2002.801174	2671971.114	49.83566914	78.38673818	0.930151186	0.689567255	0.742857143	6993.357198	5812.340058	30710868.33	89.11398544	950.0357624	909.9878353	3793122.357	52.18993954	9.906579445	9	0
SNC0052-MAP-40X-E04-hTERT-WT-24h	H14	2	Paclitaxel	3.3	97	0.824261644	0.137314916	11.54071399	7.459512358	48.75257732	0.062233875	0.667568575	0.548326169	75	3877.475624	1690.46557	3835888.28	40.30490895	103.6190013	0.924567584	0.661790003	1.293333333	9450.065158	6557.385978	58430004.79	75.52957776	911.9120769	546.5140626	5669563.44	43.22911277	11.46009429	9	0
SNC0052-MAP-40X-E04-hTERT-WT-24h	I14	2	Paclitaxel	6.6	62	0.815920041	0.113470238	12.84725458	8.073388723	43.38709677	0.033339353	0.701429396	0.376861728	75	3575.483912	1185.071349	5508963.693	32.29909445	146.2375842	0.917375851	0.655082799	0.826666667	11156.90623	6681.353348	78056866.52	63.40504131	869.1880224	505.9542393	5813663.627	45.56380712	14.76243062	9	0
SNC0052-MAP-40X-E04-hTERT-WT-24h	J14	2	Paclitaxel	12.4	134	0.74120303	0.114658005	10.52015855	6.300329089	44.3358209	0.026105225	0.66612709	0.451853461	86	4298.756805	1663.51128	7168732.14	39.07822604	165.6232122	0.894005365	0.600572245	1.558139535	11020.81431	7125.687935	89491915.58	66.95959664	1239.634991	852.3903648	10759311.86	59.55085283	9.932790043	9	0
SNC0052-MAP-40X-E04-hTERT-WT-24h	K14	2	Paclitaxel	25	333	0.738209035	0.107664827	13.12663205	8.067074388	40.10510511	0.027532901	0.681182117	0.440470678	120	4945.887686	1826.319468	8989683.292	36.52259714	191.0479426	0.88670399	0.586948489	2.775	9943.21519	6570.484197	98046499.42	63.87433442	991.3677627	641.340738	8662833.392	53.51189371	11.65515583	9	0
SNC0052-MAP-40X-E04-hTERT-WT-24h	L14	2	Paclitaxel	50	174	0.766738108	0.116494866	21.42264803	13.83901926	47.18965517	0.035347549	0.676259787	0.530221224	113	5149.753585	1684.560003	8702796.549	32.71244401	182.7637526	0.903016915	0.592945968	1.548672566	10172.22339	6990.316664	111339780	67.50866734	1037.76905	707.8857081	11087721.9	56.6964007	11.16653193	9	0
SNC0052-MAP-40X-E04-hTERT-WT-4h	A01	2	DMSO	0	78	0.688980464	0.079404152	34.04190385	22.85603062	41.02564103	0.02796528	0.550952095	0.368489821	359	6101.240388	1724.981441	10596174.4	27.30689557	193.1765801	0.952150544	0.637534424	0.217270195	5946.137446	2607.149191	49187436.23	43.05007813	460.4486139	43.8012387	3466662.404	9.227818017	12.92080087	9	0
SNC0052-MAP-40X-E04-hTERT-WT-4h	B01	2	DMSO	0	212	0.74884288	0.088439559	25.11906414	17.90921972	36.02830189	0.025106439	0.605581831	0.506326783	381	6284.250325	2021.285695	9838832.906	30.92792683	176.8322979	0.944786744	0.627758569	0.569553806	5760.46545	2592.200041	44999280.6	45.09417444	475.1613292	69.28570197	3443168.079	14.19963614	12.08077042	9	0
SNC0052-MAP-40X-E04-hTERT-WT-4h	C01	2	DMSO	0	117	0.692965766	0.095848453	28.1968102	17.37066608	43.97435897	0.033259441	0.598588579	0.482063236	418	6326.251371	1884.289006	9721173.196	29.28749362	166.7787256	0.954471867	0.652179573	0.279904306	4944.941009	2095.080501	37972230.54	40.94347376	467.9021946	73.93225923	3173167.191	14.5596899	10.57404769	9	0
SNC0052-MAP-40X-E04-hTERT-WT-4h	D01	2	DMSO	0	83	0.760307667	0.098868072	34.20286213	27.35728833	42.26506024	0.039320669	0.642575945	0.58871764	355	6005.787167	1796.570752	8918457.29	29.04985433	161.4845967	0.954026187	0.646306767	0.23943662	5266.796668	2343.980413	43149195.05	42.99515082	469.3836316	61.59445865	3258181.865	11.60973116	11.39602668	9	0
SNC0052-MAP-40X-E04-hTERT-WT-4h	E01	2	DMSO	0	91	0.784712521	0.090461822	30.50005571	23.55414595	47.54945055	0.035463948	0.576310257	0.582689787	385	6234.628364	1821.696821	9648881.86	28.29836667	170.9247807	0.952715875	0.642527416	0.238961039	5500.340811	2392.164243	41423070.83	42.43018731	457.0508874	48.10389335	3054999.345	10.29182991	12.00362527	9	0
SNC0052-MAP-40X-E04-hTERT-WT-4h	F01	2	DMSO	0	81	0.883702233	0.09699419	23.18194371	15.54269242	50.60493827	0.037991444	0.576820892	0.67253094	442	6126.504205	1795.806274	8860293.364	28.67353122	157.7818297	0.954826156	0.644851308	0.187782805	5038.216476	2237.549479	35967729.74	42.29718357	456.5268705	50.25234258	2816893.314	10.25008616	10.97654614	9	0
SNC0052-MAP-40X-E04-hTERT-WT-4h	G01	2	DMSO	0	228	0.707403258	0.089012107	20.30796151	12.37953909	37.82017544	0.028756974	0.570175686	0.468050319	452	6743.266795	2023.498071	9743691.967	29.23978094	159.6583401	0.949394847	0.646940451	0.513274336	5795.955968	2502.95598	38824111.79	41.18615907	474.935943	67.93429646	2727163.46	13.3688262	12.18403361	9	0
SNC0052-MAP-40X-E04-hTERT-WT-4h	H01	2	DMSO	0	135	0.668112136	0.090409328	35.84684356	28.56659707	43.45925926	0.029063751	0.580116085	0.417468957	409	6287.137126	1835.397837	9166723.232	28.57258155	160.1044656	0.9494037	0.647169397	0.332518337	6040.250248	2428.541065	42534715.67	38.61919278	470.5588576	61.57516805	2833515.511	11.65644008	12.82067646	9	0
SNC0052-MAP-40X-E04-hTERT-WT-4h	I01	2	DMSO	0	129	0.706456729	0.073551413	27.62492567	21.41496397	38.50387597	0.024586389	0.552305293	0.396258436	402	6485.956609	1878.021955	10017418.96	27.79025676	173.7055689	0.950982356	0.642916592	0.323383085	6061.376703	2578.745881	46163840.54	41.69760312	468.5159495	58.64366476	3187510.169	12.16165819	12.88881065	9	0
SNC0052-MAP-40X-E04-hTERT-WT-4h	J01	2	DMSO	0	86	0.72540568	0.101286712	24.52600404	16.51113138	45.19767442	0.043350552	0.599526332	0.494568597	379	5849.929302	1771.484821	8724237.95	29.4601152	166.3158766	0.951821696	0.638931932	0.229551451	5274.525222	2352.929617	39589879.62	43.2206119	461.9061394	51.86871875	3094091.193	11.01927821	11.37972281	9	0
SNC0052-MAP-40X-E04-hTERT-WT-4h	K01	2	DMSO	0	160	0.735556926	0.087325477	24.32293262	16.0283836	39.68125	0.031575728	0.56185367	0.440320661	432	6684.288651	2070.893514	10105228.04	30.13972736	167.2824047	0.950225312	0.648690456	0.372685185	5643.098345	2459.171923	38740683.79	42.71736943	473.2093908	76.6325672	2951513.708	14.82454152	11.90438709	9	0
SNC0052-MAP-40X-E04-hTERT-WT-4h	L01	2	DMSO	0	149	0.726132535	0.084565514	20.90282738	14.50820271	34.5033557	0.027733479	0.578465264	0.425802798	391	6484.114648	2005.182611	10468613.14	30.2694151	178.9959711	0.953513256	0.64760693	0.391304348	6628.207152	2844.014027	47752942.63	42.72724818	472.2560323	60.71621509	3193645.803	12.65345037	14.01697207	9	0
SNC0052-MAP-40X-E04-hTERT-WT-4h	M01	2	DMSO	0	86	0.681695419	0.093637358	26.41589921	19.80195873	44.06976744	0.039629165	0.60139913	0.471906399	407	6006.216654	1854.913936	8729146.88	29.90183623	161.5545903	0.954402459	0.645265185	0.211302211	5091.28345	2303.176065	38252740.72	43.23171453	460.8916566	55.05637517	3006667.472	11.17958647	11.06543878	9	0
SNC0052-MAP-40X-E04-hTERT-WT-4h	N01	2	DMSO	0	50	0.715776264	0.098195158	11.33239558	7.060615985	45.9	0.034048036	0.600105751	0.505853976	300	5868.601266	1749.230636	8514685.153	29.21968224	156.8515204	0.956796412	0.643450883	0.166666667	6087.498979	2974.41835	52865088.85	46.83551913	460.3114807	83.95147453	3541429.483	14.60239879	13.20647171	9	0
SNC0052-MAP-40X-E04-hTERT-WT-4h	O01	2	DMSO	0	195	0.779053849	0.074105171	29.52263808	22.23138749	35.27179487	0.024428879	0.574821708	0.410725374	384	6441.364393	1946.705743	10021322.92	29.20265622	174.3578043	0.95107649	0.643159517	0.515625	6218.955206	2728.568121	49109210.76	43.55465725	471.5399429	69.99354875	3417944.529	13.53477565	13.23883749	9	0
SNC0052-MAP-40X-E04-hTERT-WT-4h	P01	2	DMSO	0	135	0.69953163	0.078635347	27.73468351	20.41512299	33.57777778	0.022150902	0.573207655	0.461583114	291	6667.590649	2020.256625	10757878.52	29.73763535	181.179426	0.952899332	0.651256679	0.484536082	6901.168045	3032.273505	58312704	43.20019321	470.2963828	56.89764888	3630079.649	11.82897127	14.71185473	9	0
SNC0052-MAP-40X-E04-hTERT-WT-4h	A02	2	Paclitaxel	5	87	0.726152818	0.103427386	13.42728824	8.541977649	47.02298851	0.039812635	0.627744458	0.532620787	300	7065.118336	1888.706821	10648100.5	27.0758606	167.6628254	0.955557549	0.639604183	0.3	6331.842263	3665.285386	42940408.48	57.39569218	640.112323	259.4161546	4070710.917	30.2094002	10.99546073	9	0
SNC0052-MAP-40X-E04-hTERT-WT-4h	B02	2	Paclitaxel	5	46	0.682168919	0.107929288	21.10000122	11.6300886	70.23913043	0.060254931	0.615599738	0.406210989	258	5989.684368	1843.179134	9324754.376	30.65733088	163.5053158	0.946686589	0.648871082	0.178294574	7762.454771	4669.62997	42677391.21	58.7052268	1031.237077	670.9223491	4692297.202	56.16239837	8.402494439	9	0
SNC0052-MAP-40X-E04-hTERT-WT-4h	C02	2	Paclitaxel	5	34	0.807992198	0.107605385	29.17120135	21.11716076	58.70588235	0.049935631	0.657609658	0.611063849	186	7395.79218	1912.245328	10228052.42	26.5326238	153.6294709	0.953745797	0.630023457	0.220430108	6717.425615	4099.065105	46084420.32	59.37371779	649.1020567	292.9869777	3731464.785	34.63116645	11.9386587	9	0
SNC0052-MAP-40X-E04-hTERT-WT-4h	D02	2	Paclitaxel	5	43	0.654111895	0.154670571	20.35952157	13.05854497	75.02325581	0.073288378	0.675291156	0.552844339	232	5647.151663	1694.385815	7973271.043	30.05137883	145.5129836	0.939007758	0.632095236	0.189655172	6726.296859	4263.597451	37362354.16	61.9402457	926.4195946	565.0211401	4231105.875	51.84627848	7.957447322	9	0
SNC0052-MAP-40X-E04-hTERT-WT-4h	E02	2	Paclitaxel	5	46	0.773416892	0.123615766	23.28404994	17.10858062	70.26086957	0.05620772	0.650664129	0.50670317	256	5938.094707	1896.554792	8616079.938	31.1735668	155.6196349	0.949192352	0.646587359	0.1796875	7046.274401	4518.091146	38293581.39	62.40545019	744.2606075	366.7950261	3367237.223	41.6213971	10.09335315	9	0
SNC0052-MAP-40X-E04-hTERT-WT-4h	F02	2	Paclitaxel	5	87	0.715674295	0.118319995	25.75805162	18.45005095	64.57471264	0.056256927	0.632824418	0.462217139	255	6249.906416	1890.032355	9461354.18	30.06272834	161.0923953	0.948798051	0.645765331	0.341176471	7577.493645	4598.723839	41225662.58	59.18398877	784.6117916	411.0882491	3511138.016	46.38823081	10.15767183	9	0
SNC0052-MAP-40X-E04-hTERT-WT-4h	G02	2	Paclitaxel	5	84	0.730583206	0.116134716	19.25123106	14.35625314	54.85714286	0.037621019	0.636092276	0.483170708	250	6439.221289	2075.949163	10617830.12	32.18976329	175.2757375	0.932695955	0.636026166	0.336	8808.013641	5307.108236	45962248.38	59.28523861	999.1006015	617.9769357	4510148.612	53.79965224	9.739140436	9	0
SNC0052-MAP-40X-E04-hTERT-WT-4h	H02	2	Paclitaxel	5	67	0.649438173	0.097507464	20.20140189	11.44760542	48.41791045	0.038999963	0.624802246	0.41788753	310	6191.672198	1909.763253	9790704.106	30.64773232	169.6710676	0.951121978	0.658828486	0.216129032	7716.418048	4453.547582	44385773.78	54.83809351	996.9166594	579.6896532	4514768.432	50.56540238	8.893904702	9	0
SNC0052-MAP-40X-E04-hTERT-WT-4h	I02	2	Paclitaxel	5	85	0.702818178	0.104045255	10.74554942	6.639532935	41.12941176	0.036083929	0.651375601	0.446170635	228	6724.935143	2287.571372	10866558.28	33.25018731	177.5205157	0.940095158	0.644033746	0.372807018	8997.653597	5645.147511	48804674.04	60.94525821	1030.294424	632.0187765	4869618.272	51.48922906	9.874805519	9	0
SNC0052-MAP-40X-E04-hTERT-WT-4h	J02	2	Paclitaxel	5	43	0.739625366	0.103854915	15.92429983	9.80000456	49.60465116	0.043296953	0.62596158	0.386524303	220	6419.453465	2118.905142	9326874.486	32.94474482	155.1521261	0.944476764	0.651224917	0.195454545	8231.1441	5209.115926	37156337.17	60.79046638	979.65196	595.0302375	3530133.032	53.16467557	9.189025391	9	0
SNC0052-MAP-40X-E04-hTERT-WT-4h	K02	2	Paclitaxel	5	56	0.655125029	0.106554256	13.26148507	7.807962494	53.67857143	0.04786139	0.637088254	0.386118718	264	6570.142731	2060.183945	10282484.36	30.85315086	168.3388789	0.943060798	0.644213032	0.212121212	8399.5884	5033.67388	42603979.63	57.38589419	910.9749552	512.1992814	3831784.64	48.03135471	10.09380065	9	0
SNC0052-MAP-40X-E04-hTERT-WT-4h	L02	2	Paclitaxel	5	80	0.711276354	0.089106681	16.00731874	10.66384619	48.9125	0.03496855	0.623530577	0.362887838	235	6654.467347	2229.02647	10605005.99	32.88713973	175.4937689	0.941793931	0.643874205	0.340425532	9444.075291	5851.988401	51705406.31	62.05836105	985.1764455	607.5538256	4525151.021	53.45424472	10.8014472	9	0
SNC0052-MAP-40X-E04-hTERT-WT-4h	M02	2	Paclitaxel	5	42	0.673998731	0.117749108	18.48353108	13.68977365	60.04761905	0.047386136	0.644409535	0.449077098	236	6018.041885	2028.11806	8681671.343	33.19496026	153.4016411	0.959369	0.668273889	0.177966102	7983.619806	5328.959817	42757219.91	65.43447087	856.7995635	567.2485549	3914286.847	55.35460841	10.20402885	9	0
SNC0052-MAP-40X-E04-hTERT-WT-4h	N02	2	Paclitaxel	5	51	0.642989529	0.13671539	22.61432312	16.81228875	82.94117647	0.071454973	0.630858837	0.478042922	245	6053.469872	1862.268704	9272341.135	30.67091846	163.9253983	0.954059773	0.65306151	0.208163265	7113.387156	4543.654358	45162044.55	62.46394263	864.3965977	583.7171938	4432579.302	56.48001428	9.331634662	9	0
SNC0052-MAP-40X-E04-hTERT-WT-4h	O02	2	Paclitaxel	5	82	0.598040479	0.099778944	11.35571842	7.337769812	40.13414634	0.036583926	0.650214329	0.406566608	188	6588.526752	2256.167214	10035996.23	33.12140968	170.157827	0.947518199	0.653758289	0.446808511	11273.592	7090.489347	68620598.71	62.23029659	1015.524799	658.6649373	5864642.718	55.85257027	12.35389576	9	0
SNC0052-MAP-40X-E04-hTERT-WT-4h	P02	2	Paclitaxel	5	52	0.805005203	0.110964571	10.64182902	5.252573724	45.82692308	0.044435605	0.626594087	0.577442636	136	6809.115781	2145.456692	10893728.18	31.66230225	171.7323736	0.951675391	0.6682519	0.397058824	13467.928	8522.687227	91725280.65	64.0742519	983.1232099	701.8988459	6676121.787	62.55233394	15.03891548	9	0
SNC0052-MAP-40X-E04-hTERT-WT-4h	A03	2	Parthenolide	1.7	55	0.634089283	0.114786934	17.80034317	13.27441892	67.34545455	0.061677464	0.651886299	0.366981616	274	5645.070859	1757.450785	8417518.241	30.82286203	156.6140044	0.951792986	0.646536653	0.200729927	6841.775031	4363.522493	40177541.03	61.32651066	804.2301994	417.2612326	3795261.588	43.83927515	9.253139614	9	0
SNC0052-MAP-40X-E04-hTERT-WT-4h	B03	2	Parthenolide	3.3	43	0.726981853	0.11386375	28.65174357	18.49653972	76.23255814	0.063641767	0.639230989	0.380100778	216	5864.580873	1759.180276	7977785.111	29.60585092	144.4352558	0.948278018	0.646393326	0.199074074	6988.049136	4489.627091	34677612.39	60.10031344	785.3736759	380.8512113	2974704.176	40.92582671	9.276330541	9	0
SNC0052-MAP-40X-E04-hTERT-WT-4h	C03	2	Parthenolide	6.6	17	0.690223389	0.09621345	9.864339352	5.18522069	65.52941176	0.074181075	0.55850283	0.324709172	89	5875.770208	1930.753945	6791790.438	32.38254368	119.3598101	0.960273906	0.686980855	0.191011236	6794.505983	4929.991995	25701479.8	70.39082349	672.9303345	291.8841726	2206424.202	35.51919236	10.08364348	9	0
SNC0052-MAP-40X-E04-hTERT-WT-4h	D03	2	Parthenolide	12.4	9	0.751099219	0.101050762	9.036694977	5.290377829	60.44444444	0.066904113	0.591450157	0.332096838	65	4560.203536	1570.091765	4467401.954	32.72600116	96.37940401	0.967109845	0.703560262	0.138461538	7042.684012	5063.206564	23246917.52	75.19241149	597.9604591	186.0838656	2277992.692	27.47372636	11.37333189	9	0
SNC0052-MAP-40X-E04-hTERT-WT-4h	E03	2	Parthenolide	25	3	0.697254504	0.076611087	3.275932153	0.804737846	23.66666667	0.042796866	0.552950558	0.301917379	13	3535.994692	1239.833024	2230927.077	32.19934781	67.79992712	0.979773656	0.705508761	0.230769231	12593.14124	10725.19117	29362768.54	98.75100977	539.9741932	153.3100254	2653827.692	25.30824749	22.63402205	9	0
SNC0052-MAP-40X-E04-hTERT-WT-4h	F03	2	Parthenolide	50	0	Non Num�rique	Non Num�rique	Non Num�rique	Non Num�rique	Non Num�rique	Non Num�rique	Non Num�rique	Non Num�rique	7	2822.891784	900.194977	1355440.286	32.23748078	53.75847246	0.975017568	0.728189486	0	10017.12544	7016.613655	21519349	78.69246055	475.3487229	71.90515863	1701840.571	13.73515767	19.53891612	9	0
SNC0052-MAP-40X-E04-hTERT-WT-4h	G03	2	IBZ37	1.7	84	0.745171329	0.088754723	15.84293399	11.47704951	45.42857143	0.027361299	0.584075488	0.36798948	227	6797.225212	2364.978903	10739272.27	34.19965316	174.619082	0.938005016	0.64235106	0.370044053	9290.289944	5717.603573	50916218.84	60.4423605	885.0584409	525.1149572	4095506.586	51.31680212	11.27515212	9	0
SNC0052-MAP-40X-E04-hTERT-WT-4h	H03	2	IBZ37	3.3	50	0.72725171	0.102762562	14.52109998	9.5721119	47.96	0.040433448	0.602484369	0.441491559	240	6563.677021	2074.258543	9356149.125	31.54386776	151.0525841	0.939902077	0.641842225	0.208333333	9156.033549	5568.298293	42261767.33	58.99404311	971.7039808	586.7794397	3653210.671	52.07377983	10.29722073	9	0
SNC0052-MAP-40X-E04-hTERT-WT-4h	I03	2	IBZ37	6.6	72	0.667088437	0.116871778	12.95776903	7.379813525	47.65277778	0.050092967	0.690154995	0.420917424	238	6699.501012	2295.763235	10191740.03	33.86209174	165.5840123	0.941438954	0.646691055	0.306722689	8664.701922	5479.247923	43667570.57	62.17483004	906.6153317	528.6473754	3695600.866	50.54280681	10.69625065	9	0
SNC0052-MAP-40X-E04-hTERT-WT-4h	J03	2	IBZ37	12.4	88	0.677377471	0.091553208	8.939294265	5.41708969	40.80681818	0.037017495	0.602400041	0.3622079	240	6492.668989	2163.929053	10029826.33	32.62773226	166.7275951	0.949186787	0.657231417	0.366666667	8833.450302	5523.251389	46442940.15	61.52224689	932.4058891	570.8572152	4272019.879	53.69950185	10.44284447	9	0
SNC0052-MAP-40X-E04-hTERT-WT-4h	K03	2	IBZ37	25	75	0.733765707	0.101648238	21.53626116	13.09854687	51.21333333	0.040891028	0.571199046	0.419527559	249	6338.543934	2047.899295	10089895.21	31.87956361	171.1059785	0.946125848	0.659556821	0.301204819	8115.866567	5097.866849	45964184.63	61.49321892	833.5691655	461.9420205	3921090.542	46.10566508	10.59520171	9	0
SNC0052-MAP-40X-E04-hTERT-WT-4h	L03	2	IBZ37	50	48	0.691511257	0.108625868	13.22757893	6.907445838	47.41666667	0.036232474	0.627150782	0.391020134	208	6148.248036	1997.28056	9226796.942	31.4604076	163.7593038	0.945594124	0.654522018	0.230769231	8947.447247	5622.166193	46590270.26	61.76810275	958.1129929	601.7099539	4200763.048	53.85738014	10.62323481	9	0
SNC0052-MAP-40X-E04-hTERT-WT-4h	M03	2	IBZ36	1.7	37	0.705618487	0.101095493	12.60050557	4.807812675	60.21621622	0.0486162	0.619331452	0.408167986	212	5981.797472	1937.041945	8360098.646	31.93025191	148.8542249	0.950769146	0.657933866	0.179245283	8025.17324	5351.777339	42783659.45	65.24563504	900.5459402	584.6875534	4100147.783	51.47459312	10.09506108	9	0
SNC0052-MAP-40X-E04-hTERT-WT-4h	N03	2	IBZ36	3.3	31	0.664319219	0.121373908	14.80627905	8.511647463	65.48387097	0.061142925	0.606668375	0.520927838	207	5562.612457	1612.306295	7618499.961	28.72603681	141.5780425	0.953251995	0.649408603	0.149758454	7319.626704	4774.393333	40217103.11	62.24177826	759.2517513	425.8147923	3252036.778	47.24191472	10.26203598	9	0
SNC0052-MAP-40X-E04-hTERT-WT-4h	O03	2	IBZ36	6.6	54	0.646069582	0.10351159	15.91377799	9.90153939	45.5	0.028029997	0.637644104	0.420038653	181	6769.030662	2064.389945	10927509.73	30.13851045	174.725729	0.945016747	0.650543377	0.309392265	12410.2072	7679.39726	69126748.69	60.54361165	1098.701075	716.2386453	5331282.238	57.62111365	12.64841287	9	0
SNC0052-MAP-40X-E04-hTERT-WT-4h	P03	2	IBZ36	12.4	47	0.725204998	0.095476982	17.94857879	12.15828312	56.59574468	0.038783649	0.597804248	0.434267222	146	6531.400364	1935.661079	10379973.1	28.62252038	178.7246268	0.960377319	0.667910428	0.335616438	13835.80862	8408.766167	97436528.62	60.65096741	905.2240575	549.008499	6326568.068	51.9510042	16.52047601	9	0
SNC0052-MAP-40X-E04-hTERT-WT-4h	A04	2	IBZ36	25	68	0.639200363	0.132483112	13.53252088	7.677953534	59.20588235	0.070405552	0.66451112	0.466039993	272	6061.331914	1943.24011	8750006.246	31.50745466	151.5372667	0.94634797	0.647775482	0.257352941	6952.360454	4439.334687	35893225.09	62.56000618	661.4358803	279.8676402	2936042.879	35.27832619	11.04938265	9	0
SNC0052-MAP-40X-E04-hTERT-WT-4h	B04	2	IBZ36	50	33	0.63900312	0.109356091	25.15386297	14.45073153	72.36363636	0.052880814	0.627091265	0.373888653	166	6222.97088	1852.846324	9159326.307	29.71966383	159.8381445	0.943599085	0.639192308	0.204819277	9090.321955	5573.18288	46591210.13	58.74812186	856.8941491	452.2851107	3523533.006	47.2587777	11.33926321	9	0
SNC0052-MAP-40X-E04-hTERT-WT-4h	C04	2	IBZ35	1.7	48	0.85710466	0.131681395	19.09170098	13.32886077	65.02083333	0.051953956	0.645243293	0.602210734	266	5715.024907	1835.920869	8192350.173	31.99273049	149.2703779	0.948087105	0.655891493	0.180451128	6355.003496	3993.47306	36823911.82	61.21526484	797.2559217	439.5865002	3606276.38	45.86230738	8.773475987	9	0
SNC0052-MAP-40X-E04-hTERT-WT-4h	D04	2	IBZ35	3.3	28	0.791697109	0.098660401	32.51191528	23.35766664	62.82142857	0.072584429	0.649827252	0.344710681	154	5582.977966	1801.646675	6368324.338	31.19440129	116.6447401	0.951003603	0.653539741	0.181818182	7543.344003	4949.066304	33769765.13	65.15327766	784.4962156	396.8495824	2712349.312	42.65940137	9.991430105	9	0
SNC0052-MAP-40X-E04-hTERT-WT-4h	E04	2	IBZ35	6.6	28	0.609563042	0.122175498	22.44524278	12.96262557	92.32142857	0.055247637	0.628740146	0.449241578	207	5742.156319	1788.021115	8749945.512	30.85114283	160.5611031	0.959544871	0.669490105	0.1352657	8267.606013	5145.658877	48032299.72	61.41460703	793.9616673	438.1917007	3855784.971	46.54296991	11.14380715	9	0
SNC0052-MAP-40X-E04-hTERT-WT-4h	F04	2	IBZ35	12.4	41	0.753836799	0.102744305	17.30862258	11.83858907	47.17073171	0.038076229	0.655306734	0.477492056	225	6165.637731	1895.324735	9283990.836	30.63844224	158.7237982	0.951038643	0.659871127	0.182222222	8726.428007	5448.863345	46253833.58	60.92634815	783.0196681	403.9102456	3423784.311	44.48621019	11.63744142	9	0
SNC0052-MAP-40X-E04-hTERT-WT-4h	G04	2	IBZ35	25	52	0.680967671	0.08431147	14.05444824	9.432791015	42.98076923	0.038434258	0.612631991	0.324573688	243	6555.718613	2131.463439	10041219	31.95045763	165.1785484	0.944824098	0.656056436	0.222222222	9567.229613	5881.370086	54083300.49	61.32659192	896.7521826	499.0009351	4285323.054	49.73767433	11.51499033	9	0
SNC0052-MAP-40X-E04-hTERT-WT-4h	H04	2	IBZ35	50	60	0.607585078	0.108600143	16.55837908	12.50565784	58.71666667	0.045608087	0.615991748	0.377822964	220	7292.198558	2414.045525	11211061.75	32.46544259	169.4745014	0.947282486	0.64978	0.272727273	10521.25986	6360.812269	55142288.56	60.53210297	983.3433759	584.4756525	4534486.109	52.14621299	11.53289494	9	0
SNC0052-MAP-40X-E04-hTERT-WT-4h	I04	2	Paclitaxel	1.7	117	0.630692332	0.159006252	13.77860695	7.517073011	51.01709402	0.057916176	0.699321234	0.710168745	285	7622.551238	2649.2773	11144164.03	34.09648873	159.5112075	0.940171275	0.636415834	0.410526316	8942.474734	5713.776413	45462282.22	62.30305061	802.4089474	443.9445015	3494967.267	46.86636192	12.10994889	9	0
SNC0052-MAP-40X-E04-hTERT-WT-4h	J04	2	Paclitaxel	3.3	97	0.673634311	0.108773455	17.08008728	10.43088095	44.98969072	0.037229851	0.66691108	0.457167281	221	7113.087257	2383.110844	11017033.01	33.07787226	171.022727	0.937918365	0.63910364	0.438914027	10272.49399	6514.753023	51787635.12	62.91175281	1120.443743	722.5208255	4895305.769	57.20700707	10.43831563	9	0
SNC0052-MAP-40X-E04-hTERT-WT-4h	K04	2	Paclitaxel	6.6	62	0.704683466	0.109126855	12.23089612	8.194769209	55.70967742	0.046005556	0.648704645	0.460136164	208	6731.922272	2334.483122	10896755.25	34.00156315	178.3381125	0.944322689	0.64908652	0.298076923	9265.969142	6099.983202	50912619.54	65.11094301	969.7433873	576.7211161	4613583.394	51.47196865	10.59630975	9	0
SNC0052-MAP-40X-E04-hTERT-WT-4h	L04	2	Paclitaxel	12.4	108	0.686505363	0.084264085	11.66109166	6.122450712	42.5462963	0.028560776	0.592332255	0.365295443	223	7097.299792	2394.051309	11251351.44	32.73260043	176.7429767	0.936286486	0.639125382	0.484304933	10367.0906	6764.92169	54824095.44	65.48752583	1272.91808	869.2957344	6072797.363	62.55749844	9.533291642	9	0
SNC0052-MAP-40X-E04-hTERT-WT-4h	M04	2	Paclitaxel	25	63	0.710796528	0.095289441	10.62548377	5.849223703	46.47619048	0.034479476	0.591851137	0.421248422	231	6237.831994	2025.944497	9886517.758	32.01652193	169.3748516	0.95128284	0.65047191	0.272727273	9197.670247	6148.743666	52526083.63	66.41529353	1033.140773	660.9948652	5094935.182	54.50264918	10.35803126	9	0
SNC0052-MAP-40X-E04-hTERT-WT-4h	N04	2	Paclitaxel	50	38	0.621456322	0.1147886	20.76546014	14.43219711	63.44736842	0.049873954	0.64367179	0.473990974	184	6122.61095	1900.937753	9814228.973	30.88272681	175.6543509	0.951395804	0.646247187	0.211956522	8886.669746	5920.665938	62943265.57	64.83972125	998.3668991	626.3305797	6400335.701	52.85991325	9.76460456	9	0
SNC0052-MAP-40X-E04-hTERT-WT-4h	O04	2	Parthenolide	1.7	33	0.865129662	0.088071477	18.6495238	13.02061682	49	0.050953141	0.566884834	0.402212369	151	6118.263471	1940.697276	9199951.291	31.5234646	159.5812705	0.93964274	0.636582053	0.218543046	12513.44133	7967.423313	59959761.05	62.82288788	1277.688143	874.4935953	5345011.834	62.35687207	11.32618116	9	0
SNC0052-MAP-40X-E04-hTERT-WT-4h	P04	2	Parthenolide	3.3	47	0.666640705	0.104097284	19.76895518	13.81212062	60.80851064	0.042112188	0.628517676	0.449865774	167	6623.560234	1974.627635	10424314.35	29.36310116	169.5881928	0.948127726	0.648652491	0.28742515	12763.60899	7699.452882	75759922.38	59.11430125	1183.120747	714.4702501	6302385.03	54.05078158	12.31984594	9	0
SNC0052-MAP-40X-E04-hTERT-WT-4h	A05	2	Parthenolide	6.6	29	0.76035299	0.077979802	41.41691989	36.16408882	56.5862069	0.036645745	0.520038797	0.319669623	197	5344.456925	1689.802231	7519898.614	30.98845818	143.272714	0.940026912	0.652299831	0.147208122	6842.730675	4419.020477	32811837.87	60.37075535	722.2372332	286.376373	2532608.655	34.15471204	10.01313272	9	0
SNC0052-MAP-40X-E04-hTERT-WT-4h	B05	2	Parthenolide	12.4	5	0.689859042	0.087452054	4.114976263	1.233329105	33.2	0.025349716	0.722050935	0.330729279	80	4674.423967	1661.269707	4982611.763	34.3442487	104.7526908	0.960796789	0.686073789	0.0625	8607.8909	6311.15558	27181671.51	75.44441512	636.6308387	219.6656164	1825855.438	30.417645	13.34189561	9	0
SNC0052-MAP-40X-E04-hTERT-WT-4h	C05	2	Parthenolide	25	0	Non Num�rique	Non Num�rique	Non Num�rique	Non Num�rique	Non Num�rique	Non Num�rique	Non Num�rique	Non Num�rique	0	Non Num�rique	Non Num�rique	Non Num�rique	Non Num�rique	Non Num�rique	Non Num�rique	Non Num�rique	Non Num�rique	Non Num�rique	Non Num�rique	Non Num�rique	Non Num�rique	Non Num�rique	Non Num�rique	Non Num�rique	Non Num�rique	Non Num�rique	9	0
SNC0052-MAP-40X-E04-hTERT-WT-4h	D05	2	Parthenolide	50	0	Non Num�rique	Non Num�rique	Non Num�rique	Non Num�rique	Non Num�rique	Non Num�rique	Non Num�rique	Non Num�rique	3	2898.219654	804.4916257	1420552.333	27.64006097	53.32229825	0.973409566	0.730517241	0	15496.56622	12137.67527	32094161	80.52886725	452.7110827	33.90706339	957792.3333	7.45276038	34.02215012	9	0
SNC0052-MAP-40X-E04-hTERT-WT-4h	E05	2	IBZ37	1.7	48	0.775869029	0.113061081	31.10285635	25.06855484	57.08333333	0.053021388	0.674119968	0.467909568	224	5948.369408	1826.549767	8934011.594	30.70473688	161.3533056	0.946973151	0.64496718	0.214285714	8952.739642	5826.309997	46247756.6	64.53105833	798.6956771	437.8113882	3549806.54	48.4863051	12.06456238	9	0
SNC0052-MAP-40X-E04-hTERT-WT-4h	F05	2	IBZ37	3.3	29	0.835611084	0.16810453	17.24185161	12.81563131	64.4137931	0.065147363	0.735479687	0.744999071	270	5773.660562	1619.217278	8617447.552	27.9198497	157.2896735	0.950616017	0.650799749	0.111111111	7267.116826	4484.292857	40515546.55	60.17628781	726.8618179	350.7821286	3271888.715	40.20955763	10.48653732	9	0
SNC0052-MAP-40X-E04-hTERT-WT-4h	G05	2	IBZ37	6.6	53	0.704055894	0.102740636	12.81989924	8.288969739	40.37735849	0.034485762	0.646692213	0.458989804	215	6673.585963	2205.81855	10695669.64	32.8216136	173.4644581	0.943343099	0.65644804	0.255813953	10041.32913	6236.194777	51241269.87	60.74148788	990.3155971	622.4135442	4274845.279	51.66055523	11.18934438	9	0
SNC0052-MAP-40X-E04-hTERT-WT-4h	H05	2	IBZ37	12.4	78	0.644080776	0.108583982	14.1113283	9.823431055	52.71794872	0.042449887	0.623414233	0.394348958	197	6643.613964	2274.738163	10368879.44	33.64290382	171.6528213	0.945037448	0.647440934	0.395939086	10136.14852	6363.428913	57801733.85	60.43220927	1009.815339	597.6556695	4766722.685	53.02467441	10.70949487	9	0
SNC0052-MAP-40X-E04-hTERT-WT-4h	I05	2	IBZ37	25	27	0.676545263	0.111300235	17.93261251	12.23462294	51.03703704	0.048537681	0.600304163	0.409738481	214	6407.183521	2065.216927	10225940.73	31.76262993	168.8243906	0.938770137	0.647167395	0.126168224	7919.407431	5069.18449	39119043.66	61.79305758	817.8393846	422.3136831	3278578.075	44.40577431	10.34169328	9	0
SNC0052-MAP-40X-E04-hTERT-WT-4h	J05	2	IBZ37	50	122	0.708264886	0.084754393	9.339227692	5.513785017	36.09836066	0.024695302	0.642153203	0.354329185	213	6412.584882	2224.685005	10639737.77	34.1105258	179.5097523	0.943944286	0.653320838	0.572769953	9305.100704	5914.854731	51774431.77	63.25136032	907.8960669	540.6057864	4547262.479	50.9121484	11.35787632	9	0
SNC0052-MAP-40X-E04-hTERT-WT-4h	K05	2	IBZ36	1.7	56	0.725592417	0.104992686	9.667214815	4.381732128	45.375	0.034303531	0.634793587	0.424904373	192	6737.297547	2198.462274	11788605.25	32.55902921	187.1374817	0.934422585	0.645676168	0.296875	10653.53282	6863.725227	53404960.89	63.31737961	931.5183753	549.547498	4151473.802	52.65006801	12.6720358	9	0
SNC0052-MAP-40X-E04-hTERT-WT-4h	L05	2	IBZ36	3.3	49	0.715303611	0.097249263	15.32731692	11.19496652	49.51020408	0.044908041	0.630108637	0.443112829	219	6636.347522	2154.928873	10590000.14	32.20869511	173.1412482	0.94630494	0.648987424	0.223744292	9776.972002	5998.644209	56813416.06	60.42263338	875.6345503	472.0373273	4332848.89	45.62895413	12.14976898	9	0
SNC0052-MAP-40X-E04-hTERT-WT-4h	M05	2	IBZ36	6.6	53	0.73141162	0.093424062	17.37749789	11.65537368	38.50943396	0.029669606	0.675268725	0.446425823	234	6242.195489	1961.551285	10195539.98	31.12938056	175.3499579	0.958575346	0.657950815	0.226495726	8137.183032	5416.860244	51680271.22	64.88648387	805.2072838	493.640709	4502279.004	50.38658294	11.13785588	9	0
SNC0052-MAP-40X-E04-hTERT-WT-4h	N05	2	IBZ36	12.4	38	0.685698849	0.09580241	11.23483547	6.641902691	52.10526316	0.054624439	0.606637787	0.370832203	150	6284.022883	2067.879349	8616976.553	32.42895616	151.2608573	0.95660435	0.656080743	0.253333333	10649.90765	7147.071549	53919581.29	67.61631118	908.7162907	612.3396019	4017837.36	56.84311396	13.15560945	9	0
SNC0052-MAP-40X-E04-hTERT-WT-4h	O05	2	IBZ36	25	30	0.69583537	0.07521921	7.565604349	2.33415134	51.33333333	0.033896345	0.555788007	0.33886936	135	6421.735085	1932.810455	10529912.33	29.9680816	174.2847173	0.95189327	0.653454011	0.222222222	12974.9137	7885.504716	83097832.44	59.18200746	881.8359945	508.6837041	5434176.415	50.39421022	15.37163695	9	0
SNC0052-MAP-40X-E04-hTERT-WT-4h	P05	2	IBZ36	50	60	0.651372535	0.086383342	5.168414255	1.943125051	46.75	0.036629982	0.599346501	0.363258771	125	6967.12619	2234.206262	11368458.97	31.73760534	177.6842915	0.955929284	0.661364416	0.48	13664.16459	8369.964718	87335142.27	61.77336452	866.9343278	507.2433364	5179840.704	52.5702304	16.65682784	9	0
SNC0052-MAP-40X-E04-hTERT-WT-4h	A06	2	IBZ35	1.7	35	0.631757801	0.1290934	17.88726514	13.68951822	62.02857143	0.057621258	0.598415165	0.779766835	262	7767.164324	1890.32468	10712832.43	24.50067622	159.2626898	0.953355096	0.625533073	0.145038168	6083.725283	3490.095013	42902236.4	55.89021403	524.151925	134.8673655	3648137.55	20.40362155	12.08335465	9	0
SNC0052-MAP-40X-E04-hTERT-WT-4h	B06	2	IBZ35	3.3	35	0.70436313	0.134277103	27.9810031	21.23054299	57.28571429	0.060211301	0.644109489	0.594161926	155	7622.416289	2504.655221	10292932.9	33.03852211	150.1438292	0.948213814	0.636575051	0.225806452	10023.51761	6098.448366	56321291.77	60.33088838	743.3758791	343.9806619	3623307.535	39.58559742	14.9937907	9	0
SNC0052-MAP-40X-E04-hTERT-WT-4h	C06	2	IBZ35	6.6	12	0.561845716	0.158867424	14.05274804	9.925500423	43.91666667	0.071773052	0.73910231	0.881936984	144	8440.432282	2037.410435	10197719.08	24.90787572	133.8623221	0.948550344	0.612652675	0.090277778	9167.099466	5143.241536	62767440.06	57.34949163	587.4151221	207.5022425	3494693.229	25.06013598	18.00698564	9	0
SNC0052-MAP-40X-E04-hTERT-WT-4h	D06	2	IBZ35	12.4	33	0.669606528	0.1274937	37.78594901	29.66582924	94.75757576	0.068933919	0.641053059	0.50772419	276	5670.284811	1684.052236	8186282.185	29.74674162	153.1670809	0.945543293	0.633641208	0.119565217	6162.721286	3840.89963	34462811.38	60.07608645	863.3865087	489.4364333	4174489.92	48.94746435	7.538069974	9	0
SNC0052-MAP-40X-E04-hTERT-WT-4h	E06	2	IBZ35	25	61	0.780516287	0.103591483	17.21444769	10.64392483	56.91803279	0.041509491	0.623238983	0.422354334	240	6449.368467	2217.518942	9861367.488	34.02718203	163.5621516	0.939345132	0.637249013	0.258333333	8865.043392	5664.16699	45734861.77	63.6532362	817.2744406	429.8891148	3539517.542	46.93776216	11.28176231	9	0
SNC0052-MAP-40X-E04-hTERT-WT-4h	F06	2	IBZ35	50	41	0.672097771	0.114622901	19.65088204	13.59171339	56.51219512	0.051948449	0.625685052	0.406954904	234	6438.884588	2062.559959	10464209.73	31.397636	174.5405192	0.940518924	0.643009582	0.179487179	8793.351382	5305.964898	54067579.02	59.02172291	809.2198379	421.1264065	4046934.44	46.30471635	11.10707204	9	0
SNC0052-MAP-40X-E04-hTERT-WT-4h	G06	2	Paclitaxel	1.7	51	0.699502556	0.100743236	15.61801091	9.561958409	56.94117647	0.039302357	0.640175524	0.375512103	221	6151.866386	1839.533429	9957229.552	29.42407582	172.9657746	0.947357905	0.645415366	0.230769231	8146.009265	4735.174663	50391011.72	55.18788136	894.3546686	470.9894381	4440535.973	45.80959928	9.670142306	9	0
SNC0052-MAP-40X-E04-hTERT-WT-4h	H06	2	Paclitaxel	3.3	90	0.654528028	0.092037833	31.95753445	25.36731069	54.82222222	0.037056563	0.568484949	0.377242377	221	6528.578453	2002.309901	11004300.42	29.79488544	182.167373	0.941478905	0.653199369	0.411764706	9559.151029	5750.017238	62447974.14	57.69916399	972.2696128	582.8458469	5377246.376	51.25701615	10.80318912	9	0
SNC0052-MAP-40X-E04-hTERT-WT-4h	I06	2	Paclitaxel	6.6	72	0.779399759	0.107131154	21.28054454	12.97193763	43.80555556	0.038659943	0.665004249	0.501358832	222	7225.327229	2200.320252	11097493.43	31.10831112	167.4643759	0.941146441	0.628999506	0.328828829	9378.833115	5791.955528	59575356.19	61.94140824	793.1777873	400.6941261	4227964.851	39.90220662	14.31052577	9	0
SNC0052-MAP-40X-E04-hTERT-WT-4h	J06	2	Paclitaxel	12.4	102	0.704834182	0.099793576	13.50318294	8.275051838	43.48039216	0.026339407	0.594658499	0.421839643	226	6805.085398	2218.878094	11039581.8	31.8596608	175.4240599	0.937936319	0.650365019	0.455752212	9256.05663	5866.370944	56675956.8	62.00654872	1128.737011	671.5518275	5854812.602	52.7055211	9.608175494	9	0
SNC0052-MAP-40X-E04-hTERT-WT-4h	K06	2	Paclitaxel	25	87	0.646717398	0.094212077	19.3976876	14.02178038	43.57471264	0.0287883	0.5983935	0.355263602	245	6749.83985	2149.2003	11157154.56	31.29963416	181.4475849	0.944468605	0.64949318	0.359183673	9268.173697	5926.802074	56898054.96	62.13770998	1139.998859	696.2526149	5824683.996	53.73231999	9.365992848	9	0
SNC0052-MAP-40X-E04-hTERT-WT-4h	L06	2	Paclitaxel	50	85	0.682675494	0.085745413	9.646822698	4.932270221	45.51764706	0.042701525	0.5750952	0.40306332	199	6940.0041	2246.39221	11000227.52	32.08378948	173.9107708	0.944993361	0.650633361	0.442211055	10879.01329	7040.415421	65944546.56	64.32169362	1229.060321	731.1390693	6587525.357	53.76598365	9.998787328	9	0
SNC0052-MAP-40X-E04-hTERT-WT-4h	A09	2	DMSO	0	88	0.874906192	0.09778825	31.68446535	21.66515269	43.60227273	0.033840796	0.581402524	0.595756837	388	6216.20614	1920.648686	10143887.69	30.40422008	179.7911816	0.955286569	0.646946724	0.239690722	6040.229561	2836.468484	47505715.8	46.22483508	463.9176991	72.33603161	3394936.704	13.34455476	13.0428335	9	0
SNC0052-MAP-40X-E04-hTERT-WT-4h	B09	2	DMSO	0	68	0.770342985	0.095995285	40.91480287	28.69247965	46.17647059	0.039587006	0.584403719	0.546325809	386	5835.031839	1714.911731	8686525.161	28.76202045	161.8333475	0.954039894	0.639261945	0.178756477	5509.130225	2471.251988	42688773.45	43.32699649	453.3378716	44.00188301	3080665.194	9.48450945	12.12603445	9	0
SNC0052-MAP-40X-E04-hTERT-WT-4h	C09	2	DMSO	0	85	0.736885989	0.101564975	20.43291247	15.88084286	47.05882353	0.047389329	0.607080722	0.532588476	331	6029.607282	1899.369452	8633846.689	30.80114263	158.0393605	0.951911166	0.631516431	0.262839879	5634.85508	2773.507485	44447884.15	48.10434329	458.6296556	66.91389511	3315636.991	12.77728811	12.2795499	9	0
SNC0052-MAP-40X-E04-hTERT-WT-4h	D09	2	DMSO	0	86	0.756037493	0.080148078	27.23536424	20.10182201	35.54651163	0.023801649	0.578638789	0.531204354	329	6307.009885	1895.658889	9867165.954	29.73848115	171.7611649	0.953946894	0.632704044	0.26443769	6020.449632	2702.507595	50031545.05	43.64538628	463.4295658	64.51472288	3525823.632	12.17474143	13.01120231	9	0
SNC0052-MAP-40X-E04-hTERT-WT-4h	E09	2	DMSO	0	35	0.72523585	0.100069928	21.57748041	18.77705875	45.71428571	0.036174816	0.504754331	0.470275609	338	6413.411468	1825.184174	9473912.926	28.08203189	162.7062108	0.956214236	0.640013948	0.106508876	6550.397483	2912.499693	49440656.07	43.59241766	457.9872609	39.14296604	3117153.837	8.402461906	14.28838212	9	0
SNC0052-MAP-40X-E04-hTERT-WT-4h	F09	2	DMSO	0	99	0.737817447	0.096803798	19.69779482	13.32156956	36.96969697	0.03069809	0.62356973	0.52054217	335	6848.851331	2246.27771	10301777.17	32.06811197	169.242107	0.955182335	0.646836304	0.307462687	6834.023814	3326.292589	51222278.63	48.58822773	464.4314322	68.38940438	3371982.854	13.34646646	14.72329811	9	0
SNC0052-MAP-40X-E04-hTERT-WT-4h	G09	2	DMSO	0	129	0.672888508	0.070304486	29.49491157	22.96320252	37.51162791	0.023123721	0.56362734	0.347713913	296	6972.324881	2126.832345	11497504.35	30.073736	180.8527878	0.948723468	0.636060172	0.459459459	7483.488745	3275.907957	58287068.1	42.76183379	480.0595754	67.78090969	3432782.99	13.26972294	15.75469869	9	0
SNC0052-MAP-40X-E04-hTERT-WT-4h	H09	2	DMSO	0	125	0.720981565	0.085861203	35.69042203	25.52051765	37.12	0.027329076	0.571150697	0.452687005	287	6874.953428	2040.570295	10397314.2	28.83777891	169.3985923	0.95552553	0.645354882	0.43902439	7985.410096	3519.341561	59835879.55	43.13502646	470.8688996	62.46085118	3217735.338	12.40572486	16.95903338	9	0
SNC0052-MAP-40X-E04-hTERT-WT-4h	I09	2	DMSO	0	72	0.735080545	0.091820784	35.91509079	28.94168013	40.63888889	0.026143092	0.588578074	0.532868028	304	6616.60286	1909.789517	10624464.42	28.32881088	176.6953956	0.94859523	0.634961352	0.243421053	7058.773667	3229.403506	53620280.04	44.6743141	459.7955559	43.17976506	3196495.911	9.152553541	15.31846275	9	0
SNC0052-MAP-40X-E04-hTERT-WT-4h	J09	2	DMSO	0	117	0.71907909	0.076519245	22.40830395	17.51574619	34.23076923	0.027560309	0.609003414	0.390892022	299	6775.545147	2112.257864	10682664.71	30.16056391	177.5918342	0.950574423	0.630672364	0.394648829	7474.031666	3568.147875	53779580.86	47.37849726	468.7623066	68.12748725	3176568.538	13.34457124	15.95190051	9	0
SNC0052-MAP-40X-E04-hTERT-WT-4h	K09	2	DMSO	0	71	0.847284361	0.089058433	20.60959829	13.39102214	41.67605634	0.033454276	0.555035842	0.550430746	306	6430.940118	1893.163359	10447332.39	28.2786496	180.4339423	0.948820432	0.628474224	0.245098039	7054.892707	3237.601077	59016557.63	44.38119385	457.3569146	63.54515961	3541461.585	12.12400586	15.39515426	9	0
SNC0052-MAP-40X-E04-hTERT-WT-4h	L09	2	DMSO	0	106	0.845513952	0.080790093	26.11013996	20.41539967	36.68867925	0.025631906	0.557704519	0.488710411	278	6381.049152	1950.17379	9732806.464	29.59595844	169.6478443	0.956471191	0.643254756	0.392086331	7568.959748	3608.359603	60591367.63	46.43287229	455.4416126	43.35846244	3418853.022	9.274452685	16.54740042	9	0
SNC0052-MAP-40X-E04-hTERT-WT-4h	M09	2	DMSO	0	57	0.80127228	0.083520713	15.76362988	12.08328907	38.56140351	0.028123996	0.558280176	0.397502989	267	6115.472944	1889.44248	9356333.779	30.16510594	171.0844365	0.959313776	0.651307686	0.217228464	6199.188055	3016.710424	50962568.49	48.35471151	451.7523285	42.77861273	3556607.839	9.344754636	13.69275795	9	0
SNC0052-MAP-40X-E04-hTERT-WT-4h	N09	2	DMSO	0	32	0.711085247	0.084934981	17.47469375	14.37679042	39.40625	0.035277695	0.592285926	0.444202519	214	5689.747297	1623.554552	9255842.64	27.91173931	178.1634105	0.955789724	0.6488916	0.154205607	7133.268114	3436.517007	66880580.9	47.37282673	449.9019998	44.2504042	4033505.215	9.454475726	15.7952089	9	0
SNC0052-MAP-40X-E04-hTERT-WT-4h	O09	2	DMSO	0	116	0.673271283	0.081629982	19.38492707	14.91127097	31.14655172	0.025225272	0.598474089	0.450215848	207	6873.250839	2160.93138	10542806.9	30.45892938	174.1093697	0.952370734	0.643025049	0.574879227	9136.894493	4355.230701	81444785.66	47.19951894	482.1825896	146.4291908	4195915.749	18.31930769	19.19485199	9	0
SNC0052-MAP-40X-E04-hTERT-WT-4h	P09	2	DMSO	0	137	0.651125588	0.077322063	10.09985028	7.177727773	35.77372263	0.025202893	0.561838938	0.410487559	191	6077.977134	1838.002092	9706913.827	29.65110127	176.5300969	0.957554902	0.653343435	0.722513089	7970.151798	3805.139871	73172288.57	48.05389149	481.0882829	79.77835655	4415137.754	15.68847891	16.55042495	9	0
SNC0052-MAP-40X-E04-hTERT-WT-4h	A10	2	Paclitaxel	5	34	0.653062761	0.119141676	17.3585031	12.76584522	70.17647059	0.059606579	0.648745751	0.463440036	206	5402.393874	1703.47123	7354976.495	31.36404586	141.8328457	0.948669275	0.647190631	0.165048544	7192.269499	4659.789923	37769600.44	64.25242892	749.5192695	388.2585178	3167267.16	43.19474136	10.40000948	9	0
SNC0052-MAP-40X-E04-hTERT-WT-4h	B10	2	Paclitaxel	5	64	0.667754725	0.12744293	17.77290385	11.83340106	70.8125	0.057859836	0.664859776	0.463975227	249	6133.863375	1911.239525	8898692.398	30.56866511	153.6896646	0.948332218	0.64060027	0.257028112	6937.51103	4355.71774	37617747.95	61.27858354	790.3193032	403.6535957	3371044.771	44.3800229	9.490889368	9	0
SNC0052-MAP-40X-E04-hTERT-WT-4h	C10	2	Paclitaxel	5	39	0.84557689	0.121946663	18.44970817	13.85083227	66.35897436	0.069549308	0.682208546	0.438082595	235	5928.179741	1789.909767	8145090.353	29.52436169	143.1839316	0.957089924	0.657864357	0.165957447	6905.938145	4445.606191	37351641.09	61.7963606	816.5178456	475.8114772	3365888.63	48.83838869	9.324943748	9	0
SNC0052-MAP-40X-E04-hTERT-WT-4h	D10	2	Paclitaxel	5	68	0.733364811	0.116545945	26.71692301	21.63054835	57.72058824	0.05407239	0.674232581	0.509497442	252	5704.491207	1792.655848	8063160.913	31.04056198	149.0058539	0.957532451	0.660918971	0.26984127	6602.890983	4036.780131	38014104.37	58.92892465	847.4224226	465.4143453	4122103.079	44.9675826	8.276312986	9	0
SNC0052-MAP-40X-E04-hTERT-WT-4h	E10	2	Paclitaxel	5	39	0.666836548	0.1040627	21.28132884	16.70584568	57.64102564	0.041331064	0.659379913	0.350874947	227	6234.357626	2016.975055	9789482.018	32.44355841	161.9536971	0.945099075	0.643718771	0.171806167	9013.071644	5806.060155	48001122.38	62.76389823	840.1294178	484.4878457	3743994.885	49.93044524	11.44334659	9	0
SNC0052-MAP-40X-E04-hTERT-WT-4h	F10	2	Paclitaxel	5	45	0.700732324	0.108791184	23.77056263	15.63836163	56.33333333	0.049799798	0.605341411	0.403130702	220	6334.926986	1953.569286	9485960.877	30.51482207	160.7034344	0.949256209	0.640109316	0.204545455	8490.428785	5065.57798	45743761.74	57.79967561	850.7821444	455.518379	3653043.955	46.698026	10.66632923	9	0
SNC0052-MAP-40X-E04-hTERT-WT-4h	G10	2	Paclitaxel	5	63	0.707609295	0.10092904	9.675112671	5.453139699	50.79365079	0.035652449	0.6361672	0.488598832	210	6806.26671	2213.115286	10954764.72	31.74499843	174.2806787	0.942298001	0.640094232	0.304761905	9993.006815	6235.845273	56653403.54	61.57825792	966.8596021	584.7127123	4931933.552	53.83708479	11.28524457	9	0
SNC0052-MAP-40X-E04-hTERT-WT-4h	H10	2	Paclitaxel	5	39	0.637362914	0.112013448	13.89291838	6.525607766	45.41025641	0.038385646	0.679083978	0.459226716	243	6661.865967	2093.431757	10804279.43	30.97366115	172.8201233	0.948461474	0.655435731	0.160493827	9397.215199	5486.619041	47120153.51	56.58015204	1004.672909	568.4381252	4158820.16	49.93754636	10.20610195	9	0
SNC0052-MAP-40X-E04-hTERT-WT-4h	I10	2	Paclitaxel	5	72	0.757085725	0.104093145	18.20494086	13.86814946	46.93055556	0.037071805	0.608329373	0.486114827	260	6638.560668	2130.785683	11054559.4	31.46813637	178.5500135	0.944528122	0.641751252	0.276923077	9788.7038	5917.970645	53852604.22	59.51270853	1001.024129	649.3214271	4468867.523	55.93345469	10.85884309	9	0
SNC0052-MAP-40X-E04-hTERT-WT-4h	J10	2	Paclitaxel	5	68	0.64611043	0.090249299	13.7714801	8.018771161	58.36764706	0.038749401	0.61796272	0.313634039	193	6859.292804	2290.835923	11165607.29	32.80182197	178.2602223	0.94367583	0.646157364	0.357512953	10143.144	6297.563645	54585735.14	61.48372075	1032.151774	673.0319439	4761203.451	56.63657422	11.10520386	9	0
SNC0052-MAP-40X-E04-hTERT-WT-4h	K10	2	Paclitaxel	5	55	0.694996608	0.094218806	23.04875609	15.34892168	48.03636364	0.026963289	0.637334556	0.39825558	211	6326.199829	2002.237137	10204678.67	31.01238925	173.0392014	0.939637017	0.633894496	0.260663507	9195.789559	5699.155767	48623843.47	60.18131683	896.6842766	505.6835382	4000259.166	47.73534816	11.57911875	9	0
SNC0052-MAP-40X-E04-hTERT-WT-4h	L10	2	Paclitaxel	5	33	0.655031591	0.112207016	20.36476541	14.43435122	61.15151515	0.044339248	0.628989703	0.436749942	175	6336.190662	1966.814832	10786156.37	30.56563884	179.3965869	0.961184802	0.674414176	0.188571429	10763.71599	6457.485638	71116311.76	58.59899909	928.4176477	539.8789355	5252330.509	49.58855892	12.45073481	9	0
SNC0052-MAP-40X-E04-hTERT-WT-4h	M10	2	Paclitaxel	5	35	0.714558064	0.10270043	34.10608972	23.89545671	43.22857143	0.035748227	0.70090813	0.406141263	177	5489.901948	1805.670054	8291832.107	32.5842947	162.5586814	0.956342345	0.664399281	0.197740113	9673.614793	6334.621588	50386141.95	65.2411213	896.4787699	578.6570379	4146150.48	53.13087436	12.12108646	9	0
SNC0052-MAP-40X-E04-hTERT-WT-4h	N10	2	Paclitaxel	5	26	0.645292395	0.116744278	16.82176378	11.99225864	66.92307692	0.088492121	0.62238426	0.415968617	169	5847.405565	1840.101416	8653525.965	31.34670073	158.5667497	0.951691226	0.643238951	0.153846154	10909.50926	7065.6844	64991155.95	64.90252573	878.6153558	578.2926408	4643400.97	53.49673455	13.45291491	9	0
SNC0052-MAP-40X-E04-hTERT-WT-4h	O10	2	Paclitaxel	5	83	0.68202505	0.089859593	12.17696785	8.300466058	39.36144578	0.037298116	0.631644301	0.389912376	167	6893.708625	2291.182297	9870697.108	32.395544	161.4451858	0.954442289	0.667432333	0.497005988	11444.09266	7157.423649	66824698.1	61.44987191	1054.65192	682.7368415	5718828.485	57.20992623	11.75427864	9	0
SNC0052-MAP-40X-E04-hTERT-WT-4h	P10	2	Paclitaxel	5	45	0.722915909	0.137401041	8.325042494	3.384453726	58.86666667	0.050411573	0.646447119	0.665331916	127	6797.040347	2170.160089	10989690.47	31.5599777	176.9682446	0.950282799	0.644416433	0.362204724	14797.86878	9376.148266	92661864.83	63.84126698	1215.690799	912.662611	7453895.236	66.48763865	14.10520146	9	0
SNC0052-MAP-40X-E04-hTERT-WT-4h	A11	2	Parthenolide	1.7	45	0.858261018	0.090246854	27.54528538	23.35949141	56.04444444	0.036121331	0.540980365	0.593155568	259	7605.863108	1888.883298	11963953.31	25.17012931	174.7227191	0.950238434	0.619856618	0.177606178	6817.72003	3583.522619	50077172.09	51.44595535	461.5576841	62.35995897	3183691.892	13.03211098	14.66636134	9	0
SNC0052-MAP-40X-E04-hTERT-WT-4h	B11	2	Parthenolide	3.3	63	0.818279275	0.119278017	31.11180308	24.01512737	47.44444444	0.03653282	0.636663663	0.560591396	279	5988.021084	1741.333452	10160416.09	28.56795612	185.474879	0.950383715	0.629791293	0.258064516	7246.077655	3230.335036	52978544.92	43.50858636	462.3020411	48.83594329	3049644.867	10.22022422	15.5844887	9	0
SNC0052-MAP-40X-E04-hTERT-WT-4h	C11	2	Parthenolide	6.6	9	0.662671059	0.115523263	38.85670567	30.84570397	125.6666667	0.132332981	0.465688121	0.464616829	210	6394.393877	1726.920519	8587670.352	27.31671137	147.048349	0.946045747	0.616811254	0.057142857	7684.53947	3931.955177	50030299.78	48.09574341	466.4258594	63.02258513	2460609.362	12.5878906	16.3997684	9	0
SNC0052-MAP-40X-E04-hTERT-WT-4h	D11	2	Parthenolide	12.4	26	0.983270709	0.099018996	6.832139387	3.934157647	53.26923077	0.04825044	0.547152136	0.436436562	112	4978.361982	1743.337063	5193708.286	33.15230423	103.0666049	0.951241739	0.679516903	0.232142857	8904.369742	5450.839105	33925096.21	61.27618647	459.9072084	55.80750943	1610047.75	11.50334893	19.26164705	9	0
SNC0052-MAP-40X-E04-hTERT-WT-4h	E11	2	Parthenolide	25	0	Non Num�rique	Non Num�rique	Non Num�rique	Non Num�rique	Non Num�rique	Non Num�rique	Non Num�rique	Non Num�rique	9	4313.386007	1617.011937	1791481.778	37.47130204	44.87748073	0.984935276	0.758374635	0	12490.79209	8832.963785	29569830.78	71.52801219	452.5678368	34.58434068	1197580.667	7.611609438	27.48129354	9	0
SNC0052-MAP-40X-E04-hTERT-WT-4h	F11	2	Parthenolide	50	1	0.517152147	0.096681988	2.828427076	0	84	0.166998012	0.535714286	0.2733274	18	4153.437007	1426.75972	1876568	34.69187527	46.53130798	0.983059173	0.756372811	0.055555556	11973.95446	8106.924619	23409267.39	71.15862944	454.6635278	43.90730021	979656.1667	9.533137182	26.09892659	9	0
SNC0052-MAP-40X-E04-hTERT-WT-4h	G11	2	IBZ37	1.7	74	0.631099599	0.09349876	19.85690988	15.12694308	51.77027027	0.036512152	0.555199143	0.399513205	231	7690.596159	2076.112185	11458547.61	26.7880157	166.1634954	0.951560121	0.621806748	0.363636364	6660.295001	3372.810203	51105096.12	49.21758334	468.2753239	61.08419123	3446019.433	12.81463484	13.9764461	9	0
SNC0052-MAP-40X-E04-hTERT-WT-4h	H11	2	IBZ37	3.3	67	0.658240306	0.083614529	24.8175927	18.48219615	45.95522388	0.035301658	0.540753438	0.46958356	200	7814.132527	2087.436025	12288410.2	27.19972839	175.967946	0.954151037	0.635080654	0.36	8071.424417	4281.588651	61159387.57	53.15857547	481.2455051	92.18046837	3696712.265	18.2965867	16.601145	9	0
SNC0052-MAP-40X-E04-hTERT-WT-4h	I11	2	IBZ37	6.6	110	0.662313945	0.082538854	21.41675711	17.3681318	36.25454545	0.024402335	0.607186424	0.368820902	308	6595.708526	2007.39304	10905406.98	29.62006053	180.9188349	0.946054735	0.633770111	0.373376623	7269.888151	3325.582521	56952180.67	44.75657906	477.2563007	96.02199273	3454849.497	14.75828048	15.5250249	9	0
SNC0052-MAP-40X-E04-hTERT-WT-4h	J11	2	IBZ37	12.4	92	0.74410398	0.105887583	22.77115034	17.1110347	38.22826087	0.031601373	0.594376901	0.482179623	302	6779.745007	2088.78911	10289375.26	30.25544838	169.6887415	0.94853693	0.635903513	0.314569536	8004.823282	3565.718146	53679154.7	44.40590574	467.8890998	64.69667568	3038078.48	12.69839495	17.11140893	9	0
SNC0052-MAP-40X-E04-hTERT-WT-4h	K11	2	IBZ37	25	142	0.716765031	0.071710052	22.31035718	15.90978995	34.38732394	0.025621594	0.557908624	0.37456201	267	6877.523357	2144.59392	10815546.22	30.48343505	177.5233154	0.948723108	0.647098772	0.558052434	7912.379642	3732.873142	63218821.17	47.15142806	472.8202034	63.87845705	3607723.858	12.96326871	16.76164942	9	0
SNC0052-MAP-40X-E04-hTERT-WT-4h	L11	2	IBZ37	50	127	0.72866944	0.089577365	33.54428784	26.39250474	36.11811024	0.027362206	0.606556009	0.483034765	272	6473.285997	2015.509083	10088855.16	30.49660193	173.1118547	0.954557135	0.647531694	0.474264706	8208.267227	3915.20207	63232148.12	47.91229785	472.403247	88.49105468	3477478.724	16.60941832	17.34339203	9	0
SNC0052-MAP-40X-E04-hTERT-WT-4h	M11	2	IBZ36	1.7	33	0.776510645	0.094709535	41.9323915	31.96705246	57.87878788	0.037737701	0.547743083	0.506752917	282	6077.39195	1785.185035	9400447.677	28.53022927	170.0990517	0.957325221	0.639531364	0.120567376	6527.309412	3082.925672	53169564.06	45.95825051	457.7679684	46.52631653	3411295.844	9.759013847	14.24523708	9	0
SNC0052-MAP-40X-E04-hTERT-WT-4h	N11	2	IBZ36	3.3	57	0.652642551	0.096119833	9.719350181	4.12171799	44.03508772	0.038063064	0.611773348	0.460259703	224	6233.600912	1883.3568	9673602.339	29.63520534	171.9753162	0.950775132	0.628195067	0.258928571	8216.474654	4111.779328	70732190.33	49.35715603	459.7341756	50.74096565	3844801.839	10.84725677	17.81378023	9	0
SNC0052-MAP-40X-E04-hTERT-WT-4h	O11	2	IBZ36	6.6	103	0.646366664	0.072339133	16.55831888	12.08228689	40.48543689	0.028648313	0.542738183	0.394271578	199	6579.684331	1920.657625	10612449.42	28.8596495	175.173265	0.953410779	0.648544426	0.522613065	8983.566087	4119.038398	81475086.22	45.08311821	476.0057671	66.4358411	4101599.985	13.58843287	18.84673018	9	0
SNC0052-MAP-40X-E04-hTERT-WT-4h	P11	2	IBZ36	12.4	125	0.731195199	0.085355675	29.94628546	21.43997708	36.288	0.028260468	0.593701637	0.483537109	228	6668.557897	2061.103292	10143279.5	30.10402607	171.1639461	0.953321295	0.641721292	0.552631579	8392.991418	3874.295569	68429876.42	45.62253053	471.3241726	56.39930359	3599892.035	11.62495799	17.74121829	9	0
SNC0052-MAP-40X-E04-hTERT-WT-4h	A12	2	IBZ36	25	15	0.678522134	0.09128111	14.46101134	10.60904831	35.46666667	0.028836216	0.659419894	0.530741821	167	7541.58761	1922.247086	10488774.09	26.33937244	152.7615317	0.948476757	0.614212782	0.113772455	10564.99754	5337.858685	88985064.41	50.04644585	465.8547209	54.63478719	3496462.874	11.39607812	22.52889213	9	0
SNC0052-MAP-40X-E04-hTERT-WT-4h	B12	2	IBZ36	50	89	0.669603112	0.089278266	27.30523524	20.7685997	44.19101124	0.037668221	0.589802162	0.455861483	287	6660.147448	1896.51547	10660218.67	27.84876526	180.4154108	0.949745534	0.628785853	0.317073171	6905.334488	3311.566639	59842847.19	47.39960725	470.9291951	74.30910975	3848847.718	15.19965582	14.60444613	9	0
SNC0052-MAP-40X-E04-hTERT-WT-4h	C12	2	IBZ35	1.7	24	0.723077618	0.130907252	18.80097681	14.93241107	61.29166667	0.066380585	0.579960552	0.629599614	210	5652.130315	1564.119064	8399449.138	27.70871291	168.2988608	0.95394573	0.633128552	0.114285714	7463.291257	3839.691667	61465313.13	50.1776969	454.2849937	48.86054916	3543777.119	10.38622527	16.28110585	9	0
SNC0052-MAP-40X-E04-hTERT-WT-4h	D12	2	IBZ35	3.3	66	0.732325463	0.095144935	42.37385168	36.59206697	43.16666667	0.029318744	0.595550299	0.57253688	222	7670.060538	2088.712348	11559109.44	27.56071185	164.6159814	0.951482447	0.622970335	0.306306306	8146.147334	4225.529437	63128791.43	51.29242665	478.6978247	87.8830649	3619441.185	16.73239391	16.95790569	9	0
SNC0052-MAP-40X-E04-hTERT-WT-4h	E12	2	IBZ35	6.6	37	0.714409957	0.125455942	35.15047451	22.73456523	58.83783784	0.0538647	0.615124647	0.62816635	220	6243.076577	1683.31941	10018217.97	26.68166508	176.4443672	0.9539693	0.628528242	0.168181818	8368.590476	3996.606009	71619801.51	46.69830314	458.1779279	44.8718794	3675922.941	9.594187602	18.1566436	9	0
SNC0052-MAP-40X-E04-hTERT-WT-4h	F12	2	IBZ35	12.4	38	0.685637219	0.071028824	20.1875493	9.061901469	38.63157895	0.034319338	0.551718442	0.378244044	223	6884.664459	1928.082698	10810843.53	28.04720583	176.1757546	0.954667963	0.638631859	0.179372197	8022.070693	4143.208231	62774645.86	51.20097785	475.3927611	71.01208768	3675749.964	14.40690437	16.80106632	9	0
SNC0052-MAP-40X-E04-hTERT-WT-4h	G12	2	IBZ35	25	65	0.760782354	0.084284611	18.80244038	15.17563182	41.95384615	0.030877219	0.59207639	0.506557552	221	7330.319808	1983.093974	12020599.72	27.04518947	182.175761	0.948953763	0.619635118	0.307692308	8980.766162	4562.895411	71117521.76	51.11145761	468.6555551	61.46252191	3523157.303	12.80340037	19.12185295	9	0
SNC0052-MAP-40X-E04-hTERT-WT-4h	H12	2	IBZ35	50	82	0.724623989	0.081716414	30.39497251	24.15062774	40.90243902	0.024871572	0.584107833	0.413029812	215	7641.681092	2075.207522	12469513.4	26.96189823	183.7743994	0.949994367	0.634277056	0.409302326	8464.859673	4522.190032	68455545.38	54.84909308	475.6113862	63.38464876	3705667.4	12.94376336	17.66835079	9	0
SNC0052-MAP-40X-E04-hTERT-WT-4h	I12	2	Paclitaxel	1.7	41	0.716568447	0.116345068	10.39376962	5.519148864	61.17073171	0.054222227	0.683900484	0.417774112	208	5990.882733	1939.338943	9469518.284	31.87541653	167.0950929	0.941845716	0.639069802	0.197115385	8720.693439	5193.362096	49246301.27	58.30553541	757.4517913	375.7465628	3525991.808	41.7389823	12.36364766	9	0
SNC0052-MAP-40X-E04-hTERT-WT-4h	J12	2	Paclitaxel	3.3	46	0.710933646	0.102013077	16.35362205	9.131109235	72.2173913	0.069295624	0.640656217	0.337945925	217	6371.375585	2029.17128	9487183.037	31.49636851	157.619192	0.942255739	0.657108113	0.211981567	9377.106174	5629.056982	49606718.69	59.59847794	842.6383845	465.254976	3661077.396	47.85739122	11.98247027	9	0
SNC0052-MAP-40X-E04-hTERT-WT-4h	K12	2	Paclitaxel	6.6	39	0.678601361	0.113406203	26.39742246	18.29269401	40.20512821	0.023736873	0.614157047	0.636613236	208	7774.073634	2168.011391	12265076.56	27.68836987	176.1315532	0.952589149	0.639662962	0.197115385	8129.178215	4891.739231	54814083.39	59.66686516	735.0699968	350.7099031	4759575.755	36.0828495	11.99429048	9	0
SNC0052-MAP-40X-E04-hTERT-WT-4h	L12	2	Paclitaxel	12.4	77	0.695355722	0.084245896	9.304272929	5.298131768	38.85714286	0.026232807	0.57775892	0.405388799	190	7779.99248	2268.618411	12258381.79	29.08022872	173.6931826	0.949173875	0.635277399	0.410526316	9466.050421	6132.606702	58942107.51	64.6103511	910.1465113	536.2093157	5100192.495	45.34131035	12.95511077	9	0
SNC0052-MAP-40X-E04-hTERT-WT-4h	M12	2	Paclitaxel	25	32	1.341526241	0.095044179	60.79649256	53.48210286	52.25	0.030699225	0.614228914	0.807499327	185	7263.279557	1918.025607	11733615.76	26.96221183	178.9445992	0.960412631	0.649005499	0.178378378	8907.215424	5810.6011	71468933.63	66.58778766	725.267857	342.2531074	5231287.632	35.94074697	14.40158299	9	0
SNC0052-MAP-40X-E04-hTERT-WT-4h	N12	2	Paclitaxel	50	69	0.694472937	0.109551197	13.07424228	6.919818139	48	0.036047224	0.590043926	0.473723264	190	6254.212325	2090.123498	10701953.22	32.50141111	183.5432591	0.953750251	0.653391565	0.363157895	9429.869415	6221.031457	69518372.75	64.85834246	1062.607158	698.9916921	6702509.758	56.2174537	10.44663179	9	0
SNC0052-MAP-40X-E04-hTERT-WT-4h	O12	2	Parthenolide	1.7	74	0.760086695	0.077760803	31.10552825	24.85755424	40.60810811	0.030351741	0.513101906	0.423813712	220	6769.428972	2027.113855	10106640.24	29.18307671	166.9778997	0.952018555	0.639004915	0.35	9155.785748	4158.90209	76635678.22	44.26311061	480.629156	59.34762467	3652557.659	12.06355471	19.03571757	9	0
SNC0052-MAP-40X-E04-hTERT-WT-4h	P12	2	Parthenolide	3.3	145	0.675329077	0.077719992	16.01948215	10.38261856	36.13103448	0.022575774	0.593156682	0.398108063	189	6357.617514	1958.730051	9909888.841	30.42680795	170.0981372	0.949363004	0.63844059	0.783068783	10452.69181	4904.448999	80028826.57	46.4013014	501.4019126	86.08855192	3710557.937	16.61427452	20.80031958	9	0
SNC0052-MAP-40X-E04-hTERT-WT-4h	A13	2	Parthenolide	6.6	13	0.634513944	0.082402718	41.52450327	32.13735258	84.30769231	0.078489515	0.450486908	0.293225782	151	5920.010403	1769.677406	9130860.285	29.94210035	163.4728978	0.930982841	0.604642903	0.092715232	7671.188617	3891.15807	54521643.71	45.61540371	468.2270396	46.80219065	2481945.669	9.775927389	16.28195163	9	0
SNC0052-MAP-40X-E04-hTERT-WT-4h	B13	2	Parthenolide	12.4	21	0.699501411	0.102448578	10.52618962	6.538682733	52.19047619	0.042585738	0.615780734	0.368694079	116	5293.668652	1874.777734	6074128.181	34.08115011	112.795217	0.952379824	0.680422552	0.198275862	9050.239551	5541.097362	36375006.3	62.2759648	502.8616125	219.5998043	1796514.233	16.07335237	19.1190334	9	0
SNC0052-MAP-40X-E04-hTERT-WT-4h	C13	2	Parthenolide	25	2	0.54812283	0.098008417	3.049371362	0	56.5	0.130257563	0.648983201	0.604401903	19	5010.891344	1795.030681	2566710.684	34.63756446	56.74856152	0.984607295	0.754743653	0.105263158	10937.15249	7421.653598	23412661.05	68.96722156	451.9063155	35.479279	1033834.789	7.761878386	23.99111562	9	0
SNC0052-MAP-40X-E04-hTERT-WT-4h	D13	2	Parthenolide	50	9	0.727011974	0.130568701	18.78396405	11.23627137	109.7777778	0.147102352	0.560941456	0.260400927	37	4029.253743	1382.030023	2042101.838	31.97619318	56.97967801	0.980270384	0.76591477	0.243243243	7937.022961	5238.165926	20308836	72.36383539	494.6923151	223.2637936	1996010.676	15.30608172	17.38693894	9	0
SNC0052-MAP-40X-E04-hTERT-WT-4h	E13	2	IBZ37	1.7	74	0.766120193	0.091589136	32.77215302	27.84076712	45.56756757	0.033372908	0.559924191	0.439287321	212	6942.774446	2011.618834	11274500	28.5555706	182.2066363	0.944847608	0.622137893	0.367924528	8558.423223	4100.766673	77488175.21	47.33714746	467.8823201	53.07413611	3969682.604	11.20616034	18.25570179	9	0
SNC0052-MAP-40X-E04-hTERT-WT-4h	F13	2	IBZ37	3.3	73	0.701276198	0.094963787	31.89452054	25.88236899	43.39726027	0.031357758	0.627271445	0.471752935	230	6392.888228	1921.512959	10773081.89	29.23099901	184.4438541	0.958306717	0.649776603	0.343478261	7970.379451	3959.133169	72571158.18	49.18981456	461.851744	54.8974819	4125152.452	11.47020644	17.20252581	9	0
SNC0052-MAP-40X-E04-hTERT-WT-4h	G13	2	IBZ37	6.6	88	0.720183369	0.070503054	10.16977982	3.678523822	38.64772727	0.030526219	0.58215932	0.371711444	196	6907.235245	1955.521072	11726672.07	27.99074047	187.8870518	0.946129229	0.624566018	0.459183673	9053.110699	4336.424641	85704631.9	48.11769222	475.0008226	59.39495587	4316453.628	12.23306385	18.99100069	9	0
SNC0052-MAP-40X-E04-hTERT-WT-4h	H13	2	IBZ37	12.4	52	0.704429461	0.073624981	30.63559057	23.75934487	37.55769231	0.022634782	0.595175199	0.37246378	248	7354.752026	1959.560376	12474902.31	26.56368725	186.1144839	0.948053868	0.628017114	0.233870968	8538.429168	3967.311735	68132427.48	45.88573842	478.0634984	99.05961623	3576767.847	16.26650927	18.01207613	9	0
SNC0052-MAP-40X-E04-hTERT-WT-4h	I13	2	IBZ37	25	91	0.723683838	0.09123389	36.41959512	28.64738464	40	0.021677722	0.530628754	0.527681164	276	6711.067813	1984.476409	11303198.57	29.10420074	184.3863296	0.95474883	0.646050835	0.336956522	8131.273432	3655.834669	69570348.36	44.38667944	464.6486738	50.48925691	3723760.87	10.59576364	17.43263142	9	0
SNC0052-MAP-40X-E04-hTERT-WT-4h	J13	2	IBZ37	50	48	0.823739247	0.090008993	32.13100047	17.33646279	49.5625	0.037769651	0.560840149	0.511635806	292	6785.617066	2020.235164	10863263.73	28.96723439	177.7712425	0.950490398	0.636226364	0.181506849	7916.632271	3554.152117	62175515.7	44.50721107	461.5630985	47.37883355	3365038.685	9.970334882	17.12659855	9	0
SNC0052-MAP-40X-E04-hTERT-WT-4h	K13	2	IBZ36	1.7	84	0.677717443	0.077730535	21.65704632	14.29855292	35.4047619	0.025655958	0.573774323	0.396791896	217	6714.087213	1866.159414	11800503.81	28.02148507	192.1834863	0.954204596	0.630727568	0.428571429	7437.343038	3616.610174	65409139.73	50.0799846	466.2542043	70.10096557	3904974.479	14.04078265	15.72960166	9	0
SNC0052-MAP-40X-E04-hTERT-WT-4h	L13	2	IBZ36	3.3	66	0.712636034	0.087853341	29.8337177	24.84257955	40.28787879	0.02595781	0.595550155	0.424031212	254	6527.732646	2053.961373	10246747.5	30.85105398	174.3443304	0.945320671	0.63130679	0.271653543	8150.641392	3957.652541	62691219.71	48.41221501	463.7359645	53.86905275	3483033.201	11.26823236	17.5392345	9	0
SNC0052-MAP-40X-E04-hTERT-WT-4h	M13	2	IBZ36	6.6	33	0.70177951	0.074444325	23.8942739	14.13370561	35.63636364	0.029573598	0.605868986	0.384826355	246	6217.004555	1871.918999	9170666.63	29.43570679	160.4695589	0.96028222	0.65079688	0.142276423	7065.788803	3486.752891	59407076.38	48.81327059	463.4473664	90.25782303	3530760.122	10.44883112	15.51033908	9	0
SNC0052-MAP-40X-E04-hTERT-WT-4h	N13	2	IBZ36	12.4	43	0.64501242	0.084930167	19.34108195	14.82771733	35.51162791	0.03269057	0.607239996	0.397183556	215	5829.047713	1676.962117	8786842.847	27.82545331	164.0415734	0.956652071	0.636877499	0.204651163	7075.264734	3475.24353	61256939.68	48.16524174	454.53963	56.98519246	3793018.242	11.46773816	15.4942771	9	0
SNC0052-MAP-40X-E04-hTERT-WT-4h	O13	2	IBZ36	25	87	0.683617495	0.092148702	23.09547931	15.15292937	44.77011494	0.032647117	0.576795906	0.434775472	224	6620.816608	1908.277691	10243723.56	28.25730999	170.9564405	0.952200443	0.653265736	0.397321429	8164.293907	3683.57989	71612776.47	43.9660114	465.9313354	45.65186279	3712790.768	9.537365359	17.46529528	9	0
SNC0052-MAP-40X-E04-hTERT-WT-4h	P13	2	IBZ36	50	98	0.701655869	0.088262923	18.01512742	14.6680834	40.6122449	0.030764504	0.586548142	0.470113567	201	6269.870789	1853.652863	9314305.498	28.61549032	167.8207432	0.952826173	0.639952261	0.492537313	8652.302793	4030.09307	74213214.43	45.69342899	465.3304023	51.93108513	3812810.219	10.90067497	18.53156668	9	0
SNC0052-MAP-40X-E04-hTERT-WT-4h	A14	2	IBZ35	1.7	94	0.735445666	0.089063627	30.25846057	25.58321136	35.13829787	0.025712583	0.599381135	0.448054681	330	6351.325503	1926.125168	10230615.17	29.53467523	176.9234979	0.951486582	0.645633786	0.287878788	7116.309574	3185.753541	54439620.1	43.49488933	471.842484	66.31056267	3300116.355	13.17565422	15.12809425	9	0
SNC0052-MAP-40X-E04-hTERT-WT-4h	B14	2	IBZ35	3.3	77	0.712186596	0.089115538	21.37567896	15.22142336	38.22077922	0.023366732	0.612751859	0.523725704	295	6302.213097	1844.140181	9446055.329	28.69838623	167.4169722	0.95251939	0.642354052	0.26779661	7208.379045	3357.767057	54403291.03	45.28677103	465.1918285	67.50774315	3273542.678	13.77648005	15.45166069	9	0
SNC0052-MAP-40X-E04-hTERT-WT-4h	C14	2	IBZ35	6.6	49	0.860297219	0.104591096	36.25988663	31.91088634	42.2244898	0.042552113	0.602817781	0.654914074	289	6035.48573	1823.631502	8603162.761	29.51755737	155.6817472	0.951085468	0.636104202	0.169550173	6151.566653	2824.246896	48337278.39	45.58316632	461.9807249	56.16456876	3268411.187	11.86770481	13.2838854	9	0
SNC0052-MAP-40X-E04-hTERT-WT-4h	D14	2	IBZ35	12.4	42	0.717650874	0.12705742	20.52010139	16.72032912	43.33333333	0.032760038	0.659564525	0.732484096	256	6092.363866	1749.965234	9219565.18	27.82203944	165.0365681	0.959475203	0.643093811	0.16796875	6420.193255	2907.463733	52230382.21	43.98263489	460.465523	52.01406929	3489826.98	10.94318657	13.90162195	9	0
SNC0052-MAP-40X-E04-hTERT-WT-4h	E14	2	IBZ35	25	76	0.716224831	0.089708382	17.72866024	11.49688516	38.81578947	0.030097052	0.522481059	0.441897797	268	6355.140096	1850.399376	9590515.925	28.49253223	167.2097467	0.9570956	0.642546264	0.294776119	8083.889191	3688.803533	62899396.48	44.97813344	460.3186152	45.7335364	3407475.746	9.729903091	17.53666065	9	0
SNC0052-MAP-40X-E04-hTERT-WT-4h	F14	2	IBZ35	50	86	0.704747008	0.086729541	30.81350074	25.42536372	34.36046512	0.023801787	0.622761586	0.456479038	224	6676.235753	2048.984665	10127997.62	29.88660677	169.9224739	0.952300237	0.641353216	0.410714286	8671.544948	4155.392545	68565605.77	47.4059299	465.4372558	51.89582021	3442993.951	10.93218123	18.59987277	9	0
SNC0052-MAP-40X-E04-hTERT-WT-4h	G14	2	Paclitaxel	1.7	36	0.734673273	0.11960926	26.55744017	18.36581846	62.02777778	0.039156781	0.597087753	0.458445582	184	6841.763954	2112.466524	11748090.47	30.3979237	185.4730119	0.928046032	0.621351931	0.201086957	11308.95809	6359.865594	64802897.1	55.40692344	862.3866492	466.99642	4258314.766	48.27631724	13.99723644	9	0
SNC0052-MAP-40X-E04-hTERT-WT-4h	H14	2	Paclitaxel	3.3	46	0.72168888	0.114412319	14.79350282	10.0555978	52.80434783	0.042734187	0.628390894	0.43669697	198	6850.368631	2045.856852	10836688.6	28.93530702	175.4631955	0.958227261	0.667314237	0.232323232	10809.94725	6274.434757	60115114.98	56.80782575	915.7287109	520.2399379	4392744.182	50.54970922	12.53501199	9	0
SNC0052-MAP-40X-E04-hTERT-WT-4h	I14	2	Paclitaxel	6.6	49	0.696698192	0.129047736	15.90792322	9.507060506	49.67346939	0.036737139	0.682884303	0.511068712	171	6623.836481	2053.033036	11423128.37	30.37283238	185.1699849	0.950667893	0.657314678	0.286549708	11815.38237	7462.385721	70435101.37	62.64488744	870.9779534	507.1731347	4688459.988	50.02947314	14.92687259	9	0
SNC0052-MAP-40X-E04-hTERT-WT-4h	J14	2	Paclitaxel	12.4	49	0.688050981	0.103520262	8.283392746	2.80013524	53.85714286	0.040713847	0.570879318	0.464522835	136	6985.66002	2343.442665	10628333.6	33.09193458	166.6209569	0.944731201	0.644181914	0.360294118	13027.65767	8507.447057	73687433.1	65.25351995	1029.082674	653.2155163	5640658.316	54.26658996	14.35331287	9	0
SNC0052-MAP-40X-E04-hTERT-WT-4h	K14	2	Paclitaxel	25	50	0.664381416	0.090703073	12.19757796	6.965946403	40.14	0.025581289	0.612754832	0.336233923	136	6808.035029	2184.713079	10534135.7	31.57802578	167.8845793	0.941087029	0.639840848	0.375	13123.93353	8929.025961	72252138.13	68.2019333	1083.218448	708.4510617	5692143.5	56.14103894	13.53800328	9	0
SNC0052-MAP-40X-E04-hTERT-WT-4h	L14	2	Paclitaxel	50	111	0.775430077	0.080490764	10.87353443	6.87339513	37.99099099	0.022202008	0.619541834	0.36617206	170	6568.375701	2086.930424	11131487.86	31.18895551	185.5446641	0.952269139	0.657546525	0.658823529	11487.4497	7395.763413	73869638.93	64.22595656	1290.384958	814.8185731	7686909.782	57.69070319	10.40765175	9	0
SNC0052-MAP-40X-E04-hTERT-KO-4h	A01	2	DMSO	0	100	0.690057207	0.110260648	9.662419109	5.369738053	42.1	0.037429707	0.633389311	0.567570957	205	5298.244757	1709.564266	10310571.31	31.68481936	216.0498566	0.942361193	0.639043964	0.497560976	3931.146977	2129.964288	59610064.14	52.91139235	817.8424929	302.9290006	12365909.51	33.23535014	4.869558329	9	0
SNC0052-MAP-40X-E04-hTERT-KO-4h	B01	2	DMSO	0	146	0.717473244	0.10599781	14.12218994	8.839342108	35.82876712	0.025764146	0.636942667	0.560184854	181	6091.653211	2068.703938	11904387.91	32.44684697	228.4974554	0.938987078	0.626661612	0.806629834	4220.089106	2189.662315	61240941.17	51.12343393	967.3653973	363.7943073	14586976.84	35.11372678	4.464580604	9	0
SNC0052-MAP-40X-E04-hTERT-KO-4h	C01	2	DMSO	0	165	0.824891578	0.097901738	16.53867466	10.96711798	32.32727273	0.021992166	0.659355997	0.606926474	196	6492.599742	2228.17049	12155929.53	32.99185074	219.3366595	0.948406611	0.65287612	0.857142857	4442.149756	2309.355272	62328782.39	50.97688298	997.2184779	435.4850392	13783873.37	38.97097237	4.482209087	9	0
SNC0052-MAP-40X-E04-hTERT-KO-4h	D01	2	DMSO	0	152	0.726272436	0.08996951	14.00243254	7.496971806	37.57236842	0.025654111	0.606301455	0.537188123	204	6119.892375	1973.101491	11888461.46	31.3751991	218.9273862	0.943867558	0.639978474	0.754901961	4186.036358	2191.637569	57946568.76	50.37513142	1030.61459	489.1179024	14511625.33	37.96446334	4.17197513	9	0
SNC0052-MAP-40X-E04-hTERT-KO-4h	E01	2	DMSO	0	89	0.686544659	0.093141263	16.96474715	12.11650158	38.1011236	0.031850021	0.62588939	0.482622343	186	5771.558955	1881.609499	11273271.23	31.70491827	221.4275942	0.943797096	0.638736716	0.478494624	4280.436303	2459.003787	64046092.49	56.56066537	899.1233882	367.8513117	13661565.24	38.35450272	4.84366502	9	0
SNC0052-MAP-40X-E04-hTERT-KO-4h	F01	2	DMSO	0	86	0.730366335	0.099603108	16.82809506	10.6575002	35.3255814	0.020551818	0.618839824	0.558912993	183	5958.032197	1936.340518	11756364.67	31.67536301	224.5141246	0.945573541	0.637059206	0.480874317	4224.684178	2312.684907	62050334.31	54.23860706	941.0725869	390.9712035	14428951.34	37.19911149	4.677788178	9	0
SNC0052-MAP-40X-E04-hTERT-KO-4h	G01	2	DMSO	0	132	0.720141223	0.093571643	11.07488039	7.741969191	33.72727273	0.018564474	0.625213496	0.526232377	160	6088.100012	1936.314954	12995658	30.43248869	246.741711	0.944497322	0.644130579	0.8375	4369.040707	2434.97252	69327488.74	54.57566895	1034.837963	497.649653	17061710.54	42.00667654	4.358968544	9	0
SNC0052-MAP-40X-E04-hTERT-KO-4h	H01	2	DMSO	0	174	0.716631193	0.102631074	20.9472482	16.31737431	36.9137931	0.032248534	0.642538787	0.586067841	202	6839.439879	2288.845755	12545853.56	32.48193222	219.6018431	0.946954386	0.653539204	0.866336634	4437.253765	2295.628541	64310385.53	51.19479116	1041.509769	432.4840938	15852780.32	37.55955146	4.352101857	9	0
SNC0052-MAP-40X-E04-hTERT-KO-4h	I01	2	DMSO	0	168	0.714259302	0.081282459	14.2726062	10.06673029	32.60714286	0.024909643	0.590613166	0.47712911	174	6163.006764	2114.056872	12242826.17	33.07429049	229.169444	0.943651643	0.642314104	0.971264368	4478.176782	2559.789472	69037670.94	56.47321554	1032.943698	478.5220925	16403327.73	39.64426296	4.53022348	9	0
SNC0052-MAP-40X-E04-hTERT-KO-4h	J01	2	DMSO	0	108	0.71823124	0.077382213	11.20789371	8.025867629	39.12962963	0.02313437	0.582029333	0.414541279	191	5634.398219	1738.206277	11775926.2	29.90347746	234.609777	0.949822764	0.65711736	0.57591623	4186.611943	2271.799434	62410210.28	53.38610321	965.8096988	395.4586018	14665153.4	36.35693792	4.595999695	9	0
SNC0052-MAP-40X-E04-hTERT-KO-4h	K01	2	DMSO	0	96	0.633908574	0.088600367	13.04007807	8.263972765	32.91666667	0.022003025	0.619804587	0.428235472	134	6390.385131	2160.449589	13196712.69	32.06013034	248.1709241	0.948416692	0.647625787	0.723880597	4462.136199	2548.435533	70644778.98	56.88560822	1114.407816	651.1794399	18315236.93	47.49369191	4.321807401	9	0
SNC0052-MAP-40X-E04-hTERT-KO-4h	L01	2	DMSO	0	132	0.690241855	0.100650978	20.33534632	15.25706082	37.24242424	0.022474984	0.59348547	0.583673962	187	6098.667168	1985.909929	11845313.53	31.41535628	227.8328042	0.946256449	0.646732747	0.705882353	4496.440038	2533.663018	67862927.82	56.36566179	1051.565057	456.074841	16411177	39.64786762	4.452477114	9	0
SNC0052-MAP-40X-E04-hTERT-KO-4h	M01	2	DMSO	0	205	0.771052965	0.080273608	10.39024154	6.612327862	33.56585366	0.020460659	0.612241033	0.495167585	192	5757.184518	1884.580492	13028993.88	32.20908738	254.3457951	0.94217527	0.633466849	1.078125	4326.016237	2440.514994	72467280.45	55.79895443	1034.975265	488.5128741	17866073.86	42.98819569	4.286943812	9	0
SNC0052-MAP-40X-E04-hTERT-KO-4h	N01	2	DMSO	0	114	0.720661897	0.102292891	30.72496545	19.22171658	32.8245614	0.020751845	0.623085022	0.554809033	160	5954.617421	1966.396147	12469278.2	31.84954406	244.0408385	0.945203739	0.651860576	0.71875	4400.706488	2485.125733	71274236.38	56.15980558	1026.018843	457.6391855	16475314.4	40.81173324	4.437704725	9	0
SNC0052-MAP-40X-E04-hTERT-KO-4h	O01	2	DMSO	0	137	0.718395595	0.088784864	19.77328243	13.53191744	36.49635037	0.026132309	0.574094859	0.504970216	168	6010.966148	1988.798033	12618976.57	32.55071003	235.4282799	0.939068154	0.634692238	0.839285714	4549.608885	2632.399533	71421524.92	57.5215945	1187.180181	677.3264	19055112.88	50.70608059	3.961468123	9	0
SNC0052-MAP-40X-E04-hTERT-KO-4h	P01	2	DMSO	0	115	0.662004453	0.095041777	10.06402828	6.682328331	34	0.019330615	0.614712528	0.527694026	162	5220.255917	1654.963586	11841974.29	30.85127145	252.6034331	0.949287363	0.648494973	0.716049383	3700.749648	1957.643265	61178212.62	52.94066576	1036.486672	510.8108404	17339119.74	44.48341114	3.710899793	9	0
SNC0052-MAP-40X-E04-hTERT-KO-4h	A02	2	Paclitaxel	5	31	0.793311125	0.132282033	11.94718262	8.475561515	36.74193548	0.02646703	0.676254561	0.701708709	137	5159.552777	1729.197321	12640676.86	32.84885196	261.3702372	0.946220809	0.648503996	0.226277372	6028.763539	4121.97211	74967084.01	68.33981214	1296.147735	660.6855742	16364638.31	46.18912917	4.832459072	9	0
SNC0052-MAP-40X-E04-hTERT-KO-4h	B02	2	Paclitaxel	5	44	0.717602367	0.113065066	3.786216855	0.83915216	33.45454545	0.026296923	0.623881326	0.575799115	149	6150.013823	1828.57968	14541409.83	30.24373451	264.2996215	0.942522135	0.633022007	0.315436242	5968.674697	3826.206735	78599957.35	64.22926618	1867.675049	1085.477965	25195794.89	56.69517551	3.338552593	9	0
SNC0052-MAP-40X-E04-hTERT-KO-4h	C02	2	Paclitaxel	5	67	0.675536585	0.116918664	14.30038095	10.90658373	39.88059701	0.032933809	0.703837998	0.534827009	157	5595.159036	1978.26349	12856414.45	34.81886294	244.8257003	0.947884535	0.652585109	0.426751592	6129.414687	3913.906486	78844742.37	65.76385941	1315.005073	647.047376	16859877.94	45.58060732	4.70451055	9	0
SNC0052-MAP-40X-E04-hTERT-KO-4h	D02	2	Paclitaxel	5	46	0.745914684	0.115437665	9.590663083	6.275933483	44.23913043	0.037699178	0.629784294	0.642672607	155	5754.339787	1954.329874	13401856.83	33.6432412	251.7386539	0.947535027	0.65344021	0.322580645	6194.635826	3822.671546	79817900.96	62.62626737	1635.839253	869.0666482	20592085.16	48.46656959	3.891199394	9	0
SNC0052-MAP-40X-E04-hTERT-KO-4h	E02	2	Paclitaxel	5	59	0.792042093	0.135645097	10.91588625	4.630176453	42.23728814	0.040428764	0.703000656	0.607389367	177	5208.070322	1777.434951	12564983.82	34.1421682	253.2576602	0.948671433	0.655570596	0.333333333	5615.191251	3693.34737	68544784.44	65.71292301	1186.793808	547.0412349	14633028.22	42.79191994	4.790550892	9	0
SNC0052-MAP-40X-E04-hTERT-KO-4h	F02	2	Paclitaxel	5	40	0.861380669	0.128055095	13.84216234	9.977812648	47.725	0.027790152	0.669223393	0.640049911	150	5650.891253	1893.350812	13647191.89	33.51104798	256.4166458	0.951772875	0.65286849	0.266666667	5675.634818	3778.574804	69234038.41	67.79590277	1297.769403	625.2021081	15936309.01	45.6995393	4.440718974	9	0
SNC0052-MAP-40X-E04-hTERT-KO-4h	G02	2	Paclitaxel	5	87	0.714447766	0.108956672	8.391165431	4.905164142	37.01149425	0.0431217	0.692859684	0.535782969	170	5745.907869	2088.293249	13282987.6	35.01822926	260.1561128	0.943177842	0.647685651	0.517647059	5989.652297	3990.293831	77138309.52	67.5571764	1280.73571	620.6634671	16831788.5	46.03493813	4.751191338	9	0
SNC0052-MAP-40X-E04-hTERT-KO-4h	H02	2	Paclitaxel	5	68	0.695534625	0.128640803	8.515213935	5.111601419	42.41176471	0.042496327	0.691861953	0.549401802	149	5820.686621	1966.978186	13601836.25	33.17729732	257.9948549	0.957390026	0.660046388	0.456375839	6080.92336	3787.145043	79388034.38	63.85333842	1411.014037	727.0637958	18742265.57	47.61504297	4.42115923	9	0
SNC0052-MAP-40X-E04-hTERT-KO-4h	I02	2	Paclitaxel	5	68	0.723049153	0.121747381	25.12618304	19.55536229	43.07352941	0.031056954	0.666341109	0.511182301	167	5379.143978	1868.289955	12482173.69	34.08206329	258.0695285	0.948995123	0.651915539	0.407185629	5495.246485	3444.766201	68225561.86	63.34117419	1274.05857	628.4111475	15431056.37	43.80899605	4.457611603	9	0
SNC0052-MAP-40X-E04-hTERT-KO-4h	J02	2	Paclitaxel	5	118	0.66173693	0.106939137	7.383494748	4.034194312	39.1779661	0.028861537	0.67679868	0.50783508	144	5935.072539	2112.534088	12995605.47	34.30694755	248.2376523	0.946196869	0.649530865	0.819444444	5944.716181	3926.574647	75699416.22	66.1265841	1489.880567	761.5345326	19018590.8	47.85031985	4.097317642	9	0
SNC0052-MAP-40X-E04-hTERT-KO-4h	K02	2	Paclitaxel	5	79	0.65625142	0.123700015	14.33485479	7.250802615	41.24050633	0.041848742	0.684965576	0.558481567	169	6080.096001	2281.045098	13340603.97	36.87025764	240.9927082	0.945573212	0.654107	0.479289941	5923.01988	3954.344673	66369705.85	68.08650679	1407.883157	687.3713745	15965087.88	46.26231052	4.242038011	9	0
SNC0052-MAP-40X-E04-hTERT-KO-4h	L02	2	Paclitaxel	5	119	0.702189245	0.100997951	14.99371134	10.76363261	37.15966387	0.030099217	0.644810789	0.492839224	157	5791.905669	2150.526658	13361931.78	36.88302567	259.2541767	0.950046205	0.659074067	0.757961783	5942.285346	4033.64138	70229089.48	70.11784165	1484.842934	751.7625913	18033766.71	48.0879204	4.109426842	9	0
SNC0052-MAP-40X-E04-hTERT-KO-4h	M02	2	Paclitaxel	5	38	0.646623549	0.124347288	9.444735813	4.785353554	50.10526316	0.033074566	0.67426613	0.502630426	168	5552.657367	1824.591281	12640922.61	33.22004361	256.4250058	0.956746224	0.661322192	0.226190476	5578.696713	3768.405028	68124319.2	68.02439662	1263.801528	646.3278278	15787770.31	47.63250784	4.542593014	9	0
SNC0052-MAP-40X-E04-hTERT-KO-4h	N02	2	Paclitaxel	5	87	0.701860724	0.097097341	7.572723926	4.461550448	39.98850575	0.024729601	0.59904273	0.510085242	155	5707.178774	1960.439607	12656783.07	33.63098731	241.9015182	0.946393867	0.655696906	0.561290323	6144.374803	3934.328477	77855047.52	65.71820541	1477.435356	728.2344915	19086410.94	46.87115794	4.32857253	9	0
SNC0052-MAP-40X-E04-hTERT-KO-4h	O02	2	Paclitaxel	5	144	0.713222966	0.108384353	8.685782433	5.292889147	34.43055556	0.026635026	0.649638585	0.512262406	189	5708.95408	2040.036641	12973805.43	34.75872218	247.0644244	0.942043472	0.651396514	0.761904762	5118.151155	3290.768927	59109099.65	63.85197766	1326.176302	660.8359173	15442797.39	46.46283208	3.87966441	9	0
SNC0052-MAP-40X-E04-hTERT-KO-4h	P02	2	Paclitaxel	5	104	0.718940457	0.106498623	6.780671744	3.38126211	34.27884615	0.025797965	0.60516127	0.539959762	130	5798.948728	2032.294485	14082564.65	33.80525741	271.7726066	0.944482603	0.634626633	0.8	6254.835675	4206.440856	77601570.91	68.12063935	1595.556097	897.5952184	20421690.29	55.35420861	4.001699125	9	0
SNC0052-MAP-40X-E04-hTERT-KO-4h	A03	2	Parthenolide	1.7	38	0.71738794	0.108793933	13.20742532	7.23384935	42.71052632	0.026535853	0.675757154	0.50959898	162	5212.144867	1659.363611	12709035.23	31.89622181	267.9354954	0.947167091	0.637652916	0.234567901	5155.083404	3324.646982	65370736.85	63.91902396	1128.360774	539.2132679	14026250.7	43.96493794	4.64295205	9	0
SNC0052-MAP-40X-E04-hTERT-KO-4h	B03	2	Parthenolide	3.3	19	0.608708985	0.113971432	7.39075465	4.117199986	49.26315789	0.026780402	0.63833626	0.478979448	162	6268.88117	1872.096031	12541153.19	30.20317278	236.6150902	0.947629994	0.636051169	0.160493827	5101.612938	3073.399691	62470707.74	59.25708155	1120.266444	518.4289719	13415403.23	39.5897588	4.541896649	9	0
SNC0052-MAP-40X-E04-hTERT-KO-4h	C03	2	Parthenolide	6.6	59	0.791122369	0.095004159	6.513289541	3.083230237	38.25423729	0.016960834	0.669616712	0.40986045	160	5543.134611	1826.375053	14176677.15	32.76788384	274.8872155	0.937343151	0.632283609	0.375	5840.950878	3277.604117	53223578.51	55.0579565	1351.770672	639.1131455	11811640.49	40.68936859	4.440120214	9	0
SNC0052-MAP-40X-E04-hTERT-KO-4h	D03	2	Parthenolide	12.4	16	0.662666283	0.100111282	11.5825743	6.977150023	77.3125	0.073264355	0.645969988	0.3994129	86	4576.2376	1735.808395	5971161.116	36.91628849	134.1501992	0.948155752	0.667351607	0.186046512	5738.751473	4001.160262	24568099.9	71.09353935	1258.288709	599.3071275	5338943.965	44.71397945	4.432805862	9	0
SNC0052-MAP-40X-E04-hTERT-KO-4h	E03	2	Parthenolide	25	7	0.588615662	0.108470159	8.872856276	4.875740358	66.14285714	0.06328786	0.705819462	0.324566094	44	3478.099904	1171.635406	2656169.818	32.8741755	77.9066633	0.969526885	0.718218215	0.159090909	5037.39066	4185.264983	13318505.66	81.42971705	1103.181685	765.1978354	3177531.705	54.39695724	4.412391845	9	0
SNC0052-MAP-40X-E04-hTERT-KO-4h	F03	2	Parthenolide	50	4	0.789620146	0.218054832	27.23553503	21.47560883	89.5	0.170108493	0.781161446	1.163121733	37	3946.885695	1499.014523	2029337.514	34.97215723	57.09756294	0.97508997	0.732311413	0.135135135	5487.402543	3906.280302	15629257.43	71.72651568	1154.249982	610.8739052	3487669.622	49.86821512	4.638104365	9	0
SNC0052-MAP-40X-E04-hTERT-KO-4h	G03	2	IBZ37	1.7	62	0.731379232	0.111224438	8.085998808	4.38235634	35.82258065	0.027789308	0.625775669	0.501934353	170	5491.851101	1866.924284	12937669.26	33.9574814	249.0015986	0.956012402	0.672103434	0.370588235	5706.007385	3613.579652	64451114.32	64.02984349	1271.180334	610.2807138	14291678.18	45.06194789	4.571535669	9	0
SNC0052-MAP-40X-E04-hTERT-KO-4h	H03	2	IBZ37	3.3	62	0.869405357	0.112850639	8.445055846	4.627671536	38.30645161	0.03156249	0.70914425	0.629144941	155	5559.062722	1871.770371	12833246.71	33.44996937	248.3801124	0.950192688	0.654281512	0.4	6016.212903	3853.795844	72006430.45	64.81577845	1323.165781	615.3804882	16027106	44.34359723	4.646087015	9	0
SNC0052-MAP-40X-E04-hTERT-KO-4h	I03	2	IBZ37	6.6	43	0.685252957	0.132448119	9.861349372	5.063278043	43.11627907	0.038869006	0.712043769	0.602105233	166	5374.636112	1796.189419	12450026.25	33.14768456	251.543774	0.952639207	0.661800117	0.265060241	5788.890567	3634.951432	64770085.36	62.54344527	1269.052072	599.9849887	14065032.65	42.8294918	4.729184447	9	0
SNC0052-MAP-40X-E04-hTERT-KO-4h	J03	2	IBZ37	12.4	53	0.750722346	0.100825991	11.5660849	8.133179894	44.03773585	0.027854934	0.616631374	0.520934975	158	5414.052326	1883.563683	13034568.06	34.90118882	256.8217265	0.951354023	0.661054982	0.335443038	5518.152958	3609.061911	67339043.61	65.85093534	1248.835749	630.7110431	15691927.28	46.93419918	4.576753128	9	0
SNC0052-MAP-40X-E04-hTERT-KO-4h	K03	2	IBZ37	25	80	0.746564741	0.111724326	5.37410899	2.152384982	33.8375	0.025043351	0.70550662	0.534346273	145	5529.874339	2038.086585	12041296.61	36.22121745	243.93344	0.94609626	0.66107786	0.565517241	6044.956951	4162.368512	63488509.94	69.37652261	1524.617219	934.7361139	15832375.23	53.12309498	4.113425379	9	0
SNC0052-MAP-40X-E04-hTERT-KO-4h	L03	2	IBZ37	50	59	0.768405184	0.113402906	10.48521876	7.275544694	37.25423729	0.037874711	0.688119035	0.575225092	159	5328.198279	1860.015275	12774915.24	33.69547185	265.4380729	0.949853843	0.649284103	0.371069182	5345.437173	3394.988998	64541640.18	63.30758792	1291.887507	618.2842012	15411312.33	43.50460975	4.22554998	9	0
SNC0052-MAP-40X-E04-hTERT-KO-4h	M03	2	IBZ36	1.7	75	0.658400578	0.120011614	12.70286068	9.087493223	40.64	0.038391312	0.690815006	0.54800734	184	5388.253601	1764.065036	13023848.54	32.70526487	255.7912889	0.949754343	0.656280694	0.418478261	5548.985014	3530.40169	67698646.67	64.55153447	1255.069263	571.9548637	15214782.58	43.54979156	4.60223658	9	0
SNC0052-MAP-40X-E04-hTERT-KO-4h	N03	2	IBZ36	3.3	44	0.712527545	0.130705922	15.32976016	11.30068331	50.02272727	0.026700084	0.668604985	0.579568546	153	5176.671226	1721.658867	12300506.95	33.14450248	255.0450347	0.950166907	0.656951779	0.287581699	5378.083529	3446.131867	63427117.7	65.24379872	1215.985371	617.5830746	14432135.67	45.01600945	4.519292075	9	0
SNC0052-MAP-40X-E04-hTERT-KO-4h	O03	2	IBZ36	6.6	54	0.674614131	0.118447033	13.03508774	8.623668613	50.42592593	0.038642951	0.651382612	0.536668919	138	5682.65574	1961.308463	13732139.09	34.00224407	257.8398064	0.944444013	0.648404919	0.398550725	6016.730845	3790.763028	71193992.66	63.60473581	1458.857997	827.6110045	17288339.11	50.28135715	4.273708811	9	0
SNC0052-MAP-40X-E04-hTERT-KO-4h	P03	2	IBZ36	12.4	77	0.71597104	0.113221686	20.9254428	15.86490217	51.62337662	0.03938634	0.634053925	0.610988701	149	5815.840524	2107.371331	13100970.05	35.50708673	248.4897697	0.945591362	0.656644699	0.516778523	5911.426086	3909.060752	71818033.28	66.79756469	1442.690929	739.2149265	18059785.88	48.94414102	4.161237533	9	0
SNC0052-MAP-40X-E04-hTERT-KO-4h	A04	2	IBZ36	25	63	0.712741299	0.108664049	12.29893254	6.279786004	41	0.027514394	0.660780634	0.495667526	164	5508.843678	1845.690469	12301432	33.13494032	240.8160415	0.950305949	0.654099981	0.384146341	5424.015608	3598.70728	61059481.76	65.82943763	1271.072423	626.0438537	14024126.79	45.08018738	4.349555606	9	0
SNC0052-MAP-40X-E04-hTERT-KO-4h	B04	2	IBZ36	50	59	0.679486375	0.121065289	9.398780043	5.813314294	44.15254237	0.036155348	0.663707094	0.577841338	147	5616.434265	1992.227326	12754869.26	35.59768835	243.7753971	0.938009997	0.637076085	0.408163265	5858.469253	3804.762656	68570182.93	65.58793888	1371.312428	743.4256108	15835258.75	50.59954796	4.301235497	9	0
SNC0052-MAP-40X-E04-hTERT-KO-4h	C04	2	IBZ35	1.7	65	0.712109482	0.102846494	11.07252309	5.722116861	46.84615385	0.03087816	0.605895882	0.530921752	136	5986.278931	2115.241847	13684787.4	34.96659667	252.7196631	0.956277503	0.658306627	0.492647059	6215.02622	3964.656393	81529401.04	65.41563111	1315.461418	605.470652	17323201.07	43.70780873	4.835815205	9	0
SNC0052-MAP-40X-E04-hTERT-KO-4h	D04	2	IBZ35	3.3	65	0.774798021	0.098443757	12.91138592	9.514084519	39.8	0.038575192	0.665952176	0.490617637	158	5371.120117	1790.421446	11754345.32	32.93567235	231.269647	0.948397382	0.663573935	0.411392405	5603.00975	3518.788653	66440249.81	63.73314935	1311.028737	644.4484441	15400275.97	44.13256213	4.302768362	9	0
SNC0052-MAP-40X-E04-hTERT-KO-4h	E04	2	IBZ35	6.6	37	0.770883592	0.139763275	22.39974752	15.37149477	44.2972973	0.024502106	0.689667971	0.713536755	151	5550.314783	1893.288899	13578417.53	34.05747289	263.4174539	0.95370653	0.664517661	0.251655629	5806.190426	3747.669355	73669351.78	65.87533803	1304.136532	631.4414824	16604624.66	46.0998175	4.512372896	9	0
SNC0052-MAP-40X-E04-hTERT-KO-4h	F04	2	IBZ35	12.4	54	0.756581336	0.126293835	8.81496282	4.955189926	42.27777778	0.058323347	0.648377469	0.675810972	142	5667.476594	1971.591005	12501868.62	34.50442552	245.2328112	0.948631638	0.652056352	0.38028169	5762.965937	3892.112516	68637744.87	66.62157163	1392.667169	738.834275	17119803.06	49.94137658	4.236691756	9	0
SNC0052-MAP-40X-E04-hTERT-KO-4h	G04	2	IBZ35	25	115	0.706921886	0.108677647	9.785992748	5.606184575	39.10434783	0.027603487	0.653915013	0.548071629	169	5941.238464	2052.817568	14312541.09	34.38347003	262.4633196	0.949063491	0.658976929	0.698224852	5993.535809	3861.506434	74309691.43	65.38145081	1389.549206	675.311614	17288406.29	46.37767071	4.34225481	9	0
SNC0052-MAP-40X-E04-hTERT-KO-4h	H04	2	IBZ35	50	71	0.711564779	0.105838451	10.18572601	6.096137876	35.3943662	0.031232094	0.664404868	0.581293912	157	5866.552595	2196.215718	13864487.71	37.42781216	259.7354964	0.942783124	0.644156234	0.452229299	5632.299283	3571.479954	72223922.74	64.39465722	1324.557795	643.6398283	17417430.59	44.52587001	4.3615348	9	0
SNC0052-MAP-40X-E04-hTERT-KO-4h	I04	2	Paclitaxel	1.7	84	0.664509399	0.13094318	15.84238412	12.06506917	40.39285714	0.029133411	0.710573822	0.616899918	148	5894.062831	2093.806944	14756286.14	35.62120753	277.6469937	0.949912019	0.663614338	0.567567568	6157.961534	4050.773482	79561601.58	66.99252949	1389.062209	694.1215994	18242098.53	47.2564803	4.623110584	9	0
SNC0052-MAP-40X-E04-hTERT-KO-4h	J04	2	Paclitaxel	3.3	62	0.753836794	0.120384728	9.931021737	6.163672359	42.98387097	0.031564534	0.623912492	0.737187498	153	5744.903302	1821.031922	14464255.12	31.61143434	276.7382878	0.9558192	0.660746293	0.411764706	5843.129664	3618.552529	78669150.71	62.7931447	1442.537117	704.3459038	19880488.41	47.12459831	4.070493514	9	0
SNC0052-MAP-40X-E04-hTERT-KO-4h	K04	2	Paclitaxel	6.6	103	0.663217174	0.110707206	8.408208364	4.843924673	39.27184466	0.031836255	0.686033283	0.461551146	165	5849.570667	2202.984361	12591142.44	36.71315324	237.151888	0.941215586	0.649795259	0.63030303	5553.430863	3986.386792	59717234.79	73.36876512	1480.118134	859.170707	15877970.42	51.97659482	3.894785415	9	0
SNC0052-MAP-40X-E04-hTERT-KO-4h	L04	2	Paclitaxel	12.4	113	0.715780969	0.113008802	12.79988103	8.281033037	45.87610619	0.028841287	0.669570011	0.483444328	154	5601.239228	1944.35705	12779087.81	33.74472993	244.4968919	0.952895372	0.669575186	0.74025974	6149.227353	4126.173034	69812690.05	68.68594496	1382.062931	739.7886441	16119316.68	49.91175109	4.593297307	9	0
SNC0052-MAP-40X-E04-hTERT-KO-4h	M04	2	Paclitaxel	25	81	0.692050087	0.12932607	13.63682737	9.506642295	44.27160494	0.036670036	0.682472392	0.669848374	167	5719.718149	1877.254728	12843543.95	31.77735638	247.8488173	0.949278577	0.661057816	0.491017964	6043.585825	3802.715243	73191148.62	63.15614591	1237.726108	540.4093764	15088000.03	41.11289329	5.102390781	9	0
SNC0052-MAP-40X-E04-hTERT-KO-4h	N04	2	Paclitaxel	50	108	0.713460566	0.111441544	5.978505447	2.781505708	33.9537037	0.023898939	0.688819256	0.435590163	163	5505.677187	1938.893036	11793884.8	34.44367339	243.9846191	0.948784516	0.654154213	0.668711656	5400.780794	3471.219432	60369761.18	64.41894834	1462.08145	798.7898346	17312592.04	48.90682131	3.781046101	9	0
SNC0052-MAP-40X-E04-hTERT-KO-4h	O04	2	Parthenolide	1.7	58	0.664587784	0.108969338	6.995085897	3.339554565	47.01724138	0.044015618	0.627653359	0.50345298	151	5765.19863	1990.801607	13163782.42	34.34657835	246.1163579	0.949606347	0.649329876	0.38410596	6139.002857	3750.214102	71846742.44	62.51593216	1588.796712	748.0541575	18382115.58	45.72402848	4.022110571	9	0
SNC0052-MAP-40X-E04-hTERT-KO-4h	P04	2	Parthenolide	3.3	94	0.698852226	0.107279988	19.58656518	14.94479342	35.29787234	0.029648581	0.649799028	0.539786641	146	5754.820447	1960.297756	13787475.27	33.24661215	270.9590428	0.95021553	0.644515477	0.643835616	6300.2965	3647.847368	79671819.66	57.79926196	1625.999414	758.7311711	20791961.76	43.52714617	3.977308461	9	0
SNC0052-MAP-40X-E04-hTERT-KO-4h	A05	2	Parthenolide	6.6	45	0.695999727	0.110635279	18.68383646	13.77817464	43.17777778	0.020104668	0.624419562	0.467480932	155	5208.889594	1698.677712	13295278.25	32.38465198	276.7314366	0.934778703	0.619452205	0.290322581	5661.217989	3536.278029	61702245.26	60.29178827	1162.778995	540.2588226	12291291.69	43.19243689	4.898456096	9	0
SNC0052-MAP-40X-E04-hTERT-KO-4h	B05	2	Parthenolide	12.4	23	0.644572879	0.094076741	12.88990208	8.815107009	47.13043478	0.052369572	0.621396678	0.350043798	124	4509.551061	1625.162263	6344720.137	34.8732545	142.0696816	0.946750163	0.645711558	0.185483871	4713.758094	3137.724778	26983543.3	66.10387965	1020.474736	446.86015	5736318.323	39.8251412	4.409888657	9	0
SNC0052-MAP-40X-E04-hTERT-KO-4h	C05	2	Parthenolide	25	6	0.633966737	0.11517302	5.656416277	1.971238136	59.33333333	0.060325147	0.637286581	0.366415056	46	3956.972067	1464.303429	3535413.717	35.09689608	92.19632549	0.956771148	0.689321091	0.130434783	7521.249416	5717.728725	19723758.5	76.7101963	1575.371141	945.0188567	4364536.891	53.82768382	4.611230317	9	0
SNC0052-MAP-40X-E04-hTERT-KO-4h	D05	2	Parthenolide	50	2	0.873456307	0.095018013	9.82174921	0.905232668	69	0.112747414	0.484722222	0.323095593	32	3937.593818	1368.847064	2363368.313	33.94282319	64.8672846	0.979155942	0.751330761	0.0625	6240.676558	4779.673122	14587638.44	75.21661216	1633.10463	1229.099659	4225816.531	57.64754255	4.389782142	9	0
SNC0052-MAP-40X-E04-hTERT-KO-4h	E05	2	IBZ37	1.7	37	0.694206083	0.146060926	10.60263554	6.249246533	59.67567568	0.035057789	0.656076229	0.695230086	156	5466.307901	1844.281633	12852698.44	33.65013562	249.6020947	0.952336489	0.666136942	0.243589744	5936.849233	4037.545173	69315907.47	69.90510865	1308.213371	685.6646582	15124497.15	49.43608239	4.60050122	9	0
SNC0052-MAP-40X-E04-hTERT-KO-4h	F05	2	IBZ37	3.3	47	0.754027186	0.107691915	5.424373056	1.50083988	40.10638298	0.034910374	0.614397891	0.586903007	135	5719.136111	2007.324267	13118893.19	34.05546621	253.4802241	0.951096328	0.650622727	0.348148148	6167.007446	4205.642921	81734827.79	69.1110029	1312.838324	636.6630986	18029120.99	46.12519403	4.750794942	9	0
SNC0052-MAP-40X-E04-hTERT-KO-4h	G05	2	IBZ37	6.6	91	0.746963412	0.098177344	20.274067	16.37879953	47.10989011	0.029475862	0.649975106	0.49938001	151	5733.877708	1926.371501	13099015.11	32.09329071	254.387781	0.947831693	0.648695808	0.602649007	5577.115883	3501.278654	69426312.66	62.92990208	1212.604113	535.2182547	14946499.39	41.1220949	4.609491595	9	0
SNC0052-MAP-40X-E04-hTERT-KO-4h	H05	2	IBZ37	12.4	76	0.769696973	0.105415344	5.530242064	2.201317218	38.25	0.033931996	0.609320016	0.508693474	149	5928.494544	2057.961093	13747043.74	34.52905178	253.9617071	0.941728815	0.645186383	0.510067114	6688.494345	4534.633245	71701542	68.92439856	1348.997074	638.5619762	14800844.83	45.50264527	4.993625099	9	0
SNC0052-MAP-40X-E04-hTERT-KO-4h	I05	2	IBZ37	25	46	0.763913212	0.09965473	13.47532075	10.22598445	42.80434783	0.03401697	0.632554776	0.442267463	154	5369.75341	1879.667383	13203744.58	34.95962883	257.7591372	0.951448089	0.661063302	0.298701299	5313.012186	3500.185068	63904854.61	65.98167998	1180.949066	521.8358304	14056729.6	40.44628288	4.79881329	9	0
SNC0052-MAP-40X-E04-hTERT-KO-4h	J05	2	IBZ37	50	84	0.735017971	0.119650467	14.05448457	9.396989033	43.39285714	0.034088034	0.648979526	0.590832423	180	5875.991653	1987.229049	13968236.14	33.52991242	259.0947555	0.956135929	0.666458306	0.472222222	5342.778032	3390.926619	64807580.33	63.46110868	1270.957751	659.8043153	15506873.84	46.13064359	4.373346139	9	0
SNC0052-MAP-40X-E04-hTERT-KO-4h	K05	2	IBZ36	1.7	115	0.666604745	0.103838104	9.85811503	6.176592778	43.1826087	0.031305347	0.642982302	0.425265359	171	5091.468278	1784.98544	11825006.54	33.41827471	252.5053364	0.94886894	0.656313186	0.678362573	4757.899758	3093.247332	59617467.58	64.68225441	1188.839832	568.5913677	15180786.14	42.40202895	4.159579603	9	0
SNC0052-MAP-40X-E04-hTERT-KO-4h	L05	2	IBZ36	3.3	48	0.623953027	0.147906328	16.99201848	11.97983574	44.47916667	0.051008509	0.735786674	0.591691161	156	5522.375746	1965.854539	13114202.97	34.72260698	264.7850117	0.94903178	0.645206927	0.307692308	5364.668292	3490.667247	66951031.14	65.37104549	1256.947441	620.8987793	15527688.39	45.07246428	4.425872241	9	0
SNC0052-MAP-40X-E04-hTERT-KO-4h	M05	2	IBZ36	6.6	69	0.658213633	0.107843272	8.931179484	5.615871222	43.42028986	0.030964999	0.615203205	0.522037904	163	5928.168175	2078.483121	14212819.05	34.75566663	258.9436555	0.952861843	0.65549842	0.429447853	6690.467781	4410.087548	78647752.25	67.06937274	1265.962511	577.2325492	15175524.6	43.3825907	5.381865282	9	0
SNC0052-MAP-40X-E04-hTERT-KO-4h	N05	2	IBZ36	12.4	37	0.721621087	0.11250696	13.75089931	9.408523582	55.51351351	0.052484392	0.614721901	0.446819491	154	5357.134031	1915.349522	11995401.33	34.94137559	242.3408034	0.956996381	0.666341027	0.246753247	6198.678585	4128.915716	73772223.97	65.55576648	1242.239513	545.4676708	14709303.04	39.78996316	5.109359421	9	0
SNC0052-MAP-40X-E04-hTERT-KO-4h	O05	2	IBZ36	25	74	0.780934051	0.103049911	9.66245317	5.387613229	38.89189189	0.021354158	0.628498657	0.51269752	154	5573.342181	1894.127529	13240060.79	33.42357692	260.7911145	0.948563792	0.65230795	0.493506494	5700.474159	3688.138544	68946632.75	64.94460831	1317.417777	634.0855118	16096271.23	43.97565907	4.418219328	9	0
SNC0052-MAP-40X-E04-hTERT-KO-4h	P05	2	IBZ36	50	91	0.773738481	0.099177094	5.009262507	2.141375796	31.58241758	0.018857599	0.68527162	0.564323336	134	5811.983035	2070.640863	13881118.97	34.64851874	261.0429461	0.951146186	0.655919752	0.679104478	5896.247833	3857.79985	76057086.81	67.47276904	1511.925274	765.0768675	19680968.43	47.80210608	3.903048609	9	0
SNC0052-MAP-40X-E04-hTERT-KO-4h	A06	2	IBZ35	1.7	55	0.770366488	0.11134652	11.94598571	7.582425605	37.72727273	0.027964357	0.68404357	0.591020874	160	5524.775745	1850.755137	13187968.46	32.82179246	258.1994625	0.953884999	0.664246232	0.34375	5294.46229	3442.29433	66441347.46	65.65015133	1186.541033	564.3063162	14754317.29	44.11377537	4.530513239	9	0
SNC0052-MAP-40X-E04-hTERT-KO-4h	B06	2	IBZ35	3.3	55	0.652239698	0.092705982	17.728328	10.97983446	38.70909091	0.026602291	0.641319471	0.376448477	155	5829.69407	1730.558885	14226979.29	29.91347261	271.0991611	0.944046053	0.631521918	0.380645161	5434.356766	3374.521866	77060769.92	62.25502991	1383.968169	700.2978268	19767534.09	48.52601001	3.963973584	9	0
SNC0052-MAP-40X-E04-hTERT-KO-4h	C06	2	IBZ35	6.6	44	0.66854774	0.104373081	7.538623864	4.166405586	42.25	0.036309246	0.648104506	0.476166073	136	6010.134016	1954.287888	14944073.42	32.00719672	279.3751997	0.953718193	0.653364985	0.323529412	7112.000629	4246.707661	94820070.26	58.84917581	1572.962751	812.8994887	21552285.91	46.72996965	4.565438312	9	0
SNC0052-MAP-40X-E04-hTERT-KO-4h	D06	2	IBZ35	12.4	52	0.68567536	0.137887653	11.91010687	3.719836879	42.71153846	0.050955259	0.647177659	0.627900795	141	5732.475849	2016.730521	13586977.06	34.99739291	260.2018956	0.949885079	0.657975593	0.375886525	5699.307425	3501.952566	79197519.8	62.25799008	1315.80493	573.0638331	18530921.81	41.85694321	4.351863484	9	0
SNC0052-MAP-40X-E04-hTERT-KO-4h	E06	2	IBZ35	25	48	0.733176269	0.095615312	16.99117008	13.08973755	47.4375	0.033435302	0.612235942	0.460496514	148	5206.90669	1703.748495	13358173.24	32.77944097	270.0780448	0.946905149	0.649934353	0.324324324	5541.534735	3570.358631	79364846.93	65.3551687	1160.214656	583.8337285	16861668.79	45.76652919	4.745995775	9	0
SNC0052-MAP-40X-E04-hTERT-KO-4h	F06	2	IBZ35	50	76	0.723265462	0.106357534	10.37107034	6.768855885	35.61842105	0.035503407	0.653057949	0.558762245	163	5640.920139	1959.552175	13478576.79	35.13526724	255.5298564	0.957679447	0.68597059	0.466257669	5887.79518	3717.266085	73699328.05	66.20440274	1379.278886	635.3299341	17000830.72	43.5440811	4.284143971	9	0
SNC0052-MAP-40X-E04-hTERT-KO-4h	G06	2	Paclitaxel	1.7	102	0.735498367	0.097296981	16.56691088	11.26290087	39.04901961	0.019376594	0.625885953	0.525658957	163	5618.423986	1921.882535	13233394.89	33.73593584	248.007858	0.960177765	0.682117031	0.625766871	5456.429419	3514.796203	67838354.48	65.20838279	1298.609433	633.1824016	16243827.98	45.56357103	4.218099279	9	0
SNC0052-MAP-40X-E04-hTERT-KO-4h	H06	2	Paclitaxel	3.3	79	0.690373374	0.102000437	12.36509603	8.386323254	35.79746835	0.023284634	0.640238344	0.520957264	143	5702.237116	1928.473729	13676656.82	33.8598008	257.8224282	0.942008293	0.642512076	0.552447552	6230.543891	3972.800085	81800734.48	64.1043104	1478.257015	729.0275473	20642231.44	46.42482913	4.283652907	9	0
SNC0052-MAP-40X-E04-hTERT-KO-4h	I06	2	Paclitaxel	6.6	54	0.806422224	0.102034926	7.609773146	3.807839071	34.11111111	0.028895922	0.680019998	0.511953271	157	5526.52841	1857.895276	13341622.42	33.58199485	261.2982225	0.955153054	0.664231283	0.343949045	5390.258598	3514.052082	73920958.47	66.92417792	1132.709816	520.7509251	15435141.39	42.51436174	4.759816696	9	0
SNC0052-MAP-40X-E04-hTERT-KO-4h	J06	2	Paclitaxel	12.4	61	0.675238933	0.110143941	11.4396254	6.901389974	45.73770492	0.045740772	0.660641279	0.431830041	152	5110.9011	1651.043331	12609717.32	31.92539625	264.6429681	0.946997827	0.655854362	0.407894737	5187.718624	3331.497007	75732443.57	65.10620657	1198.568098	540.9455552	17609167.99	41.70289616	4.441768265	9	0
SNC0052-MAP-40X-E04-hTERT-KO-4h	K06	2	Paclitaxel	25	65	0.699891335	0.116992511	16.14433313	10.58880152	44.24615385	0.034496032	0.70282259	0.551576772	154	5819.241191	1962.455479	14281519.9	33.14538206	269.2398657	0.943718911	0.642409714	0.422077922	5886.271966	3819.208019	79825074.22	65.47891714	1288.258441	626.196634	17732971.74	46.26423698	4.75424746	9	0
SNC0052-MAP-40X-E04-hTERT-KO-4h	L06	2	Paclitaxel	50	84	0.624236838	0.083052444	6.039183763	3.213791031	35.33333333	0.028225973	0.585941686	0.432222259	170	5647.380633	1966.563906	13263886.12	33.75336235	262.3401911	0.9416876	0.637734111	0.511764706	5589.301912	3631.77443	78460195.48	65.6479061	1367.745838	714.7108947	20074812.84	48.76304573	4.269450049	9	0
SNC0052-MAP-40X-E04-hTERT-KO-4h	A09	2	DMSO	0	112	0.741392288	0.107140905	8.72904049	4.418031543	38.04464286	0.025921373	0.629769885	0.64569853	156	6026.995835	1973.668245	12244206.26	31.84499368	231.6057142	0.950949294	0.646201465	0.743589744	4374.649231	2555.277892	69680510.69	57.91923664	963.0683755	430.4711046	15710606.49	41.6161699	4.640389066	9	0
SNC0052-MAP-40X-E04-hTERT-KO-4h	B09	2	DMSO	0	84	0.686157244	0.105042568	18.23537493	12.31500348	35.07142857	0.022755847	0.59125053	0.547945214	187	6152.212676	1949.563791	12907155.05	30.83929794	239.923227	0.950439321	0.643876332	0.454545455	4041.801462	2244.746661	60141313.91	55.20348294	972.3508117	451.9211163	14671796.02	40.97581057	4.372652446	9	0
SNC0052-MAP-40X-E04-hTERT-KO-4h	C09	2	DMSO	0	101	0.814089167	0.099811038	22.7536964	13.32707195	36.94059406	0.021706928	0.625738916	0.536001878	142	6969.99146	2222.388431	14716502.58	31.57761404	249.5991609	0.937372349	0.630748309	0.718309859	5358.888023	3052.503488	82328686.88	57.15994417	1261.029708	572.5584373	19565630.71	44.32212762	4.303487757	9	0
SNC0052-MAP-40X-E04-hTERT-KO-4h	D09	2	DMSO	0	59	0.659992337	0.107466365	13.33115344	9.517768229	41.47457627	0.022753019	0.574285111	0.627880707	169	6046.288034	1884.363026	12676258.08	29.70650206	241.1275608	0.95214117	0.643786385	0.355029586	4187.61453	2088.534834	70241346.05	49.9201673	909.862877	323.2354234	15298355.56	32.57026944	4.700517301	9	0
SNC0052-MAP-40X-E04-hTERT-KO-4h	E09	2	DMSO	0	38	0.676133583	0.105037745	14.65149303	10.30412976	40	0.023446646	0.597638654	0.604316175	161	6199.630328	1839.393619	13315656.43	28.8986635	246.3510633	0.947792214	0.634372811	0.236024845	4431.289287	2484.283513	74369349.63	55.63915758	891.0519224	329.2259794	14853675.7	35.69962149	5.039184502	9	0
SNC0052-MAP-40X-E04-hTERT-KO-4h	F09	2	DMSO	0	94	0.706481432	0.109838538	11.40886561	7.707967449	36.45744681	0.034861532	0.619991021	0.557647352	179	5929.369567	1921.483315	11658860.67	31.17916897	230.1982541	0.946957091	0.644752205	0.530726257	4589.662653	2614.87922	68136102.08	56.97755307	1024.489132	435.6724978	15897768.31	40.82910204	4.658516522	9	0
SNC0052-MAP-40X-E04-hTERT-KO-4h	G09	2	DMSO	0	52	0.632093478	0.090419379	12.76027159	9.191770684	43.44230769	0.033816882	0.571845677	0.449056462	157	6031.033725	1844.372544	13855352.54	29.03637755	265.2279577	0.947501965	0.642994785	0.343949045	4879.965563	2594.713454	79936097.5	52.95437249	1077.242981	473.5612638	18113603.13	39.326627	4.759338026	9	0
SNC0052-MAP-40X-E04-hTERT-KO-4h	H09	2	DMSO	0	183	0.724973705	0.089594777	21.25786863	12.93125712	27.81967213	0.016075714	0.638805412	0.522991994	173	6302.756607	2150.594208	12909146.68	33.10032337	238.0862016	0.943146298	0.640303743	1.075144509	4409.291873	2559.463531	67795791.23	58.55872201	1062.689514	474.8474107	16683829.83	43.41678286	4.200344504	9	0
SNC0052-MAP-40X-E04-hTERT-KO-4h	I09	2	DMSO	0	166	0.710101538	0.094684797	17.57053917	13.14896224	34.74698795	0.017985706	0.624781339	0.591624038	168	6050.312788	1984.34792	12795129.52	31.4187242	243.0924841	0.951647887	0.659772072	0.988095238	4407.673536	2447.340829	70431649	55.29357135	1039.052008	403.7989194	16969943.13	37.04133241	4.345712968	9	0
SNC0052-MAP-40X-E04-hTERT-KO-4h	J09	2	DMSO	0	124	0.74864971	0.09872276	18.14771404	14.66225475	34.33870968	0.021588022	0.638123644	0.604404874	166	6097.319131	2001.409985	12632646.9	31.48206088	242.9181661	0.946829273	0.648693903	0.771084337	4377.636643	2437.910386	72154083.61	56.08814476	973.2756724	402.1007497	16642946.37	38.04703313	4.613438556	9	0
SNC0052-MAP-40X-E04-hTERT-KO-4h	K09	2	DMSO	0	90	0.730881714	0.104403179	11.82835157	4.987166275	32.5	0.027890107	0.623358194	0.582439173	159	5656.106627	1731.722651	13499478.45	29.96565234	268.0715776	0.941401575	0.636364773	0.572327044	4178.551811	2327.920492	73126043.77	55.48029423	990.1177025	389.4138777	17745201.67	37.72040526	4.341742422	9	0
SNC0052-MAP-40X-E04-hTERT-KO-4h	L09	2	DMSO	0	113	0.676162283	0.101675481	15.80798579	11.28670597	35.08849558	0.019190232	0.670635685	0.556075441	184	5952.952024	1951.204723	12746300.42	31.03197645	250.7829896	0.946429946	0.63869384	0.635869565	3893.159923	2168.380051	63312803.28	55.38686893	948.146476	347.5243154	15611402.9	35.42064449	4.203190988	9	0
SNC0052-MAP-40X-E04-hTERT-KO-4h	M09	2	DMSO	0	127	0.708926664	0.103202664	11.55236163	6.738229222	33.50393701	0.02391359	0.57741963	0.621170369	186	5999.987352	1879.121681	12378504.44	30.42708209	231.9438484	0.951486073	0.653716448	0.688172043	4335.772523	2390.680463	66493040.02	54.37834857	994.9112268	404.3319915	15477690.99	38.86466702	4.442277942	9	0
SNC0052-MAP-40X-E04-hTERT-KO-4h	N09	2	DMSO	0	136	0.752060171	0.093325996	12.02679851	7.045061203	35.47058824	0.020444615	0.598108854	0.566348731	194	6419.349434	2176.467993	13288323.12	32.88209838	238.2011486	0.949304134	0.654762332	0.716494845	4337.174981	2493.302034	62937954.6	56.65403727	1093.493302	510.0983809	16101856.82	43.15921576	4.150078626	9	0
SNC0052-MAP-40X-E04-hTERT-KO-4h	O09	2	DMSO	0	144	0.689365132	0.095144848	6.993111369	3.187586529	30.04166667	0.016568431	0.649097519	0.560421203	151	5897.628967	1885.819355	12766827.38	31.04971069	246.4745407	0.948846901	0.638805992	0.966887417	4227.753458	2354.300561	72560136.44	55.71386496	1117.532264	527.6559508	19677201.07	42.98110869	3.927520111	9	0
SNC0052-MAP-40X-E04-hTERT-KO-4h	P09	2	DMSO	0	164	0.717473816	0.099049522	21.47653513	17.64088932	33.6402439	0.024462571	0.606726993	0.576278398	185	6168.773928	2039.391077	12529720.94	31.68287714	236.6439647	0.949750407	0.653726898	0.897297297	4091.199635	2286.089985	63409475.69	54.54772852	1113.85877	509.620096	18052665.15	42.65302888	3.814107303	9	0
SNC0052-MAP-40X-E04-hTERT-KO-4h	A10	2	Paclitaxel	5	37	0.731798944	0.160829402	16.95826304	12.95400312	47.10810811	0.065541836	0.752749301	0.680369766	170	5439.38356	1992.055493	11913745.83	35.58136918	242.418575	0.943695264	0.650802161	0.217647059	5180.989981	3430.864473	61081349.52	65.74639908	1199.259845	612.3553791	13889763.65	45.82780101	4.302075475	9	0
SNC0052-MAP-40X-E04-hTERT-KO-4h	B10	2	Paclitaxel	5	53	0.648006175	0.077091025	22.34016138	19.13082114	41.30188679	0.02371936	0.558902603	0.41990911	134	6748.981488	1906.041912	16252649.3	28.25361436	271.4533506	0.941678982	0.60840555	0.462686567	5095.692153	3362.760928	67520302.97	63.01106068	1277.662235	741.7154429	18041679.08	54.0792619	3.873754996	9	0
SNC0052-MAP-40X-E04-hTERT-KO-4h	C10	2	Paclitaxel	5	46	0.77809957	0.117207442	16.18296941	11.39198206	43.63043478	0.026206891	0.658420826	0.622417586	161	5591.478268	1915.211257	13641409.63	34.3128608	261.729591	0.951131906	0.664248381	0.285714286	5440.930378	3399.13654	75707097.45	63.92851676	1109.584628	569.8560629	15546339.47	46.15827296	4.857903634	9	0
SNC0052-MAP-40X-E04-hTERT-KO-4h	D10	2	Paclitaxel	5	70	0.691498837	0.096534459	10.78084012	5.575625941	38.34285714	0.033476678	0.650039262	0.514609564	159	6039.92532	2119.422427	13901936.33	34.76050411	249.5115416	0.955355835	0.672741441	0.440251572	5899.531067	3750.883374	71885439.55	65.71745138	1340.324192	634.0818892	16332970.81	44.87214343	4.451085332	9	0
SNC0052-MAP-40X-E04-hTERT-KO-4h	E10	2	Paclitaxel	5	44	0.922286515	0.146225091	22.07411681	18.39337364	45.43181818	0.030965307	0.67464731	0.934828641	124	5094.490682	1606.708059	12419801.4	31.10334681	258.6864871	0.951195056	0.648198456	0.35483871	5644.208873	3695.506422	73011798.44	66.53885057	1130.827678	537.9435472	14605842.14	43.13246044	5.06840797	9	0
SNC0052-MAP-40X-E04-hTERT-KO-4h	F10	2	Paclitaxel	5	100	0.71436862	0.119102558	15.58327938	11.42118606	40.84	0.031878473	0.689603069	0.540988611	143	5665.205997	2008.98092	13165140.5	35.15851677	249.8988508	0.941426288	0.643599424	0.706293706	6301.195339	4360.838476	72457148.22	70.55892585	1295.13182	662.7541288	15144704.16	49.38978688	4.904618743	9	0
SNC0052-MAP-40X-E04-hTERT-KO-4h	G10	2	Paclitaxel	5	115	0.683192949	0.093727817	4.525267876	1.544464969	38.00869565	0.031666389	0.639948494	0.462452268	174	6252.247776	2180.467882	14604793.06	34.46477025	257.8290983	0.950272944	0.65970664	0.66091954	5832.502643	3797.806171	71731381.6	65.73517314	1280.536544	560.2572718	16156090.2	42.7848114	4.609264013	9	0
SNC0052-MAP-40X-E04-hTERT-KO-4h	H10	2	Paclitaxel	5	48	0.731188867	0.129585512	6.134160976	2.173098775	45.66666667	0.03642273	0.659647519	0.703104124	156	6089.05654	2060.680258	14450213.63	33.27169215	260.9412264	0.945593319	0.644834158	0.307692308	5980.048111	3772.686899	80872117.69	63.92587272	1256.824282	590.9377336	17235705.92	45.39437561	4.697994105	9	0
SNC0052-MAP-40X-E04-hTERT-KO-4h	I10	2	Paclitaxel	5	78	0.735144906	0.104933647	4.018083644	1.019377875	34.47435897	0.029387492	0.695096745	0.561031328	147	5982.0539	2012.300934	15148911.97	33.13740084	282.4517366	0.952188218	0.660849559	0.530612245	6706.474957	4225.418175	88289107.12	64.1324165	1502.499723	742.3300934	20140074.54	48.22648511	4.591467863	9	0
SNC0052-MAP-40X-E04-hTERT-KO-4h	J10	2	Paclitaxel	5	54	0.669396774	0.120532302	12.8703323	9.542566536	39.12962963	0.030629484	0.647586963	0.580418058	149	6087.829628	2040.898598	14378225.78	32.69192797	267.5240906	0.952543265	0.657774052	0.369127517	5959.154038	3901.742911	77858564.19	65.23576516	1360.640837	669.2551538	17893396.67	47.11728691	4.465181529	9	0
SNC0052-MAP-40X-E04-hTERT-KO-4h	K10	2	Paclitaxel	5	33	0.75620226	0.149924088	9.021158652	5.616332032	38.60606061	0.051935867	0.749572828	0.786567705	164	5223.110087	1706.20301	12656904.85	31.6958629	269.795696	0.950386527	0.649690317	0.201219512	5200.127169	3325.834081	65672677.68	64.34090906	1198.031015	540.1197272	15225655.97	41.74147868	4.411257002	9	0
SNC0052-MAP-40X-E04-hTERT-KO-4h	L10	2	Paclitaxel	5	41	0.898172876	0.11702685	11.82931967	5.603102024	44.29268293	0.027241479	0.665821787	0.988239826	161	5540.217906	1861.877774	13714167.63	33.78986396	261.6666031	0.947417923	0.669801328	0.254658385	5682.018804	3658.6773	71973591.42	65.32672467	1249.868955	585.8454493	16096557.24	44.25511147	4.587849906	9	0
SNC0052-MAP-40X-E04-hTERT-KO-4h	M10	2	Paclitaxel	5	57	0.75948459	0.100924127	8.596245383	4.141122059	33.40350877	0.026935347	0.623053404	0.519369666	165	5659.626884	1934.643106	14428591.36	33.81435682	271.7134079	0.956060131	0.669722582	0.345454545	5846.174326	3729.992582	76645476.18	64.76094384	1399.732968	667.9718091	18625466.28	45.84165914	4.233141981	9	0
SNC0052-MAP-40X-E04-hTERT-KO-4h	N10	2	Paclitaxel	5	77	0.693892925	0.112795044	12.30402306	6.889640562	42.18181818	0.027921858	0.661058652	0.491237985	160	5443.62432	1816.241531	13690075.76	33.77786515	271.204951	0.949061557	0.651027203	0.4875	5626.741999	3605.061129	78277279.44	64.16593048	1294.213484	624.2107458	18125158.49	44.66003288	4.406452527	9	0
SNC0052-MAP-40X-E04-hTERT-KO-4h	O10	2	Paclitaxel	5	95	0.739181184	0.112827491	11.1637746	6.117809424	44.38947368	0.042465578	0.647943824	0.607711228	172	5691.99377	2105.257306	12428669.23	36.11203551	238.0718767	0.947206011	0.655522107	0.558139535	5359.52468	3601.643339	62437825.07	67.12250884	1411.722634	785.273821	16496306.55	51.98935867	3.845498426	9	0
SNC0052-MAP-40X-E04-hTERT-KO-4h	P10	2	Paclitaxel	5	122	0.694055925	0.093168854	6.221188804	3.006526682	36.55737705	0.023721333	0.616154482	0.495732953	165	6012.24872	2161.888171	14069305.7	34.62091571	262.2114186	0.958489396	0.672633554	0.745454545	5653.922133	3687.591332	72827497.64	65.84527589	1492.928245	860.992858	19439103.87	51.08035911	3.942660953	9	0
SNC0052-MAP-40X-E04-hTERT-KO-4h	A11	2	Parthenolide	1.7	119	0.68288624	0.096079593	28.70644233	23.82716468	35.94957983	0.026771169	0.62205341	0.47555126	166	5633.26026	1841.476165	11469669.02	31.53303671	230.764408	0.947135553	0.644291034	0.722891566	4521.537296	2665.187008	67960869.45	58.85131825	992.3797783	422.0479375	14958673.8	40.43358458	4.589904211	9	0
SNC0052-MAP-40X-E04-hTERT-KO-4h	B11	2	Parthenolide	3.3	30	0.675035461	0.089322639	6.790988882	1.554772051	36.5	0.024197153	0.625688147	0.457518442	102	6358.239268	1885.684882	15253990.37	29.96764746	266.8071282	0.940662082	0.619756764	0.31372549	5601.753142	3315.766401	82659541.9	57.46549513	1282.502226	798.9152731	18547480.5	56.39985784	4.370893349	9	0
SNC0052-MAP-40X-E04-hTERT-KO-4h	C11	2	Parthenolide	6.6	43	0.763922088	0.090504584	18.88405788	13.95678955	31.11627907	0.017044988	0.645197434	0.508968536	135	5423.166197	1703.562981	14281027.76	30.75348901	286.3540287	0.938708009	0.611061362	0.318518519	5833.122302	2710.829877	78113157.14	44.97138897	1245.483287	475.2681287	16440732.41	33.89105972	4.873596116	9	0
SNC0052-MAP-40X-E04-hTERT-KO-4h	D11	2	Parthenolide	12.4	36	0.708788412	0.114824732	17.0199264	7.723070516	60.33333333	0.057329332	0.650534428	0.487891653	150	4647.807612	1690.9884	6903398.58	35.1169904	155.9889859	0.943408182	0.639945513	0.24	5995.606548	3301.647645	30571543.58	54.04709789	1175.139063	476.2658678	5823292.933	39.23590202	5.103824576	9	0
SNC0052-MAP-40X-E04-hTERT-KO-4h	E11	2	Parthenolide	25	9	0.776770806	0.100887403	8.639344666	5.065682597	63	0.11940394	0.567721147	0.344561571	38	3394.966822	1197.055477	2412297.5	33.66020179	73.78518215	0.978706949	0.709218385	0.236842105	5101.043213	3188.707187	17208793.55	64.92144913	1025.297007	468.3328659	3814655.737	43.19825644	4.741013897	9	0
SNC0052-MAP-40X-E04-hTERT-KO-4h	F11	2	Parthenolide	50	7	0.63203043	0.140871578	18.84065029	14.53479445	47.57142857	0.106121167	0.845052858	0.575666139	66	4267.161044	1482.547611	2195967.394	32.9727107	57.62456213	0.967144615	0.691993851	0.106060606	4311.659596	2672.756631	12162169.52	62.23638931	863.1973212	341.3089599	2578051.894	37.7001772	5.010962845	9	0
SNC0052-MAP-40X-E04-hTERT-KO-4h	G11	2	IBZ37	1.7	85	0.752865078	0.098610088	19.94269477	13.8655777	33.72941176	0.023618091	0.641779495	0.550007315	150	5449.47363	1646.553223	11994969.79	28.92282708	247.7389597	0.95512294	0.654824965	0.566666667	4251.332736	2306.803052	77350599.39	53.95375998	969.9955097	468.5803095	17448617.73	40.85959322	4.562504499	9	0
SNC0052-MAP-40X-E04-hTERT-KO-4h	H11	2	IBZ37	3.3	138	0.759423524	0.086439353	11.98011411	8.56499712	40.46376812	0.02631046	0.572115501	0.627802277	165	6095.55835	2011.381108	12290761.18	31.71860736	231.9951191	0.949565446	0.655743233	0.878787879	4439.143465	2474.07949	72995002.61	56.07211265	1042.049727	419.1109867	17347279.86	38.86427788	4.336767931	9	0
SNC0052-MAP-40X-E04-hTERT-KO-4h	I11	2	IBZ37	6.6	108	0.684881827	0.104971975	16.18026213	12.91150394	34.01851852	0.019865604	0.646115079	0.514024307	127	6224.543874	1739.639504	14764310.39	27.92719824	266.671594	0.945952986	0.627261138	1.047244094	4341.292334	2558.958029	72392433.44	56.84202774	1139.653731	558.9159212	19184684.87	43.19810829	3.756820471	9	0
SNC0052-MAP-40X-E04-hTERT-KO-4h	J11	2	IBZ37	12.4	55	0.685473168	0.10058646	13.16086827	7.4695086	40.32727273	0.021393115	0.641030886	0.587673529	118	5783.430137	1683.9431	12942415.19	28.96230175	250.5294151	0.943547796	0.625648509	0.491525424	4789.595121	2822.668448	75610892.47	57.87491907	1169.903128	592.1631497	19170414.18	45.90413384	4.214886285	9	0
SNC0052-MAP-40X-E04-hTERT-KO-4h	K11	2	IBZ37	25	130	0.702722721	0.09778242	18.89625265	15.07879857	41.93076923	0.028082863	0.601162385	0.524185865	185	6433.021579	2146.768567	12575942.58	31.87665838	234.4377483	0.950470421	0.652411945	0.713513514	4355.387856	2430.896326	69407459.96	55.34688479	1060.278492	486.5248498	17263100.05	42.29656092	4.206318603	9	0
SNC0052-MAP-40X-E04-hTERT-KO-4h	L11	2	IBZ37	50	170	0.773818185	0.092619011	11.37593061	8.470303047	28.61764706	0.018122654	0.644979472	0.613449148	168	5469.683475	1772.778352	12326118.19	31.39782303	253.8118549	0.952196887	0.662827877	1.023809524	4264.1695	2448.089348	69820440.82	57.31106797	1035.591163	444.3386469	17460663.06	39.81335292	4.293794869	9	0
SNC0052-MAP-40X-E04-hTERT-KO-4h	M11	2	IBZ36	1.7	106	1.005364757	0.100625528	37.11315952	32.53075188	36.30188679	0.017575083	0.632265181	0.756072891	155	6111.494078	1919.600271	13215190.48	30.68709143	247.3157066	0.955340365	0.654107925	0.696774194	4288.986647	2373.766193	75291393.06	54.98203977	1056.174603	486.9248013	18657712.95	43.3375854	4.145976305	9	0
SNC0052-MAP-40X-E04-hTERT-KO-4h	N11	2	IBZ36	3.3	174	0.654383952	0.08084252	13.7526097	9.637834106	30.98850575	0.020809354	0.624115778	0.459069792	161	6173.898024	2013.393769	12940947.72	31.63607637	243.1759317	0.947375893	0.646539264	1.111801242	4503.316971	2564.718656	70246434.73	57.22888068	1124.993434	541.3163934	18408473.17	43.92654391	4.135053681	9	0
SNC0052-MAP-40X-E04-hTERT-KO-4h	O11	2	IBZ36	6.6	104	0.68160816	0.092383879	6.139882346	3.453128372	29.11538462	0.017763801	0.667585606	0.559574799	164	5909.972643	1962.738428	13960845.29	32.39223946	269.7737543	0.946737793	0.643607967	0.652439024	4365.828408	2466.925552	73423470.62	57.1939666	1137.189824	533.9911886	19473069.6	45.23852583	3.948339898	9	0
SNC0052-MAP-40X-E04-hTERT-KO-4h	P11	2	IBZ36	12.4	141	0.631484799	0.099530684	15.72095278	9.215002625	38.4964539	0.023385502	0.627547745	0.518469969	168	5810.714384	1903.261168	11517024.31	31.45873801	231.2872211	0.945631081	0.637279204	0.851190476	4140.014348	2307.439078	67276212.64	56.02174335	1105.83205	566.6121982	17291811.05	40.42104588	4.086689972	9	0
SNC0052-MAP-40X-E04-hTERT-KO-4h	A12	2	IBZ36	25	102	0.766583876	0.110250231	10.72601541	7.742066435	32.05882353	0.023591156	0.657017761	0.703526568	158	6026.993761	2019.870562	13165887.16	32.75126919	250.6925125	0.941782623	0.642706232	0.651898734	4467.815015	2671.637099	73277301.35	60.02179237	1061.705685	476.2978429	18017002.36	42.59244457	4.304013588	9	0
SNC0052-MAP-40X-E04-hTERT-KO-4h	B12	2	IBZ36	50	76	0.717988543	0.080858906	16.95599948	12.68636533	36.48684211	0.024888845	0.590695203	0.487426463	145	6066.26288	1732.575148	13173972.46	27.75418533	252.4704222	0.934643893	0.607669682	0.551724138	4989.84104	2879.788555	71310637.97	57.52953718	1226.234069	570.6905996	17187016.83	43.15515659	4.227004142	9	0
SNC0052-MAP-40X-E04-hTERT-KO-4h	C12	2	IBZ35	1.7	223	0.717996462	0.096853626	15.29198931	12.12287132	31.02690583	0.019046512	0.646157559	0.603972038	150	6392.149465	2269.944913	12510227.97	34.06783613	228.4048105	0.945310019	0.647517284	1.513333333	4462.845661	2595.854133	68666090.97	58.48217318	1162.744332	548.1955789	18240478.19	44.20160362	3.950544744	9	0
SNC0052-MAP-40X-E04-hTERT-KO-4h	D12	2	IBZ35	3.3	74	0.77173297	0.095499993	30.69646842	25.37420608	45.43243243	0.035793094	0.572535732	0.590957727	146	6047.81183	1841.27903	12599204.16	29.61035055	234.5504455	0.947998157	0.634360186	0.51369863	4733.282945	2519.815537	78592283.21	53.03456381	1071.463022	505.4650705	18246885.29	41.6886751	4.5109884	9	0
SNC0052-MAP-40X-E04-hTERT-KO-4h	E12	2	IBZ35	6.6	138	0.657608608	0.092061903	13.49754948	10.32155658	31.43478261	0.020715038	0.619398151	0.48687845	172	6148.502355	1980.081432	13132811.66	31.47620763	242.8888123	0.954361624	0.654586629	0.808139535	4741.904414	2867.599623	74125080.66	60.19728899	1101.344345	511.1894026	17901908.1	44.37350709	4.42944142	9	0
SNC0052-MAP-40X-E04-hTERT-KO-4h	F12	2	IBZ35	12.4	91	0.700912141	0.117560748	13.8066084	8.796566003	34.45054945	0.02192439	0.671836254	0.652280722	161	5847.291931	1782.984522	13536413.96	29.42832479	260.9276806	0.939542796	0.617579519	0.565217391	4481.80284	2371.964717	77264676.79	53.01626271	987.7823261	406.2281509	17352333.66	38.36678855	4.581702016	9	0
SNC0052-MAP-40X-E04-hTERT-KO-4h	G12	2	IBZ35	25	120	0.712643279	0.088686752	20.40477789	13.16655698	32.4	0.021236733	0.638634314	0.540170771	159	6569.194059	2172.260227	13469555.97	32.24665684	237.41868	0.950559699	0.654248303	0.773584906	4726.689827	2569.075062	75473369.35	54.55401726	1114.182002	473.135577	18289267.23	39.84822894	4.371815297	9	0
SNC0052-MAP-40X-E04-hTERT-KO-4h	H12	2	IBZ35	50	119	0.676216824	0.077940995	5.105437116	2.104914364	30.07563025	0.01830537	0.609841701	0.476901973	109	5984.107933	1917.740075	15226807.73	31.63691252	282.1677048	0.942930798	0.641858018	1.110091743	4996.857939	2788.475857	100654438.4	55.18085724	1271.455382	556.5808902	26354562.82	41.45710581	4.027997377	9	0
SNC0052-MAP-40X-E04-hTERT-KO-4h	I12	2	Paclitaxel	1.7	69	0.725351024	0.106004894	9.741163373	6.48295789	35.08695652	0.024572403	0.668010765	0.546435638	151	5683.177467	1912.546473	14138712.93	33.268545	269.7347586	0.958727328	0.669290906	0.456953642	5455.54433	3270.766982	73532139.09	61.17485099	1296.771701	549.7376639	17556420.92	39.75617588	4.150448646	9	0
SNC0052-MAP-40X-E04-hTERT-KO-4h	J12	2	Paclitaxel	3.3	71	0.681852593	0.104437509	17.03566889	12.88711565	41.23943662	0.030014256	0.651310336	0.507103563	165	5786.417624	1969.519838	14140148.43	34.19993138	260.9405655	0.950947108	0.658885785	0.436363636	5771.683479	3723.371025	70487574.98	66.22911092	1336.157215	606.4766299	16348744.39	43.75257666	4.377312049	9	0
SNC0052-MAP-40X-E04-hTERT-KO-4h	K12	2	Paclitaxel	6.6	66	0.639311242	0.116089607	19.20588862	12.46946725	42.68181818	0.039309055	0.696255859	0.558746883	145	5685.537577	1988.362757	13391972.89	34.35632657	259.3288858	0.95495692	0.658165219	0.462068966	5891.038621	3992.822707	70691536.27	69.85260845	1362.653325	678.7177599	16712860.73	47.41869755	4.434113515	9	0
SNC0052-MAP-40X-E04-hTERT-KO-4h	L12	2	Paclitaxel	12.4	113	0.699462678	0.120086444	7.716692632	4.458116118	36.84070796	0.034203905	0.667356603	0.54599292	162	6260.674268	2186.627985	14372323.64	33.62730041	262.3076364	0.941503222	0.641807386	0.703703704	5845.981585	3908.837439	72712182.27	67.89899301	1331.022449	654.9120326	16843966.78	46.60514411	4.490014831	9	0
SNC0052-MAP-40X-E04-hTERT-KO-4h	M12	2	Paclitaxel	25	55	0.640156758	0.096271842	14.6317685	8.818368641	42.50909091	0.04332846	0.623842961	0.47082755	148	5466.586372	1782.635486	12666112.07	32.20270585	248.0902961	0.955925044	0.663426908	0.371621622	5785.637665	3741.634941	81222388.48	64.67557931	1330.024961	774.230702	19028246.84	49.48921707	4.417446761	9	0
SNC0052-MAP-40X-E04-hTERT-KO-4h	N12	2	Paclitaxel	50	67	0.652383038	0.101582549	8.53409588	5.360316223	36.7761194	0.028857318	0.654842075	0.457223225	148	5824.375893	2020.615944	13227445.24	33.87943401	248.1912351	0.948193915	0.646375441	0.459459459	6014.820361	3887.740523	78448606.11	65.59437181	1443.146839	739.6957747	19164939.5	47.44252219	4.294387543	9	0
SNC0052-MAP-40X-E04-hTERT-KO-4h	O12	2	Parthenolide	1.7	158	0.68466783	0.086054863	13.06662204	9.458777534	33.51265823	0.023669737	0.585607759	0.490828713	180	5826.292602	1881.222172	11451514.19	31.33803693	221.9054512	0.947153307	0.653920133	0.9	4411.05	2422.870396	64448982.89	55.58161331	1119.377307	579.8799546	16900810.32	45.04955565	4.013183577	9	0
SNC0052-MAP-40X-E04-hTERT-KO-4h	P12	2	Parthenolide	3.3	112	0.72911041	0.084087727	23.48313958	19.86140637	39.19642857	0.025038583	0.574213996	0.530218925	157	5779.361412	1836.316744	13791961.19	30.92661225	265.9134736	0.945687981	0.631583431	0.719745223	4711.394631	2326.053889	76728769.42	48.95218708	1400.457478	596.5538891	22847127.64	39.37279498	3.455179638	9	0
SNC0052-MAP-40X-E04-hTERT-KO-4h	A13	2	Parthenolide	6.6	20	0.757305997	0.086230246	62.61977496	58.20851069	44.35	0.023198963	0.516052996	0.412080854	144	5128.81285	1603.367212	13248555.31	30.86191338	280.7576207	0.946817733	0.636356739	0.138888889	5068.405981	2431.847706	72186013.92	46.14431384	1115.292268	469.7895025	15201281.83	36.31610688	4.659548819	9	0
SNC0052-MAP-40X-E04-hTERT-KO-4h	B13	2	Parthenolide	12.4	20	0.730403895	0.103136436	28.54748092	24.66872935	46.65	0.038091406	0.665187608	0.391528042	168	4381.682527	1586.865242	6352719.161	35.03342569	151.192783	0.939416267	0.629787652	0.125	5154.809231	2645.54943	30867088.84	50.56700072	1046.537405	368.8771123	6164862.304	33.77571162	4.974928738	9	0
SNC0052-MAP-40X-E04-hTERT-KO-4h	C13	2	Parthenolide	25	0	Non Num�rique	Non Num�rique	Non Num�rique	Non Num�rique	Non Num�rique	Non Num�rique	Non Num�rique	Non Num�rique	38	3584.901364	1304.268067	2579078.237	34.79335016	76.13248815	0.986267581	0.757987803	0	4996.766975	3372.959885	17005489.05	66.96902443	1160.435563	556.7022724	4641319.605	41.5384858	3.919187522	9	0
SNC0052-MAP-40X-E04-hTERT-KO-4h	D13	2	Parthenolide	50	5	0.556362704	0.114179977	15.57600741	10.46335583	80.2	0.112737587	0.863534482	0.358159886	44	3802.207879	1287.472633	2228562.341	32.16174113	63.47574015	0.980443678	0.734888112	0.113636364	4561.204811	2819.650399	12039917.93	57.34280159	1056.362577	594.0484197	3218904.614	41.90464945	4.163566531	9	0
SNC0052-MAP-40X-E04-hTERT-KO-4h	E13	2	IBZ37	1.7	71	0.681237629	0.088611193	14.28250636	9.122491565	34.64788732	0.024160576	0.618178267	0.464545693	176	5927.643448	1850.869379	12360192.19	30.26971588	235.1865018	0.951276621	0.658386825	0.403409091	4630.191068	2571.909429	69463063.75	54.8955313	964.8692045	401.9959904	14584186.23	39.19298675	4.849174851	9	0
SNC0052-MAP-40X-E04-hTERT-KO-4h	F13	2	IBZ37	3.3	97	0.687974322	0.094927827	15.29624972	11.69266577	31.58762887	0.014758822	0.631731722	0.536693112	166	6190.943494	2051.207137	13595928.91	32.40381874	252.0456371	0.943273344	0.641086277	0.590361446	4379.596532	2664.98155	68854525.32	61.17954483	1070.120546	496.0526683	17434308.49	44.69516652	4.308550122	9	0
SNC0052-MAP-40X-E04-hTERT-KO-4h	G13	2	IBZ37	6.6	100	0.657386309	0.077270187	20.0700508	12.48088921	32.03	0.021750758	0.593585958	0.424942078	165	6317.50014	1989.539862	13947924.48	30.49244417	248.4719307	0.953402486	0.656058119	0.618181818	4558.19277	2487.168738	72930715.6	55.05553601	1054.838962	457.2282771	17176772.75	40.25897236	4.410331481	9	0
SNC0052-MAP-40X-E04-hTERT-KO-4h	H13	2	IBZ37	12.4	68	0.77130533	0.092169598	16.15152823	10.57631865	34.70588235	0.018467398	0.626223973	0.56847376	152	5973.902908	1927.720706	13477954.96	31.13459808	259.2718557	0.94926869	0.647946303	0.467105263	4451.314713	2556.3041	71073689.67	57.51452008	1052.785858	448.7287969	17101682.97	40.77272687	4.363319594	9	0
SNC0052-MAP-40X-E04-hTERT-KO-4h	I13	2	IBZ37	25	115	0.725273901	0.079019017	9.249456557	4.585789333	30.64347826	0.016390051	0.609090081	0.507564127	153	6374.444309	2068.864593	13193063.71	31.3548706	238.7412415	0.949356449	0.640259184	0.758169935	4584.874407	2649.43312	72158110.19	57.67228867	1106.351585	629.5322513	18388259.34	50.60645294	4.25462679	9	0
SNC0052-MAP-40X-E04-hTERT-KO-4h	J13	2	IBZ37	50	125	0.676086951	0.098364193	11.30954022	6.952228498	39.776	0.022022359	0.61919246	0.481520092	166	5727.219621	1754.208248	13136855.72	29.77971586	256.9906966	0.941300293	0.646778159	0.753012048	4227.94096	2413.417947	69937802.08	56.57588036	984.7805612	409.9098818	16914196.13	38.97479367	4.403100453	9	0
SNC0052-MAP-40X-E04-hTERT-KO-4h	K13	2	IBZ36	1.7	101	0.822699858	0.099024319	26.36402491	21.58542374	34.76237624	0.020601445	0.624614312	0.648025483	164	5772.083684	1797.132963	13270022.64	30.17693654	262.3754151	0.946196682	0.650489865	0.634146341	4347.216617	2394.598731	74266926.64	55.23182251	1071.60736	539.0757434	18495014.91	42.54176314	4.212456995	9	0
SNC0052-MAP-40X-E04-hTERT-KO-4h	L13	2	IBZ36	3.3	63	0.697845561	0.100940263	9.047378708	5.791402183	37.01587302	0.030758392	0.635538443	0.532803835	163	5724.05839	1851.5232	12395550.83	31.11209805	242.2854128	0.952890365	0.643382164	0.429447853	4040.338915	2306.861434	65458699.26	56.60803298	936.3994203	382.5071897	15186700.64	38.23643686	4.425826733	9	0
SNC0052-MAP-40X-E04-hTERT-KO-4h	M13	2	IBZ36	6.6	144	0.721993233	0.092323478	11.16264015	7.84697792	34.42361111	0.028072539	0.642837217	0.540451492	183	5868.414764	2037.783887	11130815.17	33.26198337	222.5203555	0.947564485	0.644733539	0.792349727	4280.256754	2509.710489	63785515.16	58.44572328	1056.071205	560.766604	15553786.66	43.18554791	4.352556757	9	0
SNC0052-MAP-40X-E04-hTERT-KO-4h	N13	2	IBZ36	12.4	132	0.675882321	0.104366256	12.40022787	8.432880924	32.41666667	0.026036164	0.627568509	0.576614958	179	6233.469678	2097.568864	12390419.83	31.95525739	233.1869004	0.948504928	0.64118759	0.74301676	4305.659015	2526.169599	63454538.94	58.16325167	1042.435812	495.3972354	15883017.8	42.58901047	4.279506181	9	0
SNC0052-MAP-40X-E04-hTERT-KO-4h	O13	2	IBZ36	25	117	0.675685835	0.080631623	6.673020953	3.114989465	32.98290598	0.024201835	0.588632369	0.472227888	157	6058.750015	1987.213148	13349592.31	31.46008813	253.7679663	0.955713017	0.651305217	0.770700637	4260.485068	2378.052463	74887820.17	55.5793176	1147.281388	563.232974	20571167.13	45.60575036	3.790012369	9	0
SNC0052-MAP-40X-E04-hTERT-KO-4h	P13	2	IBZ36	50	131	0.715987353	0.093083403	9.580005767	6.357752205	30.72519084	0.024278853	0.65757131	0.59193407	172	6309.463778	2128.559046	13147721.72	32.36226952	248.0677472	0.944390013	0.635100525	0.761627907	3969.83966	2237.807085	62399014.16	55.85117479	1102.168104	509.3757703	17842435.97	42.327092	3.687614725	9	0
SNC0052-MAP-40X-E04-hTERT-KO-4h	A14	2	IBZ35	1.7	63	0.695709226	0.08720074	8.903863852	6.024447447	35.3015873	0.024296235	0.613878345	0.492371095	166	5897.249612	1922.900344	12260735.14	31.48177932	232.3034986	0.949830423	0.656494732	0.391566265	4185.055738	2399.725829	64241076.78	56.18018599	992.1438699	518.2491753	15390599.03	41.93902962	4.449337974	9	0
SNC0052-MAP-40X-E04-hTERT-KO-4h	B14	2	IBZ35	3.3	80	0.699878235	0.094860364	7.104581155	4.167464466	32.475	0.020263496	0.643890508	0.568987676	198	5948.540311	1911.9794	12068118.62	30.94429814	234.2272077	0.950834634	0.639841984	0.409090909	3948.107544	2229.631051	59644604.88	55.90015972	928.4871856	382.9401823	14364270.82	39.05544279	4.309294676	9	0
SNC0052-MAP-40X-E04-hTERT-KO-4h	C14	2	IBZ35	6.6	145	0.709143741	0.080405899	10.85369016	6.986978515	33.48275862	0.018171186	0.57802831	0.472680774	180	6497.188963	2097.396274	13496854.64	31.26279397	241.5399548	0.946732068	0.650784529	0.811111111	4669.662088	2481.33334	73988372.68	53.30703081	1002.486356	408.8139439	15987831.03	39.27914645	4.724508849	9	0
SNC0052-MAP-40X-E04-hTERT-KO-4h	D14	2	IBZ35	12.4	118	0.813845415	0.096265619	12.96785645	9.570601069	33.21186441	0.023458531	0.621800366	0.675105452	150	5919.494826	1847.707937	13543109.16	30.21160736	252.3624065	0.941699603	0.636337407	0.806666667	4338.476274	2277.895821	73163223.23	52.62901697	976.6138791	345.2097507	16614730.04	34.0966239	4.522232863	9	0
SNC0052-MAP-40X-E04-hTERT-KO-4h	E14	2	IBZ35	25	93	0.691327857	0.104047141	18.11808104	12.15866625	36.93548387	0.025460758	0.60237067	0.605291921	149	6299.911795	2037.017224	13664204.81	30.36095351	253.9982988	0.946450198	0.643052978	0.644295302	4397.246646	2493.581395	76440882.37	55.63496207	993.83646	427.89095	17550263.02	39.91770968	4.502951903	9	0
SNC0052-MAP-40X-E04-hTERT-KO-4h	F14	2	IBZ35	50	160	0.749704611	0.116515983	15.12068824	9.697411463	35	0.019428123	0.65216185	0.652524389	178	5805.190954	1771.859415	13235540.94	29.642333	253.954475	0.948306853	0.652844759	0.91011236	4137.726468	2200.769917	67731745.48	52.51903297	974.6610287	350.2568338	16447191.51	34.78355774	4.257729995	9	0
SNC0052-MAP-40X-E04-hTERT-KO-4h	G14	2	Paclitaxel	1.7	65	0.77417345	0.122861404	14.18916014	9.52020015	49.49230769	0.035366071	0.688718635	0.60173866	166	5390.117606	1914.607731	13925094.51	35.64934061	274.3246805	0.949672864	0.659803277	0.415662651	5389.789692	3385.461268	76181708.22	64.42268469	1310.550044	583.6693101	18550822.73	43.26653133	4.075397178	9	0
SNC0052-MAP-40X-E04-hTERT-KO-4h	H14	2	Paclitaxel	3.3	55	0.76962645	0.128835077	14.00130605	10.06729457	45.14545455	0.030599363	0.671045728	0.758464863	153	5560.170402	1844.24689	14045320.38	33.34679446	269.8022624	0.951079917	0.648522579	0.366013072	5514.105042	3584.010126	71428211.35	65.88564788	1254.987143	609.7328075	16630324.5	45.36485762	4.442314748	9	0
SNC0052-MAP-40X-E04-hTERT-KO-4h	I14	2	Paclitaxel	6.6	47	0.717231278	0.107941258	16.68587794	10.6093459	36.63829787	0.030051991	0.620816634	0.573742977	162	5459.786765	1778.983078	13288279.07	32.15547757	259.8514639	0.947612727	0.654390754	0.290123457	5150.721054	3337.558476	64320785.52	65.13415079	1213.370282	552.5126189	14873371.04	42.04099063	4.285955377	9	0
SNC0052-MAP-40X-E04-hTERT-KO-4h	J14	2	Paclitaxel	12.4	60	0.74981722	0.101918736	23.62466719	19.74362375	42.9	0.030327637	0.631370878	0.484116264	175	5201.481996	1594.338716	12833613.93	29.53378478	263.4436202	0.949126627	0.647501343	0.348571429	4817.668522	3003.442471	66338495.21	61.68796729	1091.748553	469.4910138	14768188.76	38.81101874	4.291805369	9	0
[truncated: 2 more rows]
