# Supplementary material for: Mathematical modeling of the microtubule detyrosination/tyrosination cycle for cell-based drug screening design
Source: PLoS Comput Biol. 2022 Jun 27;18(6):e1010236. doi: 10.1371/journal.pcbi.1010236 (PMC9236252; doi:10.1371/journal.pcbi.1010236)
Supplement: S1 Data — (ZIP) [file pcbi.1010236.s006.zip › DATA-S1-Quantification-Inhibition/hcs_data_and_processing/RAWDATA-hTERT_MEF_Data_MEF_Screen_Average.csv]

Plate Name	Well Position	Class	Classification Confidence	Compound1	Concentration	Column	Row	Micronuclei Selected - Number of Objects	Micronuclei Selected - Fraction of Nucleus Intensity - Mean per Well	Micronuclei Selected - Relative Intensity to Border - Mean per Well	Micronuclei Selected - Distance from Nucleus [px] - Mean per Well	Micronuclei Selected - Gap to Nucleus [px] - Mean per Well	Micronuclei Selected - Area of Micronucleus [px²] - Mean per Well	Micronuclei Selected - Fraction of Nucleus Area - Mean per Well	Micronuclei Selected - Compactness - Mean per Well	Micronuclei Selected - Micronucleus to Cytoplasm Intensity - Mean per Well	Nuclei Selected Border - Number of Objects	Nuclei Selected Border - Intensity Nucleus Hoechst Mean - Mean per Well	Nuclei Selected Border - Intensity Nucleus Hoechst StdDev - Mean per Well	Nuclei Selected Border - Intensity Nucleus Hoechst Sum - Mean per Well	Nuclei Selected Border - Intensity Nucleus Hoechst CV [%] - Mean per Well	Nuclei Selected Border - Morpho Nucleus Area [µm²] - Mean per Well	Nuclei Selected Border - Morpho Nucleus Roundness - Mean per Well	Nuclei Selected Border - Morpho Nucleus Ratio Width to Length - Mean per Well	Nuclei Selected Border - Number of Micronuclei - Mean per Well	Nuclei Selected Border - Intensity Cytoplasm A488/Tyr Mean - Mean per Well	Nuclei Selected Border - Intensity Cytoplasm A488/Tyr StdDev - Mean per Well	Nuclei Selected Border - Intensity Cytoplasm A488/Tyr Sum - Mean per Well	Nuclei Selected Border - Intensity Cytoplasm A488/Tyr CV [%] - Mean per Well	Nuclei Selected Border - Intensity Cytoplasm A647/deTyr Mean - Mean per Well	Nuclei Selected Border - Intensity Cytoplasm A647/deTyr StdDev - Mean per Well	Nuclei Selected Border - Intensity Cytoplasm A647/deTyr Sum - Mean per Well	Nuclei Selected Border - Intensity Cytoplasm A647/deTyr CV [%] - Mean per Well	Nuclei Selected Border - Ratio Tyr/deTyr - Mean per Well	Number of Analyzed Fields
SNC0052-MAP-40X-E04-MEF-WT-1h	A01	0	1	DMSO	0	1	1	94	0.550136696	0.118528557	16.29826609	12.70387047	38.09574468	0.020525014	0.688029845	0.456545762	251	5549.349818	2108.146939	10070302.41	37.20988983	203.7676488	0.971450826	0.686801622	0.414342629	5055.469926	2789.494802	59518098.14	54.90234054	469.5486737	63.56602363	5435028.315	12.9372359	10.78328086	9
SNC0052-MAP-40X-E04-MEF-WT-1h	B01	0	1	DMSO	0	1	2	97	0.553550323	0.11699564	12.48962629	9.108756751	40.70103093	0.02392057	0.668811728	0.451762492	257	5450.785657	1991.8495	9850448.156	35.770085	205.3646542	0.969692938	0.69483735	0.424124514	5615.215883	2959.753822	61579515.46	52.528272	467.9940929	60.89425631	5159207.206	12.4501057	11.99065502	9
SNC0052-MAP-40X-E04-MEF-WT-1h	C01	0	1	DMSO	0	1	3	82	0.684603234	0.113792621	51.95960949	45.56114853	35.3902439	0.019572553	0.676332667	0.514574724	246	5436.532801	2030.012584	9881943.659	36.33092201	209.6233792	0.968711213	0.69078297	0.341463415	4939.189739	2693.527163	58103184.07	54.34422889	472.1221128	62.52834155	5508160.037	12.71665933	10.44407995	9
SNC0052-MAP-40X-E04-MEF-WT-1h	D01	0	1	DMSO	0	1	4	65	0.62530054	0.107255029	29.63771174	25.07162519	40.76923077	0.022409525	0.666735858	0.403573754	224	5216.278919	1939.510089	8937474.031	36.41981202	196.0087104	0.970499589	0.675584578	0.334821429	5170.063124	2827.616646	59100305.42	53.90639249	463.9716809	61.57009543	5293562.375	12.7465654	11.0981592	9
SNC0052-MAP-40X-E04-MEF-WT-1h	E01	0	1	DMSO	0	1	5	119	0.55706924	0.119237735	16.71212486	13.13876847	39.64705882	0.023787672	0.702178055	0.449404631	271	5441.75968	2031.90402	10032042.69	36.38391908	208.4248847	0.967678462	0.689458481	0.468634686	5080.44953	2657.959175	56076806.04	52.60187887	474.1673683	67.6773295	5324947.76	13.64741036	10.6970373	9
SNC0052-MAP-40X-E04-MEF-WT-1h	F01	0	1	DMSO	0	1	6	81	0.618087205	0.114001766	15.10606747	9.870936776	34.98765432	0.023374686	0.68471053	0.581519066	277	5540.296189	2081.590218	9890760.549	36.19090573	204.1685066	0.968867625	0.690097468	0.324909747	5165.568501	2748.559563	57400614.34	52.69689933	479.4649455	74.26058013	5277248.975	14.72934665	10.77677039	9
SNC0052-MAP-40X-E04-MEF-WT-1h	G01	0	1	DMSO	0	1	7	106	0.600588855	0.139632351	17.48004771	10.4576327	34.50943396	0.023323154	0.739725231	0.643817432	275	5702.664202	2163.800514	10366649.12	35.99225831	208.9778091	0.973803131	0.711269748	0.436363636	5219.865447	2795.819168	61331912.56	53.48890566	474.2999656	67.64052808	5551830.316	13.65937448	10.99838611	9
SNC0052-MAP-40X-E04-MEF-WT-1h	H01	0	1	DMSO	0	1	8	101	0.535892433	0.110709482	18.0069145	12.35718903	35.20792079	0.023915158	0.69090779	0.407014491	253	5703.938146	2185.959153	10619873.83	36.61908103	211.6819858	0.970714568	0.689024538	0.458498024	5150.213702	2834.920528	58397888.25	55.21986765	476.41841	69.18031039	5459108.763	13.69888807	10.82330338	9
SNC0052-MAP-40X-E04-MEF-WT-1h	I01	0	1	DMSO	0	1	9	111	0.585020832	0.118010893	17.03193965	9.681063945	34.62162162	0.018493533	0.682785177	0.452527048	292	6055.898137	2350.805517	11129400.67	37.4321083	210.5414448	0.965711066	0.688382794	0.421232877	5224.523648	2863.145691	55083628	55.09014615	490.4529019	86.52912436	5229236.699	16.82438756	10.66591171	9
SNC0052-MAP-40X-E04-MEF-WT-1h	J01	0	1	DMSO	0	1	10	89	0.627139915	0.119710119	18.60352571	13.43258978	34.37078652	0.020375576	0.69907979	0.644960826	266	5759.82819	2080.19073	10393009.05	35.55960341	208.3863324	0.96875761	0.68283095	0.387218045	5438.940825	2902.783545	59986884.49	53.49105974	481.1491372	79.15809808	5532001.932	15.76915856	11.31655195	9
SNC0052-MAP-40X-E04-MEF-WT-1h	K01	0	1	DMSO	0	1	11	132	0.575363972	0.111792263	16.21619685	9.830492477	34.0530303	0.017945751	0.673905741	0.496984927	235	5732.22942	2143.360914	10578617.41	36.50136101	210.0703201	0.969887931	0.685943016	0.604255319	5397.831125	2744.314009	66325356.2	51.12096329	517.3842132	128.6044858	6479534.119	23.33609824	10.52569969	9
SNC0052-MAP-40X-E04-MEF-WT-1h	L01	0	1	DMSO	0	1	12	138	0.572699266	0.113181929	18.24211913	12.13022101	34.38405797	0.021245128	0.684134868	0.494544937	263	6099.83463	2338.874089	10371449.43	36.8615363	199.827082	0.964615482	0.678290388	0.596958175	5568.021786	3102.669881	59531607.83	55.85436307	497.4251497	98.00652744	5389637.707	18.18556928	11.26698344	9
SNC0052-MAP-40X-E04-MEF-WT-1h	M01	0	1	DMSO	0	1	13	53	0.580511513	0.127374672	34.71595965	30.1861132	38.47169811	0.019461192	0.680592	0.501840449	253	5718.419324	2188.943736	10723251.84	37.96122057	210.1764952	0.96816408	0.68460534	0.217391304	5685.894812	3215.311046	64436671.01	56.50811442	490.8280999	87.10591848	5547496.427	16.13393815	11.60847595	9
SNC0052-MAP-40X-E04-MEF-WT-1h	N01	0	1	DMSO	0	1	14	73	0.591467234	0.109412661	14.31078957	10.99047281	35.82191781	0.015980133	0.729811984	0.485929729	225	5984.256238	2295.266631	10318187.35	37.72374864	202.3891993	0.963958156	0.677526552	0.36	5481.701392	3012.395424	67143380.88	54.23098708	471.3582316	63.5170006	5581601.884	13.02963729	11.63094036	9
SNC0052-MAP-40X-E04-MEF-WT-1h	O01	0	1	DMSO	0	1	15	127	0.542367928	0.118354907	17.75991593	12.05734462	36.82677165	0.019697145	0.700692374	0.430892883	272	5668.315099	2046.010002	10516539.82	35.0796837	208.8685192	0.965580901	0.678034054	0.511029412	5325.067276	2701.983965	62083507.6	50.67390605	505.4988124	104.6914318	5898346.07	19.62107657	10.59029236	9
SNC0052-MAP-40X-E04-MEF-WT-1h	P01	0	1	DMSO	0	1	16	174	0.541530446	0.106076544	25.85789814	17.97052995	35.40229885	0.019616111	0.653344728	0.408508897	253	6088.193219	2263.786516	10384960.87	35.82552013	200.4259326	0.96778503	0.688733655	0.750988142	5536.436908	2888.84557	61263401.54	52.1778698	500.373151	96.05806275	5746581.953	18.44328484	11.0539159	9
SNC0052-MAP-40X-E04-MEF-WT-1h	A02	1	1	Paclitaxel	5	2	1	39	0.516718866	0.102647749	6.348112565	3.31980708	34.56410256	0.021621173	0.682066176	0.35533772	259	5582.413912	2064.431301	10566691.49	35.59685237	214.0301839	0.970637479	0.700203501	0.154440154	7406.140227	4135.147249	62311528.53	54.98520922	724.4011032	252.7720609	5999510.471	30.98186676	10.68198104	9
SNC0052-MAP-40X-E04-MEF-WT-1h	B02	1	1	Paclitaxel	5	2	2	64	0.587671425	0.136397298	12.40082711	8.659481835	36.9375	0.016289365	0.738384564	0.558643959	274	4981.344492	1801.966354	9816037.037	35.29044381	218.3633	0.974397467	0.694647017	0.244525547	7756.459277	4452.535221	62055426.49	57.0918528	866.3949121	380.9724468	7028677.518	38.74662746	9.846551544	9
SNC0052-MAP-40X-E04-MEF-WT-1h	C02	1	1	Paclitaxel	5	2	3	74	0.660966305	0.136428419	7.147320635	3.337278073	31.94594595	0.024527689	0.712363065	0.588831934	301	5648.445491	2191.199707	10129556.16	37.44546253	202.5714071	0.97299918	0.701844471	0.252491694	7339.671278	4325.07559	58617462.78	58.61510104	785.8848709	338.3063446	6465018.007	39.42361642	10.01914217	9
SNC0052-MAP-40X-E04-MEF-WT-1h	D02	1	1	Paclitaxel	5	2	4	75	0.535948282	0.147371364	15.01240684	10.92145003	36.85333333	0.027000524	0.743521021	0.48274341	289	5890.679488	2336.104007	10205845.27	38.35297548	200.8601143	0.968123813	0.682662922	0.266435986	6960.30037	4163.618869	53151639.94	59.68626364	922.6632592	474.8355246	7304452.073	47.12622495	8.308431409	9
SNC0052-MAP-40X-E04-MEF-WT-1h	E02	1	1	Paclitaxel	5	2	5	78	0.657769346	0.113939255	9.444486034	5.629987523	29.15384615	0.016357626	0.697877581	0.410514823	287	5603.09638	2146.496271	10198724.51	37.44591995	206.9221132	0.967097801	0.689727277	0.292682927	7306.5817	4444.485743	56279288.05	60.80915032	767.8169242	308.8856522	6142991.275	36.23518199	10.22983819	9
SNC0052-MAP-40X-E04-MEF-WT-1h	F02	1	1	Paclitaxel	5	2	6	68	0.613933697	0.120357649	13.35945773	8.773041266	37.86764706	0.02071525	0.673515229	0.47507173	293	5287.176727	2041.168405	10240513.43	37.31903702	213.4317311	0.971755685	0.698658693	0.23890785	7422.988418	4306.550595	59816942.51	57.98703683	708.3514109	257.3531373	5652860.386	32.67467897	11.08610678	9
SNC0052-MAP-40X-E04-MEF-WT-1h	G02	1	1	Paclitaxel	5	2	7	104	0.556520053	0.112222948	8.110766166	4.644518049	33.21153846	0.016862613	0.70693304	0.439182325	300	5989.874725	2314.601295	11270256.6	38.01217821	211.7658545	0.97200927	0.691079411	0.36	8126.632732	4693.21901	65718947.77	57.71934726	872.1062067	386.9677808	7054001.307	40.49716835	10.29769204	9
SNC0052-MAP-40X-E04-MEF-WT-1h	H02	1	1	Paclitaxel	5	2	8	96	0.598542822	0.116101391	11.87557034	7.536278943	35.95833333	0.021748239	0.730691708	0.438101981	303	6380.266379	2447.970406	10470022.43	37.30823259	188.9757192	0.96973578	0.701199433	0.320132013	8310.219237	4766.62003	59964480.03	57.16722402	790.3884829	317.8929372	5704548.244	36.21460159	11.30517676	9
SNC0052-MAP-40X-E04-MEF-WT-1h	I02	1	1	Paclitaxel	5	2	9	102	0.566941199	0.119973526	12.33318684	8.918318067	35.80392157	0.015653497	0.715848311	0.444222897	279	5886.341755	2249.266975	10729870.72	37.28150508	203.9868788	0.966669344	0.683143104	0.394265233	8102.656217	4892.732438	60311513.18	60.75430147	834.5904308	369.3889073	6347204.91	40.63174099	10.41348906	9
SNC0052-MAP-40X-E04-MEF-WT-1h	J02	1	1	Paclitaxel	5	2	10	71	0.552463911	0.134433449	13.32632781	8.123529837	44.84507042	0.025962076	0.698734923	0.581702159	300	6026.341923	2260.544953	11401625.59	37.00292992	208.2277547	0.967850787	0.693274475	0.24	8451.867585	4999.426492	63528414.72	59.34127615	857.3490544	386.3001339	6453525.72	40.6170253	10.85164379	9
SNC0052-MAP-40X-E04-MEF-WT-1h	K02	1	1	Paclitaxel	5	2	11	88	0.540833626	0.12962406	11.56660849	8.258534394	37.96590909	0.020721829	0.716189938	0.454029298	308	5887.402544	2249.692374	11150781.62	37.32549477	212.5559813	0.966372134	0.683462425	0.298701299	7505.737927	4490.177726	57283080	60.10024553	770.1413643	310.7411307	6211596.347	37.1496189	10.44794752	9
SNC0052-MAP-40X-E04-MEF-WT-1h	L02	1	1	Paclitaxel	5	2	12	89	0.702872062	0.124295546	12.53452574	8.421464667	34.24719101	0.017858903	0.702195365	0.563309588	245	5608.795082	2106.153786	10547005.69	36.12223699	207.8846384	0.966201283	0.673759596	0.379591837	8466.234989	5228.516263	64428555.31	61.71866769	728.9501262	272.4330437	5694881.114	33.47336988	12.29093698	9
SNC0052-MAP-40X-E04-MEF-WT-1h	M02	1	1	Paclitaxel	5	2	13	64	0.602609027	0.10527552	10.05438963	6.868533041	34.1875	0.020734796	0.71036085	0.446453821	281	5696.702747	2126.904629	11075322.51	36.95946289	211.7812099	0.971819311	0.694354124	0.234875445	8325.613833	5243.852283	65278754.92	63.10033877	794.5555382	395.7128089	6209874.061	44.18782833	11.4280774	9
SNC0052-MAP-40X-E04-MEF-WT-1h	N02	1	1	Paclitaxel	5	2	14	49	0.592346187	0.132412138	6.139746676	2.409022601	44.28571429	0.029694614	0.67373736	0.538340339	219	5717.250946	2301.004876	10217915.83	39.58651271	198.4134613	0.964691387	0.679327709	0.228310502	9585.534307	5818.117568	73539271.17	61.06494794	748.3855327	343.4207141	5910084.046	38.8756403	14.02129669	9
SNC0052-MAP-40X-E04-MEF-WT-1h	O02	1	1	Paclitaxel	5	2	15	107	0.5730109	0.108949829	10.88476225	7.371950609	33.63551402	0.018935421	0.670303567	0.395491245	275	6109.932451	2360.300583	10453046.04	37.4473902	195.2335629	0.963746479	0.685598667	0.421818182	7751.544413	4571.966024	57487547.53	58.67362099	875.4580264	400.1764915	6540019.222	41.29662009	9.528350382	9
SNC0052-MAP-40X-E04-MEF-WT-1h	P02	1	1	Paclitaxel	5	2	16	115	0.537686445	0.123278729	10.64255844	7.341419919	34.06086957	0.019680792	0.696856892	0.408522552	227	6326.609156	2540.866207	10943310.22	38.75289938	199.1471566	0.963672663	0.682698748	0.533039648	9633.980402	6109.615407	70647393.16	63.7625709	947.3489414	477.4208943	6944969.093	44.81439408	11.39944189	9
SNC0052-MAP-40X-E04-MEF-WT-1h	A03	2		Parthenolide	1.7	3	1	67	0.631575157	0.123054743	11.63877572	7.29013828	39.43283582	0.024005463	0.679072802	0.466985087	278	5576.688343	2078.559347	10153137.44	36.83850675	198.7738484	0.966829222	0.670725309	0.255395683	8329.941794	4895.89456	59723927.36	58.88769054	711.8644959	251.9951578	5280748.036	31.36676461	12.52553579	9
SNC0052-MAP-40X-E04-MEF-WT-1h	B03	2		Parthenolide	3.3	3	2	53	0.615631426	0.122635148	18.24880892	14.59987546	39.73584906	0.022663881	0.71902018	0.382854265	237	5713.366429	2234.761193	10202107.43	38.50822	199.9076624	0.964239289	0.667258856	0.232067511	9629.81606	5653.392013	66532392.07	59.53413346	759.878813	266.834251	5436977.675	30.91070186	13.9602856	9
SNC0052-MAP-40X-E04-MEF-WT-1h	C03	2		Parthenolide	6.6	3	3	33	0.7848724	0.113158169	8.607159817	4.815752875	37.03030303	0.019444055	0.692778125	0.53859038	259	5876.409239	2381.290643	9899202.981	39.97213695	184.1842473	0.964697529	0.662871134	0.142857143	9164.841448	5315.735413	53326966.61	58.04155805	784.5169623	307.4530017	4902395.579	34.8790839	12.76091786	9
SNC0052-MAP-40X-E04-MEF-WT-1h	D03	2		Parthenolide	12.4	3	4	29	0.696310896	0.11448358	14.72607962	11.82502966	36.44827586	0.022225882	0.689890036	0.42283336	242	5685.762162	2458.464191	9418380.723	42.46461729	180.8338659	0.950871399	0.644172503	0.136363636	9904.788195	5895.393468	49757346.81	60.02660915	711.8006102	245.7076227	3622268.711	30.30932688	14.73746171	9
SNC0052-MAP-40X-E04-MEF-WT-1h	E03	2		Parthenolide	25	3	5	33	0.533225616	0.12367962	13.48595932	9.129877195	62.48484848	0.05491336	0.669516692	0.406840177	231	6087.674272	2803.596132	7444365.502	45.18621428	134.0891126	0.961407235	0.675854124	0.147186147	10725.7738	7026.040644	35070367.76	67.9207093	638.1548307	192.8964641	2042738.385	26.52633072	17.08752511	9
SNC0052-MAP-40X-E04-MEF-WT-1h	F03	2		Parthenolide	50	3	6	38	0.564847393	0.119455157	19.66454021	14.28673832	55.44736842	0.074897079	0.640329295	0.391632252	254	6252.695702	2716.854726	6243356.122	42.52408745	111.272508	0.974663661	0.717186832	0.173228346	9688.28238	6413.913459	31566603.72	67.93312407	564.9789254	146.0303396	1941685.717	22.00108725	17.41044046	9
SNC0052-MAP-40X-E04-MEF-WT-1h	G03	2		IBZ37	1.7	3	7	79	0.571087009	0.117023982	6.818600143	3.757773852	34.56962025	0.021464683	0.663322168	0.41568522	276	6206.698089	2444.803339	11392132.74	37.85719314	209.0143696	0.968159437	0.693214832	0.31884058	7834.295288	4528.602253	61436132.93	58.63474808	835.2731139	357.2057709	6531622.964	39.24145018	10.12193751	9
SNC0052-MAP-40X-E04-MEF-WT-1h	H03	2		IBZ37	3.3	3	8	127	0.564548051	0.122818575	13.87535216	10.11410384	38.24409449	0.023183979	0.654624833	0.476641351	246	6195.543594	2330.875735	11964390.43	37.04924485	214.5179277	0.961141906	0.678718256	0.589430894	8645.643311	5057.045256	74203467.49	59.39587879	813.7786927	341.2990786	7027745.077	38.73100941	11.34840965	9
SNC0052-MAP-40X-E04-MEF-WT-1h	I03	2		IBZ37	6.6	3	9	94	0.544455661	0.114482906	12.75623222	9.396364958	35.90425532	0.021485071	0.668745998	0.418342151	255	5892.897038	2243.007458	11109944.3	37.19434408	210.497678	0.967835634	0.682936832	0.4	7902.356506	4684.395079	65761850.32	59.26489265	829.6155405	355.7541513	7189104.035	40.08938192	10.31756863	9
SNC0052-MAP-40X-E04-MEF-WT-1h	J03	2		IBZ37	12.4	3	10	51	0.59559376	0.136243189	13.03706235	9.708949767	34.92156863	0.016658399	0.715764992	0.540229584	258	5332.452922	1980.589677	10391904.87	35.44233979	221.9243436	0.975932906	0.699028487	0.205426357	7372.904299	4203.124283	65285034.59	57.32156248	671.0924017	222.6506177	6073605.388	29.30376544	11.40866065	9
SNC0052-MAP-40X-E04-MEF-WT-1h	K03	2		IBZ37	25	3	11	84	0.605080163	0.134936332	14.08448535	9.806739664	40.79761905	0.030215772	0.700736737	0.735300125	270	6010.902103	2226.327209	10958367.1	36.10604154	203.9304289	0.971247825	0.696472851	0.32962963	8583.166286	5018.038221	69674476.81	58.43338482	775.4165593	311.8972044	6476589.885	36.31181679	11.90599856	9
SNC0052-MAP-40X-E04-MEF-WT-1h	L03	2		IBZ37	50	3	12	65	0.513614157	0.118239579	16.84763878	12.86057765	42.03076923	0.026814984	0.686246483	0.356111186	226	5725.407604	2080.277207	10360538.57	35.26296905	205.9847223	0.96952661	0.689406025	0.300884956	8691.323983	5331.206262	64625833.51	60.79976483	756.0773941	305.4845502	5942467.314	35.58036945	12.26476405	9
SNC0052-MAP-40X-E04-MEF-WT-1h	M03	2		IBZ36	1.7	3	13	66	0.5733931	0.117773583	5.534274831	2.461053426	34.89393939	0.019506035	0.666961333	0.458581536	252	6008.708468	2211.887384	11741758.15	36.57641287	218.3177452	0.972182864	0.685673192	0.26984127	8744.837795	5257.445314	77820636.51	59.95966441	753.5140874	348.0759287	6946766.821	40.46558212	12.46829535	9
SNC0052-MAP-40X-E04-MEF-WT-1h	N03	2		IBZ36	3.3	3	14	32	0.613118067	0.133568137	7.443276767	3.876075648	41.84375	0.018121569	0.694245829	0.591008392	230	5524.216262	2034.976163	11354226.36	36.57027263	224.473743	0.970516995	0.672652656	0.139130435	9422.865561	5635.021809	81337132.12	59.58411738	720.6224097	311.8463305	6407005.617	37.83008998	13.78783764	9
SNC0052-MAP-40X-E04-MEF-WT-1h	O03	2		IBZ36	6.6	3	15	90	0.555282771	0.124074313	12.18313692	7.214332203	34.54444444	0.018148017	0.720051941	0.442377004	231	6343.498695	2413.923078	11402931.91	36.60899248	204.3141059	0.963888109	0.681794854	0.411255411	9587.190641	5546.823557	76209163.85	57.91738482	848.1702189	373.516296	6964049.455	40.67592579	12.27107613	9
SNC0052-MAP-40X-E04-MEF-WT-1h	P03	2		IBZ36	12.4	3	16	98	0.530823757	0.116174494	8.672167953	4.813498008	34.6122449	0.030243605	0.692098551	0.438166717	214	6392.190111	2533.699781	10613019.02	37.97763329	189.8071221	0.959560956	0.666478185	0.46728972	10518.34124	6225.828174	71031596.41	59.08928027	766.0515629	313.1676012	5335437.435	37.07219953	14.53910046	9
SNC0052-MAP-40X-E04-MEF-WT-1h	A04	2		IBZ36	25	4	1	76	0.559551848	0.12093315	7.367768354	3.980973796	38.25	0.023253074	0.704548462	0.461473621	304	5753.536912	2189.826704	10564365.85	37.34162409	206.7394058	0.971484386	0.695630419	0.269736842	7551.357143	4337.028349	56563658.88	57.66353564	662.268509	223.2368084	5060419.329	29.49693123	12.12963793	9
SNC0052-MAP-40X-E04-MEF-WT-1h	B04	2		IBZ36	50	4	2	64	0.554840752	0.126200674	12.13130417	7.969035234	40.34375	0.032806825	0.684899967	0.379368035	265	5776.001694	2233.760801	10782095.4	37.7237371	207.5160569	0.971373292	0.694152853	0.260377358	8641.817376	4931.869686	67658195.21	57.76619018	599.1668388	162.3657386	4757894.43	24.66274023	14.84082685	9
SNC0052-MAP-40X-E04-MEF-WT-1h	C04	2		IBZ35	1.7	4	3	85	0.611172765	0.153290065	17.18779491	13.67591862	36.03529412	0.030546743	0.757364499	0.817552422	246	5774.041821	2287.922714	11526269.9	38.7166055	221.875708	0.972032438	0.697704075	0.37398374	7406.124949	4257.294178	70110737.12	57.62795845	725.0161159	289.6139676	7149492.618	36.21408533	10.8180839	9
SNC0052-MAP-40X-E04-MEF-WT-1h	D04	2		IBZ35	3.3	4	4	55	0.651654592	0.12187848	16.47752648	12.53140786	38.01818182	0.017392722	0.697404051	0.454485477	230	5067.963447	1888.952504	10017539.04	36.42283394	218.0842648	0.961829352	0.670127921	0.239130435	8327.364002	4814.812273	72470560.7	57.50401388	665.6181017	231.9524592	5957384.809	30.57929931	13.18040609	9
SNC0052-MAP-40X-E04-MEF-WT-1h	E04	2		IBZ35	6.6	4	5	93	0.524792742	0.108041417	10.31571271	6.930015529	38.33333333	0.021669492	0.640469156	0.376452071	251	6091.320348	2335.539404	11809524.93	37.36272087	223.854688	0.968630802	0.682714478	0.390438247	8204.926742	4758.398943	73039142.61	58.40016219	723.158266	276.4193742	6824452.215	34.91490731	11.97432569	9
SNC0052-MAP-40X-E04-MEF-WT-1h	F04	2		IBZ35	12.4	4	6	84	0.578725866	0.133497059	10.81729615	6.882876163	35.61904762	0.023909351	0.702478859	0.520395195	290	5875.291343	2334.364942	10688703.32	39.02262006	200.4291978	0.966846784	0.686294716	0.306896552	9445.310749	5771.72033	63819586.71	61.44945361	708.6737799	273.3973092	4923324.366	35.02811201	14.11777158	9
SNC0052-MAP-40X-E04-MEF-WT-1h	G04	2		IBZ35	25	4	7	96	0.56241343	0.120492791	6.424796088	3.139150432	35.88541667	0.02341958	0.698319277	0.433590723	227	5822.763559	2207.387708	10974385.95	37.53204051	207.2500055	0.964753491	0.678519944	0.436123348	9941.503564	5825.308576	76867726.66	58.72731181	738.0572543	287.007044	5880011.938	34.8397002	14.39948609	9
SNC0052-MAP-40X-E04-MEF-WT-1h	H04	2		IBZ35	50	4	8	69	0.544729818	0.125739059	12.66042054	9.320565915	37.36231884	0.022236736	0.722421793	0.458171718	233	6112.251234	2308.037188	11180863.07	37.25482289	206.0375626	0.966308332	0.684163717	0.334763948	9533.385496	5483.117629	77819488.37	58.31682734	771.8718366	324.0262763	6509363.103	37.72013696	13.31454783	9
SNC0052-MAP-40X-E04-MEF-WT-1h	I04	2		Paclitaxel	1.7	4	9	49	0.570763501	0.113461509	8.762862079	5.481082405	38.2244898	0.022365662	0.643820851	0.372561754	249	5487.502133	2082.345593	10769828.52	36.8225353	218.2670969	0.972883765	0.70211316	0.204819277	8800.239892	5176.179029	73210996.93	58.57836367	792.885228	323.761947	6707619.952	36.46960918	11.9743422	9
SNC0052-MAP-40X-E04-MEF-WT-1h	J04	2		Paclitaxel	3.3	4	10	94	0.687960101	0.125854297	19.21976527	15.34421311	40	0.025163122	0.701075389	0.600816416	249	5489.143022	2010.475963	10729047.47	35.88461973	210.3336309	0.966633021	0.685356921	0.393574297	7868.011967	4561.668594	65272713.67	57.85344144	913.1337305	428.0306906	7629780.092	42.234329	9.285805379	9
SNC0052-MAP-40X-E04-MEF-WT-1h	K04	2		Paclitaxel	6.6	4	11	55	0.574409405	0.130936353	7.655512448	4.178550735	41.56363636	0.030301482	0.689875072	0.457904528	262	5693.445197	2193.237762	10507830.97	37.45976995	204.5415692	0.968953058	0.687606233	0.22519084	8704.989318	5306.874986	69450291.27	61.15429037	852.868278	366.1722423	6773812.252	38.88670453	10.91343135	9
SNC0052-MAP-40X-E04-MEF-WT-1h	L04	2		Paclitaxel	12.4	4	12	76	0.512303706	0.105627176	12.07771309	8.738036631	36.19736842	0.019442949	0.700758991	0.369330962	212	5941.379709	2299.414396	11501584.32	37.60230162	217.1026313	0.96928394	0.684855556	0.396226415	9396.313899	5909.448386	80041924.12	62.9007162	942.7039972	438.2787515	8019917.071	42.81748864	10.88721669	9
SNC0052-MAP-40X-E04-MEF-WT-1h	M04	2		Paclitaxel	25	4	13	42	0.660006527	0.157681237	15.93407536	10.26096516	37.28571429	0.021052811	0.747900342	0.70683425	223	5779.432498	2358.829839	10279745.25	39.69034331	202.8415491	0.971868889	0.692517795	0.201793722	9490.976775	5915.131036	76033706.78	62.25195121	915.1640342	475.4508922	7425142.072	45.24796198	11.34071216	9
SNC0052-MAP-40X-E04-MEF-WT-1h	N04	2		Paclitaxel	50	4	14	43	0.545810381	0.128122552	8.673475801	5.008800529	39.86046512	0.029063269	0.717776107	0.621733381	211	6330.460485	2690.929882	9859469.284	41.60331875	184.2215921	0.973838997	0.703144872	0.255924171	7477.514536	4943.074003	60538828.03	65.42873187	793.8343209	347.4336353	6635130.284	37.53720889	10.41209557	9
SNC0052-MAP-40X-E04-MEF-WT-1h	O04	2		Parthenolide	1.7	4	15	37	0.651257094	0.149046167	12.03075073	8.58749524	40.51351351	0.023753226	0.735011795	0.771307841	188	6132.704458	2377.704468	10925636.69	38.14108825	196.8908984	0.961044556	0.659537311	0.223404255	10923.80794	6348.564481	75656646.93	58.32466499	1201.444643	650.4315561	8339336.452	49.70999076	10.42445317	9
SNC0052-MAP-40X-E04-MEF-WT-1h	P04	2		Parthenolide	3.3	4	16	100	0.56735824	0.11740733	9.390150909	5.421425111	35.52	0.017988988	0.672315757	0.488207023	212	6442.421035	2536.379154	11867723.71	38.88250954	204.7472764	0.959700611	0.665785653	0.518867925	12092.40372	6883.187927	82423743.43	56.97294496	1152.599496	593.395407	8260655.443	47.8198163	11.90899021	9
SNC0052-MAP-40X-E04-MEF-WT-1h	A05	2		Parthenolide	6.6	5	1	64	0.524427212	0.119653041	11.79264263	8.315001156	39.671875	0.026790191	0.724182112	0.340055239	266	5922.545424	2454.354315	9602314.034	41.02602709	178.7785477	0.955073772	0.660099968	0.251879699	9901.380847	5891.867955	51953802.82	60.05700454	766.9649552	280.2737815	4105962.808	32.52590766	13.91583744	9
SNC0052-MAP-40X-E04-MEF-WT-1h	B05	2		Parthenolide	12.4	5	2	28	0.56897924	0.126207515	14.72207296	11.17488388	44.89285714	0.036897957	0.688299272	0.380413804	221	5698.94503	2390.912215	9221637.91	41.24703391	177.8870434	0.957025186	0.650934972	0.14479638	9977.824034	6090.013176	56820400.29	62.15023912	649.5973307	199.1120249	3834336.412	27.29237923	15.88140883	9
SNC0052-MAP-40X-E04-MEF-WT-1h	C05	2		Parthenolide	25	5	3	27	0.600310394	0.158744162	13.2959295	9.553991583	51.7037037	0.042778882	0.711521575	0.592093496	228	5644.133621	2482.680515	7581927.456	42.99649113	143.2684048	0.954087823	0.660192891	0.118421053	10219.9992	6591.303055	44399984.35	66.40621064	620.8123841	184.9502488	2580669.285	25.74166998	16.90629968	9
SNC0052-MAP-40X-E04-MEF-WT-1h	D05	2		Parthenolide	50	5	4	23	0.55240474	0.130990479	8.068459936	4.487560619	44.2173913	0.061594738	0.718053045	0.390289469	237	5929.065184	2583.988859	5117167.11	42.73415577	95.8290402	0.968790901	0.713749876	0.109704641	9931.584054	6899.680452	33518237.54	70.77337851	540.8989911	124.187861	1954002.633	20.75892328	18.41229174	9
SNC0052-MAP-40X-E04-MEF-WT-1h	E05	2		IBZ37	1.7	5	5	82	0.576390207	0.122337584	11.14639346	7.445228189	30.32926829	0.018710761	0.726722641	0.463916682	246	5679.796354	2219.876901	10248320.34	38.11955764	205.6601336	0.964355056	0.686896683	0.337398374	8391.374325	4926.949667	67108375.94	58.94759494	746.0602072	281.6292013	6164299.882	34.59406226	12.05402063	9
SNC0052-MAP-40X-E04-MEF-WT-1h	F05	2		IBZ37	3.3	5	6	75	0.565361437	0.122142968	11.10188531	6.460827255	42.34666667	0.020615318	0.665579055	0.407122466	201	5720.99181	2184.601475	11044277.43	37.22902364	212.3365538	0.96375582	0.670187228	0.39800995	10168.688	6268.74839	75610731.9	61.44132454	750.6585595	328.3111502	5596787.299	39.03443965	14.49739889	9
SNC0052-MAP-40X-E04-MEF-WT-1h	G05	2		IBZ37	6.6	5	7	95	0.584225632	0.117332789	8.05849712	4.447253659	29.12631579	0.020882848	0.712585576	0.457862013	252	5877.04243	2252.365795	11007687.98	37.51804414	212.0416828	0.967182075	0.686672653	0.400793651	8773.292909	5146.117353	73267678.46	58.76200409	815.7192371	355.0329954	7060460.532	40.69243531	11.45108068	9
SNC0052-MAP-40X-E04-MEF-WT-1h	H05	2		IBZ37	12.4	5	8	79	0.53193214	0.122431704	16.04663198	12.40351167	36.93670886	0.016082025	0.694621509	0.440723584	222	5762.902148	2153.720225	11871927.24	36.59570369	231.9528324	0.96471641	0.68854194	0.387387387	8548.702222	4953.982009	83523443.27	58.90084698	767.8384734	303.5573098	7587025.014	35.21220721	12.00665543	9
SNC0052-MAP-40X-E04-MEF-WT-1h	I05	2		IBZ37	25	5	9	85	0.582543839	0.124953336	7.926827248	4.547211073	34.76470588	0.021615403	0.718454396	0.442158598	261	5905.133278	2360.233372	10855398.93	38.60021133	206.0267251	0.967961698	0.69588832	0.340996169	8306.506957	5003.423305	64809639.06	60.55792201	739.8335153	294.7107334	5775927.724	36.47659154	11.87361779	9
SNC0052-MAP-40X-E04-MEF-WT-1h	J05	2		IBZ37	50	5	10	59	0.541265934	0.124286757	13.01951433	9.392299157	41.33898305	0.022070443	0.713944727	0.446555256	184	5876.151969	2250.086531	11300061.93	37.02382907	214.6557932	0.965438232	0.680001588	0.336956522	9833.310338	5923.842631	81508446.79	60.59881125	737.7337839	288.7605741	6218937.207	34.71027894	14.37505022	9
SNC0052-MAP-40X-E04-MEF-WT-1h	K05	2		IBZ36	1.7	5	11	89	0.561558576	0.128115335	10.36829122	6.661398123	40.95505618	0.018960953	0.696867017	0.440199803	245	6180.161683	2288.093581	11005410.69	35.90179413	204.0494208	0.968537175	0.68022942	0.391836735	9460.941672	5484.445462	71926964.61	58.51519468	794.9396274	340.1493839	6298014.955	38.52737372	12.89002788	9
SNC0052-MAP-40X-E04-MEF-WT-1h	L05	2		IBZ36	3.3	5	12	62	0.556856957	0.111362357	7.490897488	3.385470865	49.17741935	0.026172569	0.638470422	0.390347629	192	6111.277143	2419.068562	11518106.34	38.40038044	214.9214387	0.9654829	0.678064668	0.322916667	9917.123172	6290.39868	73886585.29	63.62417767	685.0689749	243.6631345	5327634	32.11097333	15.13244023	9
SNC0052-MAP-40X-E04-MEF-WT-1h	M05	2		IBZ36	6.6	5	13	61	0.59185162	0.12877594	9.419215214	5.778829592	39.18032787	0.02075826	0.696038975	0.505765857	221	6139.669629	2478.865813	11364087.03	39.35342951	208.5356835	0.962005443	0.666918279	0.28959276	9684.144938	6029.420457	73130561.98	62.07298603	735.5043239	337.2257132	5627180.1	39.77499508	14.18553939	9
SNC0052-MAP-40X-E04-MEF-WT-1h	N05	2		IBZ36	12.4	5	14	47	0.53575392	0.138053447	11.48041208	7.734495919	47.89361702	0.030929688	0.699299542	0.583066048	160	6941.076431	2448.193903	11001838.08	34.7786916	196.9340228	0.967637412	0.668457756	0.3625	3995.090729	2558.601967	32650754.89	47.61056952	482.6951926	89.18354851	4384429.738	16.04259138	7.303374221	9
SNC0052-MAP-40X-E04-MEF-WT-1h	O05	2		IBZ36	25	5	15	63	0.529890812	0.121484449	10.04547265	5.964247439	45.12698413	0.023133257	0.676456176	0.422253136	221	6025.368112	2252.243654	10991385.09	36.82680501	201.2963756	0.963781435	0.672350286	0.312217195	9858.293427	5792.462407	77558594.13	59.13735491	762.1291706	321.6631194	6238550.864	37.66804046	13.87252978	9
SNC0052-MAP-40X-E04-MEF-WT-1h	P05	2		IBZ36	50	5	16	96	0.567300558	0.114135571	12.90525404	9.138833785	35.73958333	0.019719855	0.67881007	0.480952916	171	6342.727615	2517.059526	11692962.35	38.77725173	204.8341726	0.961156131	0.675683754	0.625730994	10587.8843	6314.931705	92330035.82	59.75139282	679.3918395	239.3554106	5964185.129	31.5390358	16.17170446	9
SNC0052-MAP-40X-E04-MEF-WT-1h	A06	2		IBZ35	1.7	6	1	68	0.533708129	0.135216883	12.45237866	9.136705015	30.60294118	0.021188555	0.729144364	0.654543119	216	6579.535653	2248.106097	9723776.102	33.00127827	185.0302529	0.968177817	0.681470904	0.337962963	3709.253509	2128.824115	32013582.23	49.36545989	489.455813	92.6726029	4568044.671	15.74764832	7.167518962	9
SNC0052-MAP-40X-E04-MEF-WT-1h	B06	2		IBZ35	3.3	6	2	43	0.557205819	0.134461815	11.61168922	8.127916081	41.39534884	0.019363105	0.72639121	0.537122669	247	5243.062745	1902.492189	10979472.56	35.53220993	227.3288818	0.967485034	0.689047709	0.194331984	7412.464387	4283.75941	70651909.54	57.6905042	671.8197294	244.3676078	6330384.87	31.37376616	11.67716197	9
SNC0052-MAP-40X-E04-MEF-WT-1h	C06	2		IBZ35	6.6	6	3	44	0.595744673	0.121406662	11.82939146	8.189400733	34.47727273	0.021668355	0.701015888	0.690409914	214	7043.500724	2595.928443	9954728.103	35.6394621	185.7786251	0.970537777	0.67888657	0.341121495	5175.537856	3272.196543	49258030.43	61.98464921	523.041783	122.938213	4860194.472	19.25655925	9.458737176	9
SNC0052-MAP-40X-E04-MEF-WT-1h	D06	2		IBZ35	12.4	6	4	50	0.560485737	0.110006666	11.0233136	6.651230724	42.32	0.021080945	0.673556444	0.49435568	273	5457.298801	2070.139914	10182602.71	37.02652881	209.7223104	0.968190412	0.685469651	0.194139194	7388.415838	4199.719119	65890210.99	56.74401112	659.8677476	241.4112943	5934717.454	33.04652095	11.63098578	9
SNC0052-MAP-40X-E04-MEF-WT-1h	E06	2		IBZ35	25	6	5	62	0.561664763	0.114268387	8.295170671	5.105199802	31.80645161	0.015890742	0.673083923	0.426761403	215	5752.906663	2154.174548	10902242.43	36.62678663	208.681976	0.971829973	0.697195329	0.302325581	9342.444731	5398.884276	73931195.6	57.69939377	696.7548591	248.9491577	5504622.535	31.70008948	14.2085412	9
SNC0052-MAP-40X-E04-MEF-WT-1h	F06	2		IBZ35	50	6	6	110	0.568888472	0.121806626	11.17699592	7.793845769	38.17272727	0.024893424	0.674340708	0.428969691	259	5748.193507	2294.123443	10409971.5	38.81564863	206.2072562	0.971035079	0.692921248	0.432432432	8838.57705	5180.299985	68866382.27	59.5304252	656.9378725	219.1673279	5255812.68	30.02485453	14.02452458	9
SNC0052-MAP-40X-E04-MEF-WT-1h	G06	2		Paclitaxel	1.7	6	7	103	0.614562563	0.146348038	12.25035853	8.485615846	32.53398058	0.019936716	0.76231793	0.696232148	257	6213.946217	2402.662741	11024714.79	37.76769805	202.9597559	0.966121402	0.684836772	0.424124514	9458.080406	5588.534014	74010846.96	59.08686274	876.9307501	394.2180134	7006799.953	41.482494	11.65315618	9
SNC0052-MAP-40X-E04-MEF-WT-1h	H06	2		Paclitaxel	3.3	6	8	79	0.524197572	0.106285515	9.758042539	6.19135113	37.91139241	0.025085465	0.673661866	0.363696053	241	6018.817621	2246.790541	11872120.65	36.4042125	219.4929116	0.97290493	0.693970145	0.340248963	7983.590588	4551.72231	74082293.63	57.40665514	866.9758469	377.2332801	8261050.793	40.59445885	10.00100041	9
SNC0052-MAP-40X-E04-MEF-WT-1h	I06	2		Paclitaxel	6.6	6	9	91	0.533134286	0.11836143	15.49364815	11.3575215	40.24175824	0.024323219	0.665500296	0.367888775	214	6195.838599	2383.263108	11154058.05	37.78878129	204.9152594	0.966358786	0.68974524	0.448598131	9743.811343	6077.780997	76155919.84	62.47367004	828.2195709	358.0132111	6701841.243	39.06229664	12.79687873	9
SNC0052-MAP-40X-E04-MEF-WT-1h	J06	2		Paclitaxel	12.4	6	10	75	0.530337073	0.120215953	9.974554593	5.094402343	40.45333333	0.019522879	0.672235787	0.453000488	278	6049.910529	2419.405217	11338283.44	39.11829925	208.2025857	0.967441577	0.696056024	0.287769784	8034.251611	4771.847611	64462768.78	59.45990948	798.2875363	306.5154355	6671264.694	35.17344045	10.65898892	9
SNC0052-MAP-40X-E04-MEF-WT-1h	K06	2		Paclitaxel	25	6	11	66	0.462928637	0.131199846	25.32639597	20.49019696	42.8030303	0.018861893	0.711144609	0.380670938	226	5923.744226	2321.158809	12211776.03	38.19747865	225.9228055	0.966359338	0.692591566	0.336283186	8350.768709	5068.661293	78426600.35	61.21033278	851.9350804	356.0905566	7966821.743	38.20783734	10.55164241	9
SNC0052-MAP-40X-E04-MEF-WT-1h	L06	2		Paclitaxel	50	6	12	60	0.516030468	0.119709913	8.432467113	4.63511015	39.11666667	0.024035009	0.695295325	0.56504009	204	6222.678573	2243.002609	11227257.39	35.18348893	209.6618912	0.970338893	0.686254107	0.352941176	6785.108951	4082.166202	70780560.62	59.69604865	599.4303212	154.2815853	6535326.417	21.12065647	12.04839887	9
SNC0052-MAP-40X-E04-MEF-WT-1h	A09	0	1	DMSO	0	9	1	102	0.573085483	0.1189779	15.93047368	10.79990669	37.43137255	0.022007435	0.678585303	0.500989901	233	5576.83224	2062.549546	10146512.4	36.22024431	203.8187837	0.969287722	0.690814899	0.463519313	5333.739831	2910.847507	60799778.65	54.86885865	474.1712315	70.66250116	5491670.137	14.16819905	11.28477145	9
SNC0052-MAP-40X-E04-MEF-WT-1h	B09	0	1	DMSO	0	9	2	80	0.551270981	0.112434737	16.88150068	12.00813371	33.525	0.016203315	0.701313479	0.405364443	219	5627.991649	2213.321202	10131290.67	37.58261462	212.2520344	0.971903358	0.702900168	0.383561644	4976.146726	2887.110444	61598806.01	57.97438852	481.8574956	80.05428224	6001840.511	15.89803051	10.32617734	9
SNC0052-MAP-40X-E04-MEF-WT-1h	C09	0	1	DMSO	0	9	3	102	0.552057072	0.111465096	15.54198279	10.52380935	37.92156863	0.019384202	0.649172663	0.433932348	243	5646.938429	2113.995049	9506514.671	36.53578536	197.064589	0.970917423	0.69099966	0.436213992	5021.251216	2610.044601	54548808.49	52.11523906	483.9608486	81.31594767	5298024.263	15.93470205	10.4022023	9
SNC0052-MAP-40X-E04-MEF-WT-1h	D09	0	1	DMSO	0	9	4	72	0.578798669	0.109190099	27.63062531	20.92338623	41.19444444	0.023336123	0.631779886	0.427055598	208	5940.691861	2249.512257	10589282.19	37.05558137	210.7738518	0.963312668	0.670598222	0.399038462	5900.527493	3138.6455	77792223.36	52.93303717	495.3110437	93.01759017	6555815.543	17.63979866	12.00835862	9
SNC0052-MAP-40X-E04-MEF-WT-1h	E09	0	1	DMSO	0	9	5	109	0.558380651	0.110955549	15.58270548	12.21185052	33.55963303	0.019024949	0.670748493	0.514026241	217	5689.621998	2057.193883	10335293.86	35.47890488	209.3771926	0.969602232	0.686402283	0.534562212	5696.198755	3123.827682	71687672.13	55.12835902	487.4861382	82.96962294	6399585.046	16.25977175	11.73827075	9
SNC0052-MAP-40X-E04-MEF-WT-1h	F09	0	1	DMSO	0	9	6	87	0.548909656	0.115771239	13.49762203	9.32625659	39.35632184	0.019416788	0.666975975	0.50165965	204	5695.425775	2142.196774	10145333.15	35.8840567	210.3059965	0.970806273	0.699739468	0.460784314	5850.900521	3225.423403	69924641.84	55.3575595	483.0896239	79.53424069	5847796.985	15.50867654	12.10429834	9
SNC0052-MAP-40X-E04-MEF-WT-1h	G09	0	1	DMSO	0	9	7	164	0.55798236	0.110077057	16.46171504	12.43923044	33.41463415	0.017418428	0.706960707	0.437742873	207	6066.980219	2333.334156	11036103.57	37.20621413	209.5669623	0.960486788	0.669974554	0.874396135	6007.603795	3236.923979	74021597.33	54.29159614	503.1995467	100.8484868	6373941.966	18.97816377	12.015656	9
SNC0052-MAP-40X-E04-MEF-WT-1h	H09	0	1	DMSO	0	9	8	92	0.58000706	0.115013483	25.13158824	18.32281761	36.9673913	0.021345242	0.669512112	0.469521857	188	6090.138547	2329.829675	11175166.41	36.74059794	213.8077299	0.964550278	0.67826649	0.574468085	6116.257242	3234.464869	78352933.05	52.695661	510.9379151	107.9496049	6680757.468	19.91983425	12.05095869	9
SNC0052-MAP-40X-E04-MEF-WT-1h	I09	0	1	DMSO	0	9	9	111	0.613811201	0.117293574	16.51301253	11.13804467	39.65765766	0.027042402	0.648466665	0.602468818	236	6122.421685	2275.91878	10105709.64	35.81754739	192.5917098	0.967614465	0.684134115	0.576271186	5749.692367	3024.905459	63877092.78	52.72690149	498.3110046	93.41505007	5638989.267	17.85794173	11.54625642	9
SNC0052-MAP-40X-E04-MEF-WT-1h	J09	0	1	DMSO	0	9	10	142	0.555349444	0.113481993	21.44393717	16.08663502	36.3943662	0.021561243	0.662164805	0.438955444	206	6289.182108	2570.695744	10066199.87	37.9445163	196.9474812	0.958127471	0.657456798	0.776699029	6144.571016	3513.772953	65933950.24	57.4540427	505.9167164	98.76186258	5825441.442	18.64536139	12.17233482	9
SNC0052-MAP-40X-E04-MEF-WT-1h	K09	0	1	DMSO	0	9	11	98	0.557805287	0.138934592	22.36621511	15.68881283	39.5	0.023546183	0.755565794	0.598990917	225	6086.432393	2397.148677	10481342.69	37.64328064	203.109856	0.96820659	0.680586974	0.471111111	5521.885075	3277.095497	60325121.71	59.37868358	485.9751421	87.02409154	5493460.284	17.26576307	11.37791734	9
SNC0052-MAP-40X-E04-MEF-WT-1h	L09	0	1	DMSO	0	9	12	176	0.54657554	0.110897547	14.72217662	10.51672348	35.11931818	0.017530309	0.706756167	0.489251142	205	5981.18623	2353.768216	11487538.78	37.94039717	220.8397942	0.962506211	0.670692548	0.970731707	6085.756367	3507.50151	71685578.49	58.05985601	503.1264329	103.4409121	6152805.78	19.6907811	12.11921458	9
SNC0052-MAP-40X-E04-MEF-WT-1h	M09	0	1	DMSO	0	9	13	60	0.554941427	0.106431281	7.30554075	2.665869695	34.96666667	0.0210069	0.672509149	0.460141273	198	5957.758815	2274.941574	11155230.37	37.55093629	215.4810786	0.963951759	0.684064617	0.323232323	6479.323093	3815.626629	80470360.54	58.48957233	489.0373003	80.05574733	6124385.747	15.81337388	13.23686404	9
SNC0052-MAP-40X-E04-MEF-WT-1h	N09	0	1	DMSO	0	9	14	83	0.593501182	0.117564261	15.63939693	7.521973374	34.12048193	0.020813052	0.696378369	0.597737716	200	6332.490454	2417.145171	11080778.03	37.33164649	209.5004747	0.969699494	0.683903013	0.47	6285.904727	3664.41169	79248744.86	57.66326938	494.6048874	90.73628656	6374697.59	17.73406353	12.7355793	9
SNC0052-MAP-40X-E04-MEF-WT-1h	O09	0	1	DMSO	0	9	15	123	0.580995266	0.112946965	27.54742732	20.41629492	36.95121951	0.02095226	0.702476251	0.505528862	201	6221.166101	2316.353351	10763627.44	35.907897	198.1402765	0.962234345	0.671864621	0.721393035	6577.130838	3523.581652	76265781.72	53.8126658	491.6321959	87.51360685	5822330.667	17.24933332	13.41382392	9
SNC0052-MAP-40X-E04-MEF-WT-1h	P09	0	1	DMSO	0	9	16	141	0.746635004	0.095453615	16.19221405	11.06607192	32.36170213	0.016655631	0.693728301	0.509032585	185	6154.090308	2443.089011	10499378.78	37.32643545	202.1260801	0.958866155	0.669942542	0.821621622	6129.752994	3183.687476	76113919.71	52.19362334	519.425865	116.3923263	6412081.989	21.10989586	11.86411623	9
SNC0052-MAP-40X-E04-MEF-WT-1h	A10	1	1	Paclitaxel	5	10	1	74	0.582694093	0.122913995	13.16552258	8.914002191	44.45945946	0.024396011	0.667463884	0.449381515	285	5572.107723	2057.718334	9975227.281	36.26194842	200.5356884	0.966154416	0.688128829	0.270175439	7679.741572	4559.161951	56805291.4	59.48423221	692.8622016	240.1610511	5143227.186	31.19658377	11.632035	9
SNC0052-MAP-40X-E04-MEF-WT-1h	B10	1	1	Paclitaxel	5	10	2	80	0.592546041	0.107174743	9.631276123	6.427611235	32.6	0.014970714	0.683181416	0.437209584	236	5278.19231	2031.121575	10431617.54	37.61077095	216.7693458	0.973088754	0.696859716	0.351694915	8224.479963	4883.458243	69662883.73	59.20165002	798.2609264	330.2816783	6741341.97	37.47297411	11.07491387	9
SNC0052-MAP-40X-E04-MEF-WT-1h	C10	1	1	Paclitaxel	5	10	3	72	0.603042679	0.134296058	8.530090862	4.902289515	33.94444444	0.022034815	0.72374024	0.505421129	245	5707.587095	2315.94918	9996891.669	39.35096932	198.267887	0.969473104	0.688134529	0.297959184	8052.48819	4859.405015	63234011.52	61.57960041	712.8699079	289.2964537	5817346.967	37.03286928	11.77173146	9
SNC0052-MAP-40X-E04-MEF-WT-1h	D10	1	1	Paclitaxel	5	10	4	48	0.642125691	0.132629622	15.30106932	10.79956831	45.85416667	0.029577574	0.672425694	0.668175144	288	5207.901455	2037.816603	9405496.281	37.97550842	205.0885876	0.971773528	0.6992149	0.180555556	7291.180256	4251.331688	59347383.62	58.19491311	792.9237997	350.3856813	6659018.771	40.60267406	9.805928283	9
SNC0052-MAP-40X-E04-MEF-WT-1h	E10	1	1	Paclitaxel	5	10	5	53	0.525771281	0.13331213	11.87791099	8.503025914	37.9245283	0.021614916	0.659772596	0.463180509	221	5891.826527	2218.284152	11529705.85	36.8540211	220.9804642	0.96896988	0.696778591	0.262443439	8936.876313	5141.550668	76865061.33	57.74684576	753.5422907	297.4675568	6793696.48	36.12099274	12.7401347	9
SNC0052-MAP-40X-E04-MEF-WT-1h	F10	1	1	Paclitaxel	5	10	6	84	0.577810846	0.122253854	9.616788123	6.553500381	30.46428571	0.013366517	0.720033363	0.537575726	216	5973.966869	2359.97511	11172025.96	38.7851534	215.5705255	0.969067827	0.693679186	0.402777778	9046.580995	5535.175504	77769462.89	61.51031644	777.232033	324.1950368	6667593.912	37.3056398	12.56451351	9
SNC0052-MAP-40X-E04-MEF-WT-1h	G10	1	1	Paclitaxel	5	10	7	50	0.616787921	0.150805438	12.70129214	9.078116584	39.76	0.026098203	0.731457295	0.693749317	216	5933.699174	2253.573865	10666474.14	37.01433766	197.3279427	0.967147292	0.689910165	0.277777778	10212.97643	5992.453302	77025727.28	58.65410829	845.6479056	378.7983062	6425748.384	40.12941431	13.09559673	9
SNC0052-MAP-40X-E04-MEF-WT-1h	H10	1	1	Paclitaxel	5	10	8	106	0.56813817	0.117643724	9.070288807	5.786877358	34.47169811	0.019678121	0.685994129	0.433255836	236	5896.17822	2287.239231	11795914.05	38.19637463	217.2304706	0.965891428	0.693536319	0.483050847	8464.511253	4937.983603	73907368.61	58.65865656	895.9527207	407.6995851	8090035.411	42.25674904	10.08925513	9
SNC0052-MAP-40X-E04-MEF-WT-1h	I10	1	1	Paclitaxel	5	10	9	61	0.548869864	0.122109943	10.26051344	7.007109836	38.49180328	0.021116352	0.712613601	0.407183379	195	5850.364737	2214.103591	10722408.47	37.20936771	203.6027701	0.962313749	0.667689593	0.343589744	10395.01503	6437.733507	76773892.64	61.57553398	812.0846463	367.1261907	6113810.01	40.45397182	13.87160036	9
SNC0052-MAP-40X-E04-MEF-WT-1h	J10	1	1	Paclitaxel	5	10	10	73	0.533955469	0.126886128	20.48387382	16.28268477	38.78082192	0.023897783	0.67604226	0.443083006	242	6243.577185	2473.521385	11194053.31	38.17053673	205.6056777	0.966080828	0.689301881	0.326446281	9509.701177	5645.492002	72732488.57	59.83000152	878.6189592	400.1109703	6951416.488	41.30673453	11.85508555	9
SNC0052-MAP-40X-E04-MEF-WT-1h	K10	1	1	Paclitaxel	5	10	11	81	0.52993434	0.126194135	11.06307704	7.716395078	37.56790123	0.018701524	0.689495591	0.513680814	211	6190.527539	2348.172228	12024200.53	37.25063849	216.8778112	0.969158289	0.682489881	0.417061611	9549.271411	5790.461129	78125397.69	60.77052697	844.4322487	378.8680184	6880760.791	40.76539731	12.26425966	9
SNC0052-MAP-40X-E04-MEF-WT-1h	L10	1	1	Paclitaxel	5	10	12	44	0.453054817	0.122461652	11.69923134	6.835308389	47.18181818	0.029008677	0.672753368	0.352590399	190	5816.025053	2198.121107	11454193.64	37.30365479	215.4884293	0.966219979	0.69131144	0.268421053	10693.45118	6680.383486	86887423.5	62.70302381	897.2171754	447.7661715	7252156.226	45.49797142	13.014304	9
SNC0052-MAP-40X-E04-MEF-WT-1h	M10	1	1	Paclitaxel	5	10	13	32	0.591853339	0.153677947	19.53927847	16.3268089	30.5625	0.01226684	0.717622192	0.740651599	181	5735.674195	2222.870149	11819260.28	38.28793005	223.1223913	0.969446968	0.687213817	0.193370166	10729.46974	6734.053508	91336543.36	62.58952303	802.0062046	398.6375056	6855030.608	43.32647761	14.59068096	9
SNC0052-MAP-40X-E04-MEF-WT-1h	N10	1	1	Paclitaxel	5	10	14	42	0.595911468	0.125497799	11.33792004	7.676160659	33.5	0.017684069	0.699705205	0.57389402	177	5669.702188	2291.918883	10901600.33	39.76210261	213.2017117	0.96789948	0.688626125	0.254237288	12413.21281	7970.259842	91670634.77	64.27718342	825.0859346	435.952401	6248121.203	47.56353183	15.98040426	9
SNC0052-MAP-40X-E04-MEF-WT-1h	O10	1	1	Paclitaxel	5	10	15	82	0.480244968	0.130394266	16.2620517	12.49744741	42.03658537	0.02734629	0.709579765	0.525673127	208	6708.470451	2363.905076	11869897.38	34.10115593	208.2139495	0.967317693	0.68533451	0.5	7063.439301	4320.405049	62317880.48	60.06273692	599.4530809	174.5185837	5673311.067	21.64331679	11.46663271	9
SNC0052-MAP-40X-E04-MEF-WT-1h	P10	1	1	Paclitaxel	5	10	16	64	0.552244409	0.134494568	13.24963559	9.314125543	37.625	0.020379499	0.707184426	0.667321639	191	6649.217404	2346.358474	12816329.97	34.01965286	226.2659469	0.96634504	0.671338433	0.403141361	6959.365367	4128.402154	73226245.43	58.82284212	563.7026473	154.1479012	6054527.351	21.94634981	12.36760639	9
SNC0052-MAP-40X-E04-MEF-WT-1h	A11	3	1	Parthenolide	1.7	11	1	51	0.574591493	0.154106403	20.85100992	16.52266461	52.49019608	0.025995653	0.717724288	0.78389783	228	6047.479792	2066.072992	10828581.57	34.57151658	202.6531421	0.966030359	0.671269955	0.285087719	5927.896144	3475.158858	66049108.44	58.16598633	464.9029938	58.5680148	5121508.658	11.95950091	12.53714748	9
SNC0052-MAP-40X-E04-MEF-WT-1h	B11	3	1	Parthenolide	3.3	11	2	95	0.487151428	0.113824799	12.74303031	7.861012895	41.43157895	0.031338352	0.678244952	0.403915137	227	6097.533064	2194.024983	8986860.097	34.9175175	178.4404101	0.964538198	0.662453069	0.647577093	3629.4659	2048.568465	30769943.07	51.14606371	467.4785713	65.49729742	4387110.612	13.23494385	7.401087469	9
SNC0052-MAP-40X-E04-MEF-WT-1h	C11	3	1	Parthenolide	6.6	11	3	88	0.493239643	0.12785106	16.5854586	13.20166845	33.06818182	0.019402326	0.74314281	0.559111388	200	6793.224922	2512.072465	9821121.465	34.42439346	184.1418508	0.9615319	0.661131316	0.545	3601.966645	2185.84649	34278569.7	53.15580442	461.6085436	56.50751238	4788336.955	11.33350346	7.477195454	9
SNC0052-MAP-40X-E04-MEF-WT-1h	D11	3	1	Parthenolide	12.4	11	4	61	0.539181482	0.140546196	31.13758257	25.52440603	51.14754098	0.038093306	0.709063859	0.505608849	203	6054.813471	2616.466183	9256516.818	41.90400471	167.6085381	0.952279256	0.653769642	0.369458128	7836.015623	4602.798671	62079795.89	58.59220217	474.1656242	51.28582526	3755733.552	10.56106281	16.479224	9
SNC0052-MAP-40X-E04-MEF-WT-1h	E11	3	1	Parthenolide	25	11	5	37	0.503332689	0.123179303	17.65938547	10.20031817	66.54054054	0.047269911	0.649339698	0.400208605	212	6442.63286	2863.270604	8871590.514	43.61580354	151.0248089	0.955553557	0.657426287	0.221698113	9894.025256	5733.54812	50587041.83	58.30477943	479.893591	58.26062744	2550726.962	11.80814188	20.47362971	9
SNC0052-MAP-40X-E04-MEF-WT-1h	F11	3	1	Parthenolide	50	11	6	55	0.44072722	0.139119391	29.93456788	25.62229044	46.78181818	0.043817778	0.726821028	0.425633388	209	6744.632393	2536.496758	8537492.306	35.75347045	151.8136716	0.971670848	0.705256349	0.392344498	5597.885689	3416.067356	35727868	60.52331423	467.0549629	56.534498	3490824.78	11.39335303	11.842787	9
SNC0052-MAP-40X-E04-MEF-WT-1h	G11	3	1	IBZ37	1.7	11	7	78	0.469219357	0.105466712	13.71969938	8.287896014	39.05128205	0.027750852	0.661501724	0.438799381	187	6285.191126	2181.71381	11496200.38	33.63996506	211.4401175	0.964391742	0.666531861	0.577540107	5308.887806	3079.916664	64667834.65	57.69658548	484.1868126	84.78711829	5713332.61	16.56344657	10.75007384	9
SNC0052-MAP-40X-E04-MEF-WT-1h	H11	3	1	IBZ37	3.3	11	8	85	0.577813772	0.134231368	27.47792115	22.00340779	37.94117647	0.024842937	0.742837826	0.665557069	196	6758.141191	2358.97231	11183937.58	32.99451731	197.2725864	0.963280937	0.662773078	0.581632653	3446.228471	2075.45634	35295590.29	56.49153326	471.9457309	77.56033168	4977082.051	15.45352829	7.060397992	9
SNC0052-MAP-40X-E04-MEF-WT-1h	I11	3	1	IBZ37	6.6	11	9	60	0.533309966	0.127515798	18.89127535	14.84480351	40.6	0.021553333	0.705620856	0.538082652	196	6897.34268	2273.413607	11522881.68	32.28902917	202.0460236	0.973617785	0.686159878	0.403061224	3499.715002	2129.333644	40848574.32	56.20503391	458.9054947	61.79737393	4940984.934	12.91245404	7.413922496	9
SNC0052-MAP-40X-E04-MEF-WT-1h	J11	3	1	IBZ37	12.4	11	10	86	0.553883779	0.111030743	17.78975458	14.27848892	34.3255814	0.02346253	0.710454129	0.476920001	204	5589.69345	2190.305374	9395797.338	37.57022167	197.1448671	0.963028514	0.683106128	0.5	5258.792965	3051.350682	63020818.97	58.85870146	483.3234744	85.68331807	5991108.578	16.75100417	10.86738187	9
SNC0052-MAP-40X-E04-MEF-WT-1h	K11	3	1	IBZ37	25	11	11	81	0.625736136	0.131658381	12.89900388	8.262186102	40.40740741	0.026996567	0.683343506	0.49860061	178	5530.635543	2076.740682	10640786.35	37.14351011	213.3902727	0.961600469	0.681446473	0.52247191	5498.280635	3248.842587	66530701.72	59.13136705	491.7194617	89.77266122	6109682.596	17.46856198	11.17884016	9
SNC0052-MAP-40X-E04-MEF-WT-1h	L11	3	1	IBZ37	50	11	12	60	0.628004735	0.1669934	15.48850715	11.21063734	39.81666667	0.026978295	0.743447207	1.137883895	198	6462.38086	2345.373121	11489839.37	35.04258823	212.8227289	0.966721572	0.677931234	0.338383838	4061.667687	2396.482612	50709500.7	51.54840414	461.3269979	55.22088152	5469755.591	11.35251009	8.483309646	9
SNC0052-MAP-40X-E04-MEF-WT-1h	M11	3	1	IBZ36	1.7	11	13	64	0.583432145	0.105913329	10.04462485	6.460739395	31.78125	0.02110943	0.700558221	0.429090495	191	5921.771503	2308.806658	10777590.29	38.19800153	214.1912287	0.963742907	0.678551084	0.387434555	6027.256109	3523.54964	80114296.35	57.81880976	482.6930608	73.75482798	6518284.649	14.85005702	12.48504237	9
SNC0052-MAP-40X-E04-MEF-WT-1h	N11	3	1	IBZ36	3.3	11	14	97	0.601887566	0.118715012	15.50561403	9.04766025	31.15463918	0.024432443	0.715867357	0.527093221	206	5695.382334	2201.228581	9822028.248	37.26748241	199.1659353	0.959675104	0.674329448	0.529126214	5427.926959	3075.454058	70001393.2	56.56994326	483.2328597	75.8695164	6067346.417	15.16496202	11.23717049	9
SNC0052-MAP-40X-E04-MEF-WT-1h	O11	3	1	IBZ36	6.6	11	15	76	0.553197821	0.108806863	13.00126685	8.02389199	33.13157895	0.019744609	0.712035034	0.475314562	154	6454.335252	2559.298119	11605843.06	38.18603487	212.0953785	0.962797431	0.669924581	0.636363636	7353.421245	4217.236235	96185446.95	57.02884856	481.7995634	75.06148489	6476994.669	15.02300153	15.1517797	9
SNC0052-MAP-40X-E04-MEF-WT-1h	P11	3	1	IBZ36	12.4	11	16	127	0.524131432	0.118956873	17.11161231	13.48613247	38.08661417	0.019281322	0.666918485	0.499839786	165	6229.925544	2416.965397	11597066.68	37.09159037	211.2226524	0.961835122	0.667401363	0.890909091	7237.510852	3815.176268	94407337.32	52.69392573	498.5375652	94.29393366	6788792.958	18.19782809	14.57180716	9
SNC0052-MAP-40X-E04-MEF-WT-1h	A12	3	1	IBZ36	25	12	1	72	0.625049149	0.119687209	26.14167366	20.24889983	37.33333333	0.022022899	0.713658232	0.447906967	217	5517.834958	1987.117534	9616772.756	34.93754608	198.9577544	0.964695629	0.67246633	0.34562212	5813.024406	3167.024489	67639782.34	54.54481294	460.474324	49.67794618	5453323.705	10.48465412	12.58802373	9
SNC0052-MAP-40X-E04-MEF-WT-1h	B12	3	1	IBZ36	50	12	2	79	0.558744315	0.124943622	23.00426106	17.19927132	42.78481013	0.027378602	0.697643598	0.474036459	169	5641.259169	2212.255024	10012494.09	37.51985033	207.7705568	0.962423802	0.681447358	0.520710059	5684.552374	3179.789709	73487986.02	56.46305665	467.912674	51.22468001	6144285.142	10.74415588	12.121008	9
SNC0052-MAP-40X-E04-MEF-WT-1h	C12	3	1	IBZ35	1.7	12	3	105	0.596498726	0.12670277	14.56744159	10.85541662	35.27619048	0.019764749	0.699769956	0.593855489	219	5909.425078	2287.391722	10385896.28	37.51214259	203.8551828	0.96106112	0.66490898	0.497716895	5771.555688	3048.3499	73116692.53	52.76401087	494.538544	93.3446811	6451082.037	17.96410269	11.71716322	9
SNC0052-MAP-40X-E04-MEF-WT-1h	D12	3	1	IBZ35	3.3	12	4	64	0.506782109	0.108550316	15.74916685	8.926390756	43.5625	0.025101701	0.666449051	0.392258573	164	5550.998928	2108.18336	10247426.62	37.05804076	208.6182724	0.958710032	0.651630768	0.426829268	6139.229717	3432.357368	74196774.19	55.70801816	496.9100361	94.90256131	6062669.585	17.80578652	12.38876201	9
SNC0052-MAP-40X-E04-MEF-WT-1h	E12	3	1	IBZ35	6.6	12	5	98	0.509244478	0.117622144	18.18696174	14.62537619	39.08163265	0.019442368	0.682311202	0.469355105	182	5755.355787	2190.094346	10938994.02	36.57330596	221.1433246	0.970173883	0.687944427	0.626373626	5984.911538	3319.099093	82419954.85	55.79571929	490.6945726	105.5107654	6973209.291	19.85559233	12.20082255	9
SNC0052-MAP-40X-E04-MEF-WT-1h	F12	3	1	IBZ35	12.4	12	6	74	0.549676151	0.092813443	13.62486976	7.327564422	35.93243243	0.018307038	0.685408819	0.40393537	183	6012.975333	2340.671769	10424047.65	37.34839415	203.3972146	0.969025779	0.684172904	0.426229508	6894.482892	3811.99315	83175046.4	54.93323918	480.6904895	69.17389073	5926746.448	13.95909223	14.29698621	9
SNC0052-MAP-40X-E04-MEF-WT-1h	G12	3	1	IBZ35	25	12	7	56	0.510648327	0.100366855	9.660788415	5.864345993	41.26785714	0.026428308	0.668447976	0.497826827	192	7522.680898	2759.055066	10771763.93	34.62993273	178.2674701	0.967058299	0.667832154	0.401041667	4918.016134	3074.59226	48324589.13	60.23786109	474.5247931	67.44893818	4801348.604	13.67030532	10.16621907	9
SNC0052-MAP-40X-E04-MEF-WT-1h	H12	3	1	IBZ35	50	12	8	86	0.493331856	0.124210299	15.15691315	10.21707268	39.11627907	0.027292359	0.647149892	0.451048909	177	6871.800015	2492.920446	10611912.99	35.41494706	189.5392603	0.961630554	0.664081311	0.644067797	4021.481422	2374.690358	43459776.66	53.42112233	469.4150736	63.63993582	4737920.559	13.03530059	8.221319418	9
SNC0052-MAP-40X-E04-MEF-WT-1h	I12	3	1	Paclitaxel	1.7	12	9	77	0.518770323	0.13855139	10.58326646	6.680182632	40.67532468	0.024683319	0.707361466	0.455365285	201	5780.187909	2226.264445	11188426.43	37.72156466	213.340731	0.96527052	0.681666423	0.407960199	9158.820973	5271.513139	74073634.14	57.76059003	785.0614612	355.2870591	6532694.612	40.69434436	12.73682618	9
SNC0052-MAP-40X-E04-MEF-WT-1h	J12	3	1	Paclitaxel	3.3	12	10	94	0.589463845	0.113606822	13.01302383	9.414525768	35.19148936	0.013310247	0.704458691	0.435154418	216	6207.383366	2445.16565	12150146.59	38.22011267	221.0327999	0.966515384	0.689217866	0.444444444	9510.523573	5543.701937	75981779.99	57.95552032	800.5881452	361.4496353	6395277.944	40.40974937	12.7339415	9
SNC0052-MAP-40X-E04-MEF-WT-1h	K12	3	1	Paclitaxel	6.6	12	11	59	0.529353802	0.132286759	10.41937902	6.631538555	41.62711864	0.029361422	0.712324961	0.422814046	221	6188.661324	2451.980631	10733414.07	38.85455737	198.014214	0.968440134	0.692699945	0.28959276	9627.532828	6081.51582	66048184.95	63.83192406	781.8516002	342.5942298	5464098.919	38.8087541	13.20328771	9
SNC0052-MAP-40X-E04-MEF-WT-1h	L12	3	1	Paclitaxel	12.4	12	12	46	0.534271575	0.126757918	8.310970555	4.914567258	37.58695652	0.021184844	0.720609021	0.510268937	166	6299.586387	2522.203133	11686390.41	38.77756799	210.339105	0.967554858	0.677842837	0.307228916	10740.46186	6533.930942	84268181.96	60.6984406	933.7302616	426.374723	7643013.88	41.9695571	12.64394869	9
SNC0052-MAP-40X-E04-MEF-WT-1h	M12	3	1	Paclitaxel	25	12	13	61	0.578935943	0.122924183	16.2131413	12.81037709	35.8852459	0.014950109	0.686367825	0.52259191	234	6007.279544	2456.909732	11242123.52	39.87574056	213.9378623	0.968197426	0.682069013	0.269230769	9087.087298	5688.819968	76419468.14	61.94509742	909.9725329	441.3092162	8058837.705	43.23395732	11.20176023	9
SNC0052-MAP-40X-E04-MEF-WT-1h	N12	3	1	Paclitaxel	50	12	14	56	0.604442652	0.148960362	14.52840821	10.46659845	38.66071429	0.030363192	0.750198129	0.714274314	225	5872.06415	2421.774405	10855207.08	39.67966879	214.1877119	0.966996169	0.683918955	0.271111111	8867.341266	5537.230594	76784763.32	61.62372244	869.8003847	402.7565647	7997334.356	41.50150654	11.29525249	9
SNC0052-MAP-40X-E04-MEF-WT-1h	O12	3	1	Parthenolide	1.7	12	15	72	0.59621225	0.102788029	30.2580435	26.06885197	33.80555556	0.022541569	0.673645302	0.464173504	218	6358.502287	2384.300743	9897270.422	36.35044676	179.8533379	0.965213905	0.667592391	0.426605505	6731.049137	3394.430843	72344379.61	50.16524443	517.2039077	146.0075848	5619559.642	25.44659828	13.11049799	9
SNC0052-MAP-40X-E04-MEF-WT-1h	P12	3	1	Parthenolide	3.3	12	16	118	0.545632765	0.114085021	17.02204418	12.47811309	44.97457627	0.026164781	0.686202663	0.463785511	168	6407.387063	2456.390191	11102078.48	36.58971477	198.4995118	0.962001193	0.670196432	0.845238095	7797.782779	4026.051723	90347999.95	51.87234586	523.8472277	111.3105697	6295877.792	19.93199617	14.9813713	9
SNC0052-MAP-40X-E04-MEF-WT-1h	A13	3	1	Parthenolide	6.6	13	1	99	0.557672165	0.123142394	24.27147327	19.91590187	46.85858586	0.02798982	0.695794091	0.411800196	247	5809.770917	2269.258415	10135814.9	38.08614253	197.9617307	0.964409369	0.670716565	0.437246964	6006.041349	3292.087718	60293258.23	54.85233515	484.56172	67.38363177	4978614.713	13.40010011	12.38075698	9
SNC0052-MAP-40X-E04-MEF-WT-1h	B13	3	1	Parthenolide	12.4	13	2	81	0.535283446	0.115329356	17.78211464	13.26632848	45.69135802	0.028660666	0.673870384	0.447794906	162	6032.194421	2477.271377	10237644.1	39.98720997	193.6876044	0.940451261	0.610524825	0.574074074	7536.427466	4264.173279	77013171.83	56.41086316	482.494549	76.40572333	5032090.58	14.75463309	15.59223247	9
SNC0052-MAP-40X-E04-MEF-WT-1h	C13	3	1	Parthenolide	25	13	3	53	0.555557117	0.127731677	25.41836891	20.4717174	55.24528302	0.041924127	0.672469138	0.439804114	216	6086.182692	2687.642627	8411936.583	43.08416332	153.7680716	0.944661971	0.621683186	0.277777778	9063.613139	5211.993804	59908567.36	57.63389278	481.2311151	63.06103758	3327591.727	12.46900598	18.73739253	9
SNC0052-MAP-40X-E04-MEF-WT-1h	D13	3	1	Parthenolide	50	13	4	30	0.749376208	0.11944578	35.04940025	29.85244071	55.66666667	0.073704027	0.618665335	0.374953203	204	5579.509947	2465.172369	5241234.265	42.45986098	99.548213	0.973196667	0.714988192	0.181372549	8532.282727	5336.355437	32382851.35	63.88016654	462.0168031	49.57361666	1686660.152	9.893715554	18.38221941	9
SNC0052-MAP-40X-E04-MEF-WT-1h	E13	3	1	IBZ37	1.7	13	5	76	0.554799938	0.116168438	28.11183176	21.62342181	37.40789474	0.020865305	0.668834896	0.481669302	202	5599.857482	2117.696213	10144388.98	36.85744041	207.0672325	0.964089819	0.673433631	0.420792079	6129.281624	3454.244821	75539940.38	56.4824478	485.8341551	78.32282979	6081211.03	15.46781527	12.57942437	9
SNC0052-MAP-40X-E04-MEF-WT-1h	F13	3	1	IBZ37	3.3	13	6	101	0.532821976	0.129620613	19.37458382	11.83357545	39.22772277	0.023763945	0.713429826	0.471020614	207	5853.48402	2193.352694	10777208.01	37.25112788	208.2220918	0.959579749	0.655701841	0.54589372	6094.796612	3426.101464	68311468.42	55.96745128	500.857092	94.08312832	5768479.56	17.90185665	12.22998667	9
SNC0052-MAP-40X-E04-MEF-WT-1h	G13	3	1	IBZ37	6.6	13	7	97	0.521512062	0.117577746	17.17702748	12.22175988	40.29896907	0.023360052	0.69200059	0.43866508	197	5625.139709	2164.329761	10431215.08	37.23945202	213.14251	0.967303035	0.683288522	0.553299492	5288.342701	3086.287912	62909124.96	58.55462885	484.3045084	82.8674881	5896495.503	16.42845852	10.92090646	9
SNC0052-MAP-40X-E04-MEF-WT-1h	H13	3	1	IBZ37	12.4	13	8	159	0.531143817	0.113175136	14.11565949	8.151692447	32.6163522	0.017914223	0.708044768	0.457617814	175	6101.727061	2397.382779	10626036.67	38.17871662	207.1279206	0.966864525	0.693594496	1.017142857	5682.510295	3310.644109	71408873.04	58.93928229	497.5591523	93.16818108	6342344.491	17.42677143	11.44340193	9
SNC0052-MAP-40X-E04-MEF-WT-1h	I13	3	1	IBZ37	25	13	9	124	0.523998016	0.110810657	19.46722385	13.62823218	39.71774194	0.025958331	0.673028867	0.40591658	202	6001.591082	2314.370134	10822674.31	37.41635642	209.6632249	0.964033888	0.680101823	0.722772277	6172.626504	3379.356828	72693562.68	55.21451358	495.1565541	89.20292324	6088339.114	17.34842635	12.48306899	9
SNC0052-MAP-40X-E04-MEF-WT-1h	J13	3	1	IBZ37	50	13	10	117	0.573778701	0.114197859	19.60028271	15.25345942	34.58119658	0.018027135	0.667928993	0.476806473	190	6370.946863	2520.555522	11440252.74	37.72542426	211.2208089	0.956597423	0.658362814	0.705263158	6583.544589	3554.581533	82663131.42	54.43193582	506.3446741	105.1159248	6495087.221	19.48008862	13.1253347	9
SNC0052-MAP-40X-E04-MEF-WT-1h	K13	3	1	IBZ36	1.7	13	11	95	0.535704991	0.114759091	14.56871036	10.19531648	35.06315789	0.020024195	0.653459588	0.466416776	184	6020.255274	2322.403856	11019173.92	37.09143654	217.4689984	0.971143753	0.684147709	0.554347826	6145.402731	3664.031445	77837017.68	59.93041766	499.1263715	113.3907673	6638443.701	19.65164497	12.38198824	9
SNC0052-MAP-40X-E04-MEF-WT-1h	L13	3	1	IBZ36	3.3	13	12	77	0.553785502	0.120418361	15.56117627	12.04235559	40.97402597	0.022392606	0.651214512	0.543134478	160	5318.007871	1983.697906	10544479.41	35.56563811	221.9336208	0.963707122	0.678668013	0.56875	5653.968809	3312.988541	76855347.28	58.41236234	473.6174346	67.12481615	6638008.794	13.56730529	11.95361304	9
SNC0052-MAP-40X-E04-MEF-WT-1h	M13	3	1	IBZ36	6.6	13	13	56	0.546028521	0.121873576	32.92207283	28.89754536	46.14285714	0.018393257	0.717803228	0.451999075	186	5939.685713	2287.073808	10998625.13	37.4632355	215.7737445	0.965605892	0.678003066	0.317204301	6494.386379	3661.531092	82579854.54	56.51916474	486.8721343	74.23334305	6227390.016	14.78928835	13.3136554	9
SNC0052-MAP-40X-E04-MEF-WT-1h	N13	3	1	IBZ36	12.4	13	14	64	0.556218385	0.131594292	20.54725669	13.03852037	36.203125	0.022667168	0.738851943	0.554768458	187	6142.413272	2461.997879	9997416.086	38.85451825	191.9767177	0.963838375	0.66900489	0.379679144	6801.004716	4080.758287	77709760.64	59.78040213	478.0711666	62.90339117	5412984.487	12.81542462	14.22186251	9
SNC0052-MAP-40X-E04-MEF-WT-1h	O13	3	1	IBZ36	25	13	15	96	0.535874516	0.103949673	14.64696432	9.093164721	36.60416667	0.01852185	0.663846446	0.416810398	132	5943.787209	2196.932281	11484250.52	36.34037779	211.826192	0.962954037	0.675952432	0.818181818	7047.621478	3832.273394	100170595.9	54.61640649	478.7767202	63.36547943	7113256.902	12.97701469	14.69545424	9
SNC0052-MAP-40X-E04-MEF-WT-1h	P13	3	1	IBZ36	50	13	16	92	0.546960935	0.111518371	23.0791252	16.58373984	38.02173913	0.024353122	0.67596572	0.43293685	137	6101.697686	2276.976681	11494653.3	36.53054601	209.8475555	0.96315275	0.667403763	0.751824818	7752.207714	4236.377816	102478039.9	54.78612915	472.842998	55.48914298	6386613.839	11.40739713	16.35469534	9
SNC0052-MAP-40X-E04-MEF-WT-1h	A14	3	1	IBZ35	1.7	14	1	107	0.566627727	0.125337344	18.10926626	14.21909125	39.57009346	0.02560948	0.706993538	0.547285512	199	5615.571731	2233.910598	9956566.965	37.90913135	205.3010677	0.968837206	0.682296261	0.592964824	5292.180706	2925.39974	59423485.07	55.35018168	489.8091902	85.35718068	5564128.864	16.88223052	10.82361788	9
SNC0052-MAP-40X-E04-MEF-WT-1h	B14	3	1	IBZ35	3.3	14	2	84	0.517947846	0.11944024	19.25022741	14.23208145	40.23809524	0.023810605	0.704457721	0.425405486	237	5723.223464	2326.755585	9999053.624	38.26994771	205.146354	0.963264659	0.672421621	0.388185654	5438.232062	2998.326503	64229012.11	55.44333246	493.9206142	106.7349742	5920103.274	18.56475086	11.09696758	9
SNC0052-MAP-40X-E04-MEF-WT-1h	C14	3	1	IBZ35	6.6	14	3	105	0.525823698	0.112108506	18.17398056	13.03728163	41.64761905	0.024636294	0.705640021	0.431409092	188	5880.548502	2274.907767	10485589.49	37.02306602	210.7585705	0.963930923	0.679362161	0.606382979	5992.296709	3306.087114	71484212.26	55.69296362	491.3654668	81.21982899	5907978.984	16.02643943	12.21090829	9
SNC0052-MAP-40X-E04-MEF-WT-1h	D14	3	1	IBZ35	12.4	14	4	81	0.526702298	0.112877709	16.95586809	12.11456035	35.55555556	0.0165579	0.673311389	0.423327852	226	5609.110651	2134.728198	10755715.93	36.76142934	217.6374254	0.964141201	0.674222781	0.384955752	5714.806081	3101.991961	69336786.77	54.23792301	486.6764881	84.07870108	6083368.027	16.54917296	11.7442784	9
SNC0052-MAP-40X-E04-MEF-WT-1h	E14	3	1	IBZ35	25	14	5	96	0.58186025	0.124116968	16.46156395	12.60017206	35.65625	0.02263725	0.656140125	0.578808558	175	5522.087748	2116.961282	10300343.93	37.55269968	213.4605471	0.956580196	0.652979246	0.588571429	6376.521781	3615.075083	82495802.69	57.10320941	503.7387214	96.96881485	6525022.063	18.56494829	12.683771	9
SNC0052-MAP-40X-E04-MEF-WT-1h	F14	3	1	IBZ35	50	14	6	75	0.547655574	0.110702119	20.36466565	16.26290233	35.92	0.02193482	0.657716839	0.461410641	200	5862.139132	2118.657992	11091632.79	35.23951706	219.0984884	0.963007828	0.665957595	0.405	6414.053289	3393.599215	79946395.71	52.83213986	468.5936298	60.4116671	6006454.3	12.41770679	13.70066214	9
SNC0052-MAP-40X-E04-MEF-WT-1h	G14	3	1	Paclitaxel	1.7	14	7	74	0.584873694	0.114253616	13.01744574	8.471187476	38.62162162	0.021498253	0.672037361	0.390936451	232	5690.85867	2128.924548	10964579.01	36.22862659	212.2349486	0.967631236	0.685741099	0.357758621	8538.679858	4677.824447	68624872.88	54.77886074	714.7495149	287.7984896	5987606.25	36.01976779	12.5630113	9
SNC0052-MAP-40X-E04-MEF-WT-1h	H14	3	1	Paclitaxel	3.3	14	8	56	0.452179968	0.130023624	12.19149996	6.825522078	47.98214286	0.025648644	0.703023253	0.451514609	177	6858.048243	2424.128127	11670344.54	34.42419563	201.3202767	0.96231148	0.658831439	0.480225989	5334.957722	3413.601682	56809228.73	62.45427209	558.8822955	150.7253755	5770993	21.07844243	9.476551823	9
SNC0052-MAP-40X-E04-MEF-WT-1h	I14	3	1	Paclitaxel	6.6	14	9	64	0.595448579	0.13199041	10.97643677	6.835519148	42.71875	0.021782968	0.664993826	0.499848084	231	5749.071665	2109.515071	11329293.67	36.42895104	214.8663121	0.965411611	0.676385903	0.294372294	8994.731982	5349.406433	71363038.12	59.68517774	811.3912756	352.2905824	6424507.519	39.34434931	11.92553892	9
SNC0052-MAP-40X-E04-MEF-WT-1h	J14	3	1	Paclitaxel	12.4	14	10	84	0.600399434	0.127313461	13.94579139	9.281790669	35.25	0.029242992	0.697978147	0.588762947	213	6574.667949	2614.05408	10153479.65	38.18205652	185.3673877	0.967429656	0.684420975	0.436619718	8984.766537	5696.1993	64766656.86	62.14193115	741.7936389	289.7843405	5639336.521	33.37894693	13.16508137	9
SNC0052-MAP-40X-E04-MEF-WT-1h	K14	3	1	Paclitaxel	25	14	11	44	0.578080954	0.135945875	14.93008657	11.42277436	37.38636364	0.018641505	0.730748688	0.545832074	218	5967.509373	2266.171793	11485065.68	37.65897693	211.4564609	0.968271146	0.680438631	0.211009174	8928.467561	5497.943893	67846972.77	61.23591267	802.9602306	324.6350514	6116925.523	36.46090298	11.84056434	9
SNC0052-MAP-40X-E04-MEF-WT-1h	L14	3	1	Paclitaxel	50	14	12	60	0.535386655	0.130667611	9.407579122	6.051238227	35.2	0.022602114	0.690408647	0.657340561	170	6624.784319	2481.747956	12046227.15	36.61081972	215.3238174	0.966356535	0.677324202	0.441176471	6047.425632	3976.533902	57563678.96	70.86513637	661.0217027	204.2928518	7179009.153	22.62268637	8.963876162	9
SNC0052-MAP-40X-E04-MEF-WT-4h	A01	0	1	DMSO	0	1	1	58	0.564869086	0.115064445	15.40486468	11.39186622	33.70689655	0.019798873	0.64515361	0.548248008	233	6174.108404	2382.255878	11344294.2	38.24672687	210.2500134	0.968671411	0.696844264	0.317596567	5050.750453	2874.045994	60532671.72	56.45600697	525.4752707	144.8663552	6364334.824	25.94671958	9.641302805	9
SNC0052-MAP-40X-E04-MEF-WT-4h	B01	0	1	DMSO	0	1	2	89	0.576070561	0.112364815	21.19658408	15.52583506	35.28089888	0.017614924	0.660034094	0.531346327	202	6363.058758	2379.280521	11233531.83	37.12122068	207.0051533	0.969893686	0.679599989	0.495049505	5412.491353	2990.641816	63695618.11	55.1829033	520.1296189	142.4303822	6272734.797	25.73824514	10.47809957	9
SNC0052-MAP-40X-E04-MEF-WT-4h	C01	0	1	DMSO	0	1	3	83	0.546407367	0.123093128	18.54655903	13.22665743	44.86746988	0.027968058	0.697256124	0.623917511	221	5893.621399	2080.618023	10672817.76	35.17313434	201.1794375	0.96162323	0.654967358	0.429864253	5751.698145	3441.843333	67862752.86	59.65574317	510.1341692	147.5063657	6000010.154	27.14879805	11.27600881	9
SNC0052-MAP-40X-E04-MEF-WT-4h	D01	0	1	DMSO	0	1	4	35	0.5797753	0.11351176	13.4911977	10.22810493	36	0.025469586	0.673691097	0.712130872	185	5906.203221	2083.860314	10058996.5	34.39565669	199.5390954	0.971400642	0.669857646	0.308108108	3714.193265	2383.599055	39132232.97	60.23461522	491.1251895	121.9252439	4865639.984	22.20849552	7.446927609	9
SNC0052-MAP-40X-E04-MEF-WT-4h	E01	0	1	DMSO	0	1	5	84	0.564489369	0.111769115	15.57461988	8.530058561	32.91666667	0.015823641	0.68869178	0.509286862	266	5632.601151	2109.200393	10905430.96	35.88948985	216.4088225	0.970192119	0.692750723	0.34962406	4395.556199	2367.266751	52247034.81	53.59374083	510.2493449	123.0352716	5999858.515	22.15867761	8.688612945	9
SNC0052-MAP-40X-E04-MEF-WT-4h	F01	0	1	DMSO	0	1	6	73	0.559181128	0.126052289	28.3102498	22.87899915	42.67123288	0.021616757	0.669174264	0.557797614	221	5717.411792	2093.998597	11141958.38	36.15598584	216.9744704	0.965226706	0.664898483	0.375565611	5181.223124	2864.287031	68041025.89	55.35155955	524.7737638	140.1788592	6911135.109	25.1697872	9.994963317	9
SNC0052-MAP-40X-E04-MEF-WT-4h	G01	0	1	DMSO	0	1	7	70	0.545919807	0.106639264	13.05044144	8.121612373	39.52857143	0.025806801	0.681058227	0.548908245	281	5571.45768	1975.217162	10466287.43	34.44627523	208.3698153	0.969014817	0.687644259	0.298932384	4476.253141	2189.021731	50811076.78	48.53278083	522.4962172	145.9142494	5870216.42	25.1637856	8.63385289	9
SNC0052-MAP-40X-E04-MEF-WT-4h	H01	0	1	DMSO	0	1	8	107	0.54875448	0.112018706	12.57401049	7.126399749	39.39252336	0.024210778	0.675664795	0.520264056	227	6686.448698	2399.590625	10567171.13	35.13275933	188.1947644	0.958829123	0.647832877	0.546255507	5545.952072	3249.576695	52492245.44	58.99349564	522.0692857	175.7464575	4911081.137	31.35827886	10.52839642	9
SNC0052-MAP-40X-E04-MEF-WT-4h	I01	0	1	DMSO	0	1	9	101	0.562425252	0.10875579	14.00572331	6.72806701	33.75247525	0.020832523	0.65002994	0.528378825	217	6559.828564	2509.886226	11676658.31	37.09246084	211.8193663	0.971053553	0.70254299	0.529953917	5316.665802	2897.807869	66838290.56	54.73638392	544.0479423	158.9360482	7187393.668	27.28920268	9.949471816	9
SNC0052-MAP-40X-E04-MEF-WT-4h	J01	0	1	DMSO	0	1	10	74	0.536804814	0.108232846	18.15253358	11.62040627	38.10810811	0.02016466	0.629720543	0.482912645	247	5826.58079	2121.346957	10672919.98	35.3928473	207.1196234	0.969134388	0.692655042	0.348178138	4954.73207	2700.391269	62571866.75	54.23891616	505.8793974	130.8621079	6535332.008	23.40712163	9.843490612	9
SNC0052-MAP-40X-E04-MEF-WT-4h	K01	0	1	DMSO	0	1	11	114	0.645114064	0.116629084	11.92777704	7.77631007	36.49122807	0.021519755	0.680783408	0.643919881	234	6240.333268	2380.019725	11958880.05	37.15097916	216.9137262	0.965719451	0.67479232	0.555555556	5105.07555	2824.693021	63981441.27	55.54109941	539.2340202	161.5228549	6886746.859	28.24555093	9.552442275	9
SNC0052-MAP-40X-E04-MEF-WT-4h	L01	0	1	DMSO	0	1	12	88	0.505324744	0.115219212	11.54993469	6.829197777	32.60227273	0.015456017	0.703822583	0.551658061	200	6015.15682	2198.107345	11966600.82	35.84538581	225.3772162	0.965941041	0.668573404	0.52	5452.533284	2907.908706	74301855.47	52.89319638	535.9669776	191.47627	7418055.16	31.61483837	10.29281227	9
SNC0052-MAP-40X-E04-MEF-WT-4h	M01	0	1	DMSO	0	1	13	64	0.549193306	0.112877711	7.991179429	4.582981834	39.875	0.021191621	0.685888762	0.479267747	217	6250.371145	2424.565492	11445035.85	37.99287431	208.9520735	0.965906003	0.666766805	0.322580645	5132.127038	2990.457929	63617751.55	57.05768959	512.9093809	134.3125064	6189563.502	24.36197445	10.02488739	9
SNC0052-MAP-40X-E04-MEF-WT-4h	N01	0	1	DMSO	0	1	14	57	0.558770784	0.102701937	15.43444765	12.27719752	37.14035088	0.017257983	0.653355401	0.517006944	168	5492.416773	2049.263491	11358698.22	36.83750618	224.076067	0.966915433	0.673961528	0.357142857	5464.830682	3139.438433	79014969.8	57.69065732	521.8111074	137.3058385	7683477.179	24.80975132	10.55797346	9
SNC0052-MAP-40X-E04-MEF-WT-4h	O01	0	1	DMSO	0	1	15	128	0.556816151	0.103466849	14.84658426	11.85817851	29.6484375	0.017038428	0.676651885	0.51404801	189	6294.808852	2343.302185	11952953.08	36.93101068	210.2902068	0.963783965	0.661696924	0.73015873	5441.943784	2928.236483	66975291.74	53.94730909	548.0070076	184.9329264	7109622.085	32.21317635	9.988430845	9
SNC0052-MAP-40X-E04-MEF-WT-4h	P01	0	1	DMSO	0	1	16	78	0.522248546	0.105640624	8.543414733	5.287887436	36.34615385	0.022813594	0.642027226	0.444261473	154	5639.458585	2059.461877	10229606.6	35.67522339	206.3953745	0.965555782	0.666880015	0.564935065	5774.684464	3143.251229	70874228.29	53.73323318	522.1123416	136.9287278	6550965.292	23.90000104	11.09264514	9
SNC0052-MAP-40X-E04-MEF-WT-4h	A02	1	1	Paclitaxel	5	2	1	62	0.593178605	0.15887915	14.67843587	9.886419531	40.64516129	0.023066132	0.713078964	0.710780166	217	5867.681029	2246.880251	10526251.22	38.21575853	206.2355323	0.967526856	0.674020849	0.32718894	7637.834192	5052.754234	66721118.02	66.25215451	1080.932248	714.1891535	9687184.714	53.37294786	8.954690151	9
SNC0052-MAP-40X-E04-MEF-WT-4h	B02	1	1	Paclitaxel	5	2	2	45	0.480441113	0.147114793	16.17094492	12.55088694	39.06666667	0.02628453	0.75930777	0.727282517	171	6323.660784	2404.857859	10316087.99	37.27421849	189.9819303	0.968499124	0.671397769	0.461988304	6832.738997	4604.634758	50412953.23	64.84150702	946.8541031	580.9966568	7164686.023	41.92909087	7.869025804	9
SNC0052-MAP-40X-E04-MEF-WT-4h	C02	1	1	Paclitaxel	5	2	3	43	0.588570712	0.162823448	14.77682382	9.636175142	41.09302326	0.029863238	0.764580749	0.781934645	216	6585.59481	2404.475138	11884865.21	36.38938975	208.2020083	0.960568425	0.663732818	0.231481481	6458.964848	4300.628791	55871524.63	59.8796535	903.9606213	517.7514849	8319957.324	40.80831712	7.621422372	9
SNC0052-MAP-40X-E04-MEF-WT-4h	D02	1	1	Paclitaxel	5	2	4	72	0.576861831	0.123507611	12.89405063	8.894522703	38.95833333	0.017560806	0.711687554	0.559258193	216	6398.468757	2389.372941	11948405.85	37.25015944	211.529856	0.969881132	0.67688057	0.407407407	6497.92531	4340.738364	55446015.81	62.76446046	1034.925554	711.7744707	9469793.097	51.95865284	6.904090745	9
SNC0052-MAP-40X-E04-MEF-WT-4h	E02	1	1	Paclitaxel	5	2	5	92	0.695701842	0.148175503	12.98988507	8.982239355	43.08695652	0.023739406	0.736641622	0.680333553	239	6086.970264	2448.759619	12264238.88	40.14336675	221.1284664	0.967150628	0.695337809	0.405857741	7624.628169	5082.713192	64200684.8	66.87663866	1210.442633	817.2099793	10255462.44	61.71760002	7.050873498	9
SNC0052-MAP-40X-E04-MEF-WT-4h	F02	1	1	Paclitaxel	5	2	6	66	0.634559959	0.161694642	14.92233727	11.04060094	41.13636364	0.036409274	0.781341142	0.685386405	222	6608.463437	2714.395559	11437629.88	40.63587836	197.3653957	0.965055873	0.689128763	0.31981982	8151.646281	5268.549413	67031485.84	64.76280586	1268.92488	810.4103395	10612339.04	58.45722387	7.075834695	9
SNC0052-MAP-40X-E04-MEF-WT-4h	G02	1	1	Paclitaxel	5	2	7	48	0.540606957	0.129471878	8.983704979	5.372549467	41.60416667	0.025152818	0.646880058	0.767993969	161	6963.983508	2473.23429	12347613.5	35.21958543	200.8358772	0.970789993	0.67921104	0.360248447	6306.783906	4142.80341	58589493.24	63.35426249	973.9668722	577.3924332	8084192.615	41.17709208	7.802293746	9
SNC0052-MAP-40X-E04-MEF-WT-4h	H02	1	1	Paclitaxel	5	2	8	79	0.609805321	0.11053415	15.98370362	8.974528181	43.63291139	0.030458664	0.672675737	0.482701494	208	6641.512826	2381.664893	12597459.66	35.03158021	217.0684958	0.963472311	0.665513001	0.466346154	6863.583356	4358.167416	64109285.31	63.35752872	908.5087359	514.9886786	8068097.13	42.2679487	8.975170795	9
SNC0052-MAP-40X-E04-MEF-WT-4h	I02	1	1	Paclitaxel	5	2	9	69	0.664179484	0.147006593	13.93444911	10.20994303	38.60869565	0.02107531	0.693871429	0.694942738	214	6131.572117	2338.207501	12989839.92	38.09504292	227.8189919	0.970509429	0.707408343	0.35046729	7601.441536	4718.155219	75461935.49	62.28756968	1218.49978	738.5888546	11726215.58	56.02792018	6.996412072	9
SNC0052-MAP-40X-E04-MEF-WT-4h	J02	1	1	Paclitaxel	5	2	10	57	0.669626219	0.110835817	13.68306314	9.148190139	41	0.02434951	0.682346061	0.454135697	176	6486.613056	2425.901858	12844370.49	37.34035555	213.2637908	0.970523249	0.696186421	0.352272727	8987.510417	5657.763691	75563364.91	62.77941382	1463.342374	972.6031098	11876007.31	63.55420523	6.991659174	9
SNC0052-MAP-40X-E04-MEF-WT-4h	K02	1	1	Paclitaxel	5	2	11	28	0.506045546	0.148462106	17.21294749	13.06654851	53.71428571	0.033824864	0.714931246	0.571116465	180	6104.284242	2210.230155	10045115.22	35.68796846	194.5088639	0.964140175	0.666967567	0.266666667	6333.495134	4077.568316	59733998.79	64.34421825	854.5920417	472.2868379	7673160.728	41.18684669	8.562806135	9
SNC0052-MAP-40X-E04-MEF-WT-4h	L02	1	1	Paclitaxel	5	2	12	35	0.608275282	0.129913847	7.392144544	3.928684115	41.57142857	0.0294294	0.668386078	0.515198699	150	6322.554348	2469.181232	10501111.53	38.38375931	192.9881909	0.967449772	0.683262688	0.28	9028.661088	5974.535519	72335704.35	65.88258322	1327.888397	900.1485154	10860574.55	61.46324531	8.278310685	9
SNC0052-MAP-40X-E04-MEF-WT-4h	M02	1	1	Paclitaxel	5	2	13	49	0.735449175	0.149489402	19.96190688	14.48079406	44.20408163	0.027089938	0.745421844	0.655331976	205	6046.154906	2530.568621	11902098.14	41.6633612	214.4142033	0.962612595	0.677307414	0.263414634	8987.936774	6204.532681	72736615.19	69.04879417	1551.738348	1241.253479	12352274.51	74.17629056	6.960881701	9
SNC0052-MAP-40X-E04-MEF-WT-4h	N02	1	1	Paclitaxel	5	2	14	44	0.572087442	0.140951099	8.78474351	4.303220557	46.93181818	0.02529554	0.724598692	0.557030589	214	6328.04247	2561.997348	12260434.56	40.27757315	216.0208869	0.961998287	0.681970393	0.23364486	9405.545086	6393.049155	70902735.97	66.87894686	1363.866549	1057.715778	10258584.66	70.95655172	8.011246231	9
SNC0052-MAP-40X-E04-MEF-WT-4h	O02	1	1	Paclitaxel	5	2	15	55	0.690311692	0.134841245	15.05069253	10.17880886	34.38181818	0.026895557	0.692114267	0.754327627	176	6038.655521	2542.930022	10485400.7	41.87164602	192.8429069	0.960821469	0.674870422	0.335227273	8656.507866	5655.231789	69756955.07	65.33365757	1620.791309	1131.092605	12861319.13	66.93515128	6.110687616	9
SNC0052-MAP-40X-E04-MEF-WT-4h	P02	1	1	Paclitaxel	5	2	16	74	0.650879201	0.119221837	8.55518237	4.502723009	41.06756757	0.029530425	0.682583332	0.509233117	180	6028.465027	2343.975584	11565097.14	38.48402583	209.1818858	0.962700914	0.679879367	0.427777778	9343.311861	6005.697926	74922988.39	65.22429135	1383.58965	966.2851925	11391075.73	63.86589236	7.994466091	9
SNC0052-MAP-40X-E04-MEF-WT-4h	A03	2		Parthenolide	1.7	3	1	43	0.564252914	0.156375018	22.14980845	17.46379684	55.37209302	0.02672395	0.705893946	0.597024321	209	6008.195005	2412.62105	11849901.44	40.16703595	216.5020648	0.96633996	0.682859199	0.234449761	8678.057395	5863.860044	73700021.26	67.24915103	1285.836924	824.3093876	10642428.55	59.52795076	7.744142259	9
SNC0052-MAP-40X-E04-MEF-WT-4h	B03	2		Parthenolide	3.3	3	2	15	0.584120628	0.142581454	10.94819453	7.070769024	47.86666667	0.032787459	0.701409724	0.650678703	196	5680.915969	2324.215043	10746804.94	39.41436916	206.3588075	0.970205385	0.68224191	0.091836735	9700.665895	6438.532967	66028289.23	66.08426942	1433.471068	890.7087368	9927832.122	57.01889608	7.547703777	9
SNC0052-MAP-40X-E04-MEF-WT-4h	C03	2		Parthenolide	6.6	3	3	9	0.46155811	0.156372547	10.04576466	5.645674851	49.44444444	0.0243388	0.818833528	0.504744661	220	5959.567764	2475.599241	10608427.21	41.30301593	189.86862	0.947875879	0.640203427	0.045454545	9817.018448	6089.985096	49587179.16	61.68158322	1396.665393	792.4223941	7037149.305	53.507069	7.6424784	9
SNC0052-MAP-40X-E04-MEF-WT-4h	D03	2		Parthenolide	12.4	3	4	41	0.725101863	0.140362224	14.31259919	10.63037503	34.97560976	0.027492109	0.740756454	0.84095717	220	5943.307008	2418.580489	8185344.182	40.39317859	149.563644	0.957379943	0.650455853	0.245454545	8962.578253	6452.124732	38485544.9	65.31629358	864.7675115	470.1057055	3885967.241	42.80863914	10.17770575	9
SNC0052-MAP-40X-E04-MEF-WT-4h	E03	2		Parthenolide	25	3	5	48	0.571601819	0.135448512	16.91084242	10.54607161	57.52083333	0.069921674	0.729571516	0.523583835	189	6184.414696	2954.48404	5286922.619	46.00843025	92.43258653	0.9759343	0.730534123	0.26984127	12340.07133	10159.87786	32452442.58	83.54504933	857.2317149	466.9284884	2334689.005	47.383305	15.35401317	9
SNC0052-MAP-40X-E04-MEF-WT-4h	F03	2		Parthenolide	50	3	6	24	0.584493622	0.142408093	22.97734792	17.49333241	75	0.109482493	0.677151369	0.445614867	144	5686.368997	2664.98952	3535227.528	44.90804867	67.23140945	0.981813922	0.756870882	0.173611111	13146.91052	11833.51057	25811964.44	91.7221952	688.7492781	352.5467187	1387723.424	42.23983444	19.99838822	9
SNC0052-MAP-40X-E04-MEF-WT-4h	G03	2		IBZ37	1.7	3	7	46	0.498144691	0.144602212	14.56067168	9.728047837	49.23913043	0.035844393	0.648169169	0.575398216	211	6184.482927	2337.414754	10747896.55	35.2896253	200.9910438	0.962255814	0.654285046	0.303317536	4040.653777	2628.82394	37036786.43	57.99180588	701.0456347	315.6379401	6544131.327	31.3383305	5.592186288	9
SNC0052-MAP-40X-E04-MEF-WT-4h	H03	2		IBZ37	3.3	3	8	41	0.583215444	0.130046514	12.69396856	9.051620521	39.48780488	0.029302709	0.72317769	0.699434878	189	6306.019798	2241.217973	11504110.72	34.73226249	210.7483051	0.966251155	0.667322225	0.243386243	4006.610682	2603.300102	36758134.47	54.02909478	660.4458366	273.8969205	6335308.635	25.66038662	5.90773886	9
SNC0052-MAP-40X-E04-MEF-WT-4h	I03	2		IBZ37	6.6	3	9	45	0.593772387	0.138298511	12.23447588	8.047194574	46.57777778	0.034550756	0.741146134	0.560631954	177	6251.36065	2394.560873	10784042.44	37.25557926	193.8264586	0.966055104	0.680567057	0.406779661	6358.485783	4061.178366	50674969.34	60.86237321	862.995951	485.5271051	7163396.401	42.06818623	7.431260327	9
SNC0052-MAP-40X-E04-MEF-WT-4h	J03	2		IBZ37	12.4	3	10	66	0.504482298	0.109907732	7.563349482	4.1655266	36.31818182	0.018784439	0.6979683	0.44691089	198	6826.289212	2393.022855	11046968.61	33.68054227	196.960196	0.968026541	0.669800185	0.464646465	3944.939265	2542.284002	35571825.01	57.41510006	640.9633422	273.3863284	5912654.475	29.09493635	6.103693234	9
SNC0052-MAP-40X-E04-MEF-WT-4h	K03	2		IBZ37	25	3	11	80	0.50410319	0.158780624	18.27365022	13.55113524	46.525	0.0315227	0.730726596	0.576974584	196	6375.892182	2509.910024	12109621.35	38.87102578	213.6068658	0.961075527	0.670047006	0.448979592	8980.323106	6035.532409	71668916.71	67.7397055	1319.41011	891.7449907	10894358.6	62.8834744	7.806117878	9
SNC0052-MAP-40X-E04-MEF-WT-4h	L03	2		IBZ37	50	3	12	36	0.867957419	0.156115406	14.15821118	9.694592688	47.55555556	0.030924181	0.712257399	0.675780911	193	6413.794865	2311.938349	12239934.58	35.00245192	216.2938232	0.965391684	0.677333443	0.202072539	8959.797915	5714.497435	76519795	63.70184639	1102.91847	651.3413046	9463857.668	54.06825266	9.068139857	9
SNC0052-MAP-40X-E04-MEF-WT-4h	M03	2		IBZ36	1.7	3	13	63	0.708343263	0.137100755	12.14030336	6.9202225	34.57142857	0.031540225	0.713267871	0.496205163	210	6089.460205	2480.33822	12188311.93	40.27587449	220.7347908	0.9680574	0.677627217	0.323809524	8101.890566	5555.811126	67319233.98	67.9066863	1195.261134	872.4857795	9887733.143	67.2874487	7.877895487	9
SNC0052-MAP-40X-E04-MEF-WT-4h	N03	2		IBZ36	3.3	3	14	49	0.611573123	0.14536114	15.93551553	12.06211502	37.97959184	0.045855692	0.707455911	0.681460689	214	5607.592861	2322.11635	9891599.888	40.64181381	193.2751148	0.972076352	0.686131943	0.242990654	8850.4848	5994.037864	63487527.4	67.55153688	1366.604414	1037.914277	9524663.187	68.93751769	7.7732974	9
SNC0052-MAP-40X-E04-MEF-WT-4h	O03	2		IBZ36	6.6	3	15	47	0.605246373	0.130871278	8.642962276	5.261070426	35.72340426	0.025534455	0.640626782	0.550432202	182	6491.911043	2468.809757	11756605.55	37.45314808	201.5736014	0.963061194	0.683028068	0.263736264	10089.72525	6263.12727	79242621.7	62.11174402	1390.806387	1015.749231	10386715.94	68.76664434	8.590024062	9
SNC0052-MAP-40X-E04-MEF-WT-4h	P03	2		IBZ36	12.4	3	16	56	0.530986296	0.124771217	12.13624295	8.443390829	41.42857143	0.027565531	0.682942706	0.56814718	181	6467.97454	2602.83974	12399839.02	39.47612407	217.3280217	0.962865195	0.673132755	0.35359116	9451.231192	5989.787463	84310493.07	63.72954661	1358.734186	990.2253264	11784814.29	67.4049695	7.913343726	9
SNC0052-MAP-40X-E04-MEF-WT-4h	A04	2		IBZ36	25	4	1	67	0.521694518	0.123496817	25.44709352	18.08547327	42.58208955	0.023759432	0.692570754	0.589241031	227	5836.729075	2120.072103	10099010.87	35.710218	198.3838518	0.972203609	0.674288376	0.356828194	6478.331433	4213.983481	55641352.78	63.24437112	632.7309179	251.4579221	5528951.282	31.04509949	10.21824527	9
SNC0052-MAP-40X-E04-MEF-WT-4h	B04	2		IBZ36	50	4	2	59	0.616415679	0.144503826	11.24958256	6.81691034	42.88135593	0.033088282	0.723282259	0.586676209	218	6116.1291	2440.733436	11973901.17	39.4712828	214.6527376	0.968127344	0.687525131	0.298165138	8767.575676	5672.14998	77574354.04	65.24238704	936.8894114	580.346258	8304824.853	54.96624566	10.67041568	9
SNC0052-MAP-40X-E04-MEF-WT-4h	C04	2		IBZ35	1.7	4	3	60	0.627274329	0.142046039	11.39574564	7.245392968	38.81666667	0.0305376	0.731366547	0.54877935	212	6228.702148	2497.046115	12284245.24	39.84633004	214.4845572	0.966248987	0.686418602	0.316037736	8252.698771	5516.149525	73383451.63	66.72705717	1165.261355	807.3054906	10135458.17	63.52202527	7.859218802	9
SNC0052-MAP-40X-E04-MEF-WT-4h	D04	2		IBZ35	3.3	4	4	30	0.597434757	0.130237907	11.95649654	8.272729842	58.7	0.035547538	0.709718679	0.588440266	200	5931.550391	2058.192518	10886102.87	34.41244226	205.1730812	0.964580085	0.65608307	0.21	6120.131607	4001.821171	49931323.51	54.54562164	819.581482	454.075662	6858820.32	36.52744648	7.287938081	9
SNC0052-MAP-40X-E04-MEF-WT-4h	E04	2		IBZ35	6.6	4	5	49	0.550311227	0.109160026	9.2269831	5.900604355	34.24489796	0.014524585	0.686845377	0.425220144	195	6452.621676	2429.622815	14398278.73	37.28652691	242.4966489	0.970194411	0.689825479	0.276923077	8711.537851	5804.661579	86963199.03	66.57401435	1066.506708	682.8149616	10327831.51	58.31757155	9.243018861	9
SNC0052-MAP-40X-E04-MEF-WT-4h	F04	2		IBZ35	12.4	4	6	52	0.570186066	0.146478982	10.96352363	5.463587502	39.28846154	0.034047281	0.737597374	0.643953127	195	6775.673981	2598.222465	11458412.41	38.30701908	193.9129921	0.967397374	0.677873165	0.425641026	8236.064256	5263.380411	72364030.82	64.86966902	951.3622324	568.7377267	8452706.99	49.05383071	9.942946078	9
SNC0052-MAP-40X-E04-MEF-WT-4h	G04	2		IBZ35	25	4	7	57	0.608255003	0.138868906	9.763020745	5.927461057	42.24561404	0.02624058	0.716990032	0.720772915	209	6565.266709	2464.716707	12332109.45	37.4405979	207.9251892	0.964624656	0.678729977	0.291866029	8203.619505	5122.431343	71669325.51	63.04516462	989.6419095	585.1559565	8823481.172	51.95000511	9.265141065	9
SNC0052-MAP-40X-E04-MEF-WT-4h	H04	2		IBZ35	50	4	8	38	0.465397181	0.160278179	23.00437225	16.65170247	43.65789474	0.028874362	0.733971513	0.869006634	151	6831.148277	2562.605682	11085850.99	37.29060191	184.3356017	0.963574574	0.661293299	0.562913907	8204.79049	5200.834037	73393849.5	62.32352034	785.4821431	406.2497699	6861792.331	40.61044541	11.51183984	9
SNC0052-MAP-40X-E04-MEF-WT-4h	I04	2		Paclitaxel	1.7	4	9	53	0.561130112	0.113434836	13.72444878	9.037317175	33.35849057	0.021290904	0.683431884	0.510782279	185	7077.899258	2658.261172	11904472.19	37.19163049	197.3434887	0.961182981	0.66676332	0.481081081	8426.764936	5409.350087	75699489.79	63.89837209	1046.092522	627.3790228	9415365.735	52.13947749	9.80849062	9
SNC0052-MAP-40X-E04-MEF-WT-4h	J04	2		Paclitaxel	3.3	4	10	50	0.731904346	0.126931025	11.25927274	6.513986115	37.54	0.031110836	0.71196784	0.770262923	171	6947.835295	2699.795135	13476219.72	37.9726078	217.6426453	0.9717259	0.690774423	0.32748538	9339.923973	6009.214437	89150171.84	65.07296911	1444.966159	937.878934	13813329.69	61.61240697	7.100217944	9
SNC0052-MAP-40X-E04-MEF-WT-4h	K04	2		Paclitaxel	6.6	4	11	56	0.548612574	0.145164649	8.320735508	4.650503029	38.625	0.023832838	0.766726384	0.614084707	195	6652.897917	2543.540028	11857344.74	37.28347095	199.625756	0.966754445	0.688003157	0.430769231	7789.627127	4950.063354	65583562.87	63.50320702	1045.257703	633.5851305	8596409.913	50.17151905	9.121937469	9
SNC0052-MAP-40X-E04-MEF-WT-4h	L04	2		Paclitaxel	12.4	4	12	34	0.544814814	0.164894967	8.797118194	5.253931305	37.38235294	0.028331543	0.789155819	0.579608004	152	6958.295461	2675.866537	11258789.61	38.05252051	186.2169784	0.966845395	0.672168867	0.315789474	10640.70045	7085.601697	81964989.32	67.13888175	1300.166986	803.8722852	10345575.72	52.78623835	10.61031845	9
SNC0052-MAP-40X-E04-MEF-WT-4h	M04	2		Paclitaxel	25	4	13	42	0.453957398	0.122516412	12.30928763	8.017336386	48.64285714	0.027457188	0.679218817	0.391556297	204	5789.396125	2333.382661	10845105.38	40.09527199	204.611678	0.972378828	0.684541012	0.220588235	8387.467924	6195.357883	67726254.52	73.7115388	1302.098842	860.2169482	10691081.08	61.46274502	7.408989634	9
SNC0052-MAP-40X-E04-MEF-WT-4h	N04	2		Paclitaxel	50	4	14	39	0.479570691	0.131922815	16.92964967	12.77041635	48.84615385	0.026885596	0.714684219	0.508496755	170	6438.577012	2569.742867	12226272.04	39.14701506	210.2629136	0.97135993	0.675850733	0.258823529	9008.105825	6303.8606	79020269.29	69.47477333	1395.987948	849.8927063	12326785.36	57.0539868	7.372560195	9
SNC0052-MAP-40X-E04-MEF-WT-4h	O04	2		Parthenolide	1.7	4	15	26	0.616514349	0.102131106	6.273986216	2.907717448	40.26923077	0.020413016	0.647685431	0.4841969	217	6276.455632	2401.329836	10340144.81	37.6547473	183.6012058	0.968791576	0.679213063	0.161290323	10029.99776	6188.721942	67914527.75	61.73433665	1912.186903	1197.17135	12955824.06	60.83392638	5.971104879	9
SNC0052-MAP-40X-E04-MEF-WT-4h	P04	2		Parthenolide	3.3	4	16	71	0.604233373	0.124205557	9.209267848	5.895524094	40.28169014	0.026582534	0.665027551	0.583860748	159	6425.747665	2562.532502	11278347.18	39.03542007	199.1443923	0.959741026	0.662004506	0.471698113	11291.62287	6930.678369	84765198.5	61.09344837	2323.845337	1496.699186	18232547.79	62.61341505	5.533067084	9
SNC0052-MAP-40X-E04-MEF-WT-4h	A05	2		Parthenolide	6.6	5	1	32	0.688484627	0.125805779	6.168267597	1.526058443	45.09375	0.022745429	0.701313677	0.417304689	221	5516.61227	2327.899333	9616497.19	41.84905997	188.4746299	0.957144087	0.656666463	0.167420814	9202.352279	5879.890153	49089263.11	63.89200871	1395.278558	781.6111267	7464118.742	52.46723415	7.711494471	9
SNC0052-MAP-40X-E04-MEF-WT-4h	B05	2		Parthenolide	12.4	5	2	20	0.730976723	0.107151091	5.400633085	2.663515782	31.6	0.026835208	0.612901954	0.501337545	206	5608.444655	2585.041557	7891022.631	45.1054797	147.5036399	0.949662663	0.642655005	0.111650485	12157.08714	8365.28976	44813278.89	70.03327786	1262.159803	768.0102791	4866301.301	56.20627261	10.96851446	9
SNC0052-MAP-40X-E04-MEF-WT-4h	C05	2		Parthenolide	25	5	3	25	0.538157446	0.090604539	22.21109234	18.48363363	47.28	0.070020645	0.662899499	0.40385391	156	7665.603909	2958.619692	6935278.263	39.14505203	99.20097589	0.970955634	0.69022473	0.346153846	10418.30116	7784.203212	45076929.3	71.49834941	665.0801603	272.8225662	2951230.218	30.18089346	16.70548373	9
SNC0052-MAP-40X-E04-MEF-WT-4h	D05	2		Parthenolide	50	5	4	42	0.447856428	0.136857298	15.16153881	11.01022904	46.11904762	0.053584951	0.716948695	0.481383452	154	6932.537149	2848.420902	7971269.805	39.8489549	134.640467	0.974374796	0.71690288	0.331168831	8382.663942	7236.732413	25488594.26	77.90283862	573.28698	223.7039124	3033362.032	30.76505543	13.99814392	9
SNC0052-MAP-40X-E04-MEF-WT-4h	E05	2		IBZ37	1.7	5	5	61	0.707514895	0.154278494	13.39879238	9.527567983	42.27868852	0.0251694	0.761442499	0.593490258	231	6570.068281	2619.120925	11780080.93	38.98145398	201.5691351	0.966102393	0.6802798	0.285714286	8308.707458	5517.324883	61981364.43	66.59073959	1088.665397	676.8637578	8235724.463	57.62360255	8.372397822	9
SNC0052-MAP-40X-E04-MEF-WT-4h	F05	2		IBZ37	3.3	5	6	66	0.718258122	0.17035737	17.13496151	12.27971202	52.78787879	0.043047347	0.753033714	0.621313787	192	6371.818993	2597.433352	12898929.73	40.88271518	224.1651517	0.958254	0.679441315	0.385416667	8853.369988	5784.742155	86063571.31	65.79346841	1175.010212	772.6794911	11470552.34	61.76757897	8.445109458	9
SNC0052-MAP-40X-E04-MEF-WT-4h	G05	2		IBZ37	6.6	5	7	38	0.414127578	0.122314884	20.39932398	16.61102211	43.57894737	0.027710533	0.675198976	0.401721473	182	7149.451023	2425.452362	11456621.5	32.67365341	191.1988861	0.970046332	0.678165037	0.318681319	4312.503507	2737.401821	39351157.88	58.69833821	619.0993444	237.2513351	5735847.011	26.82989164	6.838099143	9
SNC0052-MAP-40X-E04-MEF-WT-4h	H05	2		IBZ37	12.4	5	8	46	0.520194105	0.141183099	18.65717488	12.9631975	54.52173913	0.036789475	0.700356608	0.751487993	168	6737.319976	2408.827988	12236092.33	35.90459185	206.1461911	0.96999618	0.678198251	0.327380952	8135.854902	5178.535039	86296286.2	63.51826909	1089.749876	659.597623	11132477.85	49.82365283	9.01520123	9
SNC0052-MAP-40X-E04-MEF-WT-4h	I05	2		IBZ37	25	5	9	38	0.497881726	0.146020516	13.79856439	9.391873968	54.84210526	0.032694015	0.759462143	0.491395845	231	6601.36621	2586.426976	11952998.61	38.53591883	201.5818804	0.966601394	0.698021496	0.19047619	8181.38515	5348.963997	66210161.64	65.55761599	1103.696709	678.9503208	8881047.641	56.28941156	8.219212889	9
SNC0052-MAP-40X-E04-MEF-WT-4h	J05	2		IBZ37	50	5	10	45	0.48328782	0.140332397	11.21723623	7.407630216	41.51111111	0.029029801	0.682156305	0.556882957	180	6238.088034	2409.526335	12750822.11	38.44803001	225.3070043	0.972730658	0.693962354	0.266666667	8471.316215	5648.966578	81898958.72	66.93980134	1053.217101	626.0719173	10504099.42	53.9608356	8.967005958	9
SNC0052-MAP-40X-E04-MEF-WT-4h	K05	2		IBZ36	1.7	5	11	65	0.463779512	0.132022953	9.362175963	5.709573439	37.95384615	0.025177678	0.733495191	0.538333613	195	6741.275251	2360.071206	11454247	34.373472	200.9723041	0.961654578	0.648522316	0.523076923	4249.898525	2757.329939	36597181.05	57.68317923	645.8679906	288.7537075	6212888.713	30.75942681	6.434890866	9
SNC0052-MAP-40X-E04-MEF-WT-4h	L05	2		IBZ36	3.3	5	12	30	0.641699546	0.132751306	10.85780132	6.926289078	44.06666667	0.030872996	0.725190187	0.484122037	147	6125.463424	2374.544666	11513169.58	38.8012113	203.9240578	0.962198577	0.685847542	0.224489796	10080.34381	6516.431477	89221797.97	65.58869887	1143.800799	711.4314883	10172132.58	55.42467274	9.905672772	9
SNC0052-MAP-40X-E04-MEF-WT-4h	M05	2		IBZ36	6.6	5	13	46	0.667185274	0.145100515	11.19151236	7.346506303	44.13043478	0.027959008	0.756156026	0.602731649	201	5975.494273	2379.13325	11402993.76	39.22255299	210.0596592	0.975221756	0.699824064	0.243781095	8492.776812	5886.814975	72095058.12	68.84486298	897.8251649	571.5100488	7651514.607	54.69795924	10.4347286	9
SNC0052-MAP-40X-E04-MEF-WT-4h	N05	2		IBZ36	12.4	5	14	41	0.535726761	0.151101677	25.33273016	18.99512573	53.2195122	0.032006316	0.713601017	0.791245074	153	6205.098759	2368.226212	10920925.52	36.25505556	221.4795755	0.969125037	0.665778112	0.444444444	5277.82128	3601.202063	43713971.6	49.45577323	678.2458262	331.3815141	6886293.562	32.47039041	6.779898209	9
SNC0052-MAP-40X-E04-MEF-WT-4h	O05	2		IBZ36	25	5	15	31	0.701309365	0.140351566	7.168899432	3.574540477	37.32258065	0.042043711	0.66081701	0.644818828	157	6182.394926	2369.154224	9132476.408	37.10755084	176.5512387	0.963956573	0.662413875	0.21656051	5670.396039	3735.073112	37725079.73	60.5925499	735.7512738	386.284012	4936487.924	39.99773648	7.545669089	9
SNC0052-MAP-40X-E04-MEF-WT-4h	P05	2		IBZ36	50	5	16	40	0.650563432	0.128763138	10.28201728	6.638445768	39.25	0.020550821	0.671356799	0.677006506	178	6100.661137	2341.896267	11421681.35	37.85759756	206.6804184	0.969356924	0.684838169	0.235955056	9152.815786	5700.749511	77189230.22	62.24811803	899.7598903	529.8026174	7644749.921	49.63711237	11.7987079	9
SNC0052-MAP-40X-E04-MEF-WT-4h	A06	2		IBZ35	1.7	6	1	68	0.594363555	0.153833767	10.9372031	6.98569062	42.52941176	0.026087368	0.754639495	0.528262547	293	5706.498828	2220.296559	10364106.69	38.03613135	202.1042271	0.967730804	0.686076042	0.249146758	7719.010868	4961.993931	59951877.33	63.79054003	1038.499629	643.8073574	7932816.075	55.25015187	8.316515828	9
SNC0052-MAP-40X-E04-MEF-WT-4h	B06	2		IBZ35	3.3	6	2	30	0.562499261	0.140427553	12.35531903	7.926967382	59.66666667	0.052266114	0.73093691	0.482484221	205	6409.852278	2636.152468	12133049.47	40.48576754	205.5018874	0.970741554	0.685944174	0.180487805	8901.521428	6076.912279	72701928.94	68.75133649	1181.656579	802.4335933	9583517.161	61.4196264	8.681877135	9
SNC0052-MAP-40X-E04-MEF-WT-4h	C06	2		IBZ35	6.6	6	3	31	0.669775513	0.166438304	16.09251818	12.15884948	47.16129032	0.030228103	0.752765	0.692449015	218	5483.413145	2046.474785	10400894.09	36.79381396	206.0172884	0.966849433	0.686191378	0.165137615	7522.759479	4539.475109	71362894.19	60.25362273	941.9854088	504.0480888	8937309.936	47.58269584	8.587093446	9
SNC0052-MAP-40X-E04-MEF-WT-4h	D06	2		IBZ35	12.4	6	4	42	0.646953301	0.159317607	11.52973339	7.398464878	51.02380952	0.047606459	0.742465904	0.905694373	198	6145.016801	2504.167631	11354583.45	40.91916882	203.9439401	0.970116603	0.683608962	0.227272727	9723.973384	6151.598665	81525545.78	64.18379866	1354.759173	984.3064742	11867207.23	67.73873995	8.248508695	9
SNC0052-MAP-40X-E04-MEF-WT-4h	E06	2		IBZ35	25	6	5	91	0.663759184	0.138256415	11.84832619	7.895349141	38.65934066	0.019113339	0.726656637	0.630260748	222	6445.048131	2579.944054	12608688.88	40.01119407	218.5070744	0.970171096	0.692404109	0.436936937	8121.446553	5291.624602	72154219.87	65.37791453	1116.45135	756.5066631	10007108.28	62.20372784	8.22429638	9
SNC0052-MAP-40X-E04-MEF-WT-4h	F06	2		IBZ35	50	6	6	22	0.556197426	0.12132859	5.963953587	2.681296414	39.13636364	0.025297095	0.682529079	0.541932029	213	6057.414133	2279.716936	11331059.7	37.55729066	201.6348431	0.968505766	0.671349414	0.122065728	8140.818802	5819.832238	62423447.58	70.53064648	829.6576775	474.7434693	6401602.995	48.22922411	10.40823114	9
SNC0052-MAP-40X-E04-MEF-WT-4h	G06	2		Paclitaxel	1.7	6	7	52	0.40899912	0.145022971	32.96705203	25.19484578	46.51923077	0.026557957	0.728512154	0.455290787	151	6893.992393	2535.047733	11692751.52	36.57674088	194.8810522	0.967703909	0.665279887	0.794701987	7851.017554	5091.6495	80944795.02	65.21547978	982.9087633	558.4864204	9998201.927	43.89604337	10.00972744	9
SNC0052-MAP-40X-E04-MEF-WT-4h	H06	2		Paclitaxel	3.3	6	8	84	0.745177605	0.144539902	11.13270979	6.549690626	39.85714286	0.026253554	0.741573925	0.747480771	222	6772.189086	2658.2498	12083476.92	39.25453874	201.5483457	0.957377574	0.665788976	0.396396396	8326.781871	5874.713036	66368327.25	71.06390696	1274.461976	872.0877227	10342449.46	63.04854482	7.022900121	9
SNC0052-MAP-40X-E04-MEF-WT-4h	I06	2		Paclitaxel	6.6	6	9	54	0.688441572	0.140051663	11.12191365	6.055611343	37	0.027210857	0.727628	0.517132955	194	6623.040903	2500.94001	12158456.39	36.72169098	206.3969658	0.96751219	0.679873721	0.304123711	8917.585152	5907.332519	69458501.13	65.7709206	1200.705491	709.0719922	9608597.634	54.98147692	8.173843066	9
SNC0052-MAP-40X-E04-MEF-WT-4h	J06	2		Paclitaxel	12.4	6	10	45	0.401701476	0.125957959	12.84359984	8.453209763	43.31111111	0.02391872	0.71865454	0.468029249	134	6805.447369	2356.570651	11680517.71	34.70117168	190.0572195	0.960033027	0.645350217	0.544776119	5754.960894	3939.389356	56788892.1	62.0806174	682.2229909	316.2155297	6034405.91	30.45546945	8.771809237	9
SNC0052-MAP-40X-E04-MEF-WT-4h	K06	2		Paclitaxel	25	6	11	38	0.474348815	0.12880239	17.96967161	14.26469518	41.10526316	0.0235474	0.737573698	0.392789627	218	6458.280737	2514.49133	12010936.2	38.25307007	209.0019806	0.970901993	0.685547774	0.21559633	8280.873432	5498.177615	71641511.85	65.92308822	1337.67463	739.5005078	11815373.6	52.82744663	6.783916331	9
SNC0052-MAP-40X-E04-MEF-WT-4h	L06	2		Paclitaxel	50	6	12	45	0.635225354	0.121554152	12.21172097	7.937872609	35.35555556	0.020080929	0.678999327	0.608396904	201	6112.79854	2402.821945	11328398.23	38.53083648	208.4223784	0.968293525	0.682647992	0.248756219	8754.017412	5955.791498	73518693.89	68.40712198	1489.043521	901.1019996	12943783.14	55.56065775	6.57330569	9
SNC0052-MAP-40X-E04-MEF-WT-4h	A09	0	1	DMSO	0	9	1	69	0.551216699	0.13072439	16.21303902	12.50098474	41.04347826	0.038891834	0.688990203	0.616495479	215	6885.95125	2712.808978	10980588.8	37.84851599	193.6405588	0.970900052	0.691524699	0.362790698	5064.498999	2943.014591	57699758.8	57.92474905	495.3328549	94.07218839	5661000.558	17.89822453	10.26370852	9
SNC0052-MAP-40X-E04-MEF-WT-4h	B09	0	1	DMSO	0	9	2	46	0.465719976	0.112464935	17.48762657	13.43631111	44.26086957	0.021521808	0.696984761	0.438849222	150	6131.164338	2301.150686	11545078.01	37.34400064	211.0443497	0.9662935	0.660836316	0.34	5773.057584	3502.302402	78240378.17	61.02386577	510.6068011	125.0165578	7183204.54	22.74585156	11.35112758	9
SNC0052-MAP-40X-E04-MEF-WT-4h	C09	0	1	DMSO	0	9	3	58	0.496757744	0.11910949	21.27193792	15.08576153	48.94827586	0.029042571	0.685362347	0.451023527	209	6134.077816	2199.430167	12003657.38	35.67739084	214.5220634	0.968276166	0.674892026	0.354066986	5378.034744	3007.831883	67547398.3	56.10635137	513.9607502	121.4886129	6560432.364	22.25939291	10.53514653	9
SNC0052-MAP-40X-E04-MEF-WT-4h	D09	0	1	DMSO	0	9	4	82	0.523367989	0.107368546	17.15378101	13.7339705	37.15853659	0.019186576	0.717811217	0.461042749	188	6194.706296	2428.806578	11120350.38	38.30522198	203.8807063	0.963871973	0.666769488	0.5	5191.582288	2960.102553	67470312.45	56.9535659	531.5707295	153.3459316	6989603.218	27.04551104	9.826603127	9
SNC0052-MAP-40X-E04-MEF-WT-4h	E09	0	1	DMSO	0	9	5	86	0.647794596	0.121337103	22.82820543	15.41106507	37.30232558	0.018565712	0.677436696	0.634282563	144	6435.095624	2456.112277	11649032.15	37.27338145	212.1018298	0.963847059	0.650733726	0.708333333	5831.919211	3500.446687	81344057.01	59.97136566	515.093933	158.997037	7503063.917	26.68788611	11.43441151	9
SNC0052-MAP-40X-E04-MEF-WT-4h	F09	0	1	DMSO	0	9	6	56	0.601837447	0.109423817	10.05588613	5.237058241	47.76785714	0.030494833	0.667497538	0.532652826	167	6294.588586	2308.831149	11778440.41	36.22455886	213.0724118	0.96169679	0.650165442	0.383233533	5655.706362	3356.045353	73190063.87	59.5739304	517.5974692	123.6260392	6892183.383	22.39452491	11.00905201	9
SNC0052-MAP-40X-E04-MEF-WT-4h	G09	0	1	DMSO	0	9	7	67	0.496597919	0.114045839	13.34682764	7.324058501	47.68656716	0.025921758	0.637118782	0.46267395	174	6539.847997	2240.406328	11985618.06	33.62954613	213.0335046	0.965024535	0.664886296	0.58045977	4879.180069	2901.310484	59248879.04	59.11975132	499.2491595	138.7773557	5880752.241	24.83024268	9.742793245	9
SNC0052-MAP-40X-E04-MEF-WT-4h	H09	0	1	DMSO	0	9	8	66	0.512209788	0.124429959	26.55981387	17.73751606	40.33333333	0.020566943	0.685623013	0.534120311	163	6037.330825	2075.090684	11036892.08	33.66747128	205.5196725	0.961626287	0.647369397	0.496932515	5373.365726	3266.256803	59940737.39	61.34594158	507.7865522	130.014365	5574657.325	23.62796261	10.42911333	9
SNC0052-MAP-40X-E04-MEF-WT-4h	I09	0	1	DMSO	0	9	9	48	0.441228871	0.130830305	12.63548587	8.700427773	41.29166667	0.028925256	0.682335297	0.584929285	153	6267.083456	2178.686393	11182323.73	33.5736561	210.8253788	0.961663028	0.639806225	0.385620915	3557.911088	2152.901573	31149615.77	52.35326756	471.8848711	88.70096458	5064648.379	17.17567213	7.227438074	9
SNC0052-MAP-40X-E04-MEF-WT-4h	J09	0	1	DMSO	0	9	10	85	0.559129236	0.119804737	21.76531057	17.26868035	32.15294118	0.015485657	0.687792651	0.634450638	170	6431.603685	2514.348283	11493318.71	37.5689444	210.6317374	0.969004013	0.684815161	0.605882353	4845.4092	2765.604779	58607789.53	57.63247949	528.9553115	151.6131215	6840970.188	27.13262373	9.202163118	9
SNC0052-MAP-40X-E04-MEF-WT-4h	K09	0	1	DMSO	0	9	11	41	0.488508259	0.131953028	20.47023057	16.39640599	41.95121951	0.023193266	0.701966609	0.545309456	171	5944.450219	2018.147863	10062756.57	32.2581861	199.8755604	0.963319125	0.653134335	0.315789474	3488.898937	2224.429851	36822222.81	56.81052244	480.7037008	104.7538735	4900565.374	20.27925473	6.947960023	9
SNC0052-MAP-40X-E04-MEF-WT-4h	L09	0	1	DMSO	0	9	12	73	0.576573907	0.113540205	24.26891998	20.10143475	36.67123288	0.019512465	0.696973146	0.601492743	169	7142.797664	2724.610992	11805773.65	37.23052259	197.3062469	0.968576263	0.677215748	0.568047337	6379.392344	3677.705117	75488925.23	57.957213	530.7959805	144.6174996	6432012.053	25.75751948	12.13229788	9
SNC0052-MAP-40X-E04-MEF-WT-4h	M09	0	1	DMSO	0	9	13	70	0.498029869	0.11647353	14.25470385	9.00145004	37.88571429	0.018393908	0.67935938	0.464156743	154	6347.054617	2475.856838	11555801.66	37.32673866	213.4485099	0.967901961	0.67477862	0.493506494	5781.9973	3476.724054	76975725.5	60.06088465	515.4995763	142.5261074	7230195.104	25.9580843	11.30719875	9
SNC0052-MAP-40X-E04-MEF-WT-4h	N09	0	1	DMSO	0	9	14	50	0.483722136	0.129801537	17.9813012	14.25854027	33.02	0.021095944	0.762475627	0.636664899	141	6045.84595	2247.986879	9794780.95	34.50469683	197.3618738	0.961386629	0.657276931	0.539007092	4856.362955	3150.955207	57606804.74	64.33819485	501.6717729	150.3833267	5714204.482	27.51543248	9.631176659	9
SNC0052-MAP-40X-E04-MEF-WT-4h	O09	0	1	DMSO	0	9	15	39	0.582829663	0.110163843	18.46984654	13.56163924	38.82051282	0.024946245	0.606625784	0.679399014	107	6268.10731	2300.326122	10208390.42	36.04370501	182.0232466	0.955397776	0.633590408	0.476635514	7127.732679	4096.619914	81482276.01	58.24881054	534.0160331	156.9860398	6273806.467	27.03988113	13.44977307	9
SNC0052-MAP-40X-E04-MEF-WT-4h	P09	0	1	DMSO	0	9	16	82	0.628145064	0.119847196	28.91494339	24.86537139	36.1097561	0.018809317	0.673194525	0.860192809	131	6551.007265	2550.121587	11402682.19	38.16817754	205.5371119	0.966938227	0.675038744	0.72519084	5822.65292	3320.714365	76330704.65	57.06535755	569.3551523	235.8201171	8047850.992	34.77121423	10.44348119	9
SNC0052-MAP-40X-E04-MEF-WT-4h	A10	1	1	Paclitaxel	5	10	1	52	0.569316553	0.12788119	7.204466554	3.603378942	40.05769231	0.019401108	0.688320969	0.536666244	216	5841.200212	2318.328977	11815311	38.94456563	221.9142353	0.976587955	0.690754948	0.263888889	8046.206293	5370.801359	68894263.52	65.93284844	1171.892783	761.1544278	10000000.02	58.84390708	7.699889476	9
SNC0052-MAP-40X-E04-MEF-WT-4h	B10	1	1	Paclitaxel	5	10	2	41	0.415385379	0.159626533	23.22946497	18.78946205	49.46341463	0.026657142	0.769649309	0.647505222	143	6428.63959	2580.450934	10232456.32	38.8402566	192.946851	0.965861573	0.651033422	0.426573427	7942.271059	5430.722146	74415042.17	67.67306071	959.3071554	608.7354073	8778263.937	45.9588204	9.517632356	9
SNC0052-MAP-40X-E04-MEF-WT-4h	C10	1	1	Paclitaxel	5	10	3	48	0.582277735	0.146247417	15.44686933	10.93764824	39.8125	0.035828911	0.769048622	0.57761768	200	6191.818518	2586.479458	12220220.21	41.47178041	216.8745451	0.972348243	0.693345924	0.255	8045.969164	5223.999729	77408042.84	64.85515557	1243.809099	835.0305215	12090498.28	62.38529827	7.011104403	9
SNC0052-MAP-40X-E04-MEF-WT-4h	D10	1	1	Paclitaxel	5	10	4	48	0.65970084	0.136547464	10.46546375	6.441957871	45.22916667	0.033225004	0.721911232	0.680242577	203	6176.925232	2430.26244	12450060.4	39.08877993	217.0203089	0.97712077	0.700515307	0.251231527	8561.227617	5457.538066	79053868.25	64.12931715	1183.66888	787.1447251	10681883.53	61.90701656	7.866968068	9
SNC0052-MAP-40X-E04-MEF-WT-4h	E10	1	1	Paclitaxel	5	10	5	53	0.536754218	0.140353742	11.45504537	7.770709991	42.83018868	0.030583962	0.722173288	0.583403216	270	6321.665638	2457.556613	12032199.64	38.02618004	210.727881	0.972434039	0.697564588	0.225925926	7049.69022	4574.72341	57345917.05	65.38103471	995.1560691	571.2086649	7972680.704	52.86053501	7.616449521	9
SNC0052-MAP-40X-E04-MEF-WT-4h	F10	1	1	Paclitaxel	5	10	6	23	0.586897751	0.168579552	11.98167036	6.937555515	58.69565217	0.031581781	0.753714855	0.645549445	204	6381.950919	2494.846422	12309128.79	38.82317168	214.1668867	0.968639253	0.685164803	0.132352941	9149.034662	5891.916346	73044593.93	64.48759689	1155.474906	726.6907932	9347996.51	57.46804113	9.064140135	9
SNC0052-MAP-40X-E04-MEF-WT-4h	G10	1	1	Paclitaxel	5	10	7	61	0.748940951	0.141361319	12.72980439	8.207410676	39	0.030119052	0.732782189	0.669360505	218	6994.9676	2769.698834	12924045.22	38.79575808	208.4857744	0.96776523	0.692271081	0.316513761	8458.436394	5376.198046	72274666.39	64.03327127	1302.696157	843.5266758	11286016.15	61.80226907	7.221554668	9
SNC0052-MAP-40X-E04-MEF-WT-4h	H10	1	1	Paclitaxel	5	10	8	43	0.510327974	0.123215744	14.82499917	11.26544334	38.62790698	0.024201047	0.725223532	0.392860056	161	6490.71286	2607.102016	12009294.43	38.3652055	212.0091165	0.965887556	0.675349046	0.329192547	8687.637512	5574.493839	78468529.58	63.47131374	1277.448941	832.31422	11391277.81	58.2218457	7.812369974	9
SNC0052-MAP-40X-E04-MEF-WT-4h	I10	1	1	Paclitaxel	5	10	9	60	0.565612225	0.138524894	14.56587017	10.369267	46.61666667	0.031199131	0.696093199	0.507849324	191	6624.59655	2600.657158	13338620.71	38.84410783	220.6716129	0.967977416	0.684741934	0.356020942	8340.69551	5243.991261	73422138.06	62.89380892	1198.094466	728.7258031	10568667.46	57.12691606	7.419373433	9
SNC0052-MAP-40X-E04-MEF-WT-4h	J10	1	1	Paclitaxel	5	10	10	42	0.557778316	0.140086847	12.61896014	8.791265885	39.85714286	0.028087284	0.73748929	0.582178367	216	6696.653167	2584.277594	12126158.78	38.36800472	196.1986351	0.974524612	0.70198875	0.222222222	8802.259459	5605.925185	67327099.35	63.37764469	1341.072493	902.9302308	10258631.44	63.03763006	7.480989263	9
SNC0052-MAP-40X-E04-MEF-WT-4h	K10	1	1	Paclitaxel	5	10	11	34	0.410286073	0.122157637	21.18670682	16.9982097	45.76470588	0.033514584	0.652783538	0.48244378	117	6995.087781	2465.158163	11498648.15	34.43331114	189.277243	0.962948401	0.644437544	0.598290598	7694.519354	4881.198363	76118997.23	61.88164103	822.7838536	413.1957966	7614723.761	32.52872747	10.95320404	9
SNC0052-MAP-40X-E04-MEF-WT-4h	L10	1	1	Paclitaxel	5	10	12	42	0.531892651	0.120080358	7.908772122	4.098578586	37.71428571	0.02259481	0.699178243	0.518329939	154	6349.423675	2242.430918	11249837.78	34.37986478	202.8925273	0.967270608	0.661735279	0.38961039	5338.820505	3512.685401	49066559.52	57.75845925	828.557209	429.1138194	8059493.539	33.41076936	6.508562903	9
SNC0052-MAP-40X-E04-MEF-WT-4h	M10	1	1	Paclitaxel	5	10	13	42	0.496526651	0.110127677	8.732943262	5.545540458	38.95238095	0.022422518	0.683234648	0.417489314	149	6636.61076	2553.2146	9998829.013	37.24017252	181.0371832	0.966457476	0.652412406	0.375838926	6752.323893	4799.310563	52073851.12	65.46149267	876.0512831	519.1949805	6756870.362	41.56220772	7.560519383	9
SNC0052-MAP-40X-E04-MEF-WT-4h	N10	1	1	Paclitaxel	5	10	14	37	0.45429748	0.124052708	14.51202964	10.66790786	52.32432432	0.034329163	0.727354307	0.439215972	144	6138.717868	2212.235287	10739313.09	35.39114554	201.1868729	0.964500054	0.664874761	0.354166667	5522.274796	3887.988903	45592335.31	62.06367549	865.3494709	517.3930312	7123434.09	38.26444809	6.707683142	9
SNC0052-MAP-40X-E04-MEF-WT-4h	O10	1	1	Paclitaxel	5	10	15	67	0.751451101	0.142476472	9.776144384	6.03720318	36.53731343	0.032385685	0.720587434	0.612224094	161	6361.334509	2526.247218	11307736.88	39.44316924	194.9881626	0.959732651	0.681157667	0.459627329	9736.290322	6438.787041	76891932.61	65.57524887	1479.805058	1064.472598	11987622.34	67.04546337	7.639441759	9
SNC0052-MAP-40X-E04-MEF-WT-4h	P10	1	1	Paclitaxel	5	10	16	54	0.608011098	0.102495551	6.671856576	3.904254507	30.42592593	0.017205842	0.643446653	0.535029939	134	6091.108344	2475.062059	11512758.34	39.70305892	210.4044213	0.958606871	0.666208951	0.417910448	9180.071193	6051.877741	80292181.59	66.04378181	1908.800033	1430.55207	16091057.08	71.34121648	5.709410063	9
SNC0052-MAP-40X-E04-MEF-WT-4h	A11	3	1	Parthenolide	1.7	11	1	107	0.56866816	0.128586816	9.501579425	5.793993211	39.18691589	0.01898754	0.691713525	0.521697788	205	5896.052867	2422.02584	10353371.61	39.56690312	203.6385724	0.965904629	0.667303525	0.556097561	4271.02754	2638.538984	45777381.83	58.61446537	492.6630033	90.84196524	5188829.341	17.5824168	8.529499711	9
SNC0052-MAP-40X-E04-MEF-WT-4h	B11	3	1	Parthenolide	3.3	11	2	30	0.557292135	0.119233183	14.01090886	10.68220737	36.8	0.016781812	0.677416972	0.607742907	180	5356.996467	1968.678375	10724566.87	36.17776958	222.6233213	0.971737297	0.675572819	0.194444444	5409.161974	3061.987831	72194796.98	56.45606062	502.3562304	102.3231908	6790652.433	18.86173035	10.79876376	9
SNC0052-MAP-40X-E04-MEF-WT-4h	C11	3	1	Parthenolide	6.6	11	3	47	0.65527904	0.121198538	7.844922999	3.780825267	37.0212766	0.016568354	0.698151047	0.725687053	181	5548.388744	2307.545654	11021391.07	41.32610622	216.245418	0.949888942	0.623175486	0.270718232	6587.710831	3611.674878	70373382.02	54.80645987	545.9736181	137.3507268	6103923.983	23.19109339	12.21559435	9
SNC0052-MAP-40X-E04-MEF-WT-4h	D11	3	1	Parthenolide	12.4	11	4	22	0.641340784	0.111074633	50.78505021	47.11361521	35	0.024855446	0.636868449	0.451126492	175	5874.135873	2682.183374	8665356.954	45.44469995	161.6523965	0.952704024	0.634983538	0.171428571	8751.62789	5130.391002	57898643.46	57.68372535	502.4381079	69.07697236	3407910.509	13.33821888	17.39195606	9
SNC0052-MAP-40X-E04-MEF-WT-4h	E11	3	1	Parthenolide	25	11	5	49	0.648792264	0.134139371	10.2254196	6.84096031	42.12244898	0.058495269	0.74114108	0.461341604	161	6273.278215	3014.312909	4730818.41	46.74793371	81.61876204	0.973343451	0.724046881	0.329192547	8867.622818	5647.498586	23679071.89	65.9842591	464.1024268	45.23677983	1204684.075	9.514675683	18.82166187	9
SNC0052-MAP-40X-E04-MEF-WT-4h	F11	3	1	Parthenolide	50	11	6	39	0.568336815	0.129495943	8.640108032	4.736570092	47.84615385	0.054279288	0.699648113	0.429359073	138	5662.323363	2507.959971	4008000.754	42.23165242	76.04997769	0.980773941	0.753432196	0.31884058	5697.323602	3699.268956	11995813.62	69.41014545	444.3760537	33.26156259	874815.1957	7.227584454	12.6589525	9
SNC0052-MAP-40X-E04-MEF-WT-4h	G11	3	1	IBZ37	1.7	11	7	57	0.553028641	0.109749415	18.93051295	14.03848047	32.54385965	0.018106686	0.673733643	0.493341084	170	6512.032199	2394.13495	12162575.36	35.47636702	217.4379795	0.958262335	0.65690458	0.405882353	5413.983581	2945.336611	73504620.99	54.00354346	539.1586477	156.6904339	7439825.7	26.69321006	10.14410385	9
SNC0052-MAP-40X-E04-MEF-WT-4h	H11	3	1	IBZ37	3.3	11	8	90	0.533093477	0.108541038	12.39207023	8.770233207	34.53333333	0.017357901	0.67530362	0.476468233	168	6508.411087	2339.557185	11636200.71	35.10889428	206.966614	0.967502449	0.670612514	0.642857143	5910.633452	3258.01148	71769306.9	55.24046909	539.7676287	158.4008323	6674294.196	27.37560895	11.05901083	9
SNC0052-MAP-40X-E04-MEF-WT-4h	I11	3	1	IBZ37	6.6	11	9	51	0.503416823	0.099388584	10.47618722	5.399494138	38.62745098	0.021339114	0.67241683	0.385226826	147	6332.44688	2285.679802	10408556.88	35.7876808	191.1852485	0.961043209	0.649966139	0.408163265	5562.790981	3307.657055	65810268.07	58.24183401	500.6640137	125.8108566	5903151.252	23.34028834	10.91784648	9
SNC0052-MAP-40X-E04-MEF-WT-4h	J11	3	1	IBZ37	12.4	11	10	72	0.516386863	0.126944179	16.90105219	12.74825895	42.13888889	0.022856804	0.706430914	0.579308789	153	6742.285637	2605.427215	12116090.41	37.25669959	209.4733813	0.966335546	0.677235909	0.62745098	6041.535465	3557.511304	76982510.41	59.12757738	526.561638	170.6326606	7182876	28.95828302	11.57555258	9
SNC0052-MAP-40X-E04-MEF-WT-4h	K11	3	1	IBZ37	25	11	11	52	0.477443813	0.143747199	15.88585724	10.6794462	46.71153846	0.027602292	0.726101024	0.655733644	164	6510.347228	2217.901991	11549206.27	33.10410709	207.7931319	0.963923449	0.650873233	0.457317073	3481.414581	2252.983187	35038894.15	61.13127352	479.9613439	99.16092811	5274166.024	18.13920895	6.883752773	9
SNC0052-MAP-40X-E04-MEF-WT-4h	L11	3	1	IBZ37	50	11	12	41	0.644986401	0.116300024	32.14474807	24.6910359	38.63414634	0.020162528	0.708132714	0.517545617	166	6115.607162	2242.910792	11297108.6	35.50286014	221.5088436	0.966297811	0.664262982	0.325301205	3032.676685	1893.213671	36299836.99	51.54333038	466.7779486	68.27265031	5994694.211	13.46451763	6.16569789	9
SNC0052-MAP-40X-E04-MEF-WT-4h	M11	3	1	IBZ36	1.7	11	13	84	1.093430888	0.125920115	73.22740476	69.05087809	43.1547619	0.023608761	0.719313648	0.59018039	133	5781.571934	2050.903546	10006700.75	34.59348375	203.1202666	0.959014479	0.63399158	0.751879699	3666.882239	2341.329129	42177704.95	50.13297779	482.3960012	110.7466341	5365729.895	20.71576356	7.242023343	9
SNC0052-MAP-40X-E04-MEF-WT-4h	N11	3	1	IBZ36	3.3	11	14	56	0.551847894	0.119999401	14.97645057	11.08286914	33.875	0.020269664	0.689250621	0.734574656	134	6521.135532	2370.743879	10334759.96	35.59729686	187.2505686	0.960772893	0.651784942	0.514925373	5158.312432	3353.053527	59252799.11	62.88091275	492.645484	121.652907	5513028.582	22.52678299	10.27510101	9
SNC0052-MAP-40X-E04-MEF-WT-4h	O11	3	1	IBZ36	6.6	11	15	42	0.621577372	0.131468815	10.98758105	7.750809062	38.30952381	0.022976088	0.743919733	0.808545412	157	5902.174708	2229.027399	9866368.981	36.55632727	194.5739852	0.961774513	0.654870577	0.369426752	3610.625989	2215.061286	42468645.69	51.21822957	482.8490678	98.41235707	5983161.299	18.82518015	7.159699696	9
SNC0052-MAP-40X-E04-MEF-WT-4h	P11	3	1	IBZ36	12.4	11	16	75	0.663145076	0.137104578	14.63057581	11.24280272	35.65333333	0.016296475	0.689201788	1.140962681	140	6377.667765	2440.814696	12117958.39	37.91327623	209.8488688	0.961510449	0.666042834	0.621428571	6099.88398	3462.452895	87623099.18	57.09410567	513.559728	121.151909	7584529.971	22.05244439	11.92794086	9
SNC0052-MAP-40X-E04-MEF-WT-4h	A12	3	1	IBZ36	25	12	1	91	0.576040992	0.089792252	9.97785615	5.17979922	32.42857143	0.01544585	0.612008836	0.444754079	207	6039.648541	2259.07791	12008411.1	36.73410011	221.1313737	0.966543686	0.672522209	0.507246377	5059.552687	2841.976025	66668125.76	56.19646978	499.159113	96.46291105	6797244.039	18.14611384	10.15097326	9
SNC0052-MAP-40X-E04-MEF-WT-4h	B12	3	1	IBZ36	50	12	2	65	0.546405948	0.118658124	22.41367729	17.95120725	35.78461538	0.019382724	0.701862495	0.526729083	177	5917.51057	2172.885234	11588098.89	36.56935876	218.8276199	0.964851532	0.671539331	0.412429379	5924.708295	3349.224324	79481288.07	56.66022666	484.3946308	75.90600712	6637609.531	14.99813257	12.24700623	9
SNC0052-MAP-40X-E04-MEF-WT-4h	C12	3	1	IBZ35	1.7	12	3	80	0.534027505	0.113908146	9.864713153	5.797189467	34.25	0.023864937	0.674197884	0.549143651	166	6722.230604	2823.379134	11257009.87	39.5855318	201.9690269	0.96417482	0.684920452	0.542168675	5700.009393	3334.791544	74539533.13	58.4643001	538.6807187	156.7699602	7179713.247	27.31122768	10.69974782	9
SNC0052-MAP-40X-E04-MEF-WT-4h	D12	3	1	IBZ35	3.3	12	4	62	0.6709711	0.110116093	9.142288345	5.39668203	37.5	0.017683578	0.669781097	0.745832877	147	6230.902793	2433.556854	11661461.47	37.76620241	212.4672865	0.963341052	0.665276924	0.476190476	5862.061903	3321.550338	79138369.48	56.47881771	514.6876526	135.9050864	7182059.694	24.36683704	11.48622343	9
SNC0052-MAP-40X-E04-MEF-WT-4h	E12	3	1	IBZ35	6.6	12	5	86	0.549675557	0.118558102	14.76665492	9.917030784	38.72093023	0.018587362	0.695739897	0.604183842	137	6506.5599	2551.257454	12916095.37	37.53868753	228.7678062	0.962990149	0.670071488	0.715328467	6553.875923	3643.405123	97777941.07	55.62607652	529.130602	144.4454078	8382183.693	25.66208588	12.47977019	9
SNC0052-MAP-40X-E04-MEF-WT-4h	F12	3	1	IBZ35	12.4	12	6	71	0.555601296	0.120173481	18.69448821	14.84935179	40.28169014	0.024797641	0.6963355	0.57793173	156	7056.868984	2727.787567	12566684.6	37.78374134	210.8014621	0.961389515	0.660647125	0.5	6057.07921	3292.326808	81681922.68	53.8668608	515.8600237	116.142877	7185494.513	21.65747239	11.76545038	9
SNC0052-MAP-40X-E04-MEF-WT-4h	G12	3	1	IBZ35	25	12	7	80	0.565588563	0.120092121	9.384748513	6.24466285	34.5625	0.018642576	0.647854377	0.552801078	169	7041.622467	2665.555414	11561326.45	36.41530382	195.8919068	0.964028295	0.66723882	0.568047337	6120.041973	3322.396258	77686852.89	53.92797019	514.8182958	161.0056431	6640195.586	27.913111	11.99773265	9
SNC0052-MAP-40X-E04-MEF-WT-4h	H12	3	1	IBZ35	50	12	8	44	0.500328096	0.114366481	30.30231491	26.65424005	43.72727273	0.032042385	0.635980618	0.410813413	177	6836.787954	2502.098477	11906872.2	35.52312652	208.9040403	0.960655977	0.659000167	0.372881356	5716.244131	3261.863214	75963455.68	57.19610968	506.7830892	160.7933128	6969759.124	29.31253363	11.28757069	9
SNC0052-MAP-40X-E04-MEF-WT-4h	I12	3	1	Paclitaxel	1.7	12	9	46	0.683829014	0.147054072	12.37779151	8.926045988	45.2173913	0.028018445	0.696689651	0.878695182	200	6780.498992	2658.374698	12759615.41	38.23905267	205.9729157	0.970091181	0.687814238	0.245	8292.677361	4804.00983	78664489.94	59.07251871	1004.644758	626.9438925	9108241.755	56.6436246	9.187132117	9
SNC0052-MAP-40X-E04-MEF-WT-4h	J12	3	1	Paclitaxel	3.3	12	10	43	0.370708775	0.116445542	18.5927993	14.53856294	40.55813953	0.039501983	0.688679435	0.695327247	184	6918.866294	2404.500878	10743174.09	33.51631893	192.1489664	0.966443868	0.658559674	0.39673913	3712.666011	2359.637595	29363867.77	57.20294348	556.5253603	162.7375918	5314020.364	20.11860349	6.602136571	9
SNC0052-MAP-40X-E04-MEF-WT-4h	K12	3	1	Paclitaxel	6.6	12	11	34	0.582660581	0.147994286	29.62929598	26.0121534	38.26470588	0.025050948	0.749668561	0.767708699	151	7264.111004	2885.422962	12525366.15	38.55745463	201.299457	0.970722646	0.680223288	0.271523179	8978.094412	5922.072136	76462194.61	65.73589852	1190.335616	771.65002	10710667.17	56.42175754	8.866666096	9
SNC0052-MAP-40X-E04-MEF-WT-4h	L12	3	1	Paclitaxel	12.4	12	12	34	0.491240691	0.098908946	14.40222038	9.486004717	45.76470588	0.04125293	0.604023955	0.401383253	149	6433.91504	2207.36563	10527292.6	34.31295997	187.8374027	0.956358061	0.632102678	0.32885906	5496.711094	3790.632536	60608301.42	68.52900137	647.1152967	274.3486545	6859013.06	31.21328452	9.665982093	9
SNC0052-MAP-40X-E04-MEF-WT-4h	M12	3	1	Paclitaxel	25	12	13	34	0.500563745	0.125332117	9.395491341	6.089684315	38.32352941	0.028745622	0.701549262	0.458056511	160	6551.98861	2540.914204	11215552.77	38.68308911	195.05234	0.960447623	0.668545277	0.275	8557.010331	6065.921468	69789524.42	69.89983658	1101.326106	687.2138415	9024930.119	53.33575185	8.99783486	9
SNC0052-MAP-40X-E04-MEF-WT-4h	N12	3	1	Paclitaxel	50	12	14	31	0.661567164	0.149316321	10.48801168	6.753769202	49.25806452	0.026899609	0.70445175	0.976810789	183	5934.816926	2109.68142	11593021.32	35.17726028	218.7217071	0.968392691	0.669470563	0.245901639	5330.018617	3725.812235	51237513.1	63.22350305	851.7083356	419.4611548	8405900.333	30.73842216	6.196012288	9
SNC0052-MAP-40X-E04-MEF-WT-4h	O12	3	1	Parthenolide	1.7	12	15	94	0.531517777	0.113003698	12.79277615	9.272572647	36.61702128	0.021823308	0.673366832	0.477357907	141	5652.496008	2127.312043	10212470.65	36.86584222	204.2656455	0.954074944	0.635646713	0.737588652	5493.931727	3025.509684	72498698.22	54.96743288	574.1143996	212.3880184	7890472.645	34.08844953	9.707978736	9
SNC0052-MAP-40X-E04-MEF-WT-4h	P12	3	1	Parthenolide	3.3	12	16	55	0.598466014	0.126492448	15.03793777	11.66700455	40.6	0.022855524	0.66497528	0.753009473	102	5522.162621	2019.204061	11409247.47	36.13697994	229.466125	0.953674976	0.623561661	0.637254902	7074.313599	3825.392016	100113109.3	53.71989245	561.0994677	247.0141619	8276280.647	38.6620513	12.76435327	9
SNC0052-MAP-40X-E04-MEF-WT-4h	A13	3	1	Parthenolide	6.6	13	1	62	0.551917376	0.133789912	17.94581287	13.96954569	41.69354839	0.025189146	0.73334618	0.58948288	188	5640.52235	2190.248685	10452562.32	38.18670047	203.7357016	0.961063896	0.643965344	0.388297872	6660.781074	3645.979309	68037788.45	54.97947882	555.9880964	157.1990284	5859324.027	26.52050372	12.13578193	9
SNC0052-MAP-40X-E04-MEF-WT-4h	B13	3	1	Parthenolide	12.4	13	2	32	0.690183137	0.098685026	19.63128502	13.55730604	34.53125	0.030010623	0.658683373	0.44997193	151	5610.696207	2535.426391	9026144.298	44.73476438	176.9415821	0.947865912	0.62471814	0.225165563	8186.317011	4521.118878	59473368.77	54.32027627	503.1676591	73.09844961	3730846.166	14.08008226	16.207517	9
SNC0052-MAP-40X-E04-MEF-WT-4h	C13	3	1	Parthenolide	25	13	3	25	0.626945058	0.111881501	17.67722782	12.87373104	59.76	0.06814905	0.702548614	0.394722819	149	6018.400861	2877.123422	4833305.215	46.03807978	86.0017002	0.974278114	0.722534266	0.201342282	10659.46	6547.989143	33982707.33	61.80439785	477.3218335	51.73611124	1520488.376	10.69455145	22.1972274	9
SNC0052-MAP-40X-E04-MEF-WT-4h	D13	3	1	Parthenolide	50	13	4	10	0.651765527	0.165456378	8.069696522	4.255715215	57.4	0.092421103	0.740092334	0.540343869	139	5639.573151	2701.701683	3212420.058	46.20154299	61.17500316	0.982435956	0.773292708	0.079136691	6242.465918	3947.064603	9844041.683	66.3041791	450.82608	39.07654901	662134.6043	8.184351372	13.69060838	9
SNC0052-MAP-40X-E04-MEF-WT-4h	E13	3	1	IBZ37	1.7	13	5	46	0.527165319	0.11019305	22.56343114	19.29765901	35.15217391	0.025504206	0.696282128	0.565337883	140	6978.034205	2635.542532	12143251.35	37.20543502	201.3691747	0.9659388	0.657196799	0.428571429	4218.574887	2508.757102	54304372.5	56.56115461	471.5730108	68.83829022	6229214.45	13.71035778	8.747444496	9
SNC0052-MAP-40X-E04-MEF-WT-4h	F13	3	1	IBZ37	3.3	13	6	69	0.472240549	0.113795728	14.11476738	9.401902283	45.28985507	0.025162653	0.671130445	0.453189173	134	6455.169724	2392.425288	11598658.65	36.95465189	205.3119246	0.962534136	0.664398353	0.634328358	6354.405451	3831.43576	76173242.72	60.15355877	518.5537447	114.0429233	6441246.746	20.63863262	12.38336522	9
SNC0052-MAP-40X-E04-MEF-WT-4h	G13	3	1	IBZ37	6.6	13	7	78	0.648028851	0.127562117	17.30212871	13.60208264	34.16666667	0.021358149	0.706633626	0.859921032	176	6290.903943	2426.046205	11042316.69	37.26442457	200.5149884	0.968069092	0.682930857	0.534090909	5381.966601	3002.122288	69674074.98	56.22446658	535.426072	166.2460986	7052393.29	28.83834225	10.16834715	9
SNC0052-MAP-40X-E04-MEF-WT-4h	H13	3	1	IBZ37	12.4	13	8	42	0.64800608	0.126456576	15.72378846	12.07554303	45.78571429	0.026625875	0.688429101	0.625645293	173	6486.954623	2385.4797	11209351.47	34.9325986	202.5436755	0.969603469	0.679481468	0.335260116	6030.515599	3154.22536	76243429.62	52.47200448	522.4401734	138.9827132	6938485.751	23.75054879	11.65669018	9
SNC0052-MAP-40X-E04-MEF-WT-4h	I13	3	1	IBZ37	25	13	9	77	0.496567219	0.115605623	14.27284639	9.901089871	38.45454545	0.021418656	0.695283978	0.490769578	161	6236.558877	2296.340769	11701412.45	35.83150069	211.1645369	0.954027095	0.632738781	0.596273292	4271.043522	2602.463326	47830216.32	60.00847026	498.2894682	138.1014963	5514503.497	24.01722271	8.235621138	9
SNC0052-MAP-40X-E04-MEF-WT-4h	J13	3	1	IBZ37	50	13	10	86	0.544720452	0.103819725	20.82506391	12.31218731	32.05813953	0.015412453	0.667462045	0.546444637	169	6168.515512	2187.057695	12693759.41	34.71277614	231.7859479	0.963201577	0.672625323	0.591715976	5295.803112	2983.40114	77868098.01	56.18245659	517.2797691	146.4443986	7889059.314	26.17215457	10.32009883	9
SNC0052-MAP-40X-E04-MEF-WT-4h	K13	3	1	IBZ36	1.7	13	11	50	0.50813008	0.110230418	13.2766155	9.876556656	38.5	0.023200624	0.645540124	0.456586801	135	6308.834489	2438.912441	11980440.21	37.79374372	214.8553815	0.963738231	0.666859548	0.488888889	6234.769829	3606.690831	90285154.89	58.10355605	510.0219968	117.2711057	7734083.719	21.91577953	12.26636113	9
SNC0052-MAP-40X-E04-MEF-WT-4h	L13	3	1	IBZ36	3.3	13	12	44	0.499431173	0.106205431	26.80378629	23.2705602	36.52272727	0.018285409	0.653058633	0.373027036	121	6350.78221	2271.242769	11845723.07	35.38691568	208.6201462	0.967156789	0.671864693	0.429752066	6713.037959	3888.208416	96088383.87	58.7107343	525.0349361	148.9192591	8253097.017	26.72132587	12.8618387	9
SNC0052-MAP-40X-E04-MEF-WT-4h	M13	3	1	IBZ36	6.6	13	13	29	0.626757998	0.138295805	23.71700879	19.87132248	48.68965517	0.027046288	0.687997283	0.853782877	118	6151.848326	2349.290296	9945987.712	37.71910853	187.2906221	0.969078698	0.665495834	0.279661017	6946.837801	4475.58331	84757778.69	63.13283039	495.0254059	104.8056521	6156754.322	19.42778135	13.97622538	9
SNC0052-MAP-40X-E04-MEF-WT-4h	N13	3	1	IBZ36	12.4	13	14	32	0.501196435	0.137122616	12.46771789	7.179693338	57.90625	0.020317726	0.712591429	0.579350687	156	5904.052027	1996.306593	10625773.07	32.83546417	213.8567787	0.963275311	0.649803671	0.314102564	3780.149009	2515.33215	46464455.89	63.93964211	477.603239	113.1111519	5743261.782	21.29237853	7.815066911	9
SNC0052-MAP-40X-E04-MEF-WT-4h	O13	3	1	IBZ36	25	13	15	54	0.521580819	0.13906656	13.02316429	8.89171535	35.37037037	0.030329271	0.766492956	0.749555027	180	6414.28067	2319.948312	10301789.55	34.46127136	197.4142688	0.963877425	0.653075583	0.35	3453.669451	2441.006284	28130689.78	66.93998896	474.255992	77.15529142	3863496.633	15.71005213	7.092313261	9
SNC0052-MAP-40X-E04-MEF-WT-4h	P13	3	1	IBZ36	50	13	16	63	0.554174407	0.095661451	9.311296614	4.668142258	34.41269841	0.017436146	0.654610602	0.487753744	96	6093.516825	2286.032994	11983471.04	36.56169656	221.2516442	0.956988404	0.647711142	0.729166667	6608.771233	3899.200876	93242082.58	59.41176609	491.8372307	83.42447376	7397329.979	16.05652773	13.43227201	9
SNC0052-MAP-40X-E04-MEF-WT-4h	A14	3	1	IBZ35	1.7	14	1	62	0.58490532	0.106200269	33.31078972	28.28584405	39.85483871	0.020626429	0.683106691	0.542048408	167	6058.277009	2328.263613	11605455.3	37.75242933	216.408361	0.969166288	0.683079895	0.443113772	5626.872521	3187.279743	79697736.93	56.78959467	534.1720535	170.0841213	7864781.533	29.38803276	10.63453726	9
SNC0052-MAP-40X-E04-MEF-WT-4h	B14	3	1	IBZ35	3.3	14	2	57	0.742362422	0.122974967	10.78143897	6.960373335	42	0.027999593	0.618713715	0.649486462	157	6046.62075	2255.954986	11385966.49	36.75108241	213.8420508	0.968830424	0.683534254	0.426751592	5269.074033	2957.328168	70569710.07	56.49452218	516.2844586	125.9148088	7199052.459	22.77527289	10.23482588	9
SNC0052-MAP-40X-E04-MEF-WT-4h	C14	3	1	IBZ35	6.6	14	3	40	0.551117798	0.10432821	16.06093973	12.63607911	29.8	0.013944971	0.71601849	0.431174157	142	5506.624566	2030.551312	10406388.06	36.05941103	211.825552	0.964195643	0.662381179	0.338028169	5468.691532	3038.289868	79723028.14	55.41322868	525.3574312	161.5345151	7860339.373	27.7878407	10.48565429	9
SNC0052-MAP-40X-E04-MEF-WT-4h	D14	3	1	IBZ35	12.4	14	4	48	0.519961274	0.1231194	17.53687188	13.10984744	53.45833333	0.02553372	0.683156787	0.611015255	154	6689.367893	2589.266406	12768713.36	37.90738577	213.6956281	0.963483111	0.658725534	0.350649351	6412.644413	3735.766261	81637618.63	58.67442544	519.7137501	136.9120314	6828665.597	24.17683094	12.38128071	9
SNC0052-MAP-40X-E04-MEF-WT-4h	E14	3	1	IBZ35	25	14	5	50	0.685357414	0.136871196	32.6729547	26.05755003	33.06	0.014593154	0.778955669	0.708684874	172	5825.991597	2054.0159	12724758.96	34.72554671	238.2164228	0.966198325	0.663404052	0.36627907	5653.493283	2997.044138	84801615.99	52.73024223	494.9997803	100.0497164	7387501.855	18.71732057	11.47616608	9
SNC0052-MAP-40X-E04-MEF-WT-4h	F14	3	1	IBZ35	50	14	6	72	0.496485282	0.121600405	14.92067663	10.1397037	41.77777778	0.022499699	0.709164917	0.497702211	161	6128.997305	2245.282441	11458625.17	36.24007225	214.5807834	0.968123623	0.670068645	0.534161491	5997.385537	3475.284008	83557267.11	57.68153979	512.3470388	124.1007466	7421280.497	22.66815455	11.80353526	9
SNC0052-MAP-40X-E04-MEF-WT-4h	G14	3	1	Paclitaxel	1.7	14	7	78	0.549525284	0.117933468	13.26867568	8.398500849	45.64102564	0.020209638	0.689880454	0.42339161	221	6646.037285	2663.337823	12382337.75	39.31905862	205.8668301	0.969979341	0.690909349	0.393665158	7327.535774	4169.591369	68638383.07	56.9030975	1096.297289	705.1449268	9945929.009	59.43406427	7.441420635	9
SNC0052-MAP-40X-E04-MEF-WT-4h	H14	3	1	Paclitaxel	3.3	14	8	43	0.508272002	0.12190829	9.512729027	5.819632342	41.23255814	0.024487957	0.681880326	0.459083646	183	6417.098629	2332.840908	12329217.38	34.7820964	215.229334	0.975544717	0.693126406	0.273224044	9398.111305	5797.110341	85079012.82	62.03457648	1066.520891	635.4730179	9423751.628	54.30676316	9.699792243	9
SNC0052-MAP-40X-E04-MEF-WT-4h	I14	3	1	Paclitaxel	6.6	14	9	64	0.66612362	0.145231413	12.80801868	9.019712165	41.046875	0.017866655	0.732007567	0.582257604	160	7005.712807	2658.033548	13107447.53	36.90389646	217.3176708	0.965484466	0.673313036	0.4375	9284.596935	6017.906028	78289537.41	64.77797246	1292.030538	797.5871309	11225020.42	58.09198057	8.100662529	9
SNC0052-MAP-40X-E04-MEF-WT-4h	J14	3	1	Paclitaxel	12.4	14	10	50	0.706634062	0.121156029	8.117677433	4.487894053	34.46	0.022963536	0.696389659	0.533130065	199	6578.821495	2599.272074	12342710.9	38.18106284	209.7471953	0.96685387	0.684438592	0.271356784	8906.541801	5843.899263	73255505.93	65.49943949	1329.815052	819.4846901	11105998.43	58.97892468	7.245778431	9
SNC0052-MAP-40X-E04-MEF-WT-4h	K14	3	1	Paclitaxel	25	14	11	35	0.505557326	0.134824578	11.605111	8.006993226	37.77142857	0.023869811	0.693104061	0.61725001	145	5703.284543	2005.707946	10435805.79	33.97718409	212.7026139	0.971331072	0.677693625	0.296551724	2945.826496	1974.130283	30895274.19	54.4895894	544.3185133	136.1725224	6276576.338	17.03703973	5.264164594	9
SNC0052-MAP-40X-E04-MEF-WT-4h	L14	3	1	Paclitaxel	50	14	12	38	0.593521167	0.128710466	11.12300032	7.911090161	35.86842105	0.032310598	0.688088933	0.569050412	158	5777.00893	2179.781701	10947934.94	35.70234513	216.0194227	0.96995804	0.683869296	0.291139241	8099.815326	5192.321182	82085651.51	63.51862559	1177.559432	576.4154242	12610646.44	45.18901709	7.559741752	9
SNC0052-MAP-40X-E04-MEF-WT-24h	A01	0	1	DMSO	0	1	1	237	0.629723195	0.104467753	13.21946098	7.602139338	29.03797468	0.013639953	0.684354205	0.424851331	388	5047.529201	1913.072073	8851312.276	36.74178528	201.8879586	0.96249519	0.680397002	0.615979381	3904.474577	1787.375897	35764278.31	46.38928256	571.2852792	272.572658	5207050.209	33.96089305	7.084639175	9
SNC0052-MAP-40X-E04-MEF-WT-24h	B01	0	1	DMSO	0	1	2	171	0.714773784	0.113088221	14.94149618	9.940893319	34.0994152	0.017026051	0.651196424	0.67004495	263	5246.66166	1965.766739	9769860.494	35.89842513	215.7971947	0.964279796	0.682831058	0.669201521	4521.529517	2222.365637	51456137.12	49.21930275	550.2378166	238.3588641	6307544.878	32.38275438	8.472329467	9
SNC0052-MAP-40X-E04-MEF-WT-24h	C01	0	1	DMSO	0	1	3	223	0.595958035	0.098107303	11.92377252	6.97547741	26.88789238	0.013431953	0.690062587	0.418474888	313	4657.505087	1707.224295	9830115.377	36.08117081	229.5614178	0.969519267	0.705923125	0.747603834	3941.994891	1876.292445	44616361.01	47.55849124	572.8943846	259.5687372	6608023.569	38.49637578	7.045347834	9
SNC0052-MAP-40X-E04-MEF-WT-24h	D01	0	1	DMSO	0	1	4	159	0.609003457	0.101131611	12.17268626	7.288404283	27.50314465	0.013986885	0.678034412	0.464167465	282	4998.595514	1849.868486	9882885.535	36.47641943	222.7013531	0.965463897	0.686388593	0.581560284	4078.560063	1994.00217	49346538.46	48.72912267	562.1738629	237.7501387	6689544.738	36.68365108	7.394576825	9
SNC0052-MAP-40X-E04-MEF-WT-24h	E01	0	1	DMSO	0	1	5	191	0.615608869	0.101121996	12.50231716	8.665230496	30.57068063	0.015838754	0.642752584	0.457533215	306	5085.189279	1838.349276	10435958.68	35.53495498	226.6170949	0.965981722	0.691234672	0.650326797	4076.433073	1916.158749	47572189.16	46.93374772	563.3729547	221.484503	6616253.556	35.78269388	7.366736899	9
SNC0052-MAP-40X-E04-MEF-WT-24h	F01	0	1	DMSO	0	1	6	114	0.61051438	0.099782668	13.11927438	8.633943861	35.23684211	0.018091442	0.64335811	0.371169178	331	5085.407442	1802.803112	10070389.04	34.50140044	225.7399244	0.967002346	0.690173712	0.347432024	4174.720027	1883.915868	45592366.21	45.0801793	529.6407763	153.5612879	5619537.822	26.06842241	7.977934313	9
SNC0052-MAP-40X-E04-MEF-WT-24h	G01	0	1	DMSO	0	1	7	142	0.635414445	0.101533353	16.55438002	12.82078366	26.97183099	0.014274493	0.663450481	0.447611758	355	5191.990831	1851.387314	9971700.065	35.26221954	215.3576417	0.972181606	0.705291434	0.405633803	4337.75508	2010.13748	44586338.65	46.54661016	532.6663114	182.1758541	5389312.423	30.05113467	8.235442308	9
SNC0052-MAP-40X-E04-MEF-WT-24h	H01	0	1	DMSO	0	1	8	115	0.575052404	0.093191665	15.88996253	11.58092372	34.8173913	0.018606716	0.630772009	0.363136911	392	5095.66684	1817.377485	9447150.245	34.79238209	205.904552	0.971702682	0.696659642	0.298469388	4197.966239	1924.497637	38980165.01	45.052734	514.4886735	132.886813	4679590.041	23.06541011	8.21294592	9
SNC0052-MAP-40X-E04-MEF-WT-24h	I01	0	1	DMSO	0	1	9	178	0.623322864	0.09689992	16.09333117	10.04183711	28.1011236	0.013747579	0.658746676	0.433184329	327	5384.776444	1993.340831	9788233.043	36.36049916	207.550901	0.96954296	0.698765134	0.556574924	4456.682219	2156.945691	44752667.63	48.5593891	555.1287048	215.9830754	5685032.813	34.53256538	8.214828766	9
SNC0052-MAP-40X-E04-MEF-WT-24h	J01	0	1	DMSO	0	1	10	163	0.615036534	0.097309911	12.34575631	7.256787027	29.26380368	0.014469199	0.654005762	0.440504107	352	5339.797197	1889.335656	10514985.72	34.96232858	219.7218334	0.966584274	0.688734772	0.465909091	4489.357766	2051.43515	44178439.05	45.50062863	540.1959462	193.5991791	5409880.585	30.76803971	8.49303932	9
SNC0052-MAP-40X-E04-MEF-WT-24h	K01	0	1	DMSO	0	1	11	207	0.623664056	0.098382898	15.69164308	6.810029896	30.56521739	0.015624119	0.646300631	0.45977631	367	5624.376885	2086.442007	10576755.43	36.42609356	212.709212	0.967186156	0.698211607	0.577656676	4402.70121	2020.478938	45147955.46	45.89157423	548.4293395	211.9253755	5640314.174	33.00896148	8.178752786	9
SNC0052-MAP-40X-E04-MEF-WT-24h	L01	0	1	DMSO	0	1	12	139	0.609351651	0.103963768	13.98418009	9.396210813	31.10071942	0.014687485	0.675175027	0.48030431	330	5088.050719	1857.876632	10553071.34	35.60016142	231.3292926	0.969481173	0.695877505	0.433333333	4004.940854	1926.736713	43776317.98	47.6522673	568.4081056	303.1003283	6307155.894	38.60846657	7.367465317	9
SNC0052-MAP-40X-E04-MEF-WT-24h	M01	0	1	DMSO	0	1	13	132	0.610143956	0.100436503	13.3838895	7.860140219	30.51515152	0.015193099	0.665074989	0.442481041	297	5370.724413	1934.560038	10622313.18	35.114526	225.0640611	0.967412547	0.698096572	0.451178451	4584.128148	2225.681445	51813036.18	48.29090396	547.9193495	210.8167644	6168396.128	33.03723582	8.491309581	9
SNC0052-MAP-40X-E04-MEF-WT-24h	N01	0	1	DMSO	0	1	14	152	0.582843206	0.115936134	15.03849042	10.10484961	31.92105263	0.016136237	0.683697463	0.53180915	336	5323.118283	1951.456945	10251661.28	36.26916916	216.318397	0.966013947	0.688977725	0.458333333	4228.844155	1996.264271	47659077.49	46.73111364	529.8811128	192.1498612	5882152.423	29.04159615	8.151846537	9
SNC0052-MAP-40X-E04-MEF-WT-24h	O01	0	1	DMSO	0	1	15	164	0.616832781	0.112742687	14.65398595	10.58948499	33.6097561	0.015742885	0.670236531	0.531910273	314	5472.749211	1962.149171	11087711.09	35.14686605	230.9427889	0.970892992	0.695799035	0.535031847	4656.383273	2234.007309	51171936.31	47.64484164	542.4791783	189.7907025	6093846.182	30.21806713	8.707608999	9
SNC0052-MAP-40X-E04-MEF-WT-24h	P01	0	1	DMSO	0	1	16	107	0.601726709	0.105073278	22.34125059	14.17921655	28.46728972	0.015780157	0.673899902	0.452176949	326	4864.53656	1735.732722	9390231.126	34.89018405	215.0211793	0.967552215	0.689529415	0.334355828	3838.095006	1810.240103	41591285.32	45.82021916	509.8586939	138.5998625	5350825.739	23.29922645	7.565674361	9
SNC0052-MAP-40X-E04-MEF-WT-24h	A02	1	1	Paclitaxel	5	2	1	571	0.818392458	0.137717388	8.88847978	5.289463534	30.93695271	0.017194193	0.745050697	0.653932352	215	4875.781989	2356.774038	10488997.02	47.96722469	245.0822361	0.882155027	0.601923516	2.702325581	7181.200686	4544.10085	60129348.97	62.90893788	1597.265539	1218.207094	12993665.15	69.52257313	6.02788923	9
SNC0052-MAP-40X-E04-MEF-WT-24h	B02	1	1	Paclitaxel	5	2	2	507	0.774636075	0.165893666	30.27472872	26.35587096	33.09664694	0.027495177	0.766378045	0.680044573	212	4777.104262	2333.696651	8194880.429	50.2735404	198.0704161	0.894106099	0.613125615	2.462264151	6427.284509	3942.990076	49860995.68	60.7823997	1428.417119	1016.767092	11575329.3	55.81142137	5.902681567	9
SNC0052-MAP-40X-E04-MEF-WT-24h	C02	1	1	Paclitaxel	5	2	3	735	0.771359255	0.137468812	10.37520812	6.593113653	28.99591837	0.015956448	0.754028841	0.697888935	247	5245.53461	2597.869908	11652236.36	48.97666113	248.6250438	0.885142829	0.607276999	2.983805668	7122.274677	4354.439622	60993869.96	61.15637409	1371.721652	904.367482	11882386.89	62.15782177	6.150650219	9
SNC0052-MAP-40X-E04-MEF-WT-24h	D02	1	1	Paclitaxel	5	2	4	591	0.776119114	0.140650477	11.60252408	7.502864481	30.79357022	0.02049498	0.749595349	0.625936899	224	4654.367766	2316.891378	10198502.21	50.76162896	230.2503338	0.868858982	0.58714599	2.723214286	7508.900621	4828.410299	56362252.39	64.11966409	2053.72152	1721.58195	15542840.79	72.89205872	5.473161202	9
SNC0052-MAP-40X-E04-MEF-WT-24h	E02	1	1	Paclitaxel	5	2	5	340	0.796422512	0.132516078	10.38573677	6.431782679	30.09411765	0.018537726	0.739190883	0.602413297	151	4928.689603	2434.604941	10029637.7	50.13445714	226.3773081	0.883793104	0.595291581	2.271523179	8123.255395	5378.354277	70399705	67.91563944	1442.910827	1094.810326	12786213.35	63.38645395	7.385770306	9
SNC0052-MAP-40X-E04-MEF-WT-24h	F02	1	1	Paclitaxel	5	2	6	284	0.770988527	0.14999442	13.65265289	9.613059451	36.00352113	0.022035493	0.742728875	0.64370939	192	4420.504574	2065.946614	9160145.167	47.7465384	222.3250417	0.883455307	0.596762156	1.5	7365.078404	4571.613675	61401049.04	62.12771305	1133.414994	766.7653224	9497625.672	57.465646	8.09378005	9
SNC0052-MAP-40X-E04-MEF-WT-24h	G02	1	1	Paclitaxel	5	2	7	390	0.78500405	0.144916434	11.17077172	7.144867885	32.17435897	0.016235917	0.741271688	0.666057751	180	4881.106438	2389.000828	10456028.29	48.85937568	238.1856539	0.867300282	0.578615558	2.166666667	8917.390713	5777.360981	73817662.97	64.87580276	1430.696505	1082.061741	12398292.42	66.81788	8.166851546	9
SNC0052-MAP-40X-E04-MEF-WT-24h	H02	1	1	Paclitaxel	5	2	8	340	0.698177101	0.152460261	19.89737456	16.26254464	31.97352941	0.033827106	0.764681124	0.542271582	202	4107.910109	1940.430625	6959737.228	49.00062028	176.4680996	0.912385329	0.621220424	1.702970297	5538.974687	3655.256142	43726660.5	66.23150102	973.067043	672.9394239	8441177.005	47.98996859	6.958778458	9
SNC0052-MAP-40X-E04-MEF-WT-24h	I02	1	1	Paclitaxel	5	2	9	502	0.762051397	0.140839546	8.14972475	4.21447103	33.17729084	0.013262985	0.74309841	0.700580422	183	4878.672065	2297.666606	12691407.54	46.64578726	284.6835239	0.870433764	0.590173894	2.754098361	7090.90562	4312.182386	81251524.19	61.0759083	1137.269992	732.0667052	12831938.58	56.42735974	7.305378681	9
SNC0052-MAP-40X-E04-MEF-WT-24h	J02	1	1	Paclitaxel	5	2	10	448	0.738324356	0.146219713	13.35187636	9.604627686	33.94642857	0.024638213	0.729517134	0.645813612	178	4744.438311	2308.434969	9536448.5	48.69027181	226.0325864	0.880372277	0.595170094	2.561797753	8171.229313	5188.139155	69872378.25	63.72805886	1405.689652	1037.142872	12354550.74	63.93918766	7.324392265	9
SNC0052-MAP-40X-E04-MEF-WT-24h	K02	1	1	Paclitaxel	5	2	11	502	0.749153046	0.135409275	11.58438221	7.749879775	33.73904382	0.020042992	0.716492128	0.597622743	225	4655.833264	2313.402006	10609000.69	49.86837933	245.9654269	0.867203223	0.58891661	2.235555556	6718.951343	4312.729526	56504290.04	62.64313216	1121.998834	775.582334	9599027.956	57.27672822	7.039972169	9
SNC0052-MAP-40X-E04-MEF-WT-24h	L02	1	1	Paclitaxel	5	2	12	426	0.784206227	0.148748937	15.81601453	11.26922656	33.18544601	0.0204985	0.741491582	0.70028068	206	4937.834307	2351.424747	10234523.12	48.13873806	234.6241467	0.901357319	0.61840177	2.09223301	6602.766946	4168.764989	59446985.19	64.13991648	1266.299491	903.6016608	11650322.7	61.21996251	6.184469985	9
SNC0052-MAP-40X-E04-MEF-WT-24h	M02	1	1	Paclitaxel	5	2	13	588	0.807808709	0.140136454	9.854278518	5.725384055	30.21938776	0.020044654	0.738403182	0.664597404	217	4771.638131	2411.973307	10119468.94	50.92810356	230.3718457	0.861278484	0.571665595	2.755760369	7709.128006	4955.849296	62214026.24	64.44459991	1345.993358	928.4780122	10075498.05	62.03458142	7.243410776	9
SNC0052-MAP-40X-E04-MEF-WT-24h	N02	1	1	Paclitaxel	5	2	14	662	0.779997412	0.139063537	11.84310077	8.098231399	29.6570997	0.015523252	0.743574747	0.672645545	221	4936.76177	2441.803675	11099727.23	49.25784993	260.9520814	0.878670355	0.599936689	3.009049774	6963.792003	4440.276438	69097565.19	63.28011495	1283.868764	983.1792909	13228329.19	67.92862815	6.679382559	9
SNC0052-MAP-40X-E04-MEF-WT-24h	O02	1	1	Paclitaxel	5	2	15	567	0.788208513	0.14528312	8.750855092	4.915529856	31.46208113	0.01490787	0.742763246	0.705636407	213	5278.555712	2664.516306	11333246.38	50.18008401	239.2482142	0.875007935	0.594568026	2.666666667	7656.007877	4933.008176	64367981.01	64.17691373	1333.416898	943.3510259	11371272.42	64.81967222	7.200623976	9
SNC0052-MAP-40X-E04-MEF-WT-24h	P02	1	1	Paclitaxel	5	2	16	548	0.747627871	0.138281541	9.191204619	5.192120413	32.87956204	0.018530846	0.733388921	0.696001849	218	5180.260361	2529.081365	11230698.72	49.19251901	237.6729325	0.877370577	0.603785833	2.532110092	8330.407553	5196.739217	71328863.5	62.37641603	1264.700963	887.3729921	10569624.86	63.97034478	7.895178986	9
SNC0052-MAP-40X-E04-MEF-WT-24h	A03	2		Parthenolide	1.7	3	1	444	0.776724789	0.144400705	8.935444609	5.145677482	29.40540541	0.01425834	0.754524506	0.700393915	206	4913.771093	2461.459058	9991434.272	49.18303022	233.6596935	0.890590557	0.609039649	2.17961165	7452.150418	4964.407104	58023268.07	66.14998958	1455.435515	1124.870154	10956418.48	70.10979563	6.053966593	9
SNC0052-MAP-40X-E04-MEF-WT-24h	B03	2		Parthenolide	3.3	3	2	349	0.802467366	0.146567261	8.785936303	4.851147955	33.10028653	0.018033126	0.739847355	0.697938212	199	6085.398185	3059.362216	10189671.56	49.1123292	210.7017374	0.908347942	0.640616996	1.788944724	8975.75558	6006.613208	65798650.11	66.96714615	1666.292794	1288.70253	11960240.07	71.67909406	6.213592562	9
SNC0052-MAP-40X-E04-MEF-WT-24h	C03	2		Parthenolide	6.6	3	3	40	0.691698372	0.189044949	10.60026755	6.089880294	57.525	0.03410717	0.756786395	0.881002766	131	6597.491888	3161.425671	10360661.22	46.37950718	190.2069199	0.947553379	0.678383322	0.358778626	12406.39953	8000.38919	79671562.25	65.42266288	2076.310326	1393.880468	12867348.86	64.18279608	7.543430361	9
SNC0052-MAP-40X-E04-MEF-WT-24h	D03	2		Parthenolide	12.4	3	4	12	0.528842741	0.151957911	14.84427496	9.432063222	79.16666667	0.038389727	0.729031609	0.3864198	96	4804.050213	2360.150879	7053074.906	46.94054355	164.7761698	0.96232649	0.698544632	0.135416667	12873.41762	10141.79102	68386945.99	82.65993988	1938.16661	1545.551462	10263923.28	73.45277989	8.278931643	9
SNC0052-MAP-40X-E04-MEF-WT-24h	E03	2		Parthenolide	25	3	5	94	0.557328539	0.159616717	16.52167583	11.90452631	45.57446809	0.054674884	0.757670985	0.537788567	110	5964.864549	2719.964565	4158017.455	45.57372306	83.45202371	0.961534218	0.717734936	0.909090909	7869.636104	7923.281509	27266214.47	107.4918613	625.7940919	342.4141182	2248220.755	43.41945728	12.17279885	9
SNC0052-MAP-40X-E04-MEF-WT-24h	F03	2		Parthenolide	50	3	6	3	0.560076569	0.221542265	4.573601405	1.509843032	42	0.112903226	0.762108262	1.532251085	60	5761.564349	2759.036928	2240979.9	46.72868278	42.75961258	0.985603411	0.788168814	0.05	2524.523179	2295.067897	5100847.133	83.41934166	461.5471105	68.45378559	819941.9667	14.23458445	5.392245578	9
SNC0052-MAP-40X-E04-MEF-WT-24h	G03	2		IBZ37	1.7	3	7	642	0.794597592	0.142938641	8.62842719	4.724876784	31.06074766	0.015403085	0.750147572	0.66320231	278	4595.020642	2358.679729	9864324.025	50.33841391	237.235236	0.872389502	0.592544184	2.309352518	6267.840306	3967.0514	48381240.28	62.74589169	1085.949175	738.8226105	8583056.381	61.13761769	6.600701772	9
SNC0052-MAP-40X-E04-MEF-WT-24h	H03	2		IBZ37	3.3	3	8	565	0.808163072	0.14192242	12.15044931	8.005369588	32.19292035	0.016295456	0.722806204	0.726417055	225	4543.383882	2313.822089	10094138.56	49.61627196	247.903979	0.888068977	0.62280927	2.52	6339.377694	4025.41664	63490569.32	62.81793517	1148.338222	813.1341018	11416976.01	63.72614477	6.67298152	9
SNC0052-MAP-40X-E04-MEF-WT-24h	I03	2		IBZ37	6.6	3	9	444	0.819336873	0.144202117	13.01777385	8.719069671	34.00675676	0.022638956	0.741335367	0.660378141	240	4716.748825	2308.200371	9593276.296	48.00289818	225.1086056	0.878019677	0.594174918	1.85	6256.924368	3833.625371	51272611.43	61.29024543	1182.621093	758.4238606	9876716.263	55.55746192	6.389880866	9
SNC0052-MAP-40X-E04-MEF-WT-24h	J03	2		IBZ37	12.4	3	10	551	0.79298607	0.134774904	10.89829048	6.671859031	31.74591652	0.015135073	0.738304858	0.694325038	207	4743.073572	2320.158127	11035862.92	49.19740978	256.164908	0.871545565	0.593168274	2.661835749	7731.520953	4987.770491	81134646.28	63.78296001	1205.375582	846.3415507	12316811.46	61.55258802	8.043748799	9
SNC0052-MAP-40X-E04-MEF-WT-24h	K03	2		IBZ37	25	3	11	601	0.781513875	0.142599296	8.876873948	5.068107562	30.43760399	0.014319334	0.750166385	0.710467083	209	5021.695111	2525.334306	11560719.41	50.11147191	254.5676567	0.875432236	0.611289978	2.918660287	7338.012148	4761.873417	69590131.61	64.95145999	1200.705548	815.9266958	11540566.33	62.27784748	7.36131229	9
SNC0052-MAP-40X-E04-MEF-WT-24h	L03	2		IBZ37	50	3	12	573	0.773701055	0.145656344	12.69209369	8.425297793	35.7486911	0.021170476	0.734485318	0.668502666	212	5255.343701	2667.640541	10670479.7	50.18493047	226.7617299	0.87617896	0.595626392	2.726415094	7188.840664	4623.681016	65683652.65	63.42821996	1129.03954	736.1812218	9869950.547	58.77312035	7.721473139	9
SNC0052-MAP-40X-E04-MEF-WT-24h	M03	2		IBZ36	1.7	3	13	490	0.753447249	0.137530128	8.682338495	4.766291246	33.23061224	0.017080525	0.735269135	0.658415565	182	4891.952689	2360.931403	11584792.08	47.66090798	267.8097721	0.879826585	0.600145961	2.703296703	7338.45486	4567.796809	77086816.53	61.83251718	1196.267532	765.3993646	12887352.68	56.97215774	7.810974664	9
SNC0052-MAP-40X-E04-MEF-WT-24h	N03	2		IBZ36	3.3	3	14	408	0.748411541	0.159997152	16.30181598	12.30910449	32.46813725	0.022595969	0.770263135	0.603301789	152	4174.003052	1955.125628	8427153.342	48.82086229	210.4748649	0.882897886	0.594121725	2.723684211	6890.926057	4394.824155	66016858.72	62.53928189	1005.105734	642.3891719	10795796.89	43.33796403	8.762463801	9
SNC0052-MAP-40X-E04-MEF-WT-24h	O03	2		IBZ36	6.6	3	15	548	0.760406715	0.141295033	8.519414196	4.782567529	30.21532847	0.013800737	0.737511588	0.706674271	181	5079.445131	2369.545579	12467830.58	47.13767776	278.8117179	0.888363136	0.61168135	3.033149171	7224.388621	4504.609535	82090289.87	62.09026923	1250.510535	843.7941784	14332184.81	60.86500511	7.108084064	9
SNC0052-MAP-40X-E04-MEF-WT-24h	P03	2		IBZ36	12.4	3	16	522	0.773805305	0.143153481	8.148203663	4.226144105	33.23563218	0.015093751	0.738905733	0.740692753	211	4809.575105	2448.799239	11152331.79	50.82669731	250.8559896	0.871712991	0.599337483	2.483412322	7183.571127	4461.181829	65414428.06	60.85796531	1109.211919	759.6755622	9851071.607	59.66248378	7.769974388	9
SNC0052-MAP-40X-E04-MEF-WT-24h	A04	2		IBZ36	25	4	1	499	0.748039711	0.136359209	9.636185613	5.483325937	31.79759519	0.01472283	0.745273103	0.648795476	212	4653.172547	2194.358488	10791989.34	45.94469511	258.5561558	0.89546945	0.613581132	2.400943396	6688.028406	4225.610705	65444454.2	62.75775726	916.0193839	556.0351227	9226413.651	50.34818705	8.830223253	9
SNC0052-MAP-40X-E04-MEF-WT-24h	B04	2		IBZ36	50	4	2	446	0.786119462	0.136869168	10.05684562	6.128805333	31.71524664	0.015168938	0.747860084	0.740589872	187	5220.453477	2555.325013	10773487.64	47.8236379	237.2274604	0.893704344	0.610495055	2.401069519	6817.259431	4201.182324	61873212.78	61.55100241	1217.638747	919.5629976	10602567.14	62.7050433	7.58059007	9
SNC0052-MAP-40X-E04-MEF-WT-24h	C04	2		IBZ35	1.7	4	3	647	0.786605295	0.134991912	9.358894751	5.539025769	28.73415765	0.012587496	0.749680816	0.6801323	232	4896.192385	2492.834389	10914067.56	50.13270188	248.3316553	0.88286772	0.597868912	2.823275862	7061.642092	4430.014818	68413281.31	62.60879012	1325.054714	915.9622966	12307121.73	62.49422022	6.557492444	9
SNC0052-MAP-40X-E04-MEF-WT-24h	D04	2		IBZ35	3.3	4	4	709	0.767196722	0.141900592	9.761531507	5.782877747	29.37940762	0.012993662	0.740462042	0.705310194	227	5233.128489	2706.526658	11203440.06	50.93282364	244.3632435	0.878711566	0.608118911	3.149779736	6921.966052	4197.251184	63642767.48	60.26158058	1304.492056	888.3291227	12778179.18	61.99828056	6.534317635	9
SNC0052-MAP-40X-E04-MEF-WT-24h	E04	2		IBZ35	6.6	4	5	349	0.774143301	0.154996345	29.36995045	25.75012238	33.72492837	0.019425017	0.760117011	0.71545799	196	4401.064076	2190.802064	8258622.929	50.58532287	209.6512552	0.870364548	0.580384634	1.806122449	7755.250814	5029.527539	56261939.81	63.52512284	1460.301488	1090.687595	11147221.69	61.11481029	7.142567679	9
SNC0052-MAP-40X-E04-MEF-WT-24h	F04	2		IBZ35	12.4	4	6	622	0.78516139	0.145902584	8.331759259	4.672524958	30.70418006	0.015812416	0.746818228	0.697562676	227	4762.861881	2337.143087	10595578.63	47.99609535	243.2401429	0.8744165	0.589338116	2.753303965	6227.691496	3902.967798	58656764.8	62.34710404	1169.267225	817.0060462	10748565.36	60.02904572	6.441311332	9
SNC0052-MAP-40X-E04-MEF-WT-24h	G04	2		IBZ35	25	4	7	466	0.782056294	0.151710405	12.36511488	8.222451313	32.20386266	0.018686489	0.749840588	0.714764187	240	4770.892102	2415.433924	9924330.346	49.60455889	230.2095722	0.885582397	0.616146275	1.954166667	5855.513338	3738.057388	57335971.2	61.42298026	996.1496579	682.4564682	9320218.729	56.15240891	6.784494076	9
SNC0052-MAP-40X-E04-MEF-WT-24h	H04	2		IBZ35	50	4	8	571	0.815250674	0.150367119	11.75789452	7.119477241	32.80210158	0.02036899	0.767520526	0.735241798	266	4921.018366	2526.394323	10067238.95	51.03965883	217.0069223	0.874236185	0.590634308	2.180451128	6634.699264	4283.775396	55591300.49	63.82049091	1076.60345	714.951614	9068505.207	60.2782693	7.155129415	9
SNC0052-MAP-40X-E04-MEF-WT-24h	I04	2		Paclitaxel	1.7	4	9	645	0.742253721	0.14221174	9.2992855	5.215444648	31.36899225	0.016509129	0.739333907	0.661997637	258	5119.216133	2525.228195	11020117.87	48.38375203	245.2321921	0.87987171	0.596842183	2.531007752	6944.875409	4320.24485	60106867.44	61.75639543	1170.373941	768.2343318	9927530.446	60.34512786	7.069911133	9
SNC0052-MAP-40X-E04-MEF-WT-24h	J04	2		Paclitaxel	3.3	4	10	543	0.752439586	0.137852854	10.9058621	6.912528841	32.30570902	0.015260798	0.738780038	0.719673862	208	5392.808465	2528.244147	12113801.69	46.31092137	246.4588793	0.893300127	0.611393308	2.649038462	6970.607697	4530.594332	70876991.54	64.46020089	1274.286346	812.9913833	13353565.44	58.64386006	6.448350348	9
SNC0052-MAP-40X-E04-MEF-WT-24h	K04	2		Paclitaxel	6.6	4	11	611	0.789862087	0.135854921	10.05572722	6.294775827	31.03764321	0.015251344	0.738499175	0.657459413	240	5460.768585	2707.137038	10996844.41	48.91998147	229.321776	0.894794834	0.616577754	2.558333333	7832.280749	5134.266482	64069633.43	64.77578706	1416.99629	971.4618157	11673858.7	63.74268127	6.637101931	9
SNC0052-MAP-40X-E04-MEF-WT-24h	L04	2		Paclitaxel	12.4	4	12	467	0.761604031	0.146188855	9.354670442	5.581191654	32.6124197	0.015062187	0.731439765	0.754852301	229	5504.497586	2615.243249	11559783.6	47.69142833	225.6553987	0.899371503	0.61831096	2.043668122	8252.981932	5515.568035	70861450.11	66.50748594	1168.625489	738.0532626	10014790.22	58.83135198	8.085269876	9
SNC0052-MAP-40X-E04-MEF-WT-24h	M04	2		Paclitaxel	25	4	13	403	0.71304595	0.141627068	11.82522659	8.026683831	34.16873449	0.018222404	0.737386856	0.671480546	210	5927.46207	2845.539596	10034644.25	47.9555247	188.4319358	0.909298037	0.635189183	1.928571429	8671.920325	6126.616911	63769156.02	69.75838467	1404.548944	956.8117856	10033185.53	63.57600811	6.80320765	9
SNC0052-MAP-40X-E04-MEF-WT-24h	N04	2		Paclitaxel	50	4	14	195	0.717691012	0.149208552	10.53634087	6.794830962	36.31794872	0.025533128	0.750630668	0.7035669	164	6156.552235	2804.690841	9707811.695	45.63064815	168.4576642	0.933811177	0.663794508	1.201219512	10668.62054	7407.484019	65989084.06	68.87387014	1655.806688	1218.549024	9872557.744	64.87121915	7.256639976	9
SNC0052-MAP-40X-E04-MEF-WT-24h	O04	2		Parthenolide	1.7	4	15	317	0.830634573	0.142111611	9.113687618	4.702649678	34.77917981	0.021079297	0.721658329	0.733936681	174	4742.537053	2365.206192	11037228.48	49.43801301	250.7512942	0.884100073	0.60384746	1.833333333	9333.659333	5863.446282	88636458.11	62.45693223	1525.210583	1063.03683	14366291.53	63.80734195	8.225034329	9
SNC0052-MAP-40X-E04-MEF-WT-24h	P04	2		Parthenolide	3.3	4	16	338	0.776651415	0.144924895	10.11182085	6.115124779	32.3964497	0.019675672	0.741016674	0.72883353	218	5089.311065	2506.032481	9387293.977	48.81239979	210.4230482	0.896395144	0.621146435	1.577981651	9401.975403	5897.07498	70690652.75	61.96176881	1765.691287	1236.872349	13364299.49	65.41343316	6.58579494	9
SNC0052-MAP-40X-E04-MEF-WT-24h	A05	2		Parthenolide	6.6	5	1	37	0.792880373	0.164073643	20.78504005	12.43490653	39.40540541	0.023917292	0.748915914	0.75289058	135	5317.579442	2405.038707	9765232.807	44.114655	201.1570879	0.955730103	0.68674525	0.281481481	11258.79106	7281.291405	74976785.96	64.29861204	2101.239295	1594.30047	13685048.86	68.120881	6.441926448	9
SNC0052-MAP-40X-E04-MEF-WT-24h	B05	2		Parthenolide	12.4	5	2	101	0.731846725	0.185048231	34.3759322	30.48962016	34.37623762	0.064123878	0.811043655	0.543188471	111	5325.132814	2821.824627	3661953.865	53.24217549	78.90037963	0.957140856	0.717041835	1.135135135	10776.90474	9941.185599	36709880.21	92.70663541	991.276262	803.1296453	3124292.712	53.39861803	13.27006115	9
SNC0052-MAP-40X-E04-MEF-WT-24h	C05	2		Parthenolide	25	5	3	6	0.71214182	0.179328935	5.553400695	1.643369198	60	0.100684621	0.713155173	1.444078161	123	6588.569799	3339.725359	2877855.659	48.66989698	45.97559957	0.977540135	0.776513469	0.06504065	8499.68041	8991.923904	17849777.3	113.5546361	792.6060771	715.8293625	1768245.089	65.00625327	10.66558388	9
SNC0052-MAP-40X-E04-MEF-WT-24h	D05	2		Parthenolide	50	5	4	3	1.106948545	0.147771689	51.66318003	44.83149592	108.3333333	0.189102733	0.730967965	0.431007834	49	4432.27242	2187.058362	1570069.816	47.39659431	40.69549969	0.984346037	0.800273667	0.06122449	3395.720432	3487.952602	7058790.265	94.49691593	541.0982588	325.7282352	1430397.592	28.76032345	6.543527774	9
SNC0052-MAP-40X-E04-MEF-WT-24h	E05	2		IBZ37	1.7	5	5	635	0.749544172	0.131580477	8.581706148	4.754134043	28.39055118	0.014012523	0.740498423	0.636058173	218	5143.076048	2602.442828	11104716.55	50.21150615	245.9242282	0.880203839	0.603518969	2.944954128	6742.803348	4268.074009	61705918.64	63.52592672	1369.998783	1000.38796	12443962.92	67.00418662	6.087663018	9
SNC0052-MAP-40X-E04-MEF-WT-24h	F05	2		IBZ37	3.3	5	6	357	0.780525953	0.16897877	50.83713451	47.18396518	31.49019608	0.024649797	0.786726652	0.617107315	146	6077.051545	2817.036545	9773570.911	48.91074315	199.585555	0.89309108	0.614684124	2.48630137	7880.708636	5216.067699	62888606.27	67.73097954	966.8716235	567.8844846	8667019.144	43.12997344	10.27278086	9
SNC0052-MAP-40X-E04-MEF-WT-24h	G05	2		IBZ37	6.6	5	7	560	0.761861987	0.144074231	8.681724518	4.751684374	34.00892857	0.016252729	0.731775739	0.706430533	199	5167.214635	2577.505675	11822868.17	50.11534811	252.3777456	0.88652776	0.614697176	2.854271357	7872.369255	5164.50513	69614007.3	65.05866914	1187.314999	825.3692631	10268318.21	63.06745887	7.946953618	9
SNC0052-MAP-40X-E04-MEF-WT-24h	H05	2		IBZ37	12.4	5	8	352	0.83344904	0.141906867	10.05447616	6.191236619	33.91193182	0.019158363	0.739939187	0.644835629	175	4867.487349	2414.151788	9910377.737	50.17216262	227.6181392	0.874055214	0.588127699	2.022857143	9183.099567	5874.463409	68944890.73	63.04408699	1322.088051	890.6039921	10279108.35	60.07437226	9.076328004	9
SNC0052-MAP-40X-E04-MEF-WT-24h	I05	2		IBZ37	25	5	9	591	0.748968279	0.14645835	10.96330325	7.097436279	33.43993232	0.015601688	0.738720566	0.675342396	207	5094.239543	2521.823636	11071840.53	48.40455234	246.7113059	0.872058792	0.588428425	2.8647343	6545.148616	4180.158757	63576213.25	62.79049083	1086.002333	689.6292353	10698477.32	55.84964595	7.361229669	9
SNC0052-MAP-40X-E04-MEF-WT-24h	J05	2		IBZ37	50	5	10	534	0.83371806	0.145969747	11.83109483	7.219028019	33.1011236	0.01976096	0.740063989	0.707550579	220	4809.062921	2387.550944	11106140.55	48.62693144	249.2646443	0.856182381	0.572788331	2.440909091	7349.066083	4599.873859	70713719.76	61.42290836	1144.609847	850.6261522	10954757	63.02008256	7.819404314	9
SNC0052-MAP-40X-E04-MEF-WT-24h	K05	2		IBZ36	1.7	5	11	565	0.783592054	0.144661925	9.298829598	5.394690738	32.29734513	0.017168322	0.738818339	0.707670439	213	4976.682757	2550.48178	11002818.93	50.23572933	252.0667192	0.864209693	0.589654902	2.661971831	6788.270499	4206.5167	66283700.08	61.34596909	978.6050414	629.4829157	9529702.009	53.68308625	8.300152466	9
SNC0052-MAP-40X-E04-MEF-WT-24h	L05	2		IBZ36	3.3	5	12	413	0.833939295	0.148478032	20.55570157	16.95029531	31.45520581	0.022441221	0.734309704	0.628019963	196	4434.714671	2135.911011	10060854.2	48.42975246	238.9144283	0.876077362	0.595928571	2.12755102	6855.235005	4389.124237	59335422.57	62.75406367	1110.553524	738.751267	9544100.362	53.3992706	7.688575932	9
SNC0052-MAP-40X-E04-MEF-WT-24h	M05	2		IBZ36	6.6	5	13	453	0.767821943	0.134180106	8.54094429	4.687644168	30.18984547	0.015098355	0.748546271	0.65383973	189	5064.127973	2448.315136	11561081.39	47.77578477	259.4700038	0.884078541	0.61793958	2.402116402	7448.907484	4816.685382	71509294.52	63.29373711	1146.669609	833.9198418	10429730.59	59.62485309	8.33750543	9
SNC0052-MAP-40X-E04-MEF-WT-24h	N05	2		IBZ36	12.4	5	14	281	0.877065788	0.162816223	43.14901148	37.59064382	43.92882562	0.035793856	0.759377814	0.555373287	167	4388.40126	2052.994535	7195872.24	47.01743651	186.4494606	0.877678988	0.582520497	1.700598802	7651.908593	4937.786307	59885094.9	63.42814454	937.7577059	579.1722367	7160545.431	42.40518953	10.03660921	9
SNC0052-MAP-40X-E04-MEF-WT-24h	O05	2		IBZ36	25	5	15	408	0.756743041	0.1416532	7.557269531	3.910261194	35.40931373	0.014317496	0.734861563	0.741647225	177	4556.457011	2156.349337	11149630.39	47.06472779	264.504548	0.880106514	0.602059249	2.333333333	7690.309202	4852.427019	79417300.1	61.84193786	1061.724781	717.4839187	10790681.1	55.07876059	8.960782825	9
SNC0052-MAP-40X-E04-MEF-WT-24h	P05	2		IBZ36	50	5	16	472	0.793246056	0.150863034	10.27810316	6.21279032	34.25847458	0.016729932	0.731759366	0.751463091	194	4687.787269	2376.11012	10338912.43	51.00243829	239.8109462	0.880028086	0.59371091	2.453608247	7474.201505	4741.082159	74544695.85	62.98889843	1012.008058	708.2630006	9777774.84	55.4259603	9.683470785	9
SNC0052-MAP-40X-E04-MEF-WT-24h	A06	2		IBZ35	1.7	6	1	497	0.796783956	0.144688267	9.28886014	4.770998057	32.82092555	0.018375339	0.744344706	0.69328343	224	4711.24255	2333.151033	10436720.46	48.6622902	242.9694855	0.883998742	0.609968545	2.223214286	6820.890874	4365.6754	63971159.5	63.05612347	1161.881302	833.7020213	10107037.97	58.62346697	7.139899692	9
SNC0052-MAP-40X-E04-MEF-WT-24h	B06	2		IBZ35	3.3	6	2	711	0.777356461	0.140208013	9.652211737	5.683755924	29.58509142	0.014620943	0.751869834	0.688965983	253	5067.620474	2656.290803	11475054.95	51.97820598	257.5552732	0.86810856	0.595666531	2.853754941	6527.5869	3997.189884	61144724.15	60.76911542	1274.962475	882.8433406	11576361.87	62.15089104	6.298975425	9
SNC0052-MAP-40X-E04-MEF-WT-24h	C06	2		IBZ35	6.6	6	3	584	0.822161584	0.139310655	9.444335106	5.47746663	29.57534247	0.012641518	0.751725421	0.721224628	219	4961.905398	2508.392978	11767429.19	50.09079065	262.8601938	0.87467749	0.596176507	2.666666667	7516.00549	4686.6119	69482974.57	62.01533675	1305.413378	853.7133396	10972327.33	58.15314123	7.335867493	9
SNC0052-MAP-40X-E04-MEF-WT-24h	D06	2		IBZ35	12.4	6	4	623	0.758018899	0.14647881	10.8346085	6.595384245	31.00802568	0.016070892	0.750058621	0.667461689	237	4772.700671	2369.625296	9390747.139	48.13118112	223.4836151	0.888572771	0.614767552	2.64556962	6345.271741	3880.034014	56701785.12	60.87160258	1226.12382	882.676859	10657784.77	63.42162515	6.034404767	9
SNC0052-MAP-40X-E04-MEF-WT-24h	E06	2		IBZ35	25	6	5	440	0.807688408	0.151456548	10.57952459	6.543814257	34.15454545	0.020023527	0.747829788	0.68541766	222	5153.427954	2572.145013	10071007.93	48.51260816	223.9219219	0.885150319	0.599670691	2	7196.354539	4394.708336	66685982.91	60.41028868	1258.991898	795.7867553	11399070.96	58.1479702	6.896017412	9
SNC0052-MAP-40X-E04-MEF-WT-24h	F06	2		IBZ35	50	6	6	577	0.733930063	0.146347618	10.86019053	6.749024151	28.72097054	0.014315521	0.742055303	0.709872694	203	5416.555663	2847.756191	11048747.21	50.13230574	240.661811	0.891654914	0.616204946	2.881773399	6167.141058	3845.891737	61996401.56	61.76696168	1211.495465	834.2530879	11983057.84	62.49049743	6.057880587	9
SNC0052-MAP-40X-E04-MEF-WT-24h	G06	2		Paclitaxel	1.7	6	7	483	0.80757717	0.139561455	10.62699744	6.457103227	33.86542443	0.018362363	0.733566076	0.715788301	205	4945.067772	2411.409053	10944673.23	48.02860878	261.1997394	0.895587816	0.616726826	2.36097561	6736.290912	4339.117978	70047289.99	63.42548025	1095.686054	729.8723905	11329244.87	56.02903832	7.324372265	9
SNC0052-MAP-40X-E04-MEF-WT-24h	H06	2		Paclitaxel	3.3	6	8	496	0.783975187	0.136280513	9.140044857	5.519454466	31.14314516	0.015806901	0.734276658	0.706692705	215	5205.089563	2591.610008	10987095.24	50.02044607	235.3560582	0.876762646	0.596429657	2.311627907	7879.953191	5117.473906	67894472.73	64.40894142	1190.905167	795.6865749	10048889.56	63.01556822	7.59725636	9
SNC0052-MAP-40X-E04-MEF-WT-24h	I06	2		Paclitaxel	6.6	6	9	555	0.745845095	0.142166416	10.39829922	6.29774612	35.03423423	0.015645447	0.731056181	0.649123992	245	5606.170494	2639.306843	12060202.46	46.57077965	244.9282916	0.898100374	0.622365372	2.297959184	7481.358988	4857.926049	66529053.76	64.44153214	1277.048601	813.0688058	11690476.56	58.33926372	6.95577412	9
SNC0052-MAP-40X-E04-MEF-WT-24h	J06	2		Paclitaxel	12.4	6	10	437	0.746782958	0.143695176	12.70533439	8.004524871	34.36384439	0.017120048	0.735555239	0.716229966	209	5467.832762	2594.340156	10855189.13	46.52062843	222.6481561	0.885423434	0.592269776	2.110047847	7904.860217	5330.76958	67516016.85	67.4837171	1218.45856	782.4353413	9953230.904	59.66796369	7.44135681	9
SNC0052-MAP-40X-E04-MEF-WT-24h	K06	2		Paclitaxel	25	6	11	198	0.738661419	0.155876424	16.72882496	12.84201725	35.46969697	0.020619417	0.762534925	0.667568081	172	4681.871568	2182.807245	8489410.192	45.95691724	195.9487319	0.890798773	0.601697032	1.162790698	9537.435931	6686.4726	70463289.99	69.58966747	1512.403564	1028.552264	11130121.24	59.4755028	7.522056785	9
SNC0052-MAP-40X-E04-MEF-WT-24h	L06	2		Paclitaxel	50	6	12	273	0.777054093	0.149588427	13.86046392	9.555518546	33.28571429	0.02322345	0.757479988	0.658250509	178	5439.56512	2596.160426	8853231.219	47.20236324	176.8343399	0.912757511	0.621024004	1.556179775	9211.236662	6594.456861	60408146.07	71.58848803	1622.79842	1074.413874	10865146.94	57.20815255	6.457213282	9
SNC0052-MAP-40X-E04-MEF-WT-24h	A09	0	1	DMSO	0	9	1	121	0.645250312	0.11396544	13.18350869	7.826486536	32.91735537	0.016097973	0.681680879	0.539138268	337	5061.338953	1756.072346	10373464.62	34.19417747	230.240774	0.968932761	0.694221807	0.385756677	4163.096845	2035.309488	44694106.19	48.8539711	535.5838848	185.5911987	5736184.306	28.61484355	7.921524698	9
SNC0052-MAP-40X-E04-MEF-WT-24h	B09	0	1	DMSO	0	9	2	159	0.628036063	0.104465682	12.18522594	8.007747808	29.3836478	0.017584191	0.691248787	0.501490033	342	5326.870719	1904.1418	10472618.95	35.54081716	221.2366188	0.97461834	0.706055683	0.476608187	4050.595271	1873.230244	44042754.32	45.93970925	550.3964963	210.5873833	5873625.608	33.11654858	7.492103271	9
SNC0052-MAP-40X-E04-MEF-WT-24h	C09	0	1	DMSO	0	9	3	182	0.606401102	0.097211779	13.45168855	8.830264336	29.32417582	0.015236236	0.670192776	0.400547001	394	5508.90059	2032.946925	9938611.759	35.68171448	208.5748582	0.969926003	0.692462983	0.484771574	4185.517239	1972.487014	38657254.39	47.16378829	574.8931028	247.6979838	5311099.896	37.27740557	7.454757955	9
SNC0052-MAP-40X-E04-MEF-WT-24h	D09	0	1	DMSO	0	9	4	135	0.668028543	0.107594995	13.33865809	7.977109936	32.42222222	0.015643951	0.691947082	0.598425216	333	5434.67156	1952.05418	10563357.86	35.49555423	214.3501573	0.968416938	0.706060015	0.408408408	4428.437075	2024.420119	49236046.11	45.50657781	546.9116538	190.1472132	6067975.571	30.48102931	8.213781484	9
SNC0052-MAP-40X-E04-MEF-WT-24h	E09	0	1	DMSO	0	9	5	152	0.577772962	0.106643456	9.676115136	5.515364827	29.32894737	0.015529655	0.680668888	0.452210738	341	5651.742181	2057.242043	10929233.97	35.60090083	219.4669421	0.968076961	0.700661427	0.472140762	4548.629511	2237.896614	48927515.41	49.30052863	550.4991967	209.6631293	5954732.003	33.90674484	8.407774387	9
SNC0052-MAP-40X-E04-MEF-WT-24h	F09	0	1	DMSO	0	9	6	178	0.604989629	0.103254024	14.76263037	11.23522076	33.85393258	0.019688574	0.637748998	0.420599658	380	5369.152436	1942.795693	9523506.455	35.27920517	206.3861621	0.966660467	0.69633388	0.481578947	3860.373486	1882.61347	38661933.15	48.21118486	535.503386	177.8777451	5360195.976	29.98565091	7.30824491	9
SNC0052-MAP-40X-E04-MEF-WT-24h	G09	0	1	DMSO	0	9	7	161	0.597446302	0.101989526	12.63799085	8.67913621	33.2173913	0.016131786	0.673747425	0.407020212	351	5393.973827	1941.410815	10551556.59	35.23806409	220.7240373	0.970703205	0.693779472	0.464387464	4297.693688	2094.004937	46886236.1	48.61325591	535.7706915	182.1544089	5864567.33	29.83140722	8.118533116	9
SNC0052-MAP-40X-E04-MEF-WT-24h	H09	0	1	DMSO	0	9	8	142	0.613887277	0.107989662	14.0799744	7.307960403	33.98591549	0.01631006	0.650492931	0.584971549	358	5655.360503	2038.499031	10849695.85	35.21848338	216.5748154	0.97165837	0.705076166	0.405027933	4323.809849	2053.93167	44798495.05	47.0262501	527.9227845	158.8231127	5366411.341	27.16860943	8.293541621	9
SNC0052-MAP-40X-E04-MEF-WT-24h	I09	0	1	DMSO	0	9	9	172	0.594190983	0.111959103	14.2625881	10.62671163	27.69186047	0.015519994	0.695617393	0.470217966	429	5510.900206	1958.722884	10328922.51	35.0817462	211.2709976	0.968649327	0.69430953	0.414918415	4856.429899	2382.936198	45070560.58	49.2914455	544.8088695	243.1144924	5069259.466	36.10333402	9.098000393	9
SNC0052-MAP-40X-E04-MEF-WT-24h	J09	0	1	DMSO	0	9	10	154	0.607347584	0.098581428	17.3547228	12.02962502	28.42207792	0.016275194	0.689100478	0.433401157	363	5037.485149	1770.835877	9295950.843	34.41838561	203.8054077	0.969008496	0.700265497	0.438016529	4054.699655	1906.686866	39511054.06	46.53526557	544.6129147	247.695257	5244973.84	36.46583257	7.597493473	9
SNC0052-MAP-40X-E04-MEF-WT-24h	K09	0	1	DMSO	0	9	11	168	0.603542316	0.104951733	14.93582631	7.904120646	28.88095238	0.014511831	0.715414159	0.448079237	353	5487.253404	1996.896845	10023382.32	35.8004503	208.5925975	0.973127721	0.704788201	0.490084986	4205.721661	2104.888079	43460111.24	49.80314246	543.5175645	197.4906225	5572823.881	33.36244998	7.854030353	9
SNC0052-MAP-40X-E04-MEF-WT-24h	L09	0	1	DMSO	0	9	12	132	0.615932081	0.103692111	20.12464746	12.03739902	32.42424242	0.017896112	0.647739841	0.507233358	346	5661.193595	2045.473766	9829241.194	35.33790893	200.9546651	0.967962446	0.692661673	0.401734104	4149.920427	2045.271077	43448291.33	48.18659204	521.6394212	147.852268	5189938.445	25.27532482	8.047734749	9
SNC0052-MAP-40X-E04-MEF-WT-24h	M09	0	1	DMSO	0	9	13	87	0.584458706	0.101165639	9.314292557	4.703003261	31.55172414	0.017605225	0.635632035	0.4156812	357	5518.423949	1940.003394	10770690.45	34.55025168	220.8205289	0.971780431	0.70225099	0.24929972	4552.547886	2180.495488	48045745.12	47.12831915	516.4081645	157.6325915	5421092.039	25.36299773	8.882679968	9
SNC0052-MAP-40X-E04-MEF-WT-24h	N09	0	1	DMSO	0	9	14	172	0.614563786	0.104866325	11.40310354	7.81597604	30.21511628	0.0176694	0.664686841	0.440808322	344	5554.726005	2080.326767	10160371.49	36.42114254	211.0170296	0.967512204	0.692867908	0.520348837	4197.177841	2026.213456	43765112.19	48.35870442	591.7503214	279.3202034	6283054.212	39.05779838	7.367467483	9
SNC0052-MAP-40X-E04-MEF-WT-24h	O09	0	1	DMSO	0	9	15	169	0.652554123	0.102695102	19.29992296	14.96435863	26.62721893	0.014167367	0.672853404	0.470282949	356	5190.133896	1874.742244	9761327	35.46708377	211.4639387	0.967192213	0.689604717	0.494382022	4290.748024	2107.308082	44529722.6	48.34220785	527.2063269	143.5529323	5372885.028	24.96963439	8.157905377	9
SNC0052-MAP-40X-E04-MEF-WT-24h	P09	0	1	DMSO	0	9	16	121	0.594512409	0.097042049	15.35036611	9.84321553	33.01652893	0.018402022	0.633602284	0.417938379	372	5231.45205	1901.14938	9671455	35.19399618	209.0719628	0.970508345	0.695322075	0.338709677	4424.16254	2034.825071	45101607.76	45.86109921	538.4129672	200.5565682	5407167.946	29.47101501	8.362171067	9
SNC0052-MAP-40X-E04-MEF-WT-24h	A10	1	1	Paclitaxel	5	10	1	751	0.764526652	0.142597062	9.445194231	5.39576116	31.35685752	0.014201526	0.751754046	0.687642679	225	5036.549225	2549.600797	11756368.88	48.9502263	272.1353954	0.871781001	0.590012575	3.351111111	6448.50031	4206.761892	62202581.6	64.49462896	1190.629618	832.4967667	11287306.47	62.3074453	6.378945585	9
SNC0052-MAP-40X-E04-MEF-WT-24h	B10	1	1	Paclitaxel	5	10	2	537	0.759782196	0.140182543	10.29025551	6.073049661	34.02420857	0.019401727	0.738472624	0.710772564	200	5113.434344	2543.655565	11337175.21	48.49642085	262.6008693	0.883163006	0.612067408	2.735	7341.056194	4689.676336	74368668.97	63.76368023	1267.565856	899.3668378	13329615.53	63.28967574	7.226940818	9
SNC0052-MAP-40X-E04-MEF-WT-24h	C10	1	1	Paclitaxel	5	10	3	678	0.807361681	0.13711327	11.12982853	7.177103187	30.96017699	0.016759336	0.751365934	0.626581779	215	4940.383572	2453.889581	11436173.34	48.08174655	255.5255656	0.865551775	0.593142108	3.153488372	6944.181851	4336.658195	68354531.94	62.21645252	1196.9623	788.5307198	11588152	60.06679786	6.72613313	9
SNC0052-MAP-40X-E04-MEF-WT-24h	D10	1	1	Paclitaxel	5	10	4	556	0.835963541	0.145120995	12.16901342	7.574758481	32.53417266	0.015222725	0.741571137	0.761525939	205	5729.539172	2869.979218	12739281.55	49.35095836	268.5881051	0.867098153	0.591554104	2.736585366	7608.182871	4596.702275	77238436.9	59.49726999	1175.7891	759.8482198	11890333.63	60.48054708	7.582551246	9
SNC0052-MAP-40X-E04-MEF-WT-24h	E10	1	1	Paclitaxel	5	10	5	641	0.771269596	0.136066415	10.17023876	5.685166268	31.32605304	0.017416148	0.73634311	0.661129787	244	5047.984053	2585.522958	11269837.58	50.39631951	255.5744065	0.872225724	0.602410205	2.62704918	7199.288076	4485.704763	65127531.93	63.03441063	1206.417572	752.254939	10942440.49	57.53076427	7.187761117	9
SNC0052-MAP-40X-E04-MEF-WT-24h	F10	1	1	Paclitaxel	5	10	6	656	0.788794262	0.139052109	10.58976663	6.504852947	32.20731707	0.013514459	0.736983898	0.700548465	216	4946.115434	2319.1307	11359109.88	46.88027118	250.2695981	0.878550705	0.597479511	3.041666667	7331.332528	4494.459958	71952265.38	61.13372472	1323.436929	906.523873	12564535.08	60.97399577	6.502491511	9
SNC0052-MAP-40X-E04-MEF-WT-24h	G10	1	1	Paclitaxel	5	10	7	642	0.777843063	0.140441652	8.933715492	5.140467627	33.04672897	0.013458682	0.747827382	0.666339817	256	4788.800559	2281.423856	11754085.77	48.04512437	260.9471897	0.866265029	0.601668657	2.51171875	7170.592897	4515.683255	66170982.49	62.06651715	1057.458667	672.9766852	9606203.523	57.60077132	7.863404164	9
SNC0052-MAP-40X-E04-MEF-WT-24h	H10	1	1	Paclitaxel	5	10	8	549	0.795531526	0.136312028	9.855578057	5.423515808	32.08925319	0.0176825	0.733963575	0.687631641	202	4865.034474	2460.092008	10803264.78	50.55557557	243.6211152	0.873787633	0.604123573	2.717821782	7409.389078	4747.21531	66837540.56	63.66433769	1236.324809	859.9178151	11544316.19	62.40739104	7.317495537	9
SNC0052-MAP-40X-E04-MEF-WT-24h	I10	1	1	Paclitaxel	5	10	9	572	0.785070836	0.138432771	11.40641487	6.980302463	33.48601399	0.018194132	0.721799716	0.691645124	226	5271.418585	2486.801044	11516707.07	46.85379637	242.6822209	0.871448743	0.593661661	2.544247788	7227.345246	4430.063558	62257931.53	60.64537821	1199.19651	770.1061463	10177488.91	56.73360202	7.158495051	9
SNC0052-MAP-40X-E04-MEF-WT-24h	J10	1	1	Paclitaxel	5	10	10	589	0.758226327	0.136774879	8.785615774	4.858497005	32.76910017	0.01621227	0.738226321	0.692602289	231	4851.610918	2301.441367	10744333.19	47.78546687	243.233686	0.880631236	0.602413555	2.54978355	7084.634255	4385.531502	62999704.58	61.79861687	1159.702003	716.8118692	10387305.58	56.28571779	7.383245116	9
SNC0052-MAP-40X-E04-MEF-WT-24h	K10	1	1	Paclitaxel	5	10	11	630	0.766599216	0.142576311	11.42393647	7.167167286	30.81587302	0.01406133	0.737269834	0.709374495	223	5061.749667	2529.831093	11550224.89	49.87115897	256.6406073	0.87318485	0.57717835	2.829596413	6665.390579	4226.767563	61585258.03	63.2988089	1253.783462	848.3724157	11388634.8	61.34725355	6.240803101	9
SNC0052-MAP-40X-E04-MEF-WT-24h	L10	1	1	Paclitaxel	5	10	12	520	0.805780808	0.143709618	10.46245688	6.419439787	30.75576923	0.013082436	0.746727645	0.776982263	190	4679.155876	2350.72115	11638323.31	50.324032	269.5935455	0.877176481	0.603443447	2.768421053	7631.550656	4786.128339	80444350.95	62.3061017	1141.705423	782.377231	12273131.71	58.81168423	8.021809636	9
SNC0052-MAP-40X-E04-MEF-WT-24h	M10	1	1	Paclitaxel	5	10	13	502	0.792520391	0.143436081	7.637578571	3.676101598	32.36653386	0.01371374	0.740858619	0.72457116	217	4775.684203	2410.279999	11571485.72	49.71325339	270.980771	0.869947652	0.598621498	2.32718894	7332.104134	4547.402133	72750529.07	61.87044621	1170.616402	708.7839295	11435158.81	53.86950997	7.80765219	9
SNC0052-MAP-40X-E04-MEF-WT-24h	N10	1	1	Paclitaxel	5	10	14	511	0.809225685	0.14397831	10.57775686	6.605630819	31.09980431	0.013838009	0.729606407	0.715517135	183	5129.579527	2557.856489	12448657.73	49.43684085	272.7697707	0.876896347	0.594222427	2.808743169	8927.652231	5647.701174	91168972.45	63.32867385	1471.34785	1024.73254	14912396.55	62.3642026	7.809524286	9
SNC0052-MAP-40X-E04-MEF-WT-24h	O10	1	1	Paclitaxel	5	10	15	519	0.774631864	0.14555216	10.12792391	6.087741841	35.09633911	0.013800778	0.739102659	0.697179157	207	4759.337005	2311.274616	11563740.4	48.19783768	260.9528156	0.877805039	0.600323281	2.52173913	7632.872817	4822.130689	72235248.83	62.40482991	1211.327251	820.7664071	11471369.86	60.45254709	7.466296888	9
SNC0052-MAP-40X-E04-MEF-WT-24h	P10	1	1	Paclitaxel	5	10	16	572	0.78080892	0.142282163	10.23165422	6.539141106	29.96503497	0.013607728	0.740866468	0.700556616	207	4556.294429	2266.72092	10542436.56	50.47924117	247.7648668	0.880471278	0.588913007	2.768115942	8221.100437	5135.204554	72049141.63	62.60945149	1530.041959	1156.029901	13061343.63	71.61784227	6.839964072	9
SNC0052-MAP-40X-E04-MEF-WT-24h	A11	3	1	Parthenolide	1.7	11	1	195	0.611636644	0.101726377	16.09239182	12.05028772	29.98974359	0.016854012	0.661887241	0.427744281	338	5203.533051	1966.46198	10030170.03	37.38200368	220.6312439	0.964651272	0.694149076	0.588757396	4220.901104	2030.283581	43841430.44	48.18430871	533.0187283	185.7098245	5657505.787	30.3992851	8.009346997	9
SNC0052-MAP-40X-E04-MEF-WT-24h	B11	3	1	Parthenolide	3.3	11	2	104	0.653725509	0.112956895	17.06555927	13.48699904	34.30769231	0.015435843	0.707483239	0.511856764	304	4991.149824	1852.287529	9759717.615	35.82498564	231.5647493	0.971300926	0.699442868	0.345394737	4475.886852	2218.086595	50732653.8	49.45131967	547.1078883	227.0541665	6405901.997	34.04304512	8.334613567	9
SNC0052-MAP-40X-E04-MEF-WT-24h	C11	3	1	Parthenolide	6.6	11	3	111	0.795165348	0.138632701	16.14564962	9.499098276	35.82882883	0.012836625	0.704384584	0.825496207	167	5337.346044	2189.660417	11555789.57	37.37289723	266.497224	0.95556273	0.658934382	0.694610778	4624.336786	2617.018327	73937704.93	56.72485065	561.1014734	326.3707658	9344193.425	43.97918832	8.533409427	9
SNC0052-MAP-40X-E04-MEF-WT-24h	D11	3	1	Parthenolide	12.4	11	4	27	0.596320446	0.140304195	29.16091694	24.03409942	61.62962963	0.031789777	0.721648853	0.433634419	114	4639.310638	2110.059898	7760327.184	43.47832379	189.449785	0.94952655	0.679182074	0.289473684	7242.529564	4297.966808	63160882.99	59.7119887	558.0141506	321.5128982	4566495.877	38.46121779	13.3822825	9
SNC0052-MAP-40X-E04-MEF-WT-24h	E11	3	1	Parthenolide	25	11	5	7	0.429018194	0.138118689	19.55945873	14.93155057	67.57142857	0.176009478	0.752373359	0.320389085	68	5991.767775	2998.647605	2454642.294	47.15851439	44.82171172	0.981944583	0.771147028	0.132352941	5305.415443	4623.025789	10513519.63	86.13731755	471.8348449	77.07987986	930476.4853	13.47136501	11.54596297	9
SNC0052-MAP-40X-E04-MEF-WT-24h	F11	3	1	Parthenolide	50	11	6	2	0.418175229	0.158141801	12.47590303	7.985280037	77.5	0.1749184	0.638206388	0.548686667	85	5976.878306	3062.349872	2330753.671	49.57150302	41.81243033	0.98365678	0.786478381	0.023529412	5658.465314	4650.520592	8859180.071	84.46796524	454.1375976	59.7800716	732864.8235	12.59833036	12.32589841	9
SNC0052-MAP-40X-E04-MEF-WT-24h	G11	3	1	IBZ37	1.7	11	7	201	0.60774541	0.107293572	16.53308284	9.459543573	29.91044776	0.01449391	0.670892086	0.473168994	343	5695.571763	2127.329863	10835754.45	36.30615678	216.3583081	0.967081567	0.696657356	0.594752187	4291.105889	2144.774215	44736734.32	49.73518637	546.2541181	227.4718942	5730421.402	34.51850095	8.019021918	9
SNC0052-MAP-40X-E04-MEF-WT-24h	H11	3	1	IBZ37	3.3	11	8	112	0.617338358	0.111626642	12.18935673	8.602671068	33.28571429	0.015801114	0.651827949	0.506134153	284	5458.051285	1879.410514	11287028.83	34.28365139	228.5334051	0.966667999	0.67907485	0.408450704	4198.610331	2126.148449	49596783.65	50.6525201	532.0784341	175.8223178	6166454.972	28.39172999	7.995910783	9
SNC0052-MAP-40X-E04-MEF-WT-24h	I11	3	1	IBZ37	6.6	11	9	138	0.583606869	0.097469215	14.59384778	10.34676989	29.66666667	0.015102749	0.661761576	0.402723647	330	5819.906499	2087.948539	11014483.21	35.04009511	215.2344639	0.973034191	0.709850965	0.43030303	4526.509759	2135.069558	50102875.82	47.06608845	534.4290012	169.2404393	5914020.718	28.33923602	8.566445108	9
SNC0052-MAP-40X-E04-MEF-WT-24h	J11	3	1	IBZ37	12.4	11	10	147	0.602830682	0.10398516	16.86586082	12.82330551	30.70068027	0.016146444	0.670068309	0.424588219	328	5618.541159	2053.012056	10544720.23	35.12991933	219.2250853	0.972059269	0.697606762	0.454268293	4489.602146	2222.204609	49171960.97	48.8754494	519.5412972	168.6501042	5578915.909	27.87278901	8.731053446	9
SNC0052-MAP-40X-E04-MEF-WT-24h	K11	3	1	IBZ37	25	11	11	135	0.561282936	0.102725436	13.01375968	6.273018928	34.00740741	0.020102041	0.677086591	0.4300952	363	5812.99195	2029.439244	10547966.44	34.31582607	203.6131546	0.965187652	0.683394667	0.38292011	4383.437164	2061.553826	42512739.61	46.34048644	543.9269688	172.5933633	5148325.664	28.03888044	8.265705696	9
SNC0052-MAP-40X-E04-MEF-WT-24h	L11	3	1	IBZ37	50	11	12	131	0.628269757	0.113663405	10.67785437	6.740104134	33.48854962	0.016805609	0.673754234	0.57062455	301	5668.899632	2042.333331	10941717.12	35.26562887	220.298049	0.971594347	0.696013569	0.451827243	4657.580098	2389.774867	54060807.75	50.8853711	527.8727232	178.5140584	5979240.385	27.73951504	8.979305725	9
SNC0052-MAP-40X-E04-MEF-WT-24h	M11	3	1	IBZ36	1.7	11	13	158	0.583088245	0.102635924	10.79674633	7.487738801	30.5443038	0.017105734	0.669726689	0.470359175	282	5700.33616	2066.981418	10669368.99	35.3761954	215.6637904	0.968824769	0.702371567	0.585106383	4573.533256	2360.315378	54344724.1	51.26231951	554.7602511	238.6387719	6538504.624	35.33047099	8.47520969	9
SNC0052-MAP-40X-E04-MEF-WT-24h	N11	3	1	IBZ36	3.3	11	14	139	0.598300245	0.105766077	19.43597124	12.50050377	38.22302158	0.01673769	0.674970636	0.395249914	290	4815.204006	1703.535297	9589223.524	33.82774928	229.3434123	0.966925685	0.682363507	0.496551724	4070.892445	1976.81293	50242639.98	48.08388576	532.7141758	210.8812337	6503090.252	33.27239379	7.78078565	9
SNC0052-MAP-40X-E04-MEF-WT-24h	O11	3	1	IBZ36	6.6	11	15	163	0.612829372	0.105439861	18.25045025	11.34457619	29.97546012	0.016601214	0.64791195	0.479057379	361	5199.594751	1895.1205	9890090.172	35.54811242	217.9191642	0.973897191	0.714164801	0.457063712	3996.465566	1833.948645	41898079.39	45.44548747	552.1648182	226.9053373	5759785.163	33.96701359	7.397880843	9
SNC0052-MAP-40X-E04-MEF-WT-24h	P11	3	1	IBZ36	12.4	11	16	184	0.586252187	0.096579677	13.68635024	8.953213535	29.19565217	0.016611259	0.672789767	0.439769963	290	5505.750416	2034.591722	10490135.99	36.1429296	222.8150875	0.972500956	0.699249784	0.65862069	4416.240618	2217.746637	51301964.82	49.59353785	544.5201085	215.0353841	6227579.307	32.09092109	8.268522766	9
SNC0052-MAP-40X-E04-MEF-WT-24h	A12	3	1	IBZ36	25	12	1	153	0.669486175	0.101888587	9.315196312	5.512145593	30.2745098	0.014769527	0.663384461	0.48463338	359	5500.255998	1979.130854	10261494.78	35.19305927	214.9895435	0.969696311	0.699193503	0.43454039	4206.133891	1936.903707	40148100.03	46.39782619	542.7731476	238.2689584	5383504.351	32.02265534	7.953997242	9
SNC0052-MAP-40X-E04-MEF-WT-24h	B12	3	1	IBZ36	50	12	2	184	0.576308523	0.106853904	12.49693931	6.676545058	31.96195652	0.01876973	0.656973234	0.441449832	341	5281.198691	1961.791491	9327242.194	36.22537832	202.7618532	0.968014941	0.694768656	0.557184751	3809.474878	1896.398083	37869554.44	49.50480749	529.6626929	214.9814678	5278190.704	32.55093132	7.321355789	9
SNC0052-MAP-40X-E04-MEF-WT-24h	C12	3	1	IBZ35	1.7	12	3	151	0.595891254	0.094394765	10.58016556	5.664759949	34.01324503	0.017396171	0.628090343	0.412492216	300	5449.693271	1949.635099	10505159.23	35.01716082	220.9713114	0.968822222	0.693334052	0.516666667	4457.402582	2159.063631	52270804	48.50102576	548.0994511	193.5370067	6353778.12	31.53850594	8.264806759	9
SNC0052-MAP-40X-E04-MEF-WT-24h	D12	3	1	IBZ35	3.3	12	4	160	0.621056845	0.095265261	16.25016294	8.013474753	32.55	0.018421174	0.652346664	0.392269063	367	5707.251545	2056.781255	9993718.218	35.1179647	202.7149394	0.962913101	0.682397975	0.455040872	4488.284531	2100.896529	45292108.47	46.56096758	558.0251607	208.2276035	5599433.708	32.87136506	8.213513696	9
SNC0052-MAP-40X-E04-MEF-WT-24h	E12	3	1	IBZ35	6.6	12	5	144	0.56971929	0.103252154	11.37573696	6.085584598	33.31944444	0.019905892	0.667708489	0.442267062	308	5955.227571	2131.433817	11045237.07	35.10920632	212.043689	0.973334851	0.697109076	0.487012987	4725.105052	2273.234043	49134689.22	48.1326974	562.8391527	213.7951452	5886010.607	34.45120504	8.584217844	9
SNC0052-MAP-40X-E04-MEF-WT-24h	F12	3	1	IBZ35	12.4	12	6	165	0.61161802	0.102300777	13.77853436	7.591149362	30.44848485	0.014180311	0.67590061	0.450071385	320	5248.396143	1843.083515	10372437.81	34.3351041	223.5600736	0.970370907	0.698480875	0.53125	4310.201169	2008.853494	47371296.33	46.53090217	581.2648958	268.4170881	6405490.269	39.64458532	7.585144026	9
SNC0052-MAP-40X-E04-MEF-WT-24h	G12	3	1	IBZ35	25	12	7	131	0.637091106	0.110961856	16.01913113	11.27895073	34.3740458	0.017468501	0.671632134	0.534509104	266	5666.218945	2007.541657	10431431.03	34.34134824	210.2162964	0.970801145	0.693474786	0.518796992	4468.266154	2314.282663	53738286.42	51.32980243	525.5257887	155.4794924	6229303.274	26.7323648	8.616685662	9
SNC0052-MAP-40X-E04-MEF-WT-24h	H12	3	1	IBZ35	50	12	8	136	0.586818502	0.113030803	11.54367379	7.966224457	32.83088235	0.018355192	0.686730289	0.466282246	318	5690.665868	2053.814505	10159231.97	35.04018777	205.8293108	0.96859533	0.692512539	0.465408805	4339.779842	2108.772267	49630338.26	48.48109317	514.5038826	147.3006414	5857160.648	26.25275757	8.492806676	9
SNC0052-MAP-40X-E04-MEF-WT-24h	I12	3	1	Paclitaxel	1.7	12	9	625	0.759404243	0.130870596	8.557364969	4.220390396	32.8688	0.014323584	0.73646743	0.62582111	201	4901.28221	2413.606185	13240330.53	49.38209682	297.9525619	0.857515831	0.579161605	3.114427861	7032.188729	3957.93852	77848221.45	55.8887697	1039.566892	715.1136814	10670990.7	60.72498769	8.209137599	9
SNC0052-MAP-40X-E04-MEF-WT-24h	J12	3	1	Paclitaxel	3.3	12	10	574	0.776839119	0.139046604	8.748395797	4.555423949	32.90940767	0.013896403	0.728894081	0.716644369	214	4915.093724	2366.578274	11447026.71	47.42736442	260.7093814	0.873878055	0.604462509	2.686915888	6889.89493	3889.837184	69545665.17	56.30358648	1023.130464	681.915762	9941365.981	59.52778108	7.833144318	9
SNC0052-MAP-40X-E04-MEF-WT-24h	K12	3	1	Paclitaxel	6.6	12	11	617	0.793343838	0.140743429	8.916101307	4.8760575	30.17990276	0.016836706	0.735769424	0.685026819	211	5371.139317	2739.197124	11380609.11	49.67199186	245.6916661	0.87461199	0.592530084	2.943127962	7564.224865	4832.85225	70105746.36	64.02789348	1261.565492	890.6926146	11460260.73	61.27402251	7.478444478	9
SNC0052-MAP-40X-E04-MEF-WT-24h	L12	3	1	Paclitaxel	12.4	12	12	459	0.796045189	0.139606661	11.46248354	7.141621455	35.23311547	0.01825932	0.734097166	0.697767473	195	5178.956913	2396.390994	11250270.46	46.27466974	235.8444329	0.892173108	0.613472923	2.358974359	8973.972814	5948.540577	78628789.29	65.00291925	1433.830689	995.4967341	12730640.03	62.06939275	7.766142737	9
SNC0052-MAP-40X-E04-MEF-WT-24h	M12	3	1	Paclitaxel	25	12	13	334	0.777107865	0.140809548	11.04102419	7.348991428	31	0.018425234	0.730337937	0.707488554	169	5218.943697	2538.816483	9602825.633	47.80199589	203.514632	0.897343985	0.620207731	2.00591716	8873.960689	6166.633405	67472108.58	67.83844541	1515.832495	1055.798949	11342209.56	62.64457463	7.061333438	9
SNC0052-MAP-40X-E04-MEF-WT-24h	N12	3	1	Paclitaxel	50	12	14	223	0.761165434	0.161505598	13.4049138	8.517597515	36.83408072	0.022106936	0.74413485	0.799230485	164	5686.402199	2608.783063	10221820.31	45.84644759	200.9014462	0.920029763	0.643308432	1.384146341	9390.451947	6405.685031	84748576.26	68.34650889	1502.542212	959.7370243	13766144.83	59.7942014	7.031358795	9
SNC0052-MAP-40X-E04-MEF-WT-24h	O12	3	1	Parthenolide	1.7	12	15	128	0.58081128	0.125327201	28.44210713	24.44814782	40.578125	0.023619999	0.682298896	0.498915753	223	5175.751615	1920.192555	9329699.502	36.41769512	201.9427955	0.959501459	0.665899604	0.582959641	5269.733348	2899.310521	59925175.49	54.51809158	617.48654	376.4750756	6959595.722	40.3336025	9.178862023	9
SNC0052-MAP-40X-E04-MEF-WT-24h	P12	3	1	Parthenolide	3.3	12	16	85	0.68450079	0.102740913	12.04594816	8.342456885	29.82352941	0.011582829	0.644032488	0.539678603	187	4427.934409	1575.747625	10602025.83	35.12978441	265.7846262	0.967920692	0.69393198	0.454545455	4520.895038	2282.674636	79923794.81	50.45284007	576.4975629	253.7507912	10157392.51	39.90164782	7.974129726	9
SNC0052-MAP-40X-E04-MEF-WT-24h	A13	3	1	Parthenolide	6.6	13	1	80	0.77078955	0.123489619	14.45927983	8.457305741	35.4	0.019205615	0.709578702	0.724161172	173	4913.28349	1872.281492	10955090.82	35.91873908	274.0195195	0.966154623	0.690908598	0.49132948	4318.079795	2414.998953	71255926.35	55.59122151	527.3835777	164.773533	8708667.665	29.34520236	8.264114487	9
SNC0052-MAP-40X-E04-MEF-WT-24h	B13	3	1	Parthenolide	12.4	13	2	21	0.512627314	0.132326668	25.23018515	17.96044426	81	0.049908426	0.700134729	0.358164514	89	4362.536575	2149.994316	5958054.719	47.06484883	146.8669657	0.953798293	0.691738212	0.258426966	5977.855292	3721.463627	42606943.87	63.71401956	503.368625	121.9288681	3234661.629	23.62628143	11.58721459	9
SNC0052-MAP-40X-E04-MEF-WT-24h	C13	3	1	Parthenolide	25	13	3	2	0.918274879	0.150808041	15.5	11.5	45.5	0.090283027	0.738505747	0.351441183	90	5196.806397	2563.795688	2052686.7	47.84461466	44.35649486	0.97304677	0.750097629	0.044444444	5182.556577	4494.949382	8071512.411	84.78991751	465.4691081	62.41994878	679353.5	12.59988281	11.11505067	9
SNC0052-MAP-40X-E04-MEF-WT-24h	D13	3	1	Parthenolide	50	13	4	4	0.433469716	0.113590652	23.03729841	19.24485129	60	0.108385501	0.728546108	0.236196334	66	4672.068645	2390.77564	1902823.136	48.72120383	44.50794424	0.980141612	0.778050751	0.060606061	7194.441317	5722.214849	11670483.86	81.43342396	462.4793072	86.73894306	765705.7273	16.79675966	15.24731014	9
SNC0052-MAP-40X-E04-MEF-WT-24h	E13	3	1	IBZ37	1.7	13	5	171	0.617544263	0.104965467	15.26807355	10.94057088	31.69005848	0.017533434	0.674489981	0.458570389	399	5733.333277	2058.929654	10483031.53	35.33364436	208.7544569	0.972271607	0.703509027	0.443609023	4388.595476	1997.439363	41058485.23	45.56015351	555.7506222	216.1134245	5371323.018	34.10217925	8.026828662	9
SNC0052-MAP-40X-E04-MEF-WT-24h	F13	3	1	IBZ37	3.3	13	6	125	0.624626174	0.101322206	14.70015111	9.067672888	29.048	0.013699027	0.669956199	0.445310911	301	5232.707196	1831.598417	10663989.84	34.31444655	228.6556397	0.968315753	0.69189663	0.425249169	4166.737497	1915.958511	48883296.31	45.97085035	537.4497238	226.16411	6211444.166	32.25983488	7.943213363	9
SNC0052-MAP-40X-E04-MEF-WT-24h	G13	3	1	IBZ37	6.6	13	7	151	0.659200128	0.104847983	15.216543	8.273703281	30.22516556	0.01493342	0.647014741	0.479560225	341	5846.870884	2058.517558	10701544.22	34.93385368	207.1744398	0.97075528	0.692706446	0.451612903	4359.151954	2160.031419	43236092.28	49.36934289	538.1226965	189.7146941	5168429.229	30.0124588	8.261617047	9
SNC0052-MAP-40X-E04-MEF-WT-24h	H13	3	1	IBZ37	12.4	13	8	113	0.600401508	0.128914512	18.21972831	11.27124774	31.9380531	0.016147286	0.710637701	0.540289103	342	5041.282357	1818.507545	9587004.251	35.11797857	215.7069628	0.969205081	0.691136986	0.33625731	3880.648165	1913.268949	41889709.87	48.30424596	518.1816481	145.6652647	5425027.845	24.51010939	7.568209955	9
SNC0052-MAP-40X-E04-MEF-WT-24h	I13	3	1	IBZ37	25	13	9	178	0.583388299	0.098927399	9.942655882	6.841711241	32.26966292	0.015046714	0.653308032	0.438756239	331	5830.511843	2068.683418	10898326.75	34.93187508	212.5703621	0.968908875	0.687389275	0.549848943	4444.826785	2180.214021	49335937.29	49.01127571	531.090655	214.2729761	5825650.547	32.52511629	8.58936427	9
SNC0052-MAP-40X-E04-MEF-WT-24h	J13	3	1	IBZ37	50	13	10	143	0.562827697	0.107989476	14.33245025	9.361050579	30.93706294	0.015914307	0.684066242	0.461166666	305	5780.540293	2104.220041	11078147.12	35.99773376	213.6631587	0.968086341	0.688330834	0.498360656	4349.014001	2228.198183	49344607.46	51.24234024	540.3954134	197.2162081	6110897.6	31.4312771	8.216243904	9
SNC0052-MAP-40X-E04-MEF-WT-24h	K13	3	1	IBZ36	1.7	13	11	123	0.583171538	0.102951103	15.59866623	10.15795077	33.03252033	0.015908305	0.648227673	0.449216003	352	5744.669059	2033.322082	11236536.35	34.52902267	223.9042113	0.968377149	0.694391824	0.355113636	4302.370983	2016.28654	46446465.53	46.46409674	514.8273077	143.4482673	5526145.977	23.87178807	8.457863774	9
SNC0052-MAP-40X-E04-MEF-WT-24h	L13	3	1	IBZ36	3.3	13	12	108	0.661025065	0.119252029	16.45322735	11.39110617	36.72222222	0.019667496	0.652400595	0.543628565	333	5244.766139	1849.81984	9989135.027	33.99063158	218.7400609	0.97012393	0.695519624	0.333333333	4130.755737	1974.167843	44938210.59	46.90007919	504.61841	136.3752608	5406668.784	21.83614996	8.238317413	9
SNC0052-MAP-40X-E04-MEF-WT-24h	M13	3	1	IBZ36	6.6	13	13	149	0.607001568	0.105421779	11.67913342	6.368750145	28.4295302	0.016254154	0.668437182	0.422959096	439	5191.642915	1879.997945	8748289.727	35.26352469	193.4767988	0.972013002	0.704631675	0.343963554	3922.307605	1862.933786	34914357.79	47.00189939	507.760302	146.9735053	4459789.114	25.48854998	7.765578631	9
SNC0052-MAP-40X-E04-MEF-WT-24h	N13	3	1	IBZ36	12.4	13	14	115	0.581991558	0.087544476	9.248656844	4.958477133	28.68695652	0.015359774	0.66324641	0.372723754	299	5682.37519	2058.253008	10473690.38	35.49664839	213.7202615	0.972187132	0.702110722	0.394648829	4390.737787	2153.008871	49521243.77	48.4078721	491.4521016	140.4142915	5625987.017	24.13337513	8.983648381	9
SNC0052-MAP-40X-E04-MEF-WT-24h	O13	3	1	IBZ36	25	13	15	212	0.664012067	0.10075996	9.476105877	5.249405773	26.9245283	0.012474568	0.672529503	0.469813239	344	5236.494251	1948.846906	10067697.36	36.34761427	221.6357797	0.967515338	0.699582227	0.630813953	3785.689776	1820.501651	41438291.7	47.57762677	526.6023736	174.3107947	5658513.779	28.59765698	7.24851277	9
SNC0052-MAP-40X-E04-MEF-WT-24h	P13	3	1	IBZ36	50	13	16	171	0.58667979	0.104751799	13.16827291	9.74343612	33.71929825	0.016803761	0.667367799	0.454073603	302	5060.15161	1808.631195	9737832.434	35.23308212	217.1281038	0.969005184	0.696390363	0.572847682	4167.28809	2059.495725	49048523.75	49.55333159	497.0760585	110.3298595	5718772.43	19.9775974	8.416523047	9
SNC0052-MAP-40X-E04-MEF-WT-24h	A14	3	1	IBZ35	1.7	14	1	158	0.612286845	0.098084394	15.25457445	9.409332071	30.12025316	0.015740155	0.63890621	0.434286169	330	5512.959619	2011.383284	10537746.05	35.95065776	215.554325	0.969275559	0.69605759	0.490909091	4365.0273	2064.046557	46116805.92	47.05346732	551.3258118	193.0365943	5746290.097	30.75786384	8.011038058	9
SNC0052-MAP-40X-E04-MEF-WT-24h	B14	3	1	IBZ35	3.3	14	2	135	0.610116716	0.117495364	11.72062718	7.474406574	30.82962963	0.015595517	0.677385918	0.580690124	327	4965.316385	1826.540106	9933230.884	35.80042894	224.3489439	0.97133303	0.703085566	0.431192661	3798.097872	1847.606841	41394609.44	47.98086427	558.4338203	233.2557888	5891928.862	32.53802658	7.042260895	9
SNC0052-MAP-40X-E04-MEF-WT-24h	C14	3	1	IBZ35	6.6	14	3	125	0.570186463	0.110154126	10.66382326	7.033568306	32.344	0.016366132	0.661003803	0.467080251	312	5483.145697	1938.833636	9819690.41	34.1187714	209.1738473	0.968813634	0.692961566	0.407051282	4199.079614	1943.901333	48603866.84	45.6287711	521.3959857	150.5039246	5950707.962	26.49504615	8.113613175	9
SNC0052-MAP-40X-E04-MEF-WT-24h	D14	3	1	IBZ35	12.4	14	4	203	0.597935108	0.111072186	10.08245939	6.159273148	30.99507389	0.017363554	0.674026805	0.574209791	356	5466.105166	2016.568916	9616148.848	35.57512082	206.4476288	0.972255443	0.700319601	0.606741573	4447.196642	2150.010835	44476375.38	48.16868925	594.8848344	260.9640499	5986162.166	38.26051467	7.710806337	9
SNC0052-MAP-40X-E04-MEF-WT-24h	E14	3	1	IBZ35	25	14	5	119	0.593303517	0.12019512	19.00171531	12.49523554	33.08403361	0.019683394	0.692651761	0.49372767	388	5538.315183	1972.392809	9199823.747	34.19334518	193.4508541	0.970050441	0.694903785	0.324742268	4202.972281	1897.766099	40882770.42	44.1440962	518.0054283	149.009306	4818873.905	24.27819517	8.142487468	9
SNC0052-MAP-40X-E04-MEF-WT-24h	F14	3	1	IBZ35	50	14	6	170	0.571427463	0.109250529	14.52994436	9.727614333	33.01176471	0.016872592	0.675046212	0.448822729	318	5597.739744	1981.663968	10770183.31	34.75313248	216.4041353	0.973831159	0.705461979	0.547169811	4418.72528	1964.104359	50621263.95	44.4972064	565.7594949	223.7112194	6609832.909	35.12477137	7.934692145	9
SNC0052-MAP-40X-E04-MEF-WT-24h	G14	3	1	Paclitaxel	1.7	14	7	734	0.772796302	0.131430488	9.800242487	4.570275381	34.40735695	0.017788592	0.709822283	0.63482228	261	4794.506834	2381.613314	11274826.48	49.0103969	256.7959001	0.858355388	0.577651112	2.816091954	6906.150946	3867.202128	66260929.27	55.28863963	1040.371496	706.8965618	10101361.1	59.75143343	8.153343833	9
SNC0052-MAP-40X-E04-MEF-WT-24h	H14	3	1	Paclitaxel	3.3	14	8	566	0.768316452	0.142248075	11.19874843	6.95999994	33.97526502	0.016849086	0.740166884	0.688108749	220	4668.221814	2224.383345	11261519.4	47.44790248	259.9181996	0.869045326	0.587980981	2.595454545	6964.817163	3973.037614	70581486.03	56.5251049	1001.980578	603.6090195	10011949.3	51.6674793	8.089368739	9
SNC0052-MAP-40X-E04-MEF-WT-24h	I14	3	1	Paclitaxel	6.6	14	9	508	0.758857074	0.136513799	10.05286975	5.636190458	33.04133858	0.016109403	0.733696656	0.664404675	240	4761.721741	2291.963756	10639697.21	47.48066303	244.3975017	0.883254815	0.602184549	2.129166667	6955.787217	4343.87153	69875989.52	62.1342354	1291.505488	944.5565964	12295551.82	60.1841773	6.783221754	9
SNC0052-MAP-40X-E04-MEF-WT-24h	J14	3	1	Paclitaxel	12.4	14	10	316	0.798425474	0.14824453	10.36094036	5.74629099	37.96518987	0.020221172	0.736305923	0.683206055	198	4707.244461	2167.37331	10292064.81	45.13531153	239.2690953	0.888239654	0.602574125	1.601010101	7678.970932	4971.208898	72737183.53	62.99924074	1065.340988	618.0730288	9913395.828	52.10585043	7.811941066	9
SNC0052-MAP-40X-E04-MEF-WT-24h	K14	3	1	Paclitaxel	25	14	11	326	0.743540877	0.146881318	10.62948292	6.715161792	36.73006135	0.024692145	0.745410147	0.708293715	163	5324.969769	2567.461969	9777245.307	48.3804226	201.102405	0.905014384	0.621221852	2.036809816	9114.897476	6305.413443	72198957.12	68.75283509	1389.850483	1055.361735	10625735.02	66.0512229	7.732017179	9
SNC0052-MAP-40X-E04-MEF-WT-24h	L14	3	1	Paclitaxel	50	14	12	167	0.793845713	0.154373788	14.99638278	10.55681807	41.50898204	0.033837979	0.734850501	0.769981161	165	6040.855887	2921.691764	9085703.739	46.76632072	172.6152862	0.925313708	0.662141252	1.018181818	9263.631032	6368.829428	65782805.76	68.43554375	1240.388928	791.6424767	8889374.764	55.8672449	8.30927968	9
SNC0052-MAP-40X-E04-MEF-KO-1h	A01	0	1	DMSO	0	1	1	97	0.583946315	0.114482046	16.38295701	11.30669755	28.69072165	0.01504819	0.705656059	0.544394619	246	5920.411885	2261.665053	10889369.24	37.70966608	212.4571818	0.962093652	0.676188756	0.471544715	5489.193835	2837.90311	64475381.3	51.59315823	518.8442763	134.0415053	6085821.11	24.19925691	10.63436727	9
SNC0052-MAP-40X-E04-MEF-KO-1h	B01	0	1	DMSO	0	1	2	123	0.59980974	0.110736387	15.10629983	11.07514632	33.64227642	0.018075185	0.668337315	0.565508264	211	5555.613753	2061.93712	11296321.53	36.40764335	224.3160287	0.964229296	0.686140664	0.696682464	5596.424865	2990.912515	70437441.27	53.21248932	521.5254391	118.7123143	6500823.436	21.48967755	10.77183057	9
SNC0052-MAP-40X-E04-MEF-KO-1h	C01	0	1	DMSO	0	1	3	163	0.60294383	0.111618486	15.63313687	12.13687796	34.7791411	0.024281712	0.686737438	0.525095782	241	5791.855372	2245.884481	9853791.39	37.51441601	206.7891112	0.961619341	0.677532015	0.734439834	4430.80614	2429.745642	49193278.57	55.54838738	522.9603575	142.4035756	5912523.05	25.48837744	8.517073287	9
SNC0052-MAP-40X-E04-MEF-KO-1h	D01	0	1	DMSO	0	1	4	94	0.586590047	0.095774537	17.32981034	11.53338003	35.28723404	0.016128597	0.620062932	0.421469564	207	6060.361277	2298.469957	11159709.2	36.96946027	213.2270329	0.961775249	0.676669234	0.502415459	5419.480411	2812.774631	64754894.56	51.77669823	543.1505345	129.7830334	6235045.821	22.29448415	10.36137192	9
SNC0052-MAP-40X-E04-MEF-KO-1h	E01	0	1	DMSO	0	1	5	90	0.606843805	0.107425861	13.23008444	8.11482458	36.86666667	0.0184079	0.670508126	0.460280081	276	4900.477259	1789.266952	10047293.22	35.6192773	233.3990369	0.964935777	0.682590042	0.34057971	4379.18329	2351.354099	50207005.61	53.71437623	489.4056056	94.38335098	5410423.67	18.16093146	8.887782793	9
SNC0052-MAP-40X-E04-MEF-KO-1h	F01	0	1	DMSO	0	1	6	111	0.551218766	0.119960251	11.35164689	7.200945763	34.28828829	0.019639521	0.708075102	0.562048211	212	5893.994556	2173.292626	11733568.92	35.95256726	227.4360511	0.967244126	0.672963653	0.617924528	5925.362811	3218.370344	77906518.79	54.71751914	514.5098019	115.417511	6916095.104	21.20441498	11.6228364	9
SNC0052-MAP-40X-E04-MEF-KO-1h	G01	0	1	DMSO	0	1	7	147	0.573542489	0.11196633	11.74264971	7.358327849	33.65306122	0.021810703	0.669079726	0.557207264	222	6307.618099	2422.604914	11211019.37	37.8495796	206.6709369	0.965106134	0.680452174	0.711711712	6118.23138	3346.981882	69425254.67	54.98374737	540.1264219	159.1466018	6285555.356	27.07073781	11.43271342	9
SNC0052-MAP-40X-E04-MEF-KO-1h	H01	0	1	DMSO	0	1	8	108	0.569317444	0.114988792	22.52400553	17.17159002	31.15740741	0.017147983	0.718290444	0.486905828	222	5987.601581	2176.105003	11394102.32	35.88547042	216.7029439	0.967086058	0.67671576	0.531531532	5792.14356	2963.818237	66665238.99	51.48287057	522.7644613	125.1447779	6189427.383	22.43278965	11.18025614	9
SNC0052-MAP-40X-E04-MEF-KO-1h	I01	0	1	DMSO	0	1	9	96	0.551591408	0.131658915	22.96040295	18.79088137	38.51041667	0.017391262	0.699309017	0.521910685	213	5946.483594	2163.554382	12021676.98	35.42500423	232.8197639	0.967809972	0.679144846	0.497652582	5193.907005	2814.787632	70154201.69	53.5771048	531.2886067	147.7168708	6989323.643	25.4297065	9.754646714	9
SNC0052-MAP-40X-E04-MEF-KO-1h	J01	0	1	DMSO	0	1	10	129	0.553163254	0.116324891	24.30950989	20.16592133	37.13178295	0.018670523	0.706826661	0.459821691	226	5800.557714	2142.833901	11623776.92	35.97440422	230.6010635	0.963844658	0.679792817	0.632743363	5667.001417	2911.590655	71898629.77	51.41830117	545.8155416	187.2814378	6959998.81	27.4253653	10.52780899	9
SNC0052-MAP-40X-E04-MEF-KO-1h	K01	0	1	DMSO	0	1	11	132	0.556303554	0.131087486	24.62645082	19.31198418	39.92424242	0.024408876	0.691472196	0.534945316	287	5983.776018	2102.556818	11538003.52	34.93699776	223.241412	0.959901686	0.667342037	0.522648084	5550.929086	2939.571625	59036415.97	52.95881094	562.8773355	193.4657583	6075329.882	29.86736099	10.00651137	9
SNC0052-MAP-40X-E04-MEF-KO-1h	L01	0	1	DMSO	0	1	12	157	0.559375727	0.098142123	15.18686653	9.95744448	32.22929936	0.017961839	0.674980001	0.424599734	210	5790.9834	2184.234445	12380830.28	37.16340394	234.4753172	0.963157102	0.672501367	0.819047619	6233.042947	3433.386755	72809588.2	55.46071491	550.989305	171.2401854	6387775.41	28.59897683	11.3953364	9
SNC0052-MAP-40X-E04-MEF-KO-1h	M01	0	1	DMSO	0	1	13	93	0.531096016	0.117745349	17.34212306	8.777624279	36.40860215	0.022549442	0.724346235	0.466204751	237	5686.47744	2123.981328	11136714.71	36.65161048	218.9456548	0.963972312	0.678837089	0.443037975	5295.79903	2862.537543	59520932.78	54.28405037	533.5208968	134.6747701	6041815.384	23.8063837	9.970599374	9
SNC0052-MAP-40X-E04-MEF-KO-1h	N01	0	1	DMSO	0	1	14	105	0.535201026	0.10847265	24.91638476	20.51805858	32.84761905	0.016669125	0.669874304	0.43537832	257	5728.799679	2049.819836	11858158.63	35.21082802	228.6804574	0.965403465	0.675693775	0.447470817	5067.827445	2549.840984	60986924.31	50.1751971	544.3204122	147.7890324	6500634.097	25.53153557	9.358549436	9
SNC0052-MAP-40X-E04-MEF-KO-1h	O01	0	1	DMSO	0	1	15	89	0.645511858	0.102400097	20.14393012	13.18015447	35.94382022	0.021875724	0.709670934	0.392304616	252	6369.501294	2418.013861	10771303.41	36.8039428	193.2623922	0.952527068	0.641654055	0.400793651	6820.04886	3579.887244	63349950.79	52.61289584	542.1165547	131.1450234	5081653.524	22.51142388	12.70176517	9
SNC0052-MAP-40X-E04-MEF-KO-1h	P01	0	1	DMSO	0	1	16	143	0.594108122	0.11090773	20.27450452	16.03239077	34.51048951	0.01847092	0.690500855	0.484382454	202	5668.84542	2296.987107	9723668.327	36.58956384	214.399062	0.950198627	0.661962475	0.881188119	4591.026406	2546.097211	54070685.43	54.4224658	532.7110674	135.7818019	6365747.743	24.11350501	8.518569599	9
SNC0052-MAP-40X-E04-MEF-KO-1h	A02	1	1	Paclitaxel	5	2	1	183	0.585776044	0.115423949	12.98584034	9.025545568	33.24043716	0.017416788	0.704036655	0.423535922	335	5790.844029	2275.552873	11197820.69	38.19736129	216.3997011	0.964805854	0.688254387	0.585074627	7586.988513	4211.962869	57764902.44	55.51910247	986.0139903	470.7964423	7529304.579	44.23826521	8.449643693	9
SNC0052-MAP-40X-E04-MEF-KO-1h	B02	1	1	Paclitaxel	5	2	2	124	0.591087084	0.129278828	12.31854669	8.715371638	32.2983871	0.017419911	0.716771961	0.507311341	254	5361.356488	2048.677226	10058972.04	37.20040733	215.3481414	0.960647479	0.666772942	0.519685039	7277.510931	4298.625483	58069284.37	58.97778974	1119.461628	604.138308	9330052.335	50.72929518	7.172302037	9
SNC0052-MAP-40X-E04-MEF-KO-1h	C02	1	1	Paclitaxel	5	2	3	148	0.664047731	0.120681178	13.88957018	8.021413346	35.39189189	0.02362591	0.714475147	0.475983043	266	5657.56715	2362.38264	9965661.308	38.75570411	209.9859112	0.956978696	0.660336831	0.578947368	5633.684406	3356.596478	45775812.68	59.59100335	987.259373	544.7451874	8393958.346	50.27671046	6.321765234	9
SNC0052-MAP-40X-E04-MEF-KO-1h	D02	1	1	Paclitaxel	5	2	4	80	0.602559327	0.123293115	11.11126463	7.588723449	34.675	0.019931203	0.680040057	0.506229138	260	5911.007371	2383.912256	11661533.38	39.76301774	222.879993	0.962867308	0.673993727	0.330769231	6806.790835	3806.239593	60377306.46	55.80338089	1010.020647	519.6824779	9489951.358	47.71486041	7.457552	9
SNC0052-MAP-40X-E04-MEF-KO-1h	E02	1	1	Paclitaxel	5	2	5	89	0.594834413	0.11944752	10.97057298	8.06643495	31.82022472	0.018117839	0.697319644	0.412457227	254	5061.163272	1947.027659	10021241.08	37.54278379	221.1751027	0.965260652	0.687661182	0.354330709	6784.265621	4022.571583	54276409.59	59.18605258	877.3144325	399.8866275	7397266.551	42.594663	8.26277291	9
SNC0052-MAP-40X-E04-MEF-KO-1h	F02	1	1	Paclitaxel	5	2	6	79	0.701110206	0.137703648	16.38301131	12.42259906	38.41772152	0.018016316	0.691338908	0.594931549	276	5588.08979	2087.625491	11321803.79	36.62572896	223.4041679	0.967119672	0.690544205	0.307971014	8219.90077	4748.217279	66464763.67	57.98252044	961.7587371	465.7757062	8040440.203	44.85143507	9.358787692	9
SNC0052-MAP-40X-E04-MEF-KO-1h	G02	1	1	Paclitaxel	5	2	7	105	0.657592786	0.10889171	9.287487969	5.117992299	33.1047619	0.01803687	0.683875476	0.45104973	254	6059.166347	2290.543036	11336140.8	37.78035745	212.2094901	0.959702624	0.67877948	0.448818898	7944.884411	4566.943314	65511695.35	56.91475399	1030.952549	496.5420033	8540217.65	41.73838046	8.968636132	9
SNC0052-MAP-40X-E04-MEF-KO-1h	H02	1	1	Paclitaxel	5	2	8	120	0.626720143	0.121198747	13.92544693	9.442943102	33.39166667	0.01479018	0.701771398	0.529636468	256	6052.820103	2256.080034	11781200.41	36.7861652	216.5996872	0.961191975	0.672113913	0.5	8541.145029	4784.499029	69833483.87	56.21545332	1100.342949	553.2918739	8840878.973	46.54036721	8.640696948	9
SNC0052-MAP-40X-E04-MEF-KO-1h	I02	1	1	Paclitaxel	5	2	9	67	0.564130264	0.138005756	12.0423285	7.202430305	33.10447761	0.015507077	0.689129459	0.628285516	223	6538.061325	2369.569568	12376522.6	35.19108256	217.2812629	0.966894238	0.689163947	0.399103139	6220.033361	3660.625857	62641680.04	57.54981987	726.0901811	277.7017462	7422646.395	28.6245506	9.342364973	9
SNC0052-MAP-40X-E04-MEF-KO-1h	J02	1	1	Paclitaxel	5	2	10	53	0.588146673	0.122331386	16.52278306	13.33436451	32.88679245	0.018517909	0.742485301	0.446676013	234	5754.133344	2032.546107	11779773.04	35.19090063	220.2922124	0.968638574	0.689127297	0.256410256	8202.904227	4547.036726	67602979.09	55.46591102	1058.160748	527.107913	8891438.154	46.95815293	8.42487129	9
SNC0052-MAP-40X-E04-MEF-KO-1h	K02	1	1	Paclitaxel	5	2	11	104	0.616074425	0.119119355	28.09143584	23.82728527	40.79807692	0.037792718	0.682974168	0.60510372	206	7162.058605	2854.291943	10818705.22	39.92811478	176.0365269	0.956910675	0.652867172	0.674757282	8078.815012	5210.169797	58825241.93	63.3991537	885.2288063	427.8335595	6690192.524	39.68985051	10.46364242	9
SNC0052-MAP-40X-E04-MEF-KO-1h	L02	1	1	Paclitaxel	5	2	12	74	0.615853347	0.129872655	10.65772789	7.155361823	34.45945946	0.018714422	0.711186287	0.49553381	192	5937.665103	2204.160221	11472943.21	36.81632248	212.4901082	0.960571871	0.671098054	0.4375	10128.69268	5873.395266	82286585.39	58.49015585	1230.170459	657.8255445	10612986.28	50.07828388	9.531987034	9
SNC0052-MAP-40X-E04-MEF-KO-1h	M02	1	1	Paclitaxel	5	2	13	109	0.592187042	0.117169678	16.12574541	12.32384001	39.11926606	0.020935605	0.691953966	0.540975428	190	7309.917322	2741.652315	11745337.24	37.1281786	197.2173208	0.951734335	0.64799045	0.684210526	6770.371861	4014.892979	64041405.2	59.097279	721.3677708	283.3560627	7373278.774	30.94812372	10.09188647	9
SNC0052-MAP-40X-E04-MEF-KO-1h	N02	1	1	Paclitaxel	5	2	14	70	0.650371843	0.120770677	13.67651915	8.843544386	36.32857143	0.019319544	0.689792616	0.582218933	234	5375.412164	2132.011658	9542591.453	39.27032438	196.5477454	0.958769931	0.659744291	0.307692308	7707.547914	4528.861642	54774357.5	58.96084324	1094.57109	591.1260359	7877080.077	49.332021	7.925419538	9
SNC0052-MAP-40X-E04-MEF-KO-1h	O02	1	1	Paclitaxel	5	2	15	107	0.550067564	0.123463122	7.976744213	4.459037861	41.12149533	0.030499556	0.643565553	0.428099085	267	5796.877514	2074.959363	10909224.43	34.69519991	211.1360933	0.963305687	0.676410177	0.415730337	7780.069175	4455.222976	58950570.83	57.3542913	978.6725527	463.7498359	7641794.787	43.31212279	8.720005389	9
SNC0052-MAP-40X-E04-MEF-KO-1h	P02	1	1	Paclitaxel	5	2	16	92	0.613635969	0.114327667	13.60166757	9.881500174	35.88043478	0.017907838	0.659250629	0.482256035	230	6015.192233	2241.62686	12073821.55	35.97092205	226.4265708	0.95983618	0.675116385	0.434782609	8906.925621	5105.647082	74282861.8	57.28439506	1042.861628	532.3460005	8851195.174	45.99893422	9.522699232	9
SNC0052-MAP-40X-E04-MEF-KO-1h	A03	2		Parthenolide	1.7	3	1	127	0.604577224	0.126744057	16.96646278	10.69853966	33.49606299	0.017842178	0.717612726	0.502216877	315	5904.79976	2310.671148	11660848.27	38.55539827	221.1735612	0.963647566	0.681800524	0.425396825	7875.024616	4464.898778	58594910.44	56.76431309	930.5239479	417.5309442	7115196.286	41.38483734	9.214197422	9
SNC0052-MAP-40X-E04-MEF-KO-1h	B03	2		Parthenolide	3.3	3	2	98	0.60119281	0.114725886	9.498449602	6.528551681	33.42857143	0.01586235	0.686179394	0.467089813	273	5823.703995	2379.660667	10630562.41	39.83279751	204.2521585	0.960813595	0.668863377	0.399267399	9005.811086	5328.018847	57929451.29	59.13899999	895.873907	400.9582586	5962884.447	40.75453269	11.02792131	9
SNC0052-MAP-40X-E04-MEF-KO-1h	C03	2		Parthenolide	6.6	3	3	48	0.802083164	0.142886904	14.51269656	10.42244205	40.95833333	0.028342262	0.732412693	0.741488802	263	6084.441224	2553.771978	10176934.69	41.0999106	185.9296261	0.951156937	0.64233677	0.19391635	9858.525763	5946.286492	49347886.09	59.74893558	969.6347226	477.0820441	5054941.399	44.57460131	11.30522937	9
SNC0052-MAP-40X-E04-MEF-KO-1h	D03	2		Parthenolide	12.4	3	4	31	0.638245195	0.129765909	14.04372799	10.18226477	54	0.037236817	0.727034811	0.473777671	293	6277.483515	2777.071838	9537383.321	43.68860569	165.0323958	0.949404967	0.63665319	0.105802048	10571.67151	6900.131576	40068421.71	65.89770115	798.0756607	356.2286124	3072718.065	39.123851	14.23218467	9
SNC0052-MAP-40X-E04-MEF-KO-1h	E03	2		Parthenolide	25	3	5	16	0.679170678	0.141544892	22.43838421	16.02146316	50.3125	0.054902749	0.73293117	0.394036338	245	5351.335129	2475.408231	6278853.902	45.20956838	126.0196333	0.960194058	0.681858202	0.069387755	9114.923156	6284.881941	30154043.72	71.86817727	631.7186581	192.4350663	2007478.584	26.79276436	14.68586104	9
SNC0052-MAP-40X-E04-MEF-KO-1h	F03	2		Parthenolide	50	3	6	18	0.496101582	0.141796893	12.87002566	7.397051944	80.38888889	0.081707804	0.70049277	0.391670825	213	5787.790347	2527.884974	5631689.028	42.17869996	112.3240763	0.972016103	0.719481215	0.103286385	9336.820365	6747.858218	30723220.03	73.31943115	548.7332187	125.1315334	1731842.103	20.71917885	17.06457409	9
SNC0052-MAP-40X-E04-MEF-KO-1h	G03	2		IBZ37	1.7	3	7	107	0.624305138	0.119110285	13.58923406	9.9022652	40.85981308	0.024465462	0.647250717	0.539025704	265	5964.272091	2188.163635	11526546.66	36.44691015	215.0396507	0.964564967	0.681498952	0.41509434	7756.885224	4383.060048	60634548.2	56.47495178	896.7800355	408.9037741	7365302.947	42.63321774	9.357170647	9
SNC0052-MAP-40X-E04-MEF-KO-1h	H03	2		IBZ37	3.3	3	8	77	0.585505441	0.109629211	10.29582282	5.957476311	34.63636364	0.019189074	0.683213934	0.394900459	295	6145.222214	2244.564682	11840715.38	35.89705219	214.7259804	0.960837354	0.675168951	0.271186441	8457.706388	4624.990212	63938467.34	54.57815163	900.5230076	399.3601962	6906007.837	40.72952602	10.09952473	9
SNC0052-MAP-40X-E04-MEF-KO-1h	I03	2		IBZ37	6.6	3	9	82	0.576542694	0.123142729	12.41722615	8.844731501	36.54878049	0.023349347	0.684402701	0.481136665	229	6206.578287	2322.282236	11529910.34	36.88155007	209.4998104	0.964010077	0.67982346	0.3930131	8670.995419	4905.955946	66473252.71	56.91206518	941.720808	438.4912872	7500755.127	42.87648233	10.16975164	9
SNC0052-MAP-40X-E04-MEF-KO-1h	J03	2		IBZ37	12.4	3	10	37	0.617456375	0.138628708	6.622485055	3.464086314	36.51351351	0.022077046	0.693984011	0.589687925	221	5215.747522	1916.856135	10699109.95	35.2771356	226.3823141	0.96754197	0.679993026	0.190045249	7687.512777	4491.136421	67431321.89	57.74304947	785.39762	352.6154959	7028758	38.14639503	10.59420238	9
SNC0052-MAP-40X-E04-MEF-KO-1h	K03	2		IBZ37	25	3	11	114	0.552764117	0.135051481	14.64907108	10.92400031	36.59649123	0.024353387	0.737910819	0.523909342	247	6504.039318	2499.30243	12319214.81	37.26549994	216.6655699	0.966566074	0.694679215	0.48582996	7834.162501	4525.981847	60489250.27	57.71896982	947.8581943	464.2836421	7247143.227	46.1905916	8.866895108	9
SNC0052-MAP-40X-E04-MEF-KO-1h	L03	2		IBZ37	50	3	12	48	0.492839888	0.123064846	14.50041883	9.639119834	53.66666667	0.026709853	0.677907555	0.36698529	207	6124.973304	2204.731139	12464425.02	35.83235158	222.3018798	0.962827967	0.681767808	0.246376812	8584.95605	5044.666555	72277694.42	58.34902476	836.1100889	374.8882127	7271696.744	40.93014648	10.85041328	9
SNC0052-MAP-40X-E04-MEF-KO-1h	M03	2		IBZ36	1.7	3	13	32	0.463713253	0.149397854	17.09496967	12.89656551	51.6875	0.027214597	0.717291003	0.424778008	261	6391.453658	2448.889403	11722162.93	37.50044542	209.2809023	0.966374528	0.682793685	0.137931034	7904.279663	4602.331255	58538617.4	58.15708041	812.4711848	373.4215427	6240700.444	41.55198342	10.44224217	9
SNC0052-MAP-40X-E04-MEF-KO-1h	N03	2		IBZ36	3.3	3	14	52	0.549795046	0.107780592	15.60677131	10.98021545	49.07692308	0.022528627	0.710437824	0.351898917	231	6011.777182	2355.870209	11298620.01	37.90151322	214.7284735	0.968112756	0.692560654	0.238095238	8260.279512	4737.128084	66298074.19	57.46349342	832.0519115	371.163842	6767001.165	39.41143394	10.79113591	9
SNC0052-MAP-40X-E04-MEF-KO-1h	O03	2		IBZ36	6.6	3	15	77	0.513720764	0.128805315	16.80328021	12.7592765	46.37662338	0.0253387	0.696328701	0.433479291	241	6033.020931	2101.009669	11414043.74	34.33371077	212.6964666	0.965035114	0.676870368	0.336099585	9584.367292	5300.072535	79485635.73	55.58054742	919.1635401	435.9567457	7602047.672	42.77373958	11.55174012	9
SNC0052-MAP-40X-E04-MEF-KO-1h	P03	2		IBZ36	12.4	3	16	124	0.580441131	0.118469911	17.78840177	13.87918586	35.77419355	0.016122918	0.679668447	0.452060355	214	6382.018984	2354.42507	13814790.31	36.76918688	241.1691841	0.957285802	0.665543161	0.635514019	8134.749242	4243.668013	81371686.38	51.92861733	635.5655566	198.7997485	6460125.729	28.91099617	13.18876777	9
SNC0052-MAP-40X-E04-MEF-KO-1h	A04	2		IBZ36	25	4	1	77	0.586445532	0.147398732	14.65557624	9.41418375	39.03896104	0.023229862	0.717069308	0.582997554	304	5437.619652	2025.462527	10812870.94	36.34387829	217.2233697	0.966448849	0.685025959	0.279605263	7544.949267	4161.956145	58193513.85	55.40270615	749.9322344	304.2572945	5828292.711	36.08751127	10.77798654	9
SNC0052-MAP-40X-E04-MEF-KO-1h	B04	2		IBZ36	50	4	2	88	0.562703013	0.133050421	13.63647242	9.479781739	38.17045455	0.02151584	0.713023679	0.467604203	246	5324.950135	2071.859492	9938356.211	37.93623922	209.6158436	0.966687999	0.686176505	0.365853659	8274.372721	4756.448847	63592132.44	57.8254362	819.8471521	372.3459195	6563885.915	41.46816043	10.90566067	9
SNC0052-MAP-40X-E04-MEF-KO-1h	C04	2		IBZ35	1.7	4	3	52	0.663112811	0.111574439	14.03486693	10.41407613	44.84615385	0.030968008	0.681188192	0.537333139	224	5972.396686	2366.887188	11967910.59	38.97267543	227.1688797	0.965134184	0.677300674	0.245535714	7255.466564	4171.152878	64078071.62	57.5939305	839.3142295	405.0658722	7539786.004	44.05635198	9.359617068	9
SNC0052-MAP-40X-E04-MEF-KO-1h	D04	2		IBZ35	3.3	4	4	38	0.562063387	0.107625324	14.6012776	9.394621855	39	0.018938738	0.676705057	0.417829249	245	5950.490659	2269.314707	11044163.37	37.61479104	205.6677161	0.961787039	0.660920228	0.167346939	9127.12341	5172.565063	64144974.05	56.54245063	904.6493254	469.4985105	6384307.029	47.23543129	11.05764696	9
SNC0052-MAP-40X-E04-MEF-KO-1h	E04	2		IBZ35	6.6	4	5	65	0.598333544	0.136063618	18.24660633	12.44140775	38.86153846	0.021543724	0.683848916	0.516588848	229	5947.936551	2290.190416	11685196.79	37.91118988	219.0037419	0.957998304	0.668172706	0.327510917	8898.161737	5092.274729	77365171.26	57.59063916	880.4189697	393.4307918	7890040.834	41.22603235	11.11818727	9
SNC0052-MAP-40X-E04-MEF-KO-1h	F04	2		IBZ35	12.4	4	6	95	0.572223649	0.134582125	15.15317266	10.62734008	40.49473684	0.021931575	0.719500158	0.530321587	262	6039.885715	2301.627376	11056276.72	37.46928102	208.9948747	0.962981371	0.669952953	0.381679389	9509.220916	5543.432007	68781740.98	58.21784204	901.9539224	438.5106358	6705618.214	44.76774664	11.42280005	9
SNC0052-MAP-40X-E04-MEF-KO-1h	G04	2		IBZ35	25	4	7	111	0.61122121	0.127542889	10.44286895	7.039811724	37.5045045	0.023505855	0.670808479	0.52686976	250	6411.331758	2470.079805	12352187.04	37.50679784	217.7111272	0.961417409	0.680211767	0.464	8517.451753	4825.744354	71816073.45	57.25264922	856.651389	392.8399673	7478380.46	42.47129132	10.6596399	9
SNC0052-MAP-40X-E04-MEF-KO-1h	H04	2		IBZ35	50	4	8	73	0.534143131	0.121121761	21.07477566	17.19212265	43.1369863	0.022677403	0.634515712	0.430971183	242	6106.000232	2240.863279	12181612.52	36.27598907	220.1170318	0.956300081	0.664665122	0.314049587	9112.410139	4924.603725	77259671.89	54.00238712	777.6634614	320.8245112	6614374.045	37.38101356	12.54718853	9
SNC0052-MAP-40X-E04-MEF-KO-1h	I04	2		Paclitaxel	1.7	4	9	85	0.560807083	0.119473602	11.27112449	7.162664181	39.76470588	0.019447317	0.66652858	0.467628297	223	6548.284614	2447.535944	12907491.03	36.9139758	222.0165892	0.961510516	0.678402611	0.434977578	9715.261536	5532.905405	79452367.52	57.01490212	980.6747736	466.5596456	8226548.601	43.31292828	11.19795662	9
SNC0052-MAP-40X-E04-MEF-KO-1h	J04	2		Paclitaxel	3.3	4	10	83	0.615471747	0.129122897	16.05165851	11.69153118	39.48192771	0.017509335	0.678791302	0.569820674	254	6320.285043	2388.911969	11676852.44	37.01315151	209.650401	0.962336614	0.673291546	0.362204724	9040.560292	5146.343637	64911039.13	57.1879594	1045.58571	508.3152258	7789781.323	45.42031821	9.32239058	9
SNC0052-MAP-40X-E04-MEF-KO-1h	K04	2		Paclitaxel	6.6	4	11	77	0.554417898	0.114001917	13.57868406	8.960421573	39.7012987	0.025772168	0.670049667	0.359704255	208	6787.073432	2661.429215	13302860.87	39.05381878	223.4244768	0.955992819	0.66298335	0.418269231	9363.599317	5640.589814	71550387.38	60.38947094	1103.761926	552.1846263	8551495.808	46.8192281	9.709571966	9
SNC0052-MAP-40X-E04-MEF-KO-1h	L04	2		Paclitaxel	12.4	4	12	168	0.613370616	0.122042295	11.93345212	7.910236861	35.42261905	0.022923897	0.697275386	0.458437697	246	6090.626129	2380.548398	11497312.56	38.28602751	213.1637486	0.959325062	0.674745669	0.715447154	8149.538364	4845.672482	65189735.3	59.6466119	1039.342053	501.179305	8628912.346	45.14546971	8.683920377	9
SNC0052-MAP-40X-E04-MEF-KO-1h	M04	2		Paclitaxel	25	4	13	63	0.511382669	0.124835349	10.00402491	6.424804379	43.66666667	0.026975554	0.688031732	0.449673482	203	5971.517267	2322.996492	12683009.67	38.50905835	232.3551631	0.963989973	0.675897609	0.320197044	9002.132574	5208.679086	75256632.88	57.81397044	1063.220459	505.2723092	9103235.305	44.33298593	9.30706077	8
SNC0052-MAP-40X-E04-MEF-KO-1h	N04	2		Paclitaxel	50	4	14	56	0.63467437	0.127612247	22.65921819	19.26084342	40.66071429	0.027018168	0.639589666	0.63881516	246	6194.064671	2432.631043	11519507.33	38.23789561	210.3268431	0.96126239	0.675130844	0.24796748	8988.631959	5098.59638	62298536.65	56.30806566	1198.409843	561.4620755	8406047.935	44.58034286	8.292875871	9
SNC0052-MAP-40X-E04-MEF-KO-1h	O04	2		Parthenolide	1.7	4	15	44	0.613403328	0.116918148	17.16176251	6.5829571	38.25	0.027438524	0.638503127	0.440379001	231	6414.317679	2317.881301	11413140.37	35.24588187	199.8551215	0.961821768	0.675907829	0.216450216	9751.552036	5450.758808	68185668	55.33234359	1094.168081	539.6224379	7450257.567	44.71336251	10.09485362	9
SNC0052-MAP-40X-E04-MEF-KO-1h	P04	2		Parthenolide	3.3	4	16	65	0.542366343	0.116212645	10.53363236	6.722184055	37.15384615	0.021193724	0.69887038	0.423934598	242	6140.465054	2329.174793	10844181.84	37.64638699	195.5371726	0.949453213	0.645922143	0.305785124	11395.94095	6296.424488	71225750.31	55.01288047	1362.587768	757.4752174	8409995.384	51.67880372	9.827014988	9
SNC0052-MAP-40X-E04-MEF-KO-1h	A05	2		Parthenolide	6.6	5	1	51	0.562864632	0.128883065	9.132377858	5.863773619	37.37254902	0.022902317	0.737898309	0.457674673	283	6428.827553	2629.284991	11317876.42	40.34302234	196.3138472	0.95571245	0.648160929	0.187279152	11220.4046	6513.171987	56025087.47	58.1783617	899.783262	387.6037318	4565562.876	38.57089089	13.7802692	9
SNC0052-MAP-40X-E04-MEF-KO-1h	B05	2		Parthenolide	12.4	5	2	47	0.648952794	0.131882123	17.82964581	13.8211051	49.10638298	0.028762014	0.683953708	0.42608338	223	6201.196702	2817.700539	9618167.094	44.53167491	170.0331307	0.945792532	0.634935515	0.224215247	12030.88294	7633.624422	46338936.86	65.03128483	903.2215472	414.248079	3685731.018	40.39434141	14.59417851	9
SNC0052-MAP-40X-E04-MEF-KO-1h	C05	2		Parthenolide	25	5	3	37	0.59723126	0.136744476	8.264605873	4.051251457	66.86486486	0.068752915	0.649315248	0.473813484	288	6293.636466	2847.618186	6811353.844	43.35801826	117.4391512	0.959185236	0.678996531	0.131944444	8172.936546	5745.459211	21925846.83	71.38621064	670.2320173	251.6735194	1872599.361	31.59920476	12.53778054	9
SNC0052-MAP-40X-E04-MEF-KO-1h	D05	2		Parthenolide	50	5	4	30	0.583789107	0.11486904	13.02838941	8.383615065	76.86666667	0.08998085	0.625503611	0.403537672	225	6621.172239	2988.987801	6393239.04	43.61916749	110.0884343	0.964944558	0.71327522	0.137777778	10344.04604	7069.274358	37518279.75	69.62141365	608.8930366	179.6849891	2318453.96	26.27924208	17.37247157	9
SNC0052-MAP-40X-E04-MEF-KO-1h	E05	2		IBZ37	1.7	5	5	85	0.555414946	0.116793273	14.86737449	11.2758717	41.54117647	0.021163977	0.682340305	0.397720503	218	6169.513223	2356.958379	12368679.51	37.52791486	219.2620787	0.961231542	0.658718574	0.417431193	9948.829473	5922.422941	71947397.94	59.77031265	915.5740749	431.9454865	6631472.312	42.97265894	12.01636985	9
SNC0052-MAP-40X-E04-MEF-KO-1h	F05	2		IBZ37	3.3	5	6	66	0.570009176	0.116133117	12.16872952	9.081933762	35.81818182	0.019973442	0.673786868	0.410063074	226	5906.834046	2318.44053	11037305	38.68180711	209.964812	0.95236368	0.654572481	0.336283186	9504.848552	5653.153625	69539010.4	60.78749427	898.711592	438.1586182	6977998.425	44.53410463	11.55391584	9
SNC0052-MAP-40X-E04-MEF-KO-1h	G05	2		IBZ37	6.6	5	7	62	0.566771569	0.126864533	15.2613878	11.08869967	42.66129032	0.02299905	0.657503834	0.42298696	241	5426.142451	1850.278436	11710161.1	33.37865913	229.6099816	0.96156858	0.671590718	0.286307054	8115.388872	4500.762919	72011488.86	55.49104096	773.6699285	293.8644555	6967302.398	34.33962909	11.14544621	9
SNC0052-MAP-40X-E04-MEF-KO-1h	H05	2		IBZ37	12.4	5	8	46	0.525534194	0.11978661	21.82373809	18.03214021	45.60869565	0.022494451	0.677511801	0.338740597	227	6036.624144	2217.197398	11189732	36.35445201	201.6397866	0.96129178	0.671813428	0.233480176	9138.285876	5200.824405	63774077.78	57.15119108	829.7955552	363.4753206	5659026.427	39.22649174	11.8950044	9
SNC0052-MAP-40X-E04-MEF-KO-1h	I05	2		IBZ37	25	5	9	52	0.525227602	0.120279975	14.26729797	10.73725097	41.30769231	0.021178926	0.685228228	0.377419481	245	5865.359669	2033.398514	12115413.2	33.76951732	223.2811432	0.964410608	0.669884006	0.240816327	8475.576281	4784.818922	67682650.62	56.35893752	801.8214287	329.7505936	6388218.649	36.3954427	11.28480234	9
SNC0052-MAP-40X-E04-MEF-KO-1h	J05	2		IBZ37	50	5	10	121	0.512207979	0.123952813	14.303481	10.72539218	38.80165289	0.017944974	0.704110387	0.402874397	241	5764.860802	2186.85087	11600216.54	37.40852599	218.9549332	0.960326977	0.678119009	0.539419087	8139.767251	4660.013503	66400005.15	57.49058852	900.5590141	415.2124388	7226192.261	41.10983706	10.05477441	9
SNC0052-MAP-40X-E04-MEF-KO-1h	K05	2		IBZ36	1.7	5	11	108	0.557294636	0.110183537	11.39830973	8.036041351	35.36111111	0.018604186	0.697961104	0.371428952	256	6158.928526	2328.085147	12140415.2	36.98602256	222.1617603	0.965959468	0.691283787	0.45703125	8181.913535	4723.423712	64910742.79	57.85999865	872.2875892	393.5432479	7295899.781	41.06523728	10.2050908	9
SNC0052-MAP-40X-E04-MEF-KO-1h	L05	2		IBZ36	3.3	5	12	93	0.619375065	0.127556592	16.52118141	12.11831236	38.8172043	0.017227146	0.699847045	0.583126703	211	6097.827978	2266.715158	12193611.16	36.89527042	219.119664	0.959891218	0.67548332	0.473933649	9225.309898	5301.864328	78747807.87	57.91887102	879.5500895	402.6508728	7694107.773	41.52436011	11.56338905	9
SNC0052-MAP-40X-E04-MEF-KO-1h	M05	2		IBZ36	6.6	5	13	53	0.559482286	0.138201908	12.06578581	8.230741168	43.56603774	0.031113156	0.714456907	0.48941736	227	5658.404542	2144.517801	11165919.26	37.45051544	219.556075	0.967026383	0.678996986	0.264317181	8936.997374	5394.80445	72076518.22	60.06092656	817.9537533	410.1542796	6819582.806	44.76003034	11.79183817	9
SNC0052-MAP-40X-E04-MEF-KO-1h	N05	2		IBZ36	12.4	5	14	81	0.579169503	0.124743479	12.03632749	7.402384927	46.58024691	0.021935083	0.7234245	0.474049464	186	6090.019312	2361.646161	12919772.38	38.56552593	235.5235255	0.958311324	0.669112826	0.456989247	9900.755043	5872.773762	88941420.65	59.02339355	817.7925063	366.221868	7556176.161	40.1162519	13.19272019	9
SNC0052-MAP-40X-E04-MEF-KO-1h	O05	2		IBZ36	25	5	15	103	0.538922809	0.116379093	14.13351032	10.8605353	37.96116505	0.022553494	0.669043505	0.423977727	254	6316.90549	2376.075845	11144067.09	36.46416327	198.9928961	0.955468608	0.66497709	0.417322835	8862.853281	5040.625543	62696535.56	57.07657469	820.7871159	356.4432466	5936138.744	39.3598429	11.62707344	9
SNC0052-MAP-40X-E04-MEF-KO-1h	P05	2		IBZ36	50	5	16	99	0.61136494	0.117195938	13.30278214	9.555551694	37.2020202	0.018588188	0.655150791	0.472771984	190	5872.502598	2260.361771	12408879.18	37.7586199	235.3389476	0.95390457	0.651681334	0.547368421	8756.989721	5101.05795	73281828.06	58.51829678	856.8187978	391.5701833	7511737.458	41.06691944	11.33068915	9
SNC0052-MAP-40X-E04-MEF-KO-1h	A06	2		IBZ35	1.7	6	1	113	0.583264112	0.129552774	31.85862892	27.639564	36.7079646	0.019575625	0.750245477	0.383828111	265	5926.434723	2298.514479	11653757	37.98799084	222.2319989	0.963179367	0.682753821	0.464150943	8252.744664	4925.77744	63861548.72	59.19329781	824.6061582	367.8477159	7120401.083	40.96571618	10.62262988	9
SNC0052-MAP-40X-E04-MEF-KO-1h	B06	2		IBZ35	3.3	6	2	101	0.584104123	0.123648846	12.65157404	8.678774306	35.46534653	0.019631084	0.680706699	0.436470626	270	5589.611135	2138.307801	10527775.61	37.39176246	213.9495123	0.959698393	0.659331193	0.388888889	7843.09336	4512.617478	58148332.74	58.1164291	993.3251775	503.5610301	7744977.044	46.63232337	8.694466986	9
SNC0052-MAP-40X-E04-MEF-KO-1h	C06	2		IBZ35	6.6	6	3	65	0.598806759	0.120564986	12.0927104	8.794963259	35.87692308	0.020978554	0.684098286	0.573527365	228	5855.483815	2299.606747	11722821.21	38.0835157	227.5212899	0.962731479	0.675104467	0.302631579	7009.497976	4055.234722	63540794.64	58.00571342	836.2349308	408.4369925	8014150.987	44.73568763	9.015170003	9
SNC0052-MAP-40X-E04-MEF-KO-1h	D06	2		IBZ35	12.4	6	4	90	0.551813771	0.13164871	13.25393102	9.726448517	41.25555556	0.024908617	0.71513865	0.448899561	249	5986.172076	2332.268601	11574924.99	38.51873532	219.1429488	0.962266679	0.680526703	0.393574297	7305.611843	4075.196261	60996073.93	56.64304183	892.0093312	432.6585595	8071769.892	44.94265385	8.791286922	9
SNC0052-MAP-40X-E04-MEF-KO-1h	E06	2		IBZ35	25	6	5	92	0.586823913	0.140438243	19.98486889	16.0767002	37.89130435	0.031348589	0.744339362	0.507208742	271	5740.095242	2116.823249	11673910.62	36.41752018	225.905653	0.962714277	0.672665488	0.350553506	7974.15996	4491.350827	66565850.15	56.4791961	801.2475063	347.0460687	6790181.911	39.46494241	10.65566005	9
SNC0052-MAP-40X-E04-MEF-KO-1h	F06	2		IBZ35	50	6	6	91	0.663645927	0.164449432	18.36996946	13.00418463	40.74725275	0.041475886	0.721052118	0.734518891	256	5928.626019	2340.419024	11302563.45	37.97140521	218.3946463	0.955303739	0.665861703	0.37890625	7964.429699	4505.924936	64278339.36	56.94210226	816.7825133	347.2231959	6510874.469	37.00749424	11.01512358	9
SNC0052-MAP-40X-E04-MEF-KO-1h	G06	2		Paclitaxel	1.7	6	7	90	0.684543178	0.12969773	19.74166621	15.88431549	37.82222222	0.016755763	0.704171547	0.561247857	258	6337.380926	2322.225939	12821251.88	36.03054673	225.9695214	0.959645484	0.684542493	0.38372093	8283.806199	4586.58272	73408015.61	55.48609346	898.3872836	383.610091	8179858.953	40.18800139	9.877020215	9
SNC0052-MAP-40X-E04-MEF-KO-1h	H06	2		Paclitaxel	3.3	6	8	99	0.564492078	0.113589484	13.89919621	9.210093308	39.87878788	0.018327689	0.632522319	0.407159948	274	6208.860656	2302.196012	12015644.78	36.43274498	217.265701	0.963311376	0.677580488	0.383211679	7989.717989	4537.461764	66262195.44	56.79116674	986.0309029	450.9036554	8435894.916	42.66507094	8.779788336	9
SNC0052-MAP-40X-E04-MEF-KO-1h	I06	2		Paclitaxel	6.6	6	9	102	0.59933325	0.123242757	12.43931645	7.857060936	41.57843137	0.024937242	0.655332308	0.446078484	266	6159.485008	2349.131888	10949416.93	37.52678043	199.7874692	0.964039631	0.674313572	0.406015038	8982.528819	5303.965812	63931720.83	59.21119975	1102.282781	553.4733294	7952252.586	46.71563688	9.075631802	9
SNC0052-MAP-40X-E04-MEF-KO-1h	J06	2		Paclitaxel	12.4	6	10	100	0.575765763	0.121103737	12.2515281	8.995755394	34.21	0.016180129	0.724578495	0.397397335	221	6402.722682	2412.040761	12767319.19	37.2613162	224.5522573	0.96618836	0.686786142	0.461538462	8081.404459	4694.598416	69309274.79	58.49999278	1035.143785	458.4797615	9000572.665	41.76566176	8.497968313	9
SNC0052-MAP-40X-E04-MEF-KO-1h	K06	2		Paclitaxel	25	6	11	104	0.525180107	0.119897853	15.04854121	10.68221628	37.41346154	0.020604671	0.701661714	0.430056009	289	6304.988096	2363.733603	12108308.07	36.43388081	219.1933921	0.965034734	0.688725003	0.411764706	8120.125304	4588.330835	61251715.33	56.29509759	1018.818776	431.6794668	8026315.394	40.1408845	8.652072345	9
SNC0052-MAP-40X-E04-MEF-KO-1h	L06	2		Paclitaxel	50	6	12	72	0.600466574	0.133846756	28.03676323	23.04596326	45.20833333	0.022859095	0.680343907	0.535099751	236	6239.531613	2329.182028	10810059.22	37.18520571	197.7412455	0.957706607	0.664612641	0.351694915	9168.829977	5134.828884	66723853.31	55.78515086	1052.269568	461.7162877	7912263.5	40.2570638	9.451758286	9
SNC0052-MAP-40X-E04-MEF-KO-1h	A09	0	1	DMSO	0	9	1	134	0.57295699	0.123952221	23.61028798	19.52943073	40.35074627	0.024599467	0.678911295	0.511651794	249	6100.380941	2314.550448	10840894.96	36.889154	200.0068998	0.961467327	0.672736541	0.606425703	5439.809449	2965.728133	56102802.01	54.68567389	512.6131849	116.5636818	5118208.49	20.9606531	10.70023232	9
SNC0052-MAP-40X-E04-MEF-KO-1h	B09	0	1	DMSO	0	9	2	131	0.635003541	0.130463875	25.21730797	19.94146869	41.09923664	0.021798193	0.722003663	0.431461627	237	5551.122375	2174.830367	10135570.58	37.8263735	209.4763494	0.953894828	0.662301901	0.616033755	4891.882148	2582.857309	54103150.23	52.854426	517.4288934	120.9871045	5592328.802	20.13003022	9.690029048	9
SNC0052-MAP-40X-E04-MEF-KO-1h	C09	0	1	DMSO	0	9	3	90	0.585890913	0.144127255	20.210889	15.91740654	37.53333333	0.018902653	0.727853868	0.632116492	208	5911.314431	2236.801511	10774220.33	36.44046754	215.4642974	0.960592184	0.668080073	0.475961538	5431.201308	2843.630588	67147991.99	52.42916345	518.5577209	113.7731059	6496940.063	20.57670862	10.54146468	9
SNC0052-MAP-40X-E04-MEF-KO-1h	D09	0	1	DMSO	0	9	4	78	0.629106227	0.111106574	14.48535101	8.822612205	40.1025641	0.021959991	0.677082587	0.480067393	202	5849.523093	2112.902595	11363226.74	35.5459992	223.4788273	0.961236424	0.668744824	0.396039604	5625.716447	2950.598837	72699669.28	52.18103322	507.1876431	102.9142996	6500482.292	19.34747364	11.1277309	9
SNC0052-MAP-40X-E04-MEF-KO-1h	E09	0	1	DMSO	0	9	5	93	0.529531293	0.114910343	18.22371858	13.53673177	43.59139785	0.026878748	0.661737762	0.472171054	216	5951.934563	2180.288949	11616570.93	35.85870423	225.1729211	0.966010633	0.675966193	0.537037037	5984.198333	3236.963526	70698356.83	54.36770923	525.887092	126.4619971	6351520.565	22.67759733	11.42378227	9
SNC0052-MAP-40X-E04-MEF-KO-1h	F09	0	1	DMSO	0	9	6	103	0.527150293	0.115893837	15.91121202	11.13520704	38.98058252	0.023639517	0.694126031	0.473890617	235	6320.112678	2418.026627	10234002.28	37.6000723	188.7822341	0.953249178	0.651823743	0.514893617	6741.621381	3666.189945	62480640.13	54.65983656	518.2480563	114.0047392	4906484.809	20.54055143	13.08395059	9
SNC0052-MAP-40X-E04-MEF-KO-1h	G09	0	1	DMSO	0	9	7	144	0.602919679	0.112294022	18.97339944	14.79691866	35.14583333	0.019206447	0.671939692	0.492833752	236	6569.934075	2424.128848	12337626.47	35.90798971	214.987685	0.954767643	0.656871445	0.703389831	6112.71761	3013.974642	71290670.53	48.9955607	529.0159425	128.3624139	6282235.059	22.65793989	11.62417112	9
SNC0052-MAP-40X-E04-MEF-KO-1h	H09	0	1	DMSO	0	9	8	155	0.574174907	0.121886103	20.76586832	16.05925241	36.10322581	0.019831308	0.696161352	0.494324032	216	5769.179449	2124.035873	11140877.3	35.77066699	218.2754115	0.96104238	0.671528894	0.810185185	5566.833177	2819.961983	66017998.45	50.98423791	520.576385	120.3233832	6285791.782	21.29655616	10.79264324	9
SNC0052-MAP-40X-E04-MEF-KO-1h	I09	0	1	DMSO	0	9	9	136	0.621278754	0.114199375	25.98865328	15.17547702	36.49264706	0.021443769	0.655944157	0.488181762	243	6397.149007	2427.060288	11377669.21	36.90570451	209.2877881	0.960682144	0.681288263	0.62962963	5821.071195	3064.495953	67387646.44	53.17361207	528.638775	130.051035	6205766.588	22.52554188	11.14173053	9
SNC0052-MAP-40X-E04-MEF-KO-1h	J09	0	1	DMSO	0	9	10	134	0.53766782	0.119056874	28.38159665	23.98354404	37.64925373	0.019378877	0.67961027	0.490788545	215	5695.342937	2138.037792	11235568.1	35.6811406	222.9509591	0.956444314	0.661276375	0.693023256	5466.278471	2862.930017	65351477.27	52.51304925	534.1363877	138.5750982	6614912.823	24.08236669	10.35819835	9
SNC0052-MAP-40X-E04-MEF-KO-1h	K09	0	1	DMSO	0	9	11	159	0.566561306	0.112841554	17.97187319	14.59507609	36.28301887	0.018856525	0.662493311	0.457326151	259	6167.081698	2247.277517	10662283.88	34.76715774	206.7688936	0.964453352	0.681765754	0.706563707	4980.072822	2495.032867	53602192.08	50.18341677	527.2425983	125.5734115	5710603.328	22.12356917	9.489684704	9
SNC0052-MAP-40X-E04-MEF-KO-1h	L09	0	1	DMSO	0	9	12	85	0.547371284	0.112738628	23.14300971	19.52040463	35.88235294	0.020020896	0.688671045	0.405833388	205	6076.66391	2272.914017	11082419.75	36.31754255	215.1737848	0.954250458	0.649909868	0.473170732	6080.132143	3232.402977	73145944.52	53.0627599	531.5414019	126.3342026	6404631.785	22.36396269	11.52738136	9
SNC0052-MAP-40X-E04-MEF-KO-1h	M09	0	1	DMSO	0	9	13	77	0.563179808	0.111784119	23.26247935	17.9424443	34.7012987	0.019231472	0.674902551	0.434982104	235	6313.178354	2359.554576	11228562.44	36.38321473	206.726163	0.961952316	0.665908533	0.387234043	5733.633874	2989.86174	60570784.66	51.78629125	537.2969569	135.0147084	5676628.132	23.28263294	10.80791615	9
SNC0052-MAP-40X-E04-MEF-KO-1h	N09	0	1	DMSO	0	9	14	50	0.547745299	0.111968466	15.08960585	11.13859239	40.12	0.019870585	0.713723223	0.465294155	166	5660.518512	1975.428947	11550816.28	34.25154756	233.2067208	0.967640459	0.684116294	0.355421687	5710.176708	3147.704661	77666325.33	54.82505793	539.3613249	148.824174	7397030.319	25.90562319	10.66983059	9
SNC0052-MAP-40X-E04-MEF-KO-1h	O09	0	1	DMSO	0	9	15	107	0.548521083	0.12031531	21.94946142	17.65286338	42.23364486	0.027369082	0.685852815	0.524694412	187	6704.802122	2452.573013	12555094.74	35.62999224	220.8691778	0.951311287	0.634071216	0.663101604	6586.821744	3460.804119	84422502.3	52.60520362	540.9468448	128.5852865	7293349.882	22.22945921	12.25920723	9
SNC0052-MAP-40X-E04-MEF-KO-1h	P09	0	1	DMSO	0	9	16	92	0.678347399	0.113519705	13.43085613	9.723363502	29.66304348	0.02139601	0.629364354	0.797228547	130	5923.361062	2428.447446	10105172.29	39.06652597	203.5725735	0.956417692	0.674394098	0.784615385	5452.260941	3055.019272	70480531.69	55.47525805	614.3141926	221.5892017	8085427.446	33.19415083	9.139084553	9
SNC0052-MAP-40X-E04-MEF-KO-1h	A10	1	1	Paclitaxel	5	10	1	100	0.738408746	0.133207825	24.09184982	18.70041415	43.96	0.024102021	0.708122508	0.5191125	302	5872.528336	2191.404631	11036216.57	36.24838479	213.0696616	0.966151687	0.690262866	0.347682119	7784.990879	4380.384016	60443067.12	56.3347288	794.5768957	317.505188	6067524.838	36.09371485	10.44556677	9
SNC0052-MAP-40X-E04-MEF-KO-1h	B10	1	1	Paclitaxel	5	10	2	96	0.588545795	0.141370592	15.53128975	10.68531888	42.36458333	0.019450508	0.698386547	0.551550372	243	4991.903214	1866.78631	10335907.41	36.05576383	227.3450418	0.958234721	0.669199959	0.419753086	6955.600521	3869.411359	60842926.92	55.54552062	923.1476223	412.8935862	8149471.473	40.33591091	7.951269504	9
SNC0052-MAP-40X-E04-MEF-KO-1h	C10	1	1	Paclitaxel	5	10	3	48	0.744030021	0.123598299	5.969496682	2.793719177	33.875	0.026613868	0.719865408	0.679608429	269	6065.064694	2336.703095	11577079.43	38.11849046	219.2488894	0.969598703	0.697210912	0.204460967	7222.90891	4106.083462	61830492.31	56.79784278	857.6271413	391.4818787	7496352.729	41.25771691	9.209050903	9
SNC0052-MAP-40X-E04-MEF-KO-1h	D10	1	1	Paclitaxel	5	10	4	66	0.570762084	0.118211379	14.39764404	10.26496577	42.06060606	0.028430807	0.667699184	0.412123189	255	6112.69223	2303.638877	11138696.36	36.90968493	209.077546	0.959830346	0.664750595	0.270588235	8206.497164	4438.082157	65170937.63	53.89317249	995.1215081	504.6073322	8034761.227	46.3477599	9.199018866	9
SNC0052-MAP-40X-E04-MEF-KO-1h	E10	1	1	Paclitaxel	5	10	5	107	0.542227268	0.118622592	12.78901768	9.044166712	35.63551402	0.019998042	0.75403564	0.43228678	266	5945.42951	2225.823778	12351749.03	36.85169008	229.5026578	0.967735748	0.68718954	0.432330827	7538.046301	4209.181957	64333034.58	55.80099296	868.1543254	380.2391731	7486625.88	39.96869013	9.431722812	9
SNC0052-MAP-40X-E04-MEF-KO-1h	F10	1	1	Paclitaxel	5	10	6	97	0.67234062	0.136074153	13.63265485	9.27231502	40.18556701	0.024216004	0.70517889	0.503638936	243	6257.92908	2359.272291	12670945.72	37.34273385	224.9380063	0.958719232	0.662624338	0.436213992	8738.436704	4993.070373	74030108.09	57.20146326	980.5067006	473.5491886	8392757.782	44.8523276	9.64518636	9
SNC0052-MAP-40X-E04-MEF-KO-1h	G10	1	1	Paclitaxel	5	10	7	61	0.517336534	0.137811776	15.25812612	11.54830292	40.6557377	0.024656294	0.708360622	0.444760337	275	6138.827443	2188.662118	11750358.63	34.95357394	210.9897618	0.964773766	0.67689361	0.229090909	8819.516695	4901.245074	64673228.72	55.96647993	871.6121797	375.1708201	6571701.724	39.5866165	10.88297401	9
SNC0052-MAP-40X-E04-MEF-KO-1h	H10	1	1	Paclitaxel	5	10	8	48	0.579411862	0.13172414	13.20658106	10.01289676	35.04166667	0.020447947	0.690022646	0.581250926	219	6240.020053	2297.508362	11761443.21	36.27874956	207.2245788	0.963161106	0.668497788	0.251141553	9763.860914	5514.893611	75602703.32	56.7044862	961.6932411	449.8459942	7642910.991	43.07115154	11.10832256	9
SNC0052-MAP-40X-E04-MEF-KO-1h	I10	1	1	Paclitaxel	5	10	9	69	0.580714039	0.119521862	17.18958458	13.13662689	32.63768116	0.016618273	0.705146807	0.44850059	229	6045.655073	2244.889979	11578654.31	36.32480621	211.5183066	0.966094339	0.682764525	0.331877729	8416.531488	4838.381679	66161054.76	57.70678993	913.0973859	406.0146321	7417228.026	41.01168148	10.02900674	9
SNC0052-MAP-40X-E04-MEF-KO-1h	J10	1	1	Paclitaxel	5	10	10	108	0.534308408	0.116533782	13.13291374	9.203959414	40	0.019848833	0.688155321	0.396141884	243	5765.136412	2166.421351	11841453.96	37.03385291	224.6907512	0.958775477	0.664424574	0.46090535	8143.280866	4659.271065	67022016.68	57.78201344	1091.897726	553.4512991	9258150.551	47.57504689	8.139273839	9
SNC0052-MAP-40X-E04-MEF-KO-1h	K10	1	1	Paclitaxel	5	10	11	81	0.604064995	0.130078311	9.195634262	5.976215909	31.5308642	0.014599945	0.697911396	0.548519404	255	6416.494718	2358.359949	12832637.93	36.25641163	222.6374328	0.966323185	0.670488494	0.368627451	8378.04472	4841.798073	70307958.49	58.3750339	924.8219309	420.7449939	8113491.255	42.66603343	9.824634078	9
SNC0052-MAP-40X-E04-MEF-KO-1h	L10	1	1	Paclitaxel	5	10	12	75	0.514266811	0.126229273	14.8576831	10.79486297	47.74666667	0.02480538	0.638034235	0.404149584	215	6133.095428	2171.105384	12730571.37	35.09708127	228.9752351	0.959723309	0.660666779	0.381395349	8491.037722	4726.848699	78771264.76	55.56045574	1015.341759	484.322724	9377369.298	44.27070054	9.024472144	9
SNC0052-MAP-40X-E04-MEF-KO-1h	M10	1	1	Paclitaxel	5	10	13	42	0.533450031	0.11913911	12.74331928	8.917178092	47.4047619	0.034466484	0.658247948	0.395457936	252	6096.690397	2322.171974	11647150.5	37.34942278	217.8746475	0.961303619	0.674727585	0.194444444	8600.655308	4957.325327	70372747.49	57.65216522	932.4306084	449.286195	7794995.321	43.63948774	10.18205214	9
SNC0052-MAP-40X-E04-MEF-KO-1h	N10	1	1	Paclitaxel	5	10	14	48	0.609603097	0.127124081	10.4321366	6.255146409	37.4375	0.031149066	0.733250055	0.518904142	224	5915.305494	2262.618217	10640470.5	37.7609131	200.7662223	0.960193567	0.651018959	0.236607143	9736.061679	5641.315384	68876080.99	58.01019481	1103.663182	624.7978073	7910761.647	50.54965163	9.995814754	9
SNC0052-MAP-40X-E04-MEF-KO-1h	O10	1	1	Paclitaxel	5	10	15	114	0.576918781	0.128892469	12.79099513	9.096419707	40.95614035	0.026114949	0.665034789	0.437486491	249	6158.293374	2365.889222	11286505.41	37.39563905	209.2234887	0.956944582	0.666591641	0.510040161	7756.592224	4441.511141	59174634.55	57.03495682	964.6853708	459.1710589	7465283.859	44.4323561	8.624678588	9
SNC0052-MAP-40X-E04-MEF-KO-1h	P10	1	1	Paclitaxel	5	10	16	77	0.663714532	0.116041559	9.879842257	6.667076959	36.15584416	0.018197597	0.667927163	0.500133643	154	6680.751248	2734.265932	12648246.27	39.22147836	221.6395218	0.950652805	0.658291078	0.532467532	11942.4114	7073.906466	97911150.83	59.3247731	1266.998318	727.1640006	10930600.94	53.98552993	10.41497203	9
SNC0052-MAP-40X-E04-MEF-KO-1h	A11	3	1	Parthenolide	1.7	11	1	108	0.52272417	0.119969087	21.46249137	17.89120811	37.97222222	0.019606775	0.715975261	0.44694117	252	6095.443211	2340.239428	11728468.12	37.44651248	217.8114715	0.961652576	0.667702289	0.503968254	5504.879714	2884.792393	59398381.3	52.74351798	515.1891898	105.5320711	5569005.175	19.33335906	10.73227718	9
SNC0052-MAP-40X-E04-MEF-KO-1h	B11	3	1	Parthenolide	3.3	11	2	113	0.520705152	0.119053331	31.14862333	26.23116242	42	0.022524691	0.688029509	0.388603429	250	5886.932947	2199.507857	11411229.89	36.58277725	218.0020554	0.954511228	0.649703753	0.528	6191.42036	3177.108784	66333801.94	51.20211765	529.034596	113.1169833	5700126.284	20.09589071	11.8133798	9
SNC0052-MAP-40X-E04-MEF-KO-1h	C11	3	1	Parthenolide	6.6	11	3	76	0.809892208	0.114082766	14.91008461	10.21655459	42.96052632	0.021442823	0.679310779	0.608606393	234	5853.276564	2302.198746	11389617.02	37.99768141	216.6555632	0.955576512	0.651946438	0.418803419	5611.208258	2872.854519	58353674.15	50.45374614	511.6466261	91.85862545	5318090.406	16.93325384	10.9737961	9
SNC0052-MAP-40X-E04-MEF-KO-1h	D11	3	1	Parthenolide	12.4	11	4	55	0.572584634	0.117904767	22.26698045	16.33047898	51.03636364	0.031794482	0.662944621	0.458748244	207	6213.192503	2679.42918	10524384.49	42.68022851	184.020744	0.941489193	0.615358234	0.328502415	7585.203742	4198.892966	55723096.95	54.87136997	506.5085878	79.23390566	3780099.565	15.25293065	14.96171865	9
SNC0052-MAP-40X-E04-MEF-KO-1h	E11	3	1	Parthenolide	25	11	5	45	0.61840271	0.141860913	22.35511514	18.05826863	61.11111111	0.05614191	0.720372969	0.432323178	260	6208.812649	2864.566496	7182318.408	44.46210495	126.8226869	0.958184577	0.680560167	0.2	9035.716184	5650.742504	33231448.33	64.06361946	492.2310399	69.39699018	1739897.969	13.63575661	18.18859514	9
SNC0052-MAP-40X-E04-MEF-KO-1h	F11	3	1	Parthenolide	50	11	6	40	0.458339704	0.161950254	30.43778939	25.46525165	73.175	0.097291545	0.68694555	0.347949028	256	5617.646684	2447.660807	4579497.543	41.01116521	86.89706431	0.978386842	0.74455453	0.171875	8332.277021	5689.469148	19654051.25	70.73329186	459.7562935	43.50140048	1040817.184	9.284261514	17.83980002	9
SNC0052-MAP-40X-E04-MEF-KO-1h	G11	3	1	IBZ37	1.7	11	7	169	0.533414303	0.110280225	20.05004153	15.47811316	35.20118343	0.017685357	0.660078735	0.430176786	267	5817.46745	2124.738457	11311558.67	35.34854445	224.1216696	0.96182762	0.679016007	0.677902622	5052.289633	2399.532882	60957228.35	47.31530578	549.629769	157.6921646	6579288.393	25.73838693	9.380067399	9
SNC0052-MAP-40X-E04-MEF-KO-1h	H11	3	1	IBZ37	3.3	11	8	113	0.639959321	0.12497401	25.93155312	18.24428921	45.18584071	0.023025192	0.637170201	0.589647935	217	6195.277439	2272.780546	11923066.58	35.84338887	219.7971334	0.959400208	0.662125798	0.631336406	5752.791628	2891.956698	71029628.28	50.47933324	538.1282877	136.1041646	6645711.406	23.92515135	10.75056269	9
SNC0052-MAP-40X-E04-MEF-KO-1h	I11	3	1	IBZ37	6.6	11	9	141	0.56291353	0.126367512	24.84032591	19.76048819	40.70921986	0.022370409	0.711581463	0.50082848	209	6236.948966	2488.00025	11916367.78	38.45667146	230.7544226	0.955147754	0.654349866	0.779904306	5225.618931	2801.633689	65382799.05	53.15426123	536.7429653	150.9624963	6557443.957	25.7828872	9.763844739	9
SNC0052-MAP-40X-E04-MEF-KO-1h	J11	3	1	IBZ37	12.4	11	10	152	0.632025725	0.114275671	28.18674418	23.84499059	37.71710526	0.022222458	0.695782565	0.472948214	207	6485.659551	2472.088278	11591876.4	36.62862045	214.011409	0.960694823	0.67469243	0.821256039	5764.945888	2967.829967	66781604.35	51.81290749	538.6943913	133.3622293	6481637.836	23.09014808	10.79067079	9
SNC0052-MAP-40X-E04-MEF-KO-1h	K11	3	1	IBZ37	25	11	11	107	0.514480261	0.126771122	29.11894992	24.42456192	44.46728972	0.023849686	0.697748079	0.458646005	227	6212.752529	2284.292162	12001909.74	35.37538763	219.6958621	0.964660264	0.679551831	0.54185022	5688.481929	2932.753179	68299990.07	51.35987958	519.6609505	117.055866	6372289.326	20.92715243	10.9733718	9
SNC0052-MAP-40X-E04-MEF-KO-1h	L11	3	1	IBZ37	50	11	12	148	0.577220684	0.12536133	17.13225631	11.16882472	35.56756757	0.017627114	0.695391094	0.546664521	225	6050.530607	2230.419511	11729510.32	35.93977583	228.8111795	0.962014374	0.671400385	0.804444444	5171.028952	2677.981024	63248975.07	51.79724149	553.4728588	166.5958134	6895559.689	27.89625412	9.45132588	9
SNC0052-MAP-40X-E04-MEF-KO-1h	M11	3	1	IBZ36	1.7	11	13	67	0.539487312	0.120282428	24.90584153	20.27196676	45.26865672	0.02577846	0.648395415	0.472281713	189	6253.389375	2398.69177	11329230.97	37.50906579	211.7798917	0.962878546	0.664329131	0.428571429	5867.922451	3310.811843	75409526.86	55.78174812	506.7111076	101.5134826	6510307.296	19.07135447	11.63188237	9
SNC0052-MAP-40X-E04-MEF-KO-1h	N11	3	1	IBZ36	3.3	11	14	111	0.665470481	0.116482278	28.1439407	21.66690086	34.08108108	0.017582811	0.67040731	0.574539065	225	5901.526565	2087.03624	12390877.72	35.06649287	232.7624333	0.967166435	0.675720576	0.546666667	5407.588818	2831.900324	74363199.66	52.3938137	525.6925318	126.5464629	7218569.791	22.3441645	10.34569561	9
SNC0052-MAP-40X-E04-MEF-KO-1h	O11	3	1	IBZ36	6.6	11	15	140	0.615790863	0.109327634	14.79855391	11.029065	33.16428571	0.01856323	0.668084277	0.553791536	204	5895.570891	2269.326053	11379214.47	36.99570998	223.5125608	0.961474832	0.674551391	0.730392157	5316.477397	2695.33925	69627313.4	50.95535768	573.0462082	160.3560955	7238835.858	24.37093562	10.06544381	9
SNC0052-MAP-40X-E04-MEF-KO-1h	P11	3	1	IBZ36	12.4	11	16	143	0.519947839	0.115746956	21.96528695	16.90422201	32.04195804	0.016071153	0.67958515	0.545735941	173	5601.212766	2132.972997	11171178.91	37.29140963	226.5609912	0.960028707	0.668663848	0.919075145	5796.819931	3003.9739	77761209.56	51.58817422	543.0143206	158.2747201	7431601.318	26.46052074	10.76889315	9
SNC0052-MAP-40X-E04-MEF-KO-1h	A12	3	1	IBZ36	25	12	1	111	0.528483279	0.129736488	28.98967656	21.19241191	42.96396396	0.022017966	0.701461485	0.474227593	287	5790.612893	2123.992807	11022232.95	36.0417205	214.9939959	0.964797805	0.676071817	0.428571429	5276.530228	2589.662991	55156531.6	48.95013527	502.0096635	92.70366747	5291835.99	17.58251654	10.51109377	9
SNC0052-MAP-40X-E04-MEF-KO-1h	B12	3	1	IBZ36	50	12	2	115	0.649146004	0.109593601	19.94245365	12.00168816	30.6173913	0.01727118	0.679887157	0.527395812	267	6501.063626	2445.109231	11538059.98	36.55095003	204.3010636	0.962748419	0.68160623	0.516853933	5674.59542	2730.084227	57685583.8	47.98296686	502.0530944	87.27002584	5007968.959	16.53585425	11.34099819	9
SNC0052-MAP-40X-E04-MEF-KO-1h	C12	3	1	IBZ35	1.7	12	3	46	0.561085073	0.136805453	29.40510638	24.42807761	33.52173913	0.020730348	0.70750937	0.61681288	232	6086.923636	2223.632821	11035048.13	36.40226511	207.7242116	0.963583152	0.660264513	0.24137931	5593.186199	2816.414943	63212332.84	49.86661316	527.1634265	125.4296744	6145619.099	22.44246651	10.68268669	9
SNC0052-MAP-40X-E04-MEF-KO-1h	D12	3	1	IBZ35	3.3	12	4	79	0.580312898	0.113452124	17.14259456	12.75336404	37.27848101	0.019870748	0.66605033	0.474785413	223	5770.163253	2104.682836	10952350.72	35.77569381	214.4417296	0.965930503	0.688962514	0.394618834	5369.135255	2707.156555	61814766.44	50.09587623	536.4515602	138.2784801	6182294.435	24.27569893	10.07230404	9
SNC0052-MAP-40X-E04-MEF-KO-1h	E12	3	1	IBZ35	6.6	12	5	163	0.554754249	0.108764957	21.59251511	14.13937439	34.20245399	0.019849786	0.664773645	0.476485279	263	6445.711175	2425.532849	11804000.41	36.67861583	211.4002103	0.959500634	0.674461394	0.714828897	5514.291008	2797.905002	61422980.87	50.57392509	536.7788278	142.1223067	5972121.688	24.72789162	10.35900457	9
SNC0052-MAP-40X-E04-MEF-KO-1h	F12	3	1	IBZ35	12.4	12	6	102	0.690732864	0.106859425	15.67403296	10.00706969	35.94117647	0.01778602	0.645027511	0.511454348	225	6119.326763	2218.680479	11923148.21	35.85875841	222.7813133	0.955201785	0.653899235	0.515555556	6188.907607	3007.994342	71673768.66	48.29999312	546.9692393	138.2309498	6308614.289	23.451325	11.45445462	9
SNC0052-MAP-40X-E04-MEF-KO-1h	G12	3	1	IBZ35	25	12	7	87	0.505018499	0.124093638	21.33056278	15.70634658	42.66666667	0.024418881	0.674852433	0.46058028	186	6214.306616	2237.483723	11719131.07	35.18135008	214.4622906	0.958808559	0.652098932	0.580645161	5269.38165	2962.197099	65483328.38	56.13143292	511.07981	113.1291803	6246694.118	20.63276566	10.21547743	9
SNC0052-MAP-40X-E04-MEF-KO-1h	H12	3	1	IBZ35	50	12	8	116	0.577062228	0.117592517	29.22091846	23.81157941	39.37068966	0.018716839	0.694886885	0.471077335	228	6089.370333	2198.876287	12003325.38	35.21880096	224.3059398	0.960396546	0.670936633	0.570175439	6021.179131	2899.084212	74616942.99	48.43600278	526.0691637	116.3904084	6496931.728	20.70576644	11.4788356	9
SNC0052-MAP-40X-E04-MEF-KO-1h	I12	3	1	Paclitaxel	1.7	12	9	89	0.517230704	0.131814355	14.37190425	11.0338302	35.21348315	0.018395313	0.687849182	0.445499905	255	5660.999673	2131.977559	11705829.44	37.37006417	229.8385836	0.969433161	0.696348312	0.37254902	7524.088533	4005.50681	67676386.32	53.5470224	849.8850279	409.7773389	7854242.463	43.98211146	9.893171007	9
SNC0052-MAP-40X-E04-MEF-KO-1h	J12	3	1	Paclitaxel	3.3	12	10	89	0.570981703	0.142443669	14.29019706	10.16108529	41.42696629	0.026262152	0.741358904	0.532542416	256	6400.551568	2415.829658	11246724.21	36.94825626	200.3952186	0.962219285	0.676667531	0.39453125	9250.471829	5135.835766	65187318.68	55.89081918	1023.645973	516.5524161	7511186.32	46.84499681	9.941638561	9
SNC0052-MAP-40X-E04-MEF-KO-1h	K12	3	1	Paclitaxel	6.6	12	11	77	0.567167486	0.125960081	14.58390321	10.56162532	44.33766234	0.023164153	0.69586108	0.432360582	252	6260.494387	2320.105502	12210993.23	36.6093549	217.8430595	0.962118181	0.67225688	0.317460317	8873.75549	5071.651307	66630747.32	57.02632269	945.9262123	462.950235	7237339.341	44.36151301	10.2870822	9
SNC0052-MAP-40X-E04-MEF-KO-1h	L12	3	1	Paclitaxel	12.4	12	12	83	0.574683657	0.133784977	22.47350066	16.17364472	52.40963855	0.032125603	0.71519246	0.45886201	236	6375.445419	2412.865433	12575782.17	37.19130852	222.2862103	0.963226263	0.687840853	0.389830508	8436.515853	4890.415345	73446720.2	58.38179971	1008.345442	471.6841218	8905661.809	43.51080581	9.273168721	9
SNC0052-MAP-40X-E04-MEF-KO-1h	M12	3	1	Paclitaxel	25	12	13	46	0.534331556	0.141617601	21.03974008	17.27169632	38.15217391	0.019124362	0.743178221	0.687680559	227	6489.028326	2484.050844	13591426.49	37.62931851	236.6475714	0.966949855	0.689991645	0.264317181	7240.439529	4204.252992	74547940.55	57.84976629	900.2391363	386.4155522	9367301.449	39.73632841	8.739277432	9
SNC0052-MAP-40X-E04-MEF-KO-1h	N12	3	1	Paclitaxel	50	12	14	58	0.750411802	0.145107851	18.0312719	13.35508367	38.72413793	0.024049883	0.738642549	0.913719549	229	5944.507658	2331.151294	11495825.62	38.64197598	214.0405935	0.956637439	0.66417504	0.283842795	8249.370688	4871.55958	68260228.26	59.25492449	992.8817547	469.2996098	8244639.105	43.0179427	9.204219798	9
SNC0052-MAP-40X-E04-MEF-KO-1h	O12	3	1	Parthenolide	1.7	12	15	100	0.562014845	0.10156095	21.56845483	13.01233206	39.38	0.02431929	0.649413456	0.425908222	216	6633.626244	2418.240943	12913648.75	35.40330342	219.4652988	0.956419614	0.656889415	0.537037037	6175.797884	3101.572647	76013293.63	50.11878613	568.3180044	166.6097767	6899894.81	27.03075262	11.00972783	9
SNC0052-MAP-40X-E04-MEF-KO-1h	P12	3	1	Parthenolide	3.3	12	16	72	0.538946424	0.097428552	17.11248498	13.73789133	38.59722222	0.025700551	0.627884995	0.473268566	158	6134.949773	2286.23677	10855060.56	36.30575822	204.4366507	0.956082275	0.653449902	0.544303797	6886.003832	3499.821717	87114492.04	50.34646963	567.2580463	168.0227991	6944276.316	26.75024929	12.30517701	9
SNC0052-MAP-40X-E04-MEF-KO-1h	A13	3	1	Parthenolide	6.6	13	1	83	0.585529851	0.110902427	21.08297645	17.43740177	40.74698795	0.02489808	0.671530525	0.373716315	300	5570.264369	2114.859795	9810087.6	36.48360211	203.4062121	0.955133262	0.651725688	0.33	5070.514408	2560.723939	48416005.25	49.24173213	496.5067309	80.64931952	4799943.223	15.0808864	10.14236881	9
SNC0052-MAP-40X-E04-MEF-KO-1h	B13	3	1	Parthenolide	12.4	13	2	136	0.580815675	0.121893903	22.44975132	16.08867223	40.34558824	0.024931325	0.707786318	0.475293994	247	5975.691911	2452.511229	11089167.01	40.34390772	211.0743286	0.942867406	0.623073604	0.615384615	6537.202432	3465.711671	58928903.61	52.99404751	521.3148328	99.66875419	4943804.247	18.22076702	12.54852939	9
SNC0052-MAP-40X-E04-MEF-KO-1h	C13	3	1	Parthenolide	25	13	3	83	0.66123955	0.120136507	27.98562113	22.28611718	43.97590361	0.035092678	0.656327007	0.532392013	256	6507.898528	2940.052618	9157439.125	44.26076259	153.1435795	0.940462567	0.62434318	0.3515625	7813.069009	4350.024301	45848750.32	56.05381941	498.280707	73.44407107	2900421.582	14.28137687	15.57052326	9
SNC0052-MAP-40X-E04-MEF-KO-1h	D13	3	1	Parthenolide	50	13	4	67	0.73051611	0.127163675	9.62741802	5.223026998	48.58208955	0.061344027	0.717923634	0.554239426	253	6196.521827	2830.032738	5015622.482	43.35759853	88.45414896	0.968428816	0.714252471	0.292490119	8449.733722	5449.373813	24097202.31	65.08585753	476.1993333	56.6705972	1333081.988	11.64062927	17.59195632	9
SNC0052-MAP-40X-E04-MEF-KO-1h	E13	3	1	IBZ37	1.7	13	5	106	0.534825299	0.113850749	20.80479579	15.31374614	45.82075472	0.022390977	0.665263036	0.441267272	230	6909.684336	2791.021847	11523718.86	37.9243676	208.2532772	0.95909403	0.669793027	0.560869565	5687.505274	2914.962903	66848915.49	51.5925165	533.2348806	131.1868164	6561827.196	23.16895504	10.74907786	9
SNC0052-MAP-40X-E04-MEF-KO-1h	F13	3	1	IBZ37	3.3	13	6	89	0.537494806	0.127642404	34.37976712	29.64047492	46.53932584	0.025545748	0.663829657	0.603097356	212	6492.539174	2366.426349	11954633.51	35.63916246	211.349555	0.95812231	0.66444645	0.509433962	6379.749648	3280.283536	74247179.12	50.82061739	526.7302039	137.1766696	6130666.019	22.92428315	12.20035309	9
SNC0052-MAP-40X-E04-MEF-KO-1h	G13	3	1	IBZ37	6.6	13	7	146	0.623523973	0.12410532	17.28805904	10.012532	37.34246575	0.016364052	0.662086569	0.550475832	230	6351.273991	2309.305901	11591262.81	36.02747569	206.2539873	0.961311763	0.680425899	0.72173913	6238.982661	3235.977203	65127248.43	52.14757017	546.579335	147.5200278	5716895.922	25.10777781	11.57906979	9
SNC0052-MAP-40X-E04-MEF-KO-1h	H13	3	1	IBZ37	12.4	13	8	151	0.539666047	0.120133209	21.3797725	16.09601219	39.17880795	0.018535384	0.664448625	0.484483067	199	6853.768921	2617.336964	13828538.24	36.65874321	238.5412692	0.963207333	0.67908842	0.814070352	5828.436881	2945.006853	81018909.08	50.80184285	545.203686	141.050399	7813229.216	24.18247494	10.83506038	9
SNC0052-MAP-40X-E04-MEF-KO-1h	I13	3	1	IBZ37	25	13	9	75	0.534294869	0.109285119	21.95505285	16.96040625	37.04	0.018943902	0.688561816	0.409286889	183	6659.388679	2460.088807	12557432.31	36.42948607	215.0785798	0.955023034	0.659237645	0.486338798	6597.518325	3365.312974	79303292.94	51.07945156	557.060232	159.450456	6878483.24	26.9399173	11.97768512	9
SNC0052-MAP-40X-E04-MEF-KO-1h	J13	3	1	IBZ37	50	13	10	102	0.545758859	0.113397002	28.40202003	21.10834552	35.50980392	0.02115334	0.685273158	0.451275348	229	5905.856185	2158.490054	10649794.19	35.94194156	202.4276931	0.958688542	0.677106986	0.515283843	5507.757768	2836.489665	60528002.42	51.10366305	525.3842612	120.0018522	5707617.672	21.25855715	10.54989045	9
SNC0052-MAP-40X-E04-MEF-KO-1h	K13	3	1	IBZ36	1.7	13	11	140	0.499385802	0.115354665	16.90014101	12.13912889	41.7	0.019704148	0.647584447	0.426660687	197	6379.999431	2375.05905	12130540.7	35.3112847	219.6878909	0.958755092	0.662999148	0.85786802	5972.869607	3041.384272	75246779.01	51.24346951	559.1025088	157.8658488	7159076.848	26.50557214	10.81010569	9
SNC0052-MAP-40X-E04-MEF-KO-1h	L13	3	1	IBZ36	3.3	13	12	104	0.531636889	0.113961274	25.01767767	18.5222636	42.19230769	0.021288465	0.684115524	0.447921643	213	6027.079073	2229.302413	11941292.88	36.18239186	222.7012388	0.95956246	0.663278234	0.605633803	6105.900753	3117.970276	75533627.14	51.29760809	544.4842509	147.8959579	6872104.3	25.49311565	11.31787213	9
SNC0052-MAP-40X-E04-MEF-KO-1h	M13	3	1	IBZ36	6.6	13	13	75	0.512536621	0.115039636	18.81491931	13.30898189	42.58666667	0.022800851	0.696555357	0.399147186	190	5624.981112	2113.429205	11323565.02	37.23067348	227.3385941	0.963261334	0.670532351	0.394736842	5865.847834	3188.578448	77474383.63	54.08125061	506.9265157	98.68804032	6694535.558	18.7645629	11.53347002	9
SNC0052-MAP-40X-E04-MEF-KO-1h	N13	3	1	IBZ36	12.4	13	14	61	0.682164317	0.144033226	22.9202389	19.0020245	45.31147541	0.021943876	0.672035523	0.832272911	214	6178.833928	2364.756097	11284743.32	36.69777356	213.8527545	0.957107036	0.653115182	0.364485981	5687.198776	3034.750893	67823010.65	53.25861033	512.2806872	91.71451356	6122804.369	16.99117368	11.15118271	9
SNC0052-MAP-40X-E04-MEF-KO-1h	O13	3	1	IBZ36	25	13	15	105	0.57586696	0.115670152	16.52664291	11.83730749	40.68571429	0.022734756	0.692148548	0.48573823	160	5813.029036	2233.358752	10825097.44	37.33356403	213.3266767	0.947883088	0.643217201	0.79375	6494.769649	3377.970888	84370921.03	51.94040626	521.1035513	130.5485475	7195582.438	23.57487909	12.46767588	9
SNC0052-MAP-40X-E04-MEF-KO-1h	P13	3	1	IBZ36	50	13	16	100	0.611116338	0.109688959	18.42113375	10.42608931	34.83	0.018909726	0.66720275	0.467549265	171	5817.035169	2189.566462	10587070.67	36.87303148	211.1433944	0.956059162	0.659137732	0.666666667	6338.788976	3324.993881	73766004.91	52.36320387	599.5514904	191.5321572	6855340.766	24.42496517	11.60958853	9
SNC0052-MAP-40X-E04-MEF-KO-1h	A14	3	1	IBZ35	1.7	14	1	131	0.5949681	0.115315075	21.91496069	17.50114867	36.82442748	0.022805606	0.675607684	0.458689127	264	6247.323417	2308.451474	11725918.9	35.9437869	217.9260223	0.961591121	0.667383978	0.568181818	5425.33602	2702.025541	62452265.43	49.86503965	525.018401	118.6523622	6096133.92	21.29885439	10.40968524	9
SNC0052-MAP-40X-E04-MEF-KO-1h	B14	3	1	IBZ35	3.3	14	2	88	0.602829303	0.122032039	17.65979988	12.30231011	33.61363636	0.019785201	0.681928723	0.496442681	285	6425.179768	2444.270031	10903317.75	36.8521147	204.9685958	0.962182912	0.68082749	0.357894737	5511.736702	2734.648223	56236593.76	49.48253013	518.8543879	112.1903079	5369843.828	20.43075792	10.6322839	9
SNC0052-MAP-40X-E04-MEF-KO-1h	C14	3	1	IBZ35	6.6	14	3	90	0.552009718	0.127725286	17.55520487	10.85111252	38.43333333	0.023218141	0.716749801	0.525691626	210	6183.880418	2331.542857	11471463.3	35.9968098	229.730884	0.965406883	0.672213694	0.457142857	4742.195979	2433.739207	63774671.21	50.99063862	535.3010676	142.6857428	7155126.59	25.00873522	8.981175967	9
SNC0052-MAP-40X-E04-MEF-KO-1h	D14	3	1	IBZ35	12.4	14	4	98	0.561802817	0.117618425	23.63266165	18.07921198	38.58163265	0.024734994	0.704633252	0.472431617	263	5768.270938	2207.185385	10525117.75	37.28433686	210.2737034	0.955999456	0.658465662	0.418250951	4974.405406	2493.741229	54590368.52	50.15810474	520.1600541	117.5296114	5827298.411	21.45958935	9.603887641	9
SNC0052-MAP-40X-E04-MEF-KO-1h	E14	3	1	IBZ35	25	14	5	129	0.551146783	0.110423198	32.39408122	27.2247455	38.41860465	0.028619361	0.721268389	0.41839158	223	6403.875644	2446.569999	10871126.82	36.33969189	199.7545896	0.964565515	0.67798987	0.659192825	5839.579246	2956.263256	65478658.83	50.65362269	505.307193	96.78614962	5732706.951	18.1939347	11.50706463	9
SNC0052-MAP-40X-E04-MEF-KO-1h	F14	3	1	IBZ35	50	14	6	86	0.520299521	0.119159404	24.33384304	17.90708207	39.01162791	0.016988735	0.690464807	0.422641186	256	6131.730289	2228.935272	11051290.66	34.7343663	214.5653433	0.966220909	0.679711335	0.38671875	5503.864572	2770.910889	62815734.93	49.53886543	495.6853297	104.9781493	5615748.375	17.02779283	11.07966197	9
SNC0052-MAP-40X-E04-MEF-KO-1h	G14	3	1	Paclitaxel	1.7	14	7	128	0.579040748	0.130940795	18.09887435	13.0994933	39.015625	0.019944552	0.700927493	0.493093945	267	6805.588144	2498.094792	12474167.09	36.06040686	209.8602429	0.962123831	0.671793743	0.516853933	8610.657859	4590.367521	66372058.87	53.67114165	834.0581256	389.1154164	6606659.026	42.26790803	11.16934517	9
SNC0052-MAP-40X-E04-MEF-KO-1h	H14	3	1	Paclitaxel	3.3	14	8	58	0.604547282	0.125466426	9.267012072	5.370385125	39.15517241	0.020100693	0.645963544	0.502397702	249	6176.198821	2263.139239	11829412.4	36.07497838	212.4483752	0.963025337	0.668453911	0.273092369	8643.439414	4784.248234	66824827.44	55.36570648	946.8806369	473.9296287	7660334.249	45.05863761	10.18923464	9
SNC0052-MAP-40X-E04-MEF-KO-1h	I14	3	1	Paclitaxel	6.6	14	9	60	0.541376587	0.115860137	12.65132044	6.915348069	35.76666667	0.017015058	0.671842267	0.401501234	212	6278.634315	2331.980006	12476850.44	36.62213522	218.0413317	0.964121754	0.681529989	0.339622642	8987.268781	5165.844845	69894007.23	57.83073717	1011.81469	489.1391225	7856073.373	44.77324216	9.737952604	9
SNC0052-MAP-40X-E04-MEF-KO-1h	J14	3	1	Paclitaxel	12.4	14	10	101	0.521519019	0.122956253	15.31355795	11.37738851	44.27722772	0.021783441	0.655654088	0.417910295	250	6032.065791	2228.91311	12164398.25	36.5723859	220.739921	0.96589108	0.680843259	0.452	8392.204577	4823.376575	65643129	57.46143737	1037.618937	480.8564577	8388010.604	44.32176825	8.87125932	9
SNC0052-MAP-40X-E04-MEF-KO-1h	K14	3	1	Paclitaxel	25	14	11	66	0.515879165	0.132599382	19.90657897	15.97525903	41.86363636	0.024139604	0.727660127	0.488978099	254	6073.3451	2212.752893	12016451.44	35.76734344	220.2529548	0.963050549	0.67793868	0.303149606	8625.078063	4890.868603	73444215.67	56.37158505	993.6728655	427.4187071	8566152.697	40.68497207	9.407192247	9
SNC0052-MAP-40X-E04-MEF-KO-1h	L14	3	1	Paclitaxel	50	14	12	92	0.554120216	0.134132192	13.95905151	9.210402094	45.80434783	0.028403265	0.729101965	0.482732396	258	5755.245789	2130.515416	11652275.33	36.02305003	223.813164	0.965955353	0.678381884	0.391472868	8493.933197	4678.507757	72046106.08	54.7828496	1012.450367	412.0558672	8756502.155	38.24518441	9.085765189	9
SNC0052-MAP-40X-E04-MEF-KO-4h	A01	0	1	DMSO	0	1	1	87	0.603782936	0.103284066	16.874574	10.87307669	35.66666667	0.018216953	0.674753422	0.444496711	294	5624.071268	2161.977106	11757192.39	37.54299837	235.4480302	0.960376646	0.670554255	0.31292517	4915.79182	2316.06106	56893947.12	46.30440768	608.2120315	220.473023	6986417.69	32.18436696	8.330148575	9
SNC0052-MAP-40X-E04-MEF-KO-4h	B01	0	1	DMSO	0	1	2	59	0.588500092	0.106419485	20.94970667	13.37946941	35.44067797	0.02057221	0.633549081	0.457914307	317	5550.91093	2065.188546	10019850.59	35.76779982	210.075332	0.969199393	0.693710875	0.195583596	4537.758225	2139.663414	50046280.64	46.70979956	552.9741901	150.0203854	5836154.978	25.36953923	8.270088715	9
SNC0052-MAP-40X-E04-MEF-KO-4h	C01	0	1	DMSO	0	1	3	84	0.552761317	0.100525234	16.44884791	12.68279316	36.22619048	0.021593374	0.667895585	0.409613051	218	5470.164115	1978.72759	10882413.32	35.05196141	231.3719157	0.966276861	0.67946865	0.412844037	3947.5678	1969.988642	49189101	49.39694853	556.8455056	188.7602347	6967796.165	29.91975911	7.138658228	9
SNC0052-MAP-40X-E04-MEF-KO-4h	D01	0	1	DMSO	0	1	4	83	0.603336879	0.113668807	23.6522642	18.19386712	35.40963855	0.017299634	0.673595522	0.616252909	250	5436.700415	2048.255218	10461089.56	36.86390009	219.0013306	0.971881701	0.697453284	0.348	4490.124905	2267.007875	56514670.24	50.08395695	535.5319636	154.5525155	6696710.392	26.02262671	8.418733673	9
SNC0052-MAP-40X-E04-MEF-KO-4h	E01	0	1	DMSO	0	1	5	90	0.61679929	0.120501619	16.25391425	10.75743926	37.72222222	0.018561787	0.697852025	0.618201581	252	6316.166067	2433.644574	11993522.29	37.98955575	219.8452204	0.963481166	0.681806245	0.388888889	4612.756662	2340.154685	52509155.7	50.84211879	561.1301321	158.9967163	6396878.341	26.79321973	8.330797456	9
SNC0052-MAP-40X-E04-MEF-KO-4h	F01	0	1	DMSO	0	1	6	61	0.575551483	0.112246151	26.73626119	23.45145741	36.73770492	0.016967707	0.635777008	0.5436969	220	5741.477955	2096.793901	12275218.45	36.28774146	242.8841094	0.96257106	0.668755152	0.286363636	4790.414703	2447.405944	64985154.91	50.97342586	573.9731981	174.6214646	7706513.618	27.31319645	8.527094196	9
SNC0052-MAP-40X-E04-MEF-KO-4h	G01	0	1	DMSO	0	1	7	74	0.514288584	0.120471295	20.92601036	13.33800421	43.98648649	0.031524516	0.653767964	0.642225465	268	6360.636837	2451.698291	11309141.77	37.39668694	210.7201594	0.962450341	0.691968994	0.294776119	4289.373277	2015.116106	49016233.76	46.88743569	595.5647493	223.7492558	6745189.989	32.81450761	7.3844085	9
SNC0052-MAP-40X-E04-MEF-KO-4h	H01	0	1	DMSO	0	1	8	98	0.608243938	0.1083287	16.6973853	10.56045351	35.5	0.020538279	0.64358615	0.51131085	291	6143.764376	2352.178913	11045505.32	36.90027611	212.7803231	0.965395978	0.680792475	0.35395189	4660.907742	2264.570731	49866251.03	48.70128455	599.7256532	206.4244053	6363943.213	31.69903653	7.882457574	9
SNC0052-MAP-40X-E04-MEF-KO-4h	I01	0	1	DMSO	0	1	9	123	0.507399128	0.119238348	18.29687164	14.9387033	31.99186992	0.021123889	0.700121141	0.548487741	280	6102.397484	2290.08553	12243954.69	37.12321753	227.4831588	0.969804365	0.686100361	0.478571429	4348.339323	2068.705951	49238493.86	47.44831506	623.5322687	246.4095489	6932992.579	36.86158561	7.198937801	9
SNC0052-MAP-40X-E04-MEF-KO-4h	J01	0	1	DMSO	0	1	10	113	0.579616163	0.101568903	13.82485711	9.513232505	31.42477876	0.019713225	0.656440876	0.508028609	243	6249.432747	2379.517929	12495530.91	37.63429799	227.1125951	0.961958114	0.680553949	0.526748971	4625.778517	2298.152232	54427919.57	50.09908134	603.8261823	216.49503	7173238.881	33.53642357	7.795341559	9
SNC0052-MAP-40X-E04-MEF-KO-4h	K01	0	1	DMSO	0	1	11	97	0.655919939	0.123998331	29.07096022	22.30407464	36.08247423	0.020143103	0.703638467	0.724944452	246	6149.918738	2293.13228	12951189.8	37.08154484	233.1803331	0.966568306	0.68550218	0.455284553	4891.67724	2381.374239	59094826.32	48.60428425	639.412212	273.095263	7667781.642	39.29070098	7.837012477	9
SNC0052-MAP-40X-E04-MEF-KO-4h	L01	0	1	DMSO	0	1	12	97	0.558169518	0.095107278	14.24090126	9.537629286	31.45360825	0.018756856	0.676649187	0.450510362	260	6174.084876	2256.354472	11437433.51	35.87491816	217.0822311	0.968535197	0.683270529	0.415384615	5030.51038	2543.599511	57146875.33	50.3131694	580.1525342	180.8239137	6527867.615	28.16266628	8.864130906	9
SNC0052-MAP-40X-E04-MEF-KO-4h	M01	0	1	DMSO	0	1	13	85	0.66444457	0.122996855	42.42747677	35.36858227	30.76470588	0.017750866	0.736025604	0.608471385	248	5815.884261	2215.548544	10531476.76	37.61755919	209.3539518	0.962537349	0.660430793	0.35483871	4884.908526	2684.371554	55422672.25	54.49183678	569.01599	169.2152434	6467702.048	27.80629117	8.682272999	9
SNC0052-MAP-40X-E04-MEF-KO-4h	N01	0	1	DMSO	0	1	14	93	0.595401062	0.096939561	16.03426533	9.583785201	31.1827957	0.01439489	0.6905392	0.446228393	258	5426.240707	2127.128851	11051008.29	38.31238859	231.1592338	0.959141804	0.660759107	0.379844961	4868.124058	2756.702202	58112375.57	56.50415589	562.3953113	167.9509781	6536134.624	27.74048219	8.736021379	9
SNC0052-MAP-40X-E04-MEF-KO-4h	O01	0	1	DMSO	0	1	15	80	0.580003578	0.107274571	18.02403282	11.61430308	37.7375	0.020716787	0.664928942	0.492567975	218	6503.79828	2506.431924	11780968.72	38.24238896	204.9268529	0.960933121	0.675154764	0.431192661	5343.725379	2679.516644	60965754.82	49.77605726	592.5439432	196.5721424	6811929.959	31.20491717	9.130408875	9
SNC0052-MAP-40X-E04-MEF-KO-4h	P01	0	1	DMSO	0	1	16	71	0.60991158	0.109732997	34.69508696	20.24185527	43.52112676	0.023687684	0.684370981	0.501437312	143	5906.955755	2137.092418	12690058.5	36.25507867	238.8091975	0.957468228	0.646492229	0.601398601	6526.210811	3451.921445	93228863.2	52.99116804	587.3895818	198.862162	8227926.594	32.1446428	11.13957224	9
SNC0052-MAP-40X-E04-MEF-KO-4h	A02	1	1	Paclitaxel	5	2	1	95	0.815066355	0.145329134	18.87244819	13.21525727	43.73684211	0.051554159	0.711985776	0.623641006	289	5506.791355	2266.611974	10944050.75	40.35222519	219.4310995	0.964944115	0.703605519	0.335640138	6577.3833	3874.121134	54910485.68	59.07848566	1520.510941	1028.597511	12108611.93	61.7987262	5.037341913	9
SNC0052-MAP-40X-E04-MEF-KO-4h	B02	1	1	Paclitaxel	5	2	2	103	0.670174706	0.150272591	10.62265059	6.321155196	44.58252427	0.036441529	0.740583443	0.635506034	229	5971.453091	2552.657584	11212424.66	42.36647498	211.1649864	0.954390616	0.681179368	0.458515284	8725.693575	5539.115165	66904195.28	63.3668118	1657.498392	1206.307595	13393836.03	66.62817676	6.491433707	9
SNC0052-MAP-40X-E04-MEF-KO-4h	C02	1	1	Paclitaxel	5	2	3	65	0.656224379	0.140122365	17.4320399	13.55701881	40.92307692	0.020282813	0.7537023	0.552790403	192	5907.763718	2427.51322	11854991.12	40.51886315	225.1817557	0.964906555	0.690344113	0.348958333	7331.175527	4462.925388	65331809.44	61.34751272	1386.66121	893.3525691	11914827.98	59.13457056	5.918267493	9
SNC0052-MAP-40X-E04-MEF-KO-4h	D02	1	1	Paclitaxel	5	2	4	99	0.65057615	0.158018006	12.39854246	8.201348494	38.73737374	0.022875645	0.729392615	0.635343685	224	5595.433283	2289.772296	10376164	40.63130688	206.1969807	0.958640864	0.675784838	0.455357143	7645.919554	4844.762755	59989615.04	63.069108	1216.862701	814.8916229	9514907.674	59.35186358	7.239284105	9
SNC0052-MAP-40X-E04-MEF-KO-4h	E02	1	1	Paclitaxel	5	2	5	59	0.600152181	0.132496986	10.08681283	6.223302787	41.45762712	0.027620653	0.688759512	0.464169352	210	5802.731195	2379.868566	11652114.56	40.77298285	225.6562899	0.965788373	0.684852367	0.295238095	7904.064666	5235.505373	65050760	66.50761154	1308.126044	859.1335557	10715433.65	61.85408422	6.832749747	9
SNC0052-MAP-40X-E04-MEF-KO-4h	F02	1	1	Paclitaxel	5	2	6	96	0.630006793	0.137289623	10.29193944	6.274214918	41.89583333	0.02675015	0.707838886	0.493992599	257	5858.534597	2313.848149	11418089.06	39.17887892	220.762283	0.961631223	0.684639051	0.385214008	7342.951234	4516.514112	61985836.15	61.32783827	1227.894517	754.12329	10083452.36	55.99257395	6.643444963	9
SNC0052-MAP-40X-E04-MEF-KO-4h	G02	1	1	Paclitaxel	5	2	7	99	0.73940411	0.15183638	9.931956336	5.746204719	40.28282828	0.028151791	0.690895831	0.650746132	207	5751.03077	2253.730737	11031186.23	38.85787224	209.7824155	0.964220209	0.692324741	0.483091787	7467.578863	4605.428954	60797882.83	62.02578089	1275.602608	763.8846477	10499410.33	54.91588227	6.622391444	9
SNC0052-MAP-40X-E04-MEF-KO-4h	H02	1	1	Paclitaxel	5	2	8	88	0.689216365	0.149616759	10.59441909	6.315926693	35.76136364	0.020938262	0.753035079	0.588383572	222	5895.556185	2275.107975	12383554.63	38.4765559	229.514088	0.964138241	0.687240641	0.40990991	7306.785265	4430.897748	64124473.29	60.63136385	1377.43233	853.2354442	12052638.65	58.39350086	5.893124393	9
SNC0052-MAP-40X-E04-MEF-KO-4h	I02	1	1	Paclitaxel	5	2	9	80	0.582065168	0.136304029	6.177043465	2.757032999	34.9	0.017691984	0.714093962	0.509444314	268	5548.718895	2177.660484	11243783.07	39.26492429	217.2794547	0.962581288	0.685660494	0.320895522	7484.049299	4615.707909	57059702.76	62.49017111	1278.502679	772.6296924	9702767.989	55.38316793	6.7384354	9
SNC0052-MAP-40X-E04-MEF-KO-4h	J02	1	1	Paclitaxel	5	2	10	107	0.668514961	0.134793454	8.753346444	4.989928334	39.00934579	0.02911052	0.711020077	0.61452411	267	5839.84778	2235.350134	11529870.87	37.94694936	216.7696019	0.961195791	0.686554815	0.4082397	7268.809836	4342.271166	57093486.64	59.59877534	1275.131797	761.0599083	9972690.936	53.12627908	6.601506967	9
SNC0052-MAP-40X-E04-MEF-KO-4h	K02	1	1	Paclitaxel	5	2	11	53	0.634699996	0.15685697	12.59023754	8.015291365	44.28301887	0.025391946	0.76589759	0.634430286	253	6398.187537	2468.546294	11977587.91	38.350752	206.9724249	0.966343189	0.691133887	0.221343874	9207.41309	5739.897496	62510731.31	62.48273979	1359.245015	844.3012234	8772827.798	56.94168427	7.769844008	9
SNC0052-MAP-40X-E04-MEF-KO-4h	L02	1	1	Paclitaxel	5	2	12	83	0.845046401	0.159518814	15.0496391	9.93975418	44.26506024	0.033082315	0.708212055	0.684578278	235	5547.37982	2220.8329	11692342.66	38.97724765	231.0312754	0.961075722	0.675363392	0.395744681	7078.255104	4308.513489	65531658.2	61.52823	1323.208384	809.6668184	12242644.49	56.53419101	6.087989446	9
SNC0052-MAP-40X-E04-MEF-KO-4h	M02	1	1	Paclitaxel	5	2	13	74	0.62528705	0.152318136	14.75688225	10.42710017	45.77027027	0.035757082	0.73279739	0.568843696	249	5470.83582	2393.539153	10663238.14	43.72214272	215.9180623	0.964127903	0.683118985	0.301204819	8125.705415	5422.859808	60439775.42	66.17080742	1398.652412	1079.855314	10033088.28	69.54467022	6.829005699	9
SNC0052-MAP-40X-E04-MEF-KO-4h	N02	1	1	Paclitaxel	5	2	14	39	0.609724559	0.180901203	10.58943462	6.850890649	37.84615385	0.041089508	0.780307984	0.849213351	218	5684.727452	2449.053755	10988335.06	42.80832185	217.0331884	0.963639719	0.665737575	0.183486239	8771.341964	5966.202	63151557.29	67.60348287	1686.115056	1385.39796	11434664.97	75.35034559	6.334034844	9
SNC0052-MAP-40X-E04-MEF-KO-4h	O02	1	1	Paclitaxel	5	2	15	65	0.582066364	0.147196516	12.26794275	7.782686001	41.44615385	0.019530904	0.735309295	0.658332421	223	6224.601297	2539.858096	13373303.13	40.35906546	234.7399672	0.964079114	0.681698849	0.33632287	8533.753081	5236.807692	71200026.09	61.35151838	1525.68763	975.5080605	12581010.9	60.23571881	6.383783984	9
SNC0052-MAP-40X-E04-MEF-KO-4h	P02	1	1	Paclitaxel	5	2	16	52	0.695552637	0.135827235	8.975904616	3.709372592	34.55769231	0.023264382	0.674295485	0.584441838	161	5845.866249	2372.13863	11806954.37	39.52367617	225.2731474	0.953320241	0.668500852	0.329192547	9624.267094	6064.647673	77642310.21	63.87529131	1643.207308	1150.290433	13287265.16	65.72321581	6.809527623	9
SNC0052-MAP-40X-E04-MEF-KO-4h	A03	2		Parthenolide	1.7	3	1	79	0.590553449	0.141458103	13.44676458	8.880562141	48.06329114	0.031848105	0.685435837	0.513873182	265	5862.625791	2491.34197	11325872	41.57625069	220.3988328	0.959797166	0.674798072	0.313207547	7295.973101	4617.248913	55023541.55	62.96013817	1347.684436	818.4760402	10192081.83	57.25254204	6.163885083	9
SNC0052-MAP-40X-E04-MEF-KO-4h	B03	2		Parthenolide	3.3	3	2	12	0.646394052	0.160650772	8.758761158	5.190698852	42.08333333	0.033055175	0.798536279	0.609611028	184	5364.558082	2176.498315	10277345.46	39.93798642	211.2375148	0.960986111	0.67682576	0.070652174	8342.298918	5187.069991	59066703.93	62.01047692	1419.606219	804.4327842	9709477.984	51.60546667	6.699911529	9
SNC0052-MAP-40X-E04-MEF-KO-4h	C03	2		Parthenolide	6.6	3	3	14	0.529041349	0.147932953	17.0436796	13.36337733	53.92857143	0.023486413	0.729691154	0.514628215	179	5811.107981	2443.73969	10564139.37	41.75357058	196.5354732	0.95026542	0.643256407	0.083798883	9169.529882	5609.447292	50715634.98	59.8959646	1281.103616	701.4718899	7195470.453	51.60095128	7.65435507	9
SNC0052-MAP-40X-E04-MEF-KO-4h	D03	2		Parthenolide	12.4	3	4	23	0.64330736	0.103094197	8.839930451	4.988722962	45.04347826	0.025617732	0.648273969	0.326535765	161	4939.945396	2268.909702	6760111.174	43.77391028	141.379371	0.943115606	0.648734359	0.142857143	8875.993607	6275.792085	33690121.4	71.78128194	1035.663904	584.287393	4068766.093	48.4820599	9.445605309	9
SNC0052-MAP-40X-E04-MEF-KO-4h	E03	2		Parthenolide	25	3	5	61	0.710863422	0.136491131	8.009244505	4.488250932	37.36065574	0.030240396	0.727935298	0.579990112	181	5571.586891	2773.220018	5697562.387	48.55648336	109.9484355	0.971575132	0.737011305	0.348066298	10470.97021	8423.949219	36605115.02	81.78709131	903.8178427	533.6782243	3532361.006	47.37577276	13.38181928	9
SNC0052-MAP-40X-E04-MEF-KO-4h	F03	2		Parthenolide	50	3	6	34	0.572667063	0.134260831	11.89306019	7.5206543	54.94117647	0.074544274	0.71526941	0.4912314	182	5223.76131	2339.035441	3303519.346	43.21023406	67.43804632	0.981587895	0.757735614	0.203296703	9661.712766	8582.303426	21327919.93	89.11619618	665.6705092	329.4404358	1477172.401	39.15072835	15.2654975	9
SNC0052-MAP-40X-E04-MEF-KO-4h	G03	2		IBZ37	1.7	3	7	108	0.719022389	0.15164604	15.49618696	10.50359348	43.23148148	0.032923426	0.709583177	0.762367081	209	6494.759963	2632.235613	12449185.93	40.14542312	216.2464124	0.962130347	0.686477828	0.550239234	7883.424495	4927.543706	69281508.6	62.31076364	1367.346906	819.1642758	12241734.17	56.13663608	6.443703376	9
SNC0052-MAP-40X-E04-MEF-KO-4h	H03	2		IBZ37	3.3	3	8	73	0.611158866	0.137043685	12.96316554	8.610278946	37.42465753	0.025242372	0.743193155	0.548273654	255	5978.82799	2479.446025	12060981.55	40.59023599	229.8231892	0.964197358	0.688350444	0.301960784	7149.577427	4431.504814	61925401.1	61.99658541	1419.780395	878.779244	12293538.15	58.80352303	5.514886262	9
SNC0052-MAP-40X-E04-MEF-KO-4h	I03	2		IBZ37	6.6	3	9	89	0.708247127	0.148681688	15.19038808	10.27444983	40.93258427	0.021816773	0.746360665	0.605589299	238	5404.085601	2282.975223	11092540.45	41.96769988	225.6303576	0.960756116	0.67729387	0.378151261	6606.958389	4324.449002	62802481.12	65.16067573	1168.010734	762.3687275	10736115.66	58.85869657	6.409415496	9
SNC0052-MAP-40X-E04-MEF-KO-4h	J03	2		IBZ37	12.4	3	10	64	0.762531868	0.16562917	12.94758032	7.676408853	46.65625	0.050263453	0.721125992	0.727085444	234	5336.231964	2195.371457	11014223.99	41.37202725	228.0142669	0.953134237	0.664639427	0.277777778	6726.659182	4368.465292	60340512.29	64.93889565	1064.513226	644.5766063	9527955.876	54.27173297	6.967843308	9
SNC0052-MAP-40X-E04-MEF-KO-4h	K03	2		IBZ37	25	3	11	103	0.716651472	0.111668688	10.15922101	6.383979919	30.46601942	0.015494489	0.712410075	0.478258538	247	5886.953769	2284.979621	11638435.9	38.51814749	219.4411037	0.960333165	0.676718374	0.449392713	6964.832561	4374.01318	64010572.72	63.08895157	1180.669164	716.8750367	10419358.93	56.52637193	6.541297477	9
SNC0052-MAP-40X-E04-MEF-KO-4h	L03	2		IBZ37	50	3	12	61	0.693996371	0.146117856	13.6057076	9.76876928	44.06557377	0.030336128	0.755738766	0.574983339	275	5504.190684	2230.356417	10456736.36	39.40276579	210.4048918	0.965943297	0.677594062	0.250909091	6696.821003	4356.700943	51265269.42	64.85438174	1155.292797	723.0487111	8931840.411	55.41691749	6.563808206	9
SNC0052-MAP-40X-E04-MEF-KO-4h	M03	2		IBZ36	1.7	3	13	86	0.764077061	0.140801038	15.03994052	10.76893251	42.18604651	0.025552786	0.701579537	0.666587759	251	5627.026414	2413.410409	11641416.94	43.11747152	227.704664	0.959319078	0.690811328	0.35059761	8032.416426	5230.475824	65738625.46	64.97074377	1265.41584	915.6287343	9540853.944	64.05621903	7.664394934	9
SNC0052-MAP-40X-E04-MEF-KO-4h	N03	2		IBZ36	3.3	3	14	38	0.790246688	0.18280217	14.01525486	9.123590761	61.73684211	0.048119972	0.76481582	0.952218159	213	5010.954371	2215.253572	9703226.667	43.95410272	207.6327506	0.961293342	0.67810214	0.178403756	8855.163029	6180.612731	60613923.09	69.76001144	1510.460387	1243.846377	10123473.27	75.38788591	7.170987006	9
SNC0052-MAP-40X-E04-MEF-KO-4h	O03	2		IBZ36	6.6	3	15	117	0.682291567	0.15984576	11.33243099	7.551016861	42.88034188	0.020715623	0.695023389	0.700736047	206	6187.444422	2368.200457	11549686.74	38.0389549	206.9646668	0.949912266	0.655379561	0.572815534	10357.072	6308.809376	74467288.17	61.05374666	1658.098532	1144.95399	11792396.82	64.3847752	7.8293519	9
SNC0052-MAP-40X-E04-MEF-KO-4h	P03	2		IBZ36	12.4	3	16	100	0.623876427	0.116555411	13.2910699	8.981417211	33.77	0.019343018	0.678323015	0.531516949	174	6187.080236	2511.587332	11145454.9	40.19697674	205.4975923	0.947715863	0.649030893	0.603448276	7634.505546	3978.069385	77261981.49	51.83313167	792.7330067	342.382821	8013160.833	38.63610847	10.59643117	9
SNC0052-MAP-40X-E04-MEF-KO-4h	A04	2		IBZ36	25	4	1	108	0.714807172	0.162845038	12.2059717	7.98162718	45.0462963	0.031790657	0.759322509	0.621052236	246	5540.301019	2340.086212	10751163.83	41.10563684	216.9443684	0.949190703	0.662749735	0.459349593	7433.164282	4488.793791	56348398.42	59.66722089	1056.981784	622.7302305	8405184.5	51.50716148	8.039212798	9
SNC0052-MAP-40X-E04-MEF-KO-4h	B04	2		IBZ36	50	4	2	44	0.694457851	0.145671406	17.63754866	13.819905	40.47727273	0.029241784	0.705435717	0.696397113	229	5303.585068	2097.376767	10687382.86	38.84402579	228.9014682	0.965096746	0.693355989	0.200873362	6943.414392	4220.372519	59761588.98	60.66393274	960.7488166	568.0234741	8514704.354	52.07695459	8.188201359	9
SNC0052-MAP-40X-E04-MEF-KO-4h	C04	2		IBZ35	1.7	4	3	41	0.720768756	0.152753391	10.02855176	6.427977486	35.95121951	0.021701603	0.719537559	0.693133008	192	5586.45588	2273.446869	11953830.03	40.51106613	228.7478207	0.954604715	0.660667251	0.234375	7575.012507	4627.302241	70066915.03	61.06939234	1392.174691	892.1116129	12962217.13	59.59154025	6.316473628	9
SNC0052-MAP-40X-E04-MEF-KO-4h	D04	2		IBZ35	3.3	4	4	42	0.599615379	0.157786367	17.40804693	12.26184751	45.26190476	0.032482566	0.752307244	0.565133853	199	5780.760845	2343.421972	11343817.2	40.22185741	221.526091	0.968093342	0.69561643	0.231155779	8269.178324	5128.495459	70106413.92	61.2881154	1291.408167	859.8441279	10635121.47	61.21477893	7.111400119	9
SNC0052-MAP-40X-E04-MEF-KO-4h	E04	2		IBZ35	6.6	4	5	77	0.657789251	0.144642572	15.71067949	10.06422753	42.64935065	0.031105603	0.716008646	0.564460136	200	5796.908868	2375.021979	11680923.54	40.42479444	227.0973783	0.961175912	0.674551507	0.4	6998.354503	4429.151322	68602981.73	63.48439247	1095.413915	652.0684732	10632308.08	54.03957849	7.136175929	9
SNC0052-MAP-40X-E04-MEF-KO-4h	F04	2		IBZ35	12.4	4	6	60	0.614401993	0.137960438	18.27933839	13.6776281	45.96666667	0.030631365	0.743164071	0.476126512	196	5950.841453	2423.142183	12055798.8	40.21851185	227.755267	0.971552955	0.697355982	0.346938776	7454.99224	4805.048324	65527416.38	64.95947447	1151.522764	739.0791231	9929224.643	57.90456425	7.12816716	9
SNC0052-MAP-40X-E04-MEF-KO-4h	G04	2		IBZ35	25	4	7	94	0.638067797	0.148268614	13.5840414	8.050497553	41.24468085	0.029703248	0.724166501	0.56175958	220	6535.117074	2496.827006	12018632.31	38.53974663	211.3655655	0.954281071	0.671175253	0.445454545	7324.884247	4491.492914	56493142.08	61.38413052	1228.742758	770.4248296	9936669.432	58.47019857	6.751567231	9
SNC0052-MAP-40X-E04-MEF-KO-4h	H04	2		IBZ35	50	4	8	129	0.678732471	0.122153154	11.01047347	6.807738107	36.60465116	0.025283309	0.665521231	0.548787066	238	6569.365915	2769.857952	12068662.64	41.49730627	216.5756191	0.959744279	0.68742147	0.579831933	6719.491421	4147.365779	57800820.37	62.49543521	1222.611956	786.8973954	10552204.92	59.06278617	6.159457455	9
SNC0052-MAP-40X-E04-MEF-KO-4h	I04	2		Paclitaxel	1.7	4	9	79	0.699357251	0.151779079	10.28253889	5.851864996	42.98734177	0.027987155	0.731814846	0.553277784	230	6131.70314	2388.472946	13013058.46	38.89829406	230.4791982	0.958472371	0.68616979	0.360869565	7192.994413	4534.462422	64203297.27	63.84521946	1228.895614	714.8979406	11060852.37	54.5209406	6.56868295	9
SNC0052-MAP-40X-E04-MEF-KO-4h	J04	2		Paclitaxel	3.3	4	10	143	0.753717937	0.138639852	10.98765705	6.95429034	34.55244755	0.022886369	0.704612838	0.617172701	236	6447.14654	2750.401705	13991037.11	42.21681224	239.9235433	0.953964556	0.678979031	0.627118644	6994.37316	4621.452062	60868124.75	66.30470462	1452.452833	902.189736	12780944.1	58.94965578	5.476363585	9
SNC0052-MAP-40X-E04-MEF-KO-4h	K04	2		Paclitaxel	6.6	4	11	122	0.815418468	0.141108919	15.00618624	10.45648244	33.06557377	0.02358453	0.744355508	0.603057989	224	6531.203428	2638.80996	12276314.94	39.98932933	209.4108448	0.956816957	0.689939525	0.584821429	7974.083616	5393.546249	58592386.11	68.14273744	1404.201374	877.1876028	10569158.83	59.50284177	6.305533043	9
SNC0052-MAP-40X-E04-MEF-KO-4h	L04	2		Paclitaxel	12.4	4	12	159	0.758611652	0.135302719	12.81596739	8.956596091	31.34591195	0.021662723	0.750748904	0.595881963	236	6628.57583	2835.544153	13248431.41	42.13268677	233.7621204	0.958508651	0.684521917	0.703389831	7826.985792	5381.850102	64404092	68.34417196	1433.707952	845.5804327	12151170.28	56.18594396	6.040774751	9
SNC0052-MAP-40X-E04-MEF-KO-4h	M04	2		Paclitaxel	25	4	13	53	0.62652298	0.135374797	9.575353953	5.924967213	40.60377358	0.020564458	0.727187836	0.606476039	221	5363.026958	2245.240257	11074687.92	41.58719955	225.1981307	0.967973925	0.684910105	0.244343891	8956.587702	6497.65788	70049086.07	72.5496151	1777.684157	1229.38586	13230459.26	64.95681016	6.099646957	9
SNC0052-MAP-40X-E04-MEF-KO-4h	N04	2		Paclitaxel	50	4	14	68	0.673507128	0.146175017	15.50151164	10.14207369	43.41176471	0.028663996	0.754504577	0.597141092	238	5548.187129	2273.72516	10675374.24	40.44948704	215.3349051	0.960569554	0.680171069	0.289915966	7122.190916	5042.437528	57732758.84	70.10979137	1520.99494	970.8789926	12812549.25	59.96391227	5.46044229	9
SNC0052-MAP-40X-E04-MEF-KO-4h	O04	2		Parthenolide	1.7	4	15	58	0.741150101	0.166866793	9.530321656	6.010471332	37.70689655	0.025689082	0.679310972	0.86408985	176	6155.117827	2510.550922	11736502.82	41.01149739	205.2813069	0.964011593	0.683589846	0.363636364	10461.20591	6620.574483	73489064.19	63.43319681	2283.505939	1487.523066	15867165.44	64.09160642	5.59902851	9
SNC0052-MAP-40X-E04-MEF-KO-4h	P04	2		Parthenolide	3.3	4	16	49	0.663733565	0.150975983	13.7797228	9.237035764	50.57142857	0.036125162	0.68489126	0.961383821	162	6233.879764	2447.856951	10931808.81	39.01539385	200.0229003	0.95679683	0.657974614	0.320987654	11931.58876	7331.176181	76140135.86	60.93375738	2518.857434	1590.255538	15731462.9	61.35358678	5.459265159	9
SNC0052-MAP-40X-E04-MEF-KO-4h	A05	2		Parthenolide	6.6	5	1	29	0.757886969	0.149974433	18.56635692	13.42544346	42.65517241	0.024002192	0.777229519	0.568502904	201	5338.969558	2352.702781	10061226.54	43.40699463	202.4635008	0.940255574	0.631123547	0.144278607	8564.158809	5594.463932	45662184.12	65.81800705	1385.73635	843.916578	7075003.458	56.86278115	6.818848381	9
SNC0052-MAP-40X-E04-MEF-KO-4h	B05	2		Parthenolide	12.4	5	2	17	0.742541634	0.123413324	9.648764211	6.222211214	43.82352941	0.034992152	0.65690204	0.473167086	159	4448.206061	2079.630144	5162886.289	44.03530794	120.7811675	0.958335163	0.700563518	0.106918239	8867.473232	6693.923699	35802179.76	76.81480151	924.7292179	481.6249991	3675354.969	45.2337187	10.13593531	9
SNC0052-MAP-40X-E04-MEF-KO-4h	C05	2		Parthenolide	25	5	3	23	0.52329199	0.13824935	12.98351481	8.288065755	71.60869565	0.059185012	0.681646863	0.481194184	196	5603.47317	2770.456469	5181355.99	47.92293977	98.01569071	0.973749575	0.718324775	0.12755102	9739.130542	7702.546199	27798539.99	79.30902594	965.9404981	565.0307274	2634968.893	49.95863228	11.21156014	9
SNC0052-MAP-40X-E04-MEF-KO-4h	D05	2		Parthenolide	50	5	4	11	0.52524051	0.099770699	3.184735374	0.244737365	49.27272727	0.06415417	0.57453906	0.340295722	159	5324.09932	2342.985784	3497224.843	42.46638283	70.52306174	0.977920764	0.742910814	0.100628931	11965.12641	10699.61755	28231763.19	89.7201294	777.8946529	455.5817867	1882217.138	48.46775954	16.75756651	9
SNC0052-MAP-40X-E04-MEF-KO-4h	E05	2		IBZ37	1.7	5	5	45	0.700186862	0.151306511	21.67286192	16.74708079	45.31111111	0.027282842	0.718036305	0.510030315	265	5246.543039	1981.301843	11195583.82	37.85589585	228.4783429	0.964406718	0.696600045	0.173584906	6436.881953	4001.379683	55013645.92	62.03726131	969.3221769	538.4709896	8439230.94	50.87596089	7.200172845	9
SNC0052-MAP-40X-E04-MEF-KO-4h	F05	2		IBZ37	3.3	5	6	103	0.724752793	0.152703906	21.57244615	17.06096369	44.59223301	0.023994698	0.722274873	0.723368616	203	5932.52048	2418.024887	12586336.79	40.56686226	237.3883557	0.956632598	0.683577596	0.532019704	7621.873287	4907.257759	72778144.54	65.10480382	1125.242768	688.6516976	10821830.65	55.31327203	7.620167576	9
SNC0052-MAP-40X-E04-MEF-KO-4h	G05	2		IBZ37	6.6	5	7	51	0.670634959	0.154393171	20.69194285	16.28136465	41.70588235	0.029508314	0.762881559	0.663852583	217	6157.814306	2455.935561	12916345.7	37.65778237	232.7436687	0.966332374	0.695460653	0.262672811	7510.838524	4533.683378	73181680.82	59.78054087	1208.814647	670.4693727	11649203.33	50.61875055	6.732773572	9
SNC0052-MAP-40X-E04-MEF-KO-4h	H05	2		IBZ37	12.4	5	8	114	0.580983821	0.139516544	12.8986189	8.482720573	49.65789474	0.029935706	0.697918065	0.495645179	225	5987.618795	2339.83439	12148244.93	38.72907745	228.8877523	0.963679104	0.686544062	0.533333333	7156.835289	4391.509033	65787305.28	61.61176911	1179.375957	710.1867776	11026517.87	54.02168957	6.805599477	9
SNC0052-MAP-40X-E04-MEF-KO-4h	I05	2		IBZ37	25	5	9	68	0.704112822	0.143475722	13.19217677	7.492508489	43.58823529	0.026360784	0.72569919	0.572301057	241	6542.400673	2626.235275	12927025.98	39.97517332	220.5200023	0.962764553	0.688619201	0.286307054	7440.637619	4653.309432	63316755.8	63.04214943	1226.453005	749.0041465	10408491.75	56.09993226	6.920810215	9
SNC0052-MAP-40X-E04-MEF-KO-4h	J05	2		IBZ37	50	5	10	53	0.626161883	0.13456314	18.96780665	13.30591875	40.64150943	0.030210153	0.725978399	0.529711919	217	6652.749274	2667.34607	12974129.2	39.5569529	223.0900478	0.965791771	0.678977719	0.304147465	8000.126389	5226.759007	67176796.55	65.2670129	1337.620355	835.692236	11291793.88	59.08391343	6.541128606	9
SNC0052-MAP-40X-E04-MEF-KO-4h	K05	2		IBZ36	1.7	5	11	86	0.632854278	0.14409717	18.87287056	13.6388287	40.05813953	0.024883601	0.732811355	0.676901876	241	5976.345132	2480.485998	11374096.9	40.99907032	211.3942784	0.965820324	0.698331508	0.369294606	7323.432251	4631.835357	54750251.84	63.60256011	1429.622395	961.9224241	10601461.62	62.60020838	5.971908006	9
SNC0052-MAP-40X-E04-MEF-KO-4h	L05	2		IBZ36	3.3	5	12	125	0.723126799	0.128637297	11.02361162	6.427762465	34.64	0.020874603	0.711839477	0.577200161	222	6266.66884	2616.331072	12010050.11	41.8105366	216.3895665	0.951299533	0.674100997	0.603603604	7809.172117	5076.745188	60179737.82	65.23516872	1402.937254	1032.623038	11073964.33	67.56377108	6.310345294	9
SNC0052-MAP-40X-E04-MEF-KO-4h	M05	2		IBZ36	6.6	5	13	96	0.703663261	0.170159299	11.50481126	7.254095539	39.96875	0.040998539	0.753615971	0.716364611	260	5077.742225	2147.079468	10027277.54	41.81292292	221.9032144	0.958597117	0.680760401	0.369230769	7387.572919	4877.243568	55936914.09	65.01777843	1124.152355	827.6670814	8773645.438	62.54963373	7.758365304	9
SNC0052-MAP-40X-E04-MEF-KO-4h	N05	2		IBZ36	12.4	5	14	26	0.718106896	0.178762957	11.5797255	7.2683199	52.61538462	0.045420434	0.789325787	0.767021734	191	4929.667019	2145.053752	9770409.843	43.60275356	215.7406748	0.962382232	0.674524764	0.136125654	8719.198402	5923.95312	72546405.71	66.91040021	1237.977659	977.7564851	9560678.173	68.0514195	8.309411896	9
SNC0052-MAP-40X-E04-MEF-KO-4h	O05	2		IBZ36	25	5	15	47	0.586215042	0.135551381	7.638480836	3.700407634	37.17021277	0.025798032	0.667558781	0.587397385	238	6054.498081	2348.754616	11320212.62	37.28489989	212.2954305	0.971657471	0.698976681	0.201680672	8168.606274	4900.119775	60319784.38	59.58097132	1241.825785	821.6160856	9394401.097	57.88216094	7.905698622	9
SNC0052-MAP-40X-E04-MEF-KO-4h	P05	2		IBZ36	50	5	16	78	0.663271407	0.134154231	9.95894258	5.686306915	35.92307692	0.02869102	0.70578339	0.519373539	179	5830.379263	2382.368726	11172398.31	40.98039984	212.6477245	0.953707343	0.670338175	0.452513966	8347.207378	5222.373593	66955132.49	62.16427607	1194.267916	804.4853652	9484330.793	59.44400658	8.301477311	9
SNC0052-MAP-40X-E04-MEF-KO-4h	A06	2		IBZ35	1.7	6	1	96	0.724560351	0.154994663	14.03835879	10.32201435	39.35416667	0.02586234	0.739129313	0.808360118	249	5759.635155	2428.702522	11855124.22	41.33899994	227.2962536	0.962962594	0.683273904	0.389558233	6897.654361	4274.971773	60600222.87	62.35124806	1277.431001	805.6007332	11050060.46	59.4466409	6.062921982	9
SNC0052-MAP-40X-E04-MEF-KO-4h	B06	2		IBZ35	3.3	6	2	60	0.652626473	0.142082299	11.95421255	5.811532344	37.21666667	0.02328451	0.723667513	0.588116173	234	5504.002344	2381.359688	11019026.74	42.94166108	221.0061215	0.963944724	0.68883262	0.282051282	7081.517313	4555.570076	57992890.87	64.49966011	1481.990079	992.2342184	12115615.22	62.45917017	5.458762304	9
SNC0052-MAP-40X-E04-MEF-KO-4h	C06	2		IBZ35	6.6	6	3	43	0.851420883	0.157311987	13.59771828	9.67314856	48.76744186	0.032148489	0.767224357	0.658207526	226	5601.63507	2299.525538	11290072.96	40.66671745	220.2506107	0.956475559	0.672814678	0.190265487	7771.733958	4851.278565	64955541.6	61.76384977	1195.17732	762.4921121	9738266.097	57.7027173	7.150163665	9
SNC0052-MAP-40X-E04-MEF-KO-4h	D06	2		IBZ35	12.4	6	4	106	0.859594749	0.147942101	11.6665512	7.173554182	41.52830189	0.037662075	0.692509096	0.785001516	248	5708.830269	2377.902486	11339801.98	41.64383746	213.0218604	0.958817775	0.676430124	0.451612903	7621.875009	4803.272997	62167567.06	63.76056496	1357.865482	977.0925731	11412595.04	66.75137608	6.556416646	9
SNC0052-MAP-40X-E04-MEF-KO-4h	E06	2		IBZ35	25	6	5	109	0.733665794	0.141583902	10.98945593	6.991100935	37.72477064	0.023988629	0.716704264	0.672429683	246	6339.671474	2573.726858	11755811.06	39.95929172	218.3198243	0.957692247	0.684240367	0.479674797	7261.289813	4538.922094	62126003.36	62.46900777	1115.961272	685.6794483	9731635.187	55.58186142	7.329012876	9
SNC0052-MAP-40X-E04-MEF-KO-4h	F06	2		IBZ35	50	6	6	43	0.738159058	0.168398647	16.49290851	11.6819542	48.02325581	0.046301624	0.818035562	0.554259036	237	5791.201581	2283.364535	11843976.89	38.75929349	227.5380109	0.963634561	0.681883888	0.194092827	7214.710237	4377.652865	65574399.51	60.24631937	985.8829449	592.4428423	9073638.203	52.28763946	8.319875521	9
SNC0052-MAP-40X-E04-MEF-KO-4h	G06	2		Paclitaxel	1.7	6	7	50	0.604215117	0.150724776	17.40646357	13.41617404	42.94	0.029690663	0.767936627	0.522359519	211	6186.62324	2308.081616	12456704.72	36.0364065	221.044722	0.964352813	0.683605739	0.274881517	7686.493448	4697.223815	68949176.97	59.74414907	1150.791225	622.552798	10478359.61	48.49353889	7.118863564	9
SNC0052-MAP-40X-E04-MEF-KO-4h	H06	2		Paclitaxel	3.3	6	8	61	0.576206928	0.144637352	12.36624901	8.221304329	40.78688525	0.027223253	0.758555279	0.520211912	215	6245.621369	2492.025318	12887670.87	39.88266032	230.3177388	0.96864529	0.70418015	0.325581395	7463.568821	4736.471376	67737407.88	65.12792955	1405.385838	822.2596882	12710629.57	56.03697679	5.751907177	9
SNC0052-MAP-40X-E04-MEF-KO-4h	I06	2		Paclitaxel	6.6	6	9	114	0.7330113	0.14621381	8.942424483	4.599519693	38.33333333	0.022409257	0.729772089	0.682069695	241	6451.897697	2668.376145	12537353.98	40.30504959	220.7145614	0.954579101	0.681383671	0.485477178	7376.71506	5000.47674	59101365.8	67.46611872	1352.558989	810.5602354	10672325.42	56.83313333	6.050774176	9
SNC0052-MAP-40X-E04-MEF-KO-4h	J06	2		Paclitaxel	12.4	6	10	55	0.625623519	0.133305136	15.15339428	10.8263879	42.25454545	0.021688438	0.713438567	0.566399413	228	5537.838413	2118.203942	12226075.01	37.23491663	250.710741	0.968235624	0.695742703	0.254385965	6151.401793	4003.253032	59729338.18	64.9238228	1213.871401	656.3664189	11513610.23	50.06289515	5.65499826	9
SNC0052-MAP-40X-E04-MEF-KO-4h	K06	2		Paclitaxel	25	6	11	158	0.748717441	0.147347341	10.70904516	6.85394323	39.05063291	0.02110768	0.715702961	0.592135245	189	6122.367793	2435.410707	14092063.61	40.41498742	246.0772629	0.954515179	0.678139881	0.867724868	7901.481992	5347.072302	72477921.8	67.66131033	1435.018701	805.6770898	13104348.53	54.05639564	6.05036587	9
SNC0052-MAP-40X-E04-MEF-KO-4h	L06	2		Paclitaxel	50	6	12	119	0.656106286	0.142189144	14.00363455	9.211794087	42.14285714	0.0211911	0.706337354	0.645688525	232	5898.808867	2365.374349	11575414.62	39.62602523	216.6869337	0.953821099	0.669955792	0.517241379	7307.873137	4830.254205	60896863.93	65.17193493	1450.720576	782.2857379	12281582.91	50.67853361	5.648510646	9
SNC0052-MAP-40X-E04-MEF-KO-4h	A09	0	1	DMSO	0	9	1	46	0.549546878	0.125602081	25.19725915	18.77035187	33.43478261	0.014499246	0.726477957	0.552764295	191	6065.434331	2328.080407	11648227.18	37.43547948	220.2696932	0.964133762	0.676840195	0.298429319	5344.427658	2788.290386	66029406.47	52.29716918	594.3686059	213.3020116	7237512.372	32.78806203	9.162209444	9
SNC0052-MAP-40X-E04-MEF-KO-4h	B09	0	1	DMSO	0	9	2	37	0.539102322	0.128165757	18.70713562	15.48407699	34.24324324	0.020023622	0.678984134	0.638968973	172	5931.546833	2356.959045	10547775.05	38.70984324	210.125028	0.963686461	0.679816667	0.261627907	4936.426325	2753.132885	57730349.7	55.5727507	557.9136136	161.5574956	6676633.459	27.16533326	8.888990719	9
SNC0052-MAP-40X-E04-MEF-KO-4h	C09	0	1	DMSO	0	9	3	62	0.488780812	0.11625692	16.25837946	12.03318261	36.56451613	0.019852497	0.68437044	0.499834927	196	6114.311462	2292.020899	11740052.59	36.76811391	219.0117542	0.971754518	0.695739213	0.362244898	4794.448803	2548.360884	63788065.88	53.11053477	539.9999462	146.5950362	7128312.612	25.47657926	8.954975835	9
SNC0052-MAP-40X-E04-MEF-KO-4h	D09	0	1	DMSO	0	9	4	80	0.617727426	0.110308923	12.48549669	6.870190921	39.9	0.02492561	0.649457713	0.559246764	225	6019.089304	2386.001981	11634212.72	38.47548555	224.4130895	0.959997992	0.664979863	0.404444444	4824.879551	2490.571276	62102336.48	50.8236598	572.0556128	177.7116461	7211369.88	28.67688535	8.54909931	9
SNC0052-MAP-40X-E04-MEF-KO-4h	E09	0	1	DMSO	0	9	5	69	0.669863528	0.127368147	21.99466999	16.73918598	45.15942029	0.019584782	0.683712671	0.713078292	179	5748.139285	2091.780225	12266023.93	36.11284483	236.6610646	0.955644189	0.654711304	0.458100559	5252.612447	2759.105067	75390704.87	52.75701909	558.2062563	180.8179452	8348103.017	29.52311427	9.612099982	9
SNC0052-MAP-40X-E04-MEF-KO-4h	F09	0	1	DMSO	0	9	6	137	0.704812516	0.128155459	20.46639733	15.64364724	33.45985401	0.016871652	0.736117316	0.671325017	231	6421.395994	2488.81724	12354342.71	37.91479537	227.3713892	0.96559438	0.68645196	0.683982684	4942.421456	2720.947942	60053302.84	55.13295953	554.1686403	172.3963331	6865220.286	29.01939411	9.007318215	9
SNC0052-MAP-40X-E04-MEF-KO-4h	G09	0	1	DMSO	0	9	7	66	0.637346616	0.120745965	24.26438081	18.56316342	35.34848485	0.017787909	0.69709798	0.622976244	202	6078.801365	2155.887971	12151699.66	34.56640929	232.3777531	0.962973362	0.67708058	0.366336634	5094.37217	2493.653084	73587985.88	48.82807438	549.6017378	158.7090669	8061559.787	26.331045	9.421076798	9
SNC0052-MAP-40X-E04-MEF-KO-4h	H09	0	1	DMSO	0	9	8	113	0.566487438	0.121240856	23.28804108	17.43876576	37.37168142	0.020416155	0.67933738	0.497898471	226	6501.762999	2564.385221	11840892.9	38.78030885	210.8810674	0.962390269	0.674067077	0.592920354	4912.406039	2545.826611	60185229.07	51.57141973	593.8452397	251.3752159	7223233.482	30.80264205	8.721256097	9
SNC0052-MAP-40X-E04-MEF-KO-4h	I09	0	1	DMSO	0	9	9	76	0.579947811	0.100242115	12.7034391	8.733856918	36.56578947	0.015444182	0.667918378	0.547866348	185	5788.651469	2134.656764	12148719.64	36.56653482	230.8322379	0.960789865	0.669215826	0.454054054	4899.674276	2578.221194	66100218.85	52.65098132	572.7026502	178.1107339	7819038.595	28.5577334	8.823093104	9
SNC0052-MAP-40X-E04-MEF-KO-4h	J09	0	1	DMSO	0	9	10	57	0.55532816	0.106236412	14.2431353	10.09936457	34.89473684	0.015062649	0.677849935	0.511158189	229	6200.794484	2219.762047	12730040.34	35.63432838	230.3090348	0.962691972	0.67738331	0.301310044	5480.141986	2813.986421	65701246.25	50.90798083	558.5860245	157.3375398	6595855.751	26.26301518	9.917014248	9
SNC0052-MAP-40X-E04-MEF-KO-4h	K09	0	1	DMSO	0	9	11	71	0.523265672	0.096939377	11.00715017	6.714940048	39.67605634	0.033001615	0.634928831	0.460281356	199	6903.185372	2733.942939	11683168.35	39.26783396	201.4686525	0.958509649	0.664309739	0.467336683	5579.333808	2907.232369	61559350.51	52.06645973	643.0540134	266.809641	7151687.653	37.4743548	9.004048515	9
SNC0052-MAP-40X-E04-MEF-KO-4h	L09	0	1	DMSO	0	9	12	77	0.53593735	0.110935108	17.70998949	14.35870631	39.19480519	0.018531098	0.649994683	0.469921753	235	6666.926377	2538.336291	12909772.38	36.91003755	225.5034632	0.963916126	0.681417052	0.378723404	5350.24385	2804.965168	62274012.58	52.22620562	617.9309242	265.7251423	7170355.294	38.13287507	8.845398446	9
SNC0052-MAP-40X-E04-MEF-KO-4h	M09	0	1	DMSO	0	9	13	38	0.564905389	0.119340196	18.8706121	13.98867382	44.34210526	0.028037429	0.720445408	0.448168633	205	5854.917796	2233.418644	10478188.47	38.21041698	209.1620274	0.956114821	0.65334117	0.190243902	5603.65224	3252.699044	65672926.65	57.19516962	579.0204782	227.0910887	6781368.415	34.33461404	9.827935012	9
SNC0052-MAP-40X-E04-MEF-KO-4h	N09	0	1	DMSO	0	9	14	30	0.616186122	0.095899963	16.57624019	3.167215983	29.5	0.015981579	0.662283653	0.501734462	173	5753.91779	2186.998541	10218764.68	37.8121234	211.5110897	0.958434653	0.64716227	0.208092486	5953.10998	3607.030726	76049813.9	59.40560329	588.6789659	216.6104366	7617449.636	33.3726881	10.20008657	9
SNC0052-MAP-40X-E04-MEF-KO-4h	O09	0	1	DMSO	0	9	15	77	0.580816115	0.096532218	16.72581939	12.91903906	32.51948052	0.017215791	0.657303948	0.452663607	138	6418.522127	2579.737934	11795283.76	38.94600006	218.4308336	0.955229229	0.655695448	0.594202899	6297.598229	3452.6606	87878533.99	54.92427221	632.3712063	251.8713328	9062431.667	35.83456088	10.15756397	9
SNC0052-MAP-40X-E04-MEF-KO-4h	P09	0	1	DMSO	0	9	16	91	0.548121002	0.109186529	18.6441395	14.97028212	33.05494505	0.016595431	0.661151691	0.499828556	127	5802.922339	2344.504077	11722241.77	39.26954506	221.3369508	0.950418922	0.648320079	0.763779528	6697.353663	3541.215339	91421659.11	53.05951813	600.1861581	219.9641378	8739632.598	33.83565763	11.32943656	9
SNC0052-MAP-40X-E04-MEF-KO-4h	A10	1	1	Paclitaxel	5	10	1	104	0.598939595	0.135398105	14.43134666	10.06815831	36.25	0.02096956	0.75108937	0.607468731	215	5716.628163	2334.387547	11437237.76	39.77639218	222.0040553	0.963615629	0.697865605	0.595348837	7098.287472	4344.666525	60113360.11	60.56661698	1376.501355	883.9310021	11629052.37	60.09041539	5.85233169	9
SNC0052-MAP-40X-E04-MEF-KO-4h	B10	1	1	Paclitaxel	5	10	2	35	0.696509569	0.150738216	13.29837408	8.580847631	51.74285714	0.026670446	0.739072966	0.695033007	226	5524.577207	2163.194051	11958144.15	38.65622349	240.5100347	0.973936194	0.697093953	0.163716814	7170.783919	4448.30939	68040164.1	61.72045359	1194.503575	741.5725259	10879436.12	57.29460556	6.657799685	9
SNC0052-MAP-40X-E04-MEF-KO-4h	C10	1	1	Paclitaxel	5	10	3	119	0.729916405	0.145147128	20.03859479	15.30741838	43.55462185	0.038616777	0.735250929	0.580126928	233	6070.12091	2570.865752	11851417.59	42.26740795	212.5965558	0.960103455	0.683406068	0.52360515	7138.984395	4418.911819	63650383.83	61.96364614	1102.529006	648.9247615	9869833.429	53.86040341	7.112099298	9
SNC0052-MAP-40X-E04-MEF-KO-4h	D10	1	1	Paclitaxel	5	10	4	58	0.702001192	0.16665216	16.14010296	11.83831718	44.68965517	0.039843576	0.766804001	0.666488449	205	5306.528837	2239.2977	10465470.6	41.69513306	218.7589241	0.954880097	0.676379201	0.297560976	7593.856922	4873.800642	66835739.75	64.30197674	1131.544954	733.2761362	9844209.356	56.24962905	7.533243572	9
SNC0052-MAP-40X-E04-MEF-KO-4h	E10	1	1	Paclitaxel	5	10	5	93	0.846494094	0.149746583	18.98211778	13.763072	44	0.038497893	0.749057828	0.829990893	247	6163.328686	2498.896164	12021151.56	39.74798825	217.4257845	0.963490956	0.679833659	0.4048583	8326.37812	5247.512602	60230494.67	62.64576927	1239.991537	756.7052907	9438863.628	58.58308206	7.283526973	9
SNC0052-MAP-40X-E04-MEF-KO-4h	F10	1	1	Paclitaxel	5	10	6	88	0.700490498	0.165343952	13.28568917	9.167780367	41.26136364	0.032914429	0.721844612	0.63893695	247	5950.001945	2390.521894	11627523.04	39.96107691	217.0615702	0.960897387	0.68314956	0.356275304	7291.535825	4669.300183	65470286.58	64.03166916	1032.184537	605.764709	9164905.895	53.78587818	7.702687134	9
SNC0052-MAP-40X-E04-MEF-KO-4h	G10	1	1	Paclitaxel	5	10	7	50	0.669631435	0.165367878	13.49986916	8.306096468	59.52	0.052807127	0.746756403	0.717854446	225	5465.105312	2080.79165	11032501.72	37.34180758	224.0975901	0.96465494	0.682798466	0.24	7357.035532	4316.522738	65779470.44	58.70223253	990.6770331	488.4760167	8787760.356	44.8704657	7.906013999	9
SNC0052-MAP-40X-E04-MEF-KO-4h	H10	1	1	Paclitaxel	5	10	8	64	0.721818013	0.153965079	9.630324345	4.423165232	42.953125	0.038325933	0.71565007	0.618702871	211	6701.681012	2604.679847	13041028.93	38.85956874	223.7191315	0.967717149	0.700154599	0.327014218	7862.884274	4750.324024	70391296.31	60.37751507	1260.025087	742.0156342	11527041.18	55.90331067	6.775067226	9
SNC0052-MAP-40X-E04-MEF-KO-4h	I10	1	1	Paclitaxel	5	10	9	108	0.683278044	0.149851938	19.75345252	13.84079387	38.86111111	0.027515164	0.737651737	0.540815739	245	6262.345389	2553.295382	12732341.4	40.36240061	220.641399	0.963697976	0.688272561	0.489795918	7423.68525	4653.876862	61061207.95	62.94037544	1250.556178	755.5339708	10084809.94	56.47863308	6.507684339	9
SNC0052-MAP-40X-E04-MEF-KO-4h	J10	1	1	Paclitaxel	5	10	10	101	0.625867319	0.147229012	13.18674966	8.058168441	46.71287129	0.029829146	0.735564661	0.569633719	217	6289.284916	2527.736334	12153614.35	40.03331826	214.1665665	0.962047126	0.693197962	0.506912442	7994.826356	4918.953829	65325915.75	61.99063735	1327.020813	892.3777127	10553976.19	60.45523326	6.992734798	9
SNC0052-MAP-40X-E04-MEF-KO-4h	K10	1	1	Paclitaxel	5	10	11	111	0.744435846	0.148302578	18.59742088	13.95033325	40.84684685	0.033672245	0.739248271	0.583504216	240	6207.545638	2524.182542	12228035.58	40.2154237	217.3447045	0.958287084	0.686961556	0.491666667	7819.021399	4796.898464	67161771.79	60.78702618	1240.716649	744.7477741	10700147.36	54.3644893	7.106363443	9
SNC0052-MAP-40X-E04-MEF-KO-4h	L10	1	1	Paclitaxel	5	10	12	49	0.583570233	0.124779956	19.74611065	15.33379248	49.18367347	0.028482231	0.731069715	0.452782107	196	5676.828958	2233.395223	12012147.41	38.88277655	234.7212586	0.968830409	0.684994851	0.265306122	7860.25102	4799.496035	69738778.55	60.88464725	1371.533053	901.9399149	12236088.03	56.56843643	6.654868435	9
SNC0052-MAP-40X-E04-MEF-KO-4h	M10	1	1	Paclitaxel	5	10	13	69	0.767792359	0.144140116	10.96411541	7.274118453	32.73913043	0.030252295	0.738262453	0.716986392	211	5376.296165	2345.21771	10344283.24	43.60577156	213.4395801	0.960580967	0.66983315	0.3507109	7911.154752	5280.29066	66233656.39	66.93731916	1619.033496	1261.569927	13129083.04	72.44432887	6.085013875	9
SNC0052-MAP-40X-E04-MEF-KO-4h	N10	1	1	Paclitaxel	5	10	14	43	0.728693852	0.171947935	10.20913125	5.320596379	49.76744186	0.045265715	0.769977134	0.668401292	204	5110.911103	2139.154008	9637179.637	41.56578915	211.9726524	0.95349524	0.666808138	0.215686275	7915.069351	5177.721938	59550127.29	64.76260222	1416.954171	1112.539942	10786456.77	69.22921778	6.59790569	9
SNC0052-MAP-40X-E04-MEF-KO-4h	O10	1	1	Paclitaxel	5	10	15	32	0.694818105	0.10369271	7.675934318	2.674716972	28.59375	0.018884965	0.722033969	0.507061653	145	5960.965792	2429.257724	11589079.48	40.00849364	219.1233992	0.968568616	0.677207531	0.220689655	9219.397845	5788.672705	79862482.82	63.62238233	1917.558656	1356.58745	16097134.43	67.91376	5.765607293	9
SNC0052-MAP-40X-E04-MEF-KO-4h	P10	1	1	Paclitaxel	5	10	16	65	0.631423527	0.126621032	8.660701634	4.963003806	33.4	0.020228836	0.701843774	0.557459603	138	6307.78193	2665.473168	12249761.37	42.50401237	216.5684013	0.952552498	0.663083724	0.507246377	9401.256023	6167.632072	73236347.69	66.07417237	1954.94481	1490.880263	15504410.06	71.33470403	5.900982773	9
SNC0052-MAP-40X-E04-MEF-KO-4h	A11	3	1	Parthenolide	1.7	11	1	55	0.643374919	0.127026397	16.99476469	12.56141521	30.96363636	0.014131598	0.734124188	0.584132562	219	6003.391098	2320.275319	12443026.03	38.3859535	236.57522	0.961409869	0.67630438	0.310502283	5176.172289	2706.153353	62108986.55	52.45535179	578.7967654	181.633593	7280904.438	28.92610059	9.104556265	9
SNC0052-MAP-40X-E04-MEF-KO-4h	B11	3	1	Parthenolide	3.3	11	2	47	0.616732907	0.118526378	29.05213873	21.52427313	38.19148936	0.02295429	0.657230341	0.517095513	198	5268.665739	2269.775021	11106552.07	42.64245947	227.8470583	0.948375726	0.633238824	0.262626263	6721.339664	3625.469174	60733195.52	53.64064433	573.622611	156.4900805	5280924.253	24.77770993	11.84271538	9
SNC0052-MAP-40X-E04-MEF-KO-4h	C11	3	1	Parthenolide	6.6	11	3	50	0.623381263	0.110218856	30.08842449	23.5353425	45	0.025102411	0.711322998	0.406473045	210	5742.304567	2430.01089	11425935.25	41.68162349	220.4730862	0.948270012	0.634389493	0.271428571	6171.939563	3151.312914	57203607.21	50.47753097	573.8288297	158.7459588	5395271.671	25.30659617	10.94112734	9
SNC0052-MAP-40X-E04-MEF-KO-4h	D11	3	1	Parthenolide	12.4	11	4	55	0.679133417	0.126037926	23.81451233	18.05720978	32.10909091	0.023724289	0.723380028	0.505601745	182	5863.785919	3001.55684	7616341.626	49.7950135	139.0574936	0.963919285	0.69318951	0.318681319	7700.74958	4988.702719	41882433.88	63.26122593	517.2506219	93.22937315	2687413.066	17.44749592	14.81968351	9
SNC0052-MAP-40X-E04-MEF-KO-4h	E11	3	1	Parthenolide	25	11	5	41	0.649556379	0.131606591	14.17151148	9.358400848	48.46341463	0.050737425	0.6994117	0.390917103	164	6138.872852	3069.579638	5009835.061	47.81455867	90.51612389	0.973573034	0.737550321	0.268292683	7853.374069	5063.081147	19846500.85	65.6390381	485.7050194	99.43552853	1210890.36	15.73224197	15.95077028	9
SNC0052-MAP-40X-E04-MEF-KO-4h	F11	3	1	Parthenolide	50	11	6	11	0.526006532	0.141918121	14.26867249	9.870549787	78.09090909	0.131018007	0.685465954	0.45285679	119	5626.371934	2590.615365	3371167.193	43.73943111	63.09956487	0.980199226	0.76815848	0.100840336	4773.362026	3197.014484	9023554.311	68.39613364	448.553326	64.05625922	820010.5798	11.22601437	10.57368513	9
SNC0052-MAP-40X-E04-MEF-KO-4h	G11	3	1	IBZ37	1.7	11	7	100	0.570690375	0.118226715	20.79590742	16.5954877	38.65	0.019736567	0.679923068	0.519617087	210	6078.862939	2250.355077	11950129.5	36.59620085	224.3851536	0.956813901	0.652463064	0.528571429	5428.743933	3052.526634	63382509.19	56.40257315	526.8967093	123.9788111	6245765.933	21.62353756	10.38504373	9
SNC0052-MAP-40X-E04-MEF-KO-4h	H11	3	1	IBZ37	3.3	11	8	96	0.535310169	0.106877303	14.98760242	11.0484241	32.6875	0.014330042	0.667614601	0.44345703	202	6030.958381	2375.844722	12390951.75	38.34236997	239.4742212	0.964263786	0.68023704	0.524752475	4566.696535	2545.732519	59016807.83	55.65047508	535.0557052	132.6499296	6971029.391	22.97907427	8.598692058	9
SNC0052-MAP-40X-E04-MEF-KO-4h	I11	3	1	IBZ37	6.6	11	9	84	0.563128523	0.112896612	15.00036414	11.35179311	41.19047619	0.019654736	0.693282231	0.475346855	209	6051.940857	2295.894944	12823334.84	36.17153073	242.4753004	0.965671084	0.682392715	0.516746411	4853.236943	2593.825072	70843578.68	53.4612298	550.8249618	165.4515387	8157880.048	28.17613176	8.945621099	9
SNC0052-MAP-40X-E04-MEF-KO-4h	J11	3	1	IBZ37	12.4	11	10	127	0.574371351	0.102443565	20.19435632	14.27068867	36.88976378	0.019343503	0.671509645	0.543672911	209	6396.119707	2415.624701	12830050.35	37.0712613	226.5935501	0.963803569	0.665913576	0.698564593	5067.92168	2731.013141	59137627	53.80006351	573.4057667	229.0285055	6751119.388	33.76218142	8.972839913	9
SNC0052-MAP-40X-E04-MEF-KO-4h	K11	3	1	IBZ37	25	11	11	59	0.58060307	0.112326553	12.42757505	8.051248476	36.05084746	0.018012137	0.636456142	0.500266227	213	5713.662534	2224.407563	11612057.38	37.93486859	232.6902427	0.965973275	0.688828625	0.314553991	4491.099197	2501.661367	56321215.11	55.83564006	554.2239682	169.9470082	6853707.23	28.15244022	8.160689652	9
SNC0052-MAP-40X-E04-MEF-KO-4h	L11	3	1	IBZ37	50	11	12	63	0.47775525	0.110024808	16.53868291	12.10642303	32.57142857	0.01711449	0.689134568	0.448347959	171	5867.711988	2301.372696	12005144.12	38.82515359	227.5547682	0.95922355	0.660926826	0.421052632	5154.40225	2950.315083	68139074.4	57.24460582	572.2666578	217.7647928	7378880.76	33.50764082	9.157252345	9
SNC0052-MAP-40X-E04-MEF-KO-4h	M11	3	1	IBZ36	1.7	11	13	91	0.648323852	0.125617145	40.37062036	31.13110383	43.37362637	0.016420511	0.695025187	0.608339618	156	5556.97724	2239.924952	11464452.47	39.64117683	237.3815276	0.96527092	0.669943254	0.692307692	5383.898337	3179.023633	80359268.22	58.41475642	561.5164557	173.3568918	8324303.487	27.43988408	9.74940385	9
SNC0052-MAP-40X-E04-MEF-KO-4h	N11	3	1	IBZ36	3.3	11	14	51	0.677941077	0.109345951	39.99554127	36.04074663	45.68627451	0.030785645	0.720674124	0.477261652	164	4919.348655	1866.926598	9734745.006	37.09554718	214.5897368	0.960786279	0.655843552	0.335365854	5511.427523	3108.131691	75704032.69	55.72352025	527.9887911	111.85423	7294311.646	19.96736302	10.46998408	9
SNC0052-MAP-40X-E04-MEF-KO-4h	O11	3	1	IBZ36	6.6	11	15	111	0.629470744	0.101722254	14.49948375	9.799690878	31.02702703	0.017199452	0.669308673	0.549938962	161	6215.338301	2425.040578	11936852.93	38.45859034	218.6790601	0.953759384	0.646638604	0.795031056	5916.244969	3125.233135	75118880.4	53.15460083	634.8268399	320.6338588	8471002.863	42.05930184	9.639765673	9
SNC0052-MAP-40X-E04-MEF-KO-4h	P11	3	1	IBZ36	12.4	11	16	82	0.572530881	0.119526811	16.14651818	12.51592131	31.98780488	0.015690629	0.622953875	0.648006568	118	6336.364328	2472.101356	11950575.66	38.59012173	223.8081996	0.950861979	0.643333351	0.788135593	6823.746873	3707.800971	90953375.58	54.82705121	564.6289942	149.4890263	7872123.856	24.81712765	12.14225254	9
SNC0052-MAP-40X-E04-MEF-KO-4h	A12	3	1	IBZ36	25	12	1	48	0.579206668	0.133269832	15.91433145	7.50684046	40.89583333	0.020532335	0.698041981	0.676101555	194	5510.136441	2042.345905	11256110.52	36.6921236	226.3553088	0.960563225	0.661580601	0.262886598	5337.88519	2794.65028	68972073.89	52.28787637	505.9533257	81.98204544	6466919.742	15.44754432	10.60142673	9
SNC0052-MAP-40X-E04-MEF-KO-4h	B12	3	1	IBZ36	50	12	2	61	0.780049098	0.129176306	15.99897067	12.51975064	34.67213115	0.018378291	0.706700777	0.739012595	193	5839.535745	2268.009132	10339583.72	38.12063954	203.5272524	0.961127825	0.665700343	0.378238342	5512.061134	3066.402457	60662802.87	55.47107509	516.8396489	89.1577928	5704116.606	16.96154656	10.63274432	9
SNC0052-MAP-40X-E04-MEF-KO-4h	C12	3	1	IBZ35	1.7	12	3	37	0.677900716	0.137182649	9.491466351	6.126670825	37.56756757	0.027826472	0.727493086	0.745041937	178	5138.443232	1976.645362	9380465.567	35.35432653	219.1585542	0.967775582	0.67155171	0.219101124	4356.459956	2306.424541	56883114.94	50.98959058	524.3002325	121.6436531	6827766.736	21.03131853	8.320448413	9
SNC0052-MAP-40X-E04-MEF-KO-4h	D12	3	1	IBZ35	3.3	12	4	51	0.618905499	0.105141107	28.72050266	25.26947629	35.29411765	0.020160612	0.695904994	0.504415048	181	5728.406148	2146.970093	11092181.59	37.00568435	219.4396109	0.959674375	0.655979199	0.337016575	5063.573876	2790.454675	65930212.92	54.95834986	560.3220847	167.2918957	7191317.099	27.62944	9.122066404	9
SNC0052-MAP-40X-E04-MEF-KO-4h	E12	3	1	IBZ35	6.6	12	5	60	0.470382182	0.109723981	24.68096434	16.38601361	38.8	0.025221148	0.671278055	0.406181986	165	6738.137161	2511.966989	13584193.84	36.37917474	229.8724046	0.973166501	0.685335234	0.496969697	5885.967736	3276.7758	79029860.22	55.87024882	533.0936409	132.8852547	7256016.594	23.7411648	11.11880898	9
SNC0052-MAP-40X-E04-MEF-KO-4h	F12	3	1	IBZ35	12.4	12	6	99	0.575272931	0.109877197	15.21206101	11.09834227	31.8989899	0.018859398	0.690364371	0.516651718	208	6410.390178	2403.128315	11954119.73	36.3859939	217.1403178	0.964905312	0.669080821	0.538461538	5162.011154	2758.057752	62256560.13	53.11287986	546.5790516	152.0678985	6506479.611	26.40553649	9.48991543	9
SNC0052-MAP-40X-E04-MEF-KO-4h	G12	3	1	IBZ35	25	12	7	100	0.590461143	0.115380028	26.34187492	19.08573675	36.75	0.017753087	0.705315958	0.666512535	199	6343.272222	2379.868801	12211040.53	36.92098463	220.2685284	0.9680822	0.683631918	0.56281407	5564.710449	2829.513996	73082687.25	50.78144492	586.9806847	217.7884477	8158616.171	32.08931871	9.835753719	9
SNC0052-MAP-40X-E04-MEF-KO-4h	H12	3	1	IBZ35	50	12	8	101	0.550249338	0.120793734	23.96041855	17.08580872	43.82178218	0.020953227	0.685292178	0.527537585	228	5864.574809	2055.80006	12409520.86	34.87724437	232.2670759	0.962168805	0.674424675	0.5	4704.655503	2307.767798	63102610.89	48.58256647	536.8610102	136.5420986	7075551.474	23.54721247	8.760209249	9
SNC0052-MAP-40X-E04-MEF-KO-4h	I12	3	1	Paclitaxel	1.7	12	9	88	0.670578569	0.139004266	13.46832238	8.932813199	38.23863636	0.029568492	0.720468803	0.701392707	220	6477.143794	2612.551579	12281913.23	39.91572771	218.3334487	0.961383473	0.683032304	0.431818182	7883.479987	4543.233298	69766299.83	57.4343099	1190.107726	790.2431929	10541770.88	61.29862163	7.541457951	9
SNC0052-MAP-40X-E04-MEF-KO-4h	J12	3	1	Paclitaxel	3.3	12	10	69	0.677116109	0.147661766	9.912976522	5.343379434	37.98550725	0.027490801	0.74200098	0.699177031	230	6111.744058	2448.636602	12811663.12	39.36099401	232.6093404	0.967959083	0.693431185	0.343478261	7230.632793	4352.083717	63040819.24	60.41163077	1214.436295	797.3816668	10811498.7	59.73729928	6.76256252	9
SNC0052-MAP-40X-E04-MEF-KO-4h	K12	3	1	Paclitaxel	6.6	12	11	48	0.642977269	0.132412777	5.645527902	2.285144287	38.47916667	0.017595599	0.655464071	0.581090285	210	5749.72675	2239.444217	11678071.1	37.81736721	223.761009	0.95813261	0.661666507	0.252380952	7864.574602	4882.419187	70981037.84	61.78330405	1402.441333	860.8861068	12413995.14	56.36429849	6.347345471	9
SNC0052-MAP-40X-E04-MEF-KO-4h	L12	3	1	Paclitaxel	12.4	12	12	169	0.658288656	0.136407125	12.07156131	7.905750991	38.44970414	0.021872941	0.729160433	0.624978678	252	5716.731095	2384.992402	10164412.98	40.83631275	199.43244	0.95317935	0.672402557	0.706349206	7198.982785	4743.158932	52491122.45	65.7442757	1432.219932	895.0864798	10826681.85	58.36026129	5.61997157	9
SNC0052-MAP-40X-E04-MEF-KO-4h	M12	3	1	Paclitaxel	25	12	13	62	0.70022358	0.158827371	12.93394517	8.333163509	41.85483871	0.03171053	0.770085404	0.642005851	177	5505.420969	2313.860238	10481196.82	41.23926731	210.1829918	0.958822004	0.672465205	0.350282486	9338.493363	6906.805276	67038146.68	73.54754804	1609.594031	1121.498852	11843262.62	66.23095285	6.700111939	9
SNC0052-MAP-40X-E04-MEF-KO-4h	N12	3	1	Paclitaxel	50	12	14	64	0.739601339	0.173844581	19.09141	15.11958882	37.921875	0.017131624	0.754443346	0.92107709	229	5592.240262	2359.454029	11012028.02	42.43441087	218.5042367	0.960112826	0.674563401	0.279475983	7247.150307	5193.051677	58582639.93	69.53403248	1601.358428	1028.713257	13196572.31	60.99145775	5.126545168	9
SNC0052-MAP-40X-E04-MEF-KO-4h	O12	3	1	Parthenolide	1.7	12	15	61	0.559782492	0.10817739	11.05307073	6.900372683	32.09836066	0.020934487	0.671174603	0.617956119	128	6851.32062	2478.114814	11859642.25	36.07438886	208.5509098	0.957582847	0.648188864	0.5703125	5026.006699	3150.089038	43398325.5	56.57368633	527.9682524	163.170532	6056244.57	27.69453382	8.867608357	9
SNC0052-MAP-40X-E04-MEF-KO-4h	P12	3	1	Parthenolide	3.3	12	16	51	0.624225627	0.092719521	12.50030525	9.585141834	30.31372549	0.018110722	0.602263995	0.486000772	112	6010.58135	2427.349207	11211566.64	38.96843922	218.3665335	0.945232172	0.622514992	0.491071429	7715.010159	4077.15189	96899188.42	52.56947886	631.8206044	241.1500045	8143815.571	34.78393324	12.5300371	9
SNC0052-MAP-40X-E04-MEF-KO-4h	A13	3	1	Parthenolide	6.6	13	1	43	0.568489885	0.118210562	24.45022538	14.01412683	40.58139535	0.027859382	0.640519673	0.506635146	248	5622.087488	2288.947291	10974184.21	40.28491219	211.3694988	0.951631917	0.637088882	0.205645161	6375.346615	3155.086023	55946495.97	49.58013595	611.2393044	228.2398518	5213882.242	32.80341088	10.70007826	9
SNC0052-MAP-40X-E04-MEF-KO-4h	B13	3	1	Parthenolide	12.4	13	2	32	0.743522281	0.118049349	24.25660504	15.76441773	59.53125	0.045015807	0.637847685	0.405220692	212	5256.735945	2449.348212	8874748.245	45.94133987	182.6361239	0.938360087	0.623127982	0.155660377	7123.103525	3822.770758	43001425.33	52.04937616	540.708715	107.4999015	3126749.024	18.60349427	13.17260369	9
SNC0052-MAP-40X-E04-MEF-KO-4h	C13	3	1	Parthenolide	25	13	3	41	0.743653775	0.117925266	31.32489921	27.69759396	39.14634146	0.057512384	0.664125277	0.51191436	168	5274.914742	2526.044202	4124630.708	46.65352061	82.47262613	0.96982298	0.728666044	0.25	8593.653202	5534.138808	29419234.83	64.63245939	484.3874222	61.16958502	1625751.72	12.34708727	17.49338209	9
SNC0052-MAP-40X-E04-MEF-KO-4h	D13	3	1	Parthenolide	50	13	4	15	1.190576699	0.098584227	12.43014025	7.678611588	43.33333333	0.079979975	0.7129989	0.408577918	172	5538.938944	2684.354394	3257904.808	45.70287989	65.45275973	0.978331464	0.761714588	0.098837209	5925.159302	3792.784439	11078779.98	65.70881442	452.0913251	46.62184273	805258.7791	10.03896307	12.96589973	9
SNC0052-MAP-40X-E04-MEF-KO-4h	E13	3	1	IBZ37	1.7	13	5	32	0.607697378	0.100489524	10.35549417	6.048426759	39.46875	0.020248811	0.606275092	0.475215198	154	5992.023323	2314.846669	11399960.72	37.3676798	224.8386048	0.958443339	0.663269745	0.246753247	6164.527285	3177.991989	87703858.51	51.70286774	562.9913451	175.7034481	7978184.058	28.42705333	11.17433511	9
SNC0052-MAP-40X-E04-MEF-KO-4h	F13	3	1	IBZ37	3.3	13	6	100	0.597949955	0.112407213	17.03492072	12.10447277	34.85	0.016506489	0.686672182	0.51856318	180	5921.418999	2222.636153	12620847.51	36.96955327	243.2967676	0.962631606	0.671376226	0.622222222	5303.288315	2869.057219	74329509.31	54.12592129	544.4088079	161.9015542	7728278.706	27.82372136	9.819140941	9
SNC0052-MAP-40X-E04-MEF-KO-4h	G13	3	1	IBZ37	6.6	13	7	81	0.56432687	0.116843305	31.527225	21.52894532	37.50617284	0.01978943	0.66202232	0.558615676	187	7142.341213	2787.473829	13125671.44	37.93997699	221.7018741	0.956970776	0.661711611	0.540106952	5613.817988	2891.222416	69493756.19	51.42411192	588.4559071	197.9065328	7272446.829	30.97482047	9.771272586	9
SNC0052-MAP-40X-E04-MEF-KO-4h	H13	3	1	IBZ37	12.4	13	8	47	0.675856429	0.128551379	26.60748375	18.29123204	41.63829787	0.018291521	0.72912333	0.568366384	152	6328.533953	2427.133042	13034879.18	37.36559506	244.479954	0.954825732	0.656805395	0.421052632	5709.179306	3049.660636	82136406.18	53.16176945	554.3251942	162.4505234	8209061.401	26.51499119	10.39175059	9
SNC0052-MAP-40X-E04-MEF-KO-4h	I13	3	1	IBZ37	25	13	9	104	0.587374317	0.104860209	17.31297045	14.07261472	31.61538462	0.019902456	0.685439144	0.500429343	226	6085.87175	2259.982951	10807051.72	36.12109527	199.1062935	0.95863207	0.659141188	0.513274336	5686.283414	2886.393983	61823263.93	49.96311088	576.6847385	184.9069342	6321367	29.10112246	10.0088648	9
SNC0052-MAP-40X-E04-MEF-KO-4h	J13	3	1	IBZ37	50	13	10	98	0.634349465	0.114708578	19.19543468	15.36903451	34.94897959	0.018223068	0.669209899	0.551944075	204	5531.731145	2119.463074	10457582.05	36.94156094	215.7138085	0.950971943	0.649950899	0.534313725	4931.953644	2637.231728	60034300.08	52.22603943	560.0073634	161.9495518	6900451.5	26.57396859	8.84150519	9
SNC0052-MAP-40X-E04-MEF-KO-4h	K13	3	1	IBZ36	1.7	13	11	66	0.598151508	0.112792305	14.99523397	11.57116013	34.77272727	0.015164337	0.734109148	0.48225015	176	5396.49666	2055.46864	11090896.88	37.63410315	225.9500171	0.95951228	0.664257665	0.426136364	5204.800693	2835.862668	67243862.39	54.67188065	592.0414087	245.9574537	7844068.023	28.94159848	9.346187475	9
SNC0052-MAP-40X-E04-MEF-KO-4h	L13	3	1	IBZ36	3.3	13	12	75	0.607150477	0.112880081	13.50924165	8.396247185	34.92	0.01736306	0.686627391	0.587217035	179	5728.944977	2333.984421	11664367.73	39.952165	231.9910764	0.958118695	0.66639299	0.458100559	4821.476776	2747.281885	63843700.98	57.28048215	570.5640321	211.5646886	7586586.866	33.04395363	8.544919789	9
SNC0052-MAP-40X-E04-MEF-KO-4h	M13	3	1	IBZ36	6.6	13	13	36	0.639352955	0.150266757	15.45791798	9.345292714	32.94444444	0.022405476	0.70493119	0.909365986	167	5968.700119	2263.152673	10584992.98	37.79273532	208.5115182	0.963907305	0.660019795	0.239520958	6093.619123	3496.680974	71572293.66	56.59085442	548.2665097	146.6150403	6429260.317	25.13878861	11.18423652	9
SNC0052-MAP-40X-E04-MEF-KO-4h	N13	3	1	IBZ36	12.4	13	14	38	0.618040679	0.104288147	30.48858956	27.21790432	29.86842105	0.015954176	0.702625399	0.465583335	183	5130.017069	2000.214383	9963469.038	38.28843619	223.7758461	0.963889617	0.669862405	0.207650273	4915.539333	2804.237896	66438639.72	56.45213219	535.7526903	123.7080339	7243844.585	21.95869617	9.211835037	9
SNC0052-MAP-40X-E04-MEF-KO-4h	O13	3	1	IBZ36	25	13	15	94	0.559903748	0.108535416	12.12098147	8.465698162	30.22340426	0.019750812	0.672064393	0.612021359	146	6450.84872	2615.927398	11602613.54	39.33525448	204.2654654	0.956903666	0.666362227	0.739726027	6430.107489	3416.396468	79717760.71	53.22603455	553.3626368	152.3067035	6930011.712	25.95025966	11.74754498	9
SNC0052-MAP-40X-E04-MEF-KO-4h	P13	3	1	IBZ36	50	13	16	47	0.521162223	0.13168617	14.33255501	10.84918047	43.17021277	0.021122106	0.645974919	0.634056984	89	6392.68726	2344.551415	13571573.93	36.98702836	259.9904646	0.954959257	0.637970473	0.707865169	7356.501467	4156.485352	143886724.6	56.66202137	541.4956511	177.8413904	11194755.85	30.07022404	13.69094773	9
SNC0052-MAP-40X-E04-MEF-KO-4h	A14	3	1	IBZ35	1.7	14	1	50	0.583723517	0.100966249	15.07480451	8.333464186	38.68	0.021384946	0.627858079	0.411156627	241	5923.519227	2174.511594	10187979.93	35.93439638	197.7276371	0.962670467	0.680717055	0.215767635	5603.475619	2897.705677	56040129.79	51.80083801	537.6818801	127.028626	5481194.983	22.36084896	10.47312576	9
SNC0052-MAP-40X-E04-MEF-KO-4h	B14	3	1	IBZ35	3.3	14	2	78	0.523112713	0.115328245	17.42086626	12.37486253	38.64102564	0.023685498	0.622333223	0.46594342	226	6083.739557	2389.18194	11258807.57	37.6580996	222.9270027	0.962954802	0.66481205	0.398230088	5453.730926	2976.899698	65415189.78	54.7006857	581.1884257	208.909169	7090624.394	32.94326374	9.533178706	9
SNC0052-MAP-40X-E04-MEF-KO-4h	C14	3	1	IBZ35	6.6	14	3	55	0.790909092	0.119988883	66.66918393	56.19023481	40.14545455	0.018906373	0.70684501	0.680604814	205	5753.230008	2129.785295	10303198.15	36.02435684	205.4933767	0.966431541	0.676726865	0.27804878	4932.367203	2582.811527	64416702.03	51.49329585	543.3237939	151.2062786	6958302.873	25.62956096	9.138662457	9
SNC0052-MAP-40X-E04-MEF-KO-4h	D14	3	1	IBZ35	12.4	14	4	49	0.570169683	0.131684242	23.61663776	16.8159529	43.73469388	0.023878372	0.734053755	0.578744395	200	6004.311369	2226.51797	12319895.8	36.563859	231.7017424	0.959250422	0.650570267	0.29	5198.014878	2677.510265	66513557.33	51.43794497	553.1413282	167.3942935	7255288.095	28.07258435	9.457060734	9
SNC0052-MAP-40X-E04-MEF-KO-4h	E14	3	1	IBZ35	25	14	5	82	0.531719538	0.114260267	15.91775339	10.14877337	41.93902439	0.024578451	0.641264244	0.482815415	197	6383.230147	2402.786916	12935851.34	37.21281352	228.8165524	0.963282716	0.672910235	0.472081218	5794.69735	3100.552075	70873956.89	53.72027209	575.1375932	229.8505305	7060250.98	29.19444256	10.35874367	9
SNC0052-MAP-40X-E04-MEF-KO-4h	F14	3	1	IBZ35	50	14	6	90	0.618246748	0.125717452	12.86509067	9.073403446	39.14444444	0.023321333	0.680816396	0.70136194	187	6564.202973	2494.374679	11349605.45	37.72963213	202.865912	0.963669716	0.67383887	0.572192513	6072.55624	3303.341731	66795484.13	54.75769215	528.7349384	139.0353863	6040711.84	23.94052358	11.52505821	9
SNC0052-MAP-40X-E04-MEF-KO-4h	G14	3	1	Paclitaxel	1.7	14	7	87	0.564287474	0.130889014	15.7031645	10.3724681	47.73563218	0.02798146	0.676535392	0.524502372	199	6674.18453	2720.782777	12754815.51	39.74684723	219.1523389	0.958107676	0.682002255	0.492462312	8014.401827	4486.584965	69147382.08	56.42613207	1190.580571	779.1305948	9754468.678	60.82500487	7.569262875	9
SNC0052-MAP-40X-E04-MEF-KO-4h	H14	3	1	Paclitaxel	3.3	14	8	62	0.588282789	0.139160436	15.00848672	9.816273657	44.16129032	0.036788121	0.735099383	0.568021518	210	5939.720464	2192.207123	12719803.52	35.90758468	240.8522881	0.968997293	0.698247468	0.30952381	8327.963248	4813.55674	72773200.84	57.51541936	1211.641524	738.8388514	10891231.8	56.0858825	7.719328851	9
SNC0052-MAP-40X-E04-MEF-KO-4h	I14	3	1	Paclitaxel	6.6	14	9	33	0.58020798	0.151514419	12.78049485	7.893559109	65	0.042740747	0.669136146	0.50379379	176	6324.01833	2447.200681	12452629.6	38.34922964	220.8125787	0.965825365	0.672140479	0.1875	9878.269713	6419.765142	74309646.22	65.19732766	1449.126626	964.5983736	10694631.36	61.18509568	7.824685949	9
SNC0052-MAP-40X-E04-MEF-KO-4h	J14	3	1	Paclitaxel	12.4	14	10	61	0.688871071	0.144840933	22.42596617	18.28442466	42.16393443	0.022388443	0.735992462	0.570819036	212	6460.455074	2524.18388	13444566.3	38.43896002	232.6521393	0.969165487	0.691908368	0.301886792	7622.112774	4897.893937	65742259.37	64.01838032	1345.442309	798.3624054	11485756.95	56.55104151	6.075514944	9
SNC0052-MAP-40X-E04-MEF-KO-4h	K14	3	1	Paclitaxel	25	14	11	97	0.699526829	0.148205806	12.02244559	7.265402485	36.93814433	0.021381692	0.729696459	0.660872423	194	6128.785461	2496.979843	12008812.85	39.59841543	222.2127779	0.957871875	0.6744488	0.530927835	8354.433988	5662.527831	68515738.79	67.31889473	1575.319263	932.9829605	13249822.07	56.56582686	5.976702591	9
SNC0052-MAP-40X-E04-MEF-KO-4h	L14	3	1	Paclitaxel	50	14	12	64	0.671334169	0.143211392	12.80439538	8.079332707	38.953125	0.029347881	0.687645893	0.620776113	187	6114.029569	2527.757525	11679498.66	40.67474357	213.8145847	0.957341305	0.67592009	0.385026738	8078.499685	5319.794798	67020876.75	65.43254507	1637.724122	910.6027473	13808251.26	53.47006172	5.487728205	9
SNC0052-MAP-40X-E04-MEF-KO-24h	A01	0	1	DMSO	0	1	1	158	0.638591893	0.116364913	13.60729795	7.825315108	27.78481013	0.015381013	0.71438636	0.539943929	249	5723.72174	2212.179554	11300863.7	37.46654969	229.6934601	0.96313428	0.697906474	0.654618474	4354.551031	2154.437367	55690624.97	49.74638852	565.3608937	234.1816362	7243363.353	35.04703287	7.919592048	9
SNC0052-MAP-40X-E04-MEF-KO-24h	B01	0	1	DMSO	0	1	2	163	0.557574418	0.10756383	18.46336614	15.51098122	28.23312883	0.013989877	0.688879459	0.443330748	271	5106.822852	1809.629023	10657593.14	35.23677034	232.6035829	0.967687897	0.690155742	0.634686347	4242.223849	2033.197048	53223993.64	47.67471332	547.082228	171.3878761	6628744.498	28.09174512	7.834229419	9
SNC0052-MAP-40X-E04-MEF-KO-24h	C01	0	1	DMSO	0	1	3	133	0.6235184	0.100471437	10.34181764	5.305967793	28.69172932	0.013356212	0.671364041	0.470384515	321	5412.741545	2019.983833	10536144.49	36.48814457	221.4379057	0.968144648	0.697582322	0.436137072	4252.221241	2053.130416	44419075.6	47.98370586	539.9693888	160.7938428	5653003.265	27.33903232	7.945119582	9
SNC0052-MAP-40X-E04-MEF-KO-24h	D01	0	1	DMSO	0	1	4	171	0.605827371	0.113372773	14.37091968	8.814724114	33.54385965	0.017543113	0.690012664	0.545350297	275	5713.122834	2080.970248	11525340.42	36.1024533	226.8026633	0.969432664	0.714506068	0.632727273	4416.849919	2073.250465	52345125.18	46.9373042	547.7029286	196.7267338	6399698.8	31.58591167	8.215712635	9
SNC0052-MAP-40X-E04-MEF-KO-24h	E01	0	1	DMSO	0	1	5	184	0.591419605	0.110305542	10.47887704	5.636166785	29.42391304	0.014315909	0.670334845	0.486931747	318	5555.775175	2088.342344	10828384.97	36.4059775	224.7247072	0.971368105	0.706112442	0.628930818	4196.731818	1991.318322	47776594.45	47.76180905	574.0731524	267.1735506	6687198.591	37.16938239	7.500873848	9
SNC0052-MAP-40X-E04-MEF-KO-24h	F01	0	1	DMSO	0	1	6	125	0.569225058	0.104789408	14.43543828	7.766178615	34.792	0.017693462	0.675369211	0.431573529	259	5285.417619	1900.14898	11106822.32	35.52934513	237.757051	0.973800875	0.714479206	0.501930502	4210.470762	2033.676644	54108205.63	48.49111003	568.729217	262.0652957	7397189.127	38.76406509	7.692551552	9
SNC0052-MAP-40X-E04-MEF-KO-24h	G01	0	1	DMSO	0	1	7	101	0.5720665	0.105981486	13.01996301	9.03549047	31.0990099	0.013293757	0.669379369	0.45991852	264	5219.484212	1909.570475	11667481.92	36.10734613	245.5181721	0.968918268	0.69433802	0.40530303	3841.2298	1834.604884	52665120.61	47.33117121	531.137116	182.270327	6916680.765	29.81728438	7.33733215	9
SNC0052-MAP-40X-E04-MEF-KO-24h	H01	0	1	DMSO	0	1	8	107	0.642843168	0.117682329	19.86011921	10.28699766	36.26168224	0.016579909	0.641460001	0.515318637	340	5186.131442	1937.06893	10503474.01	35.51831221	230.1800396	0.963481746	0.687417538	0.326470588	3764.092291	1723.807825	42764840.61	45.25298555	508.8954153	114.3684042	5393570.424	20.53500598	7.433972474	9
SNC0052-MAP-40X-E04-MEF-KO-24h	I01	0	1	DMSO	0	1	9	119	0.589828404	0.12401321	13.93331307	7.390206854	35.86554622	0.020751248	0.672258172	0.573499325	247	5589.503971	2060.72047	11801876.05	37.25267811	235.9503861	0.969176791	0.698951495	0.51417004	4960.078522	2444.264643	64598013.49	48.93211982	537.3028844	145.5913753	6980560.514	25.31145981	9.326040363	9
SNC0052-MAP-40X-E04-MEF-KO-24h	J01	0	1	DMSO	0	1	10	166	0.648846387	0.112560929	13.05858981	8.498375122	31.30120482	0.015370689	0.674456262	0.56973104	371	5396.071486	1964.727021	10327108.02	35.70863546	219.3506626	0.975270979	0.712746508	0.471698113	3984.869159	1958.871856	40626441.45	49.08838727	550.0390351	228.0993779	5618016.469	32.91793304	7.380772895	9
SNC0052-MAP-40X-E04-MEF-KO-24h	K01	0	1	DMSO	0	1	11	106	0.584218567	0.102570298	8.126159797	5.787744654	31.82075472	0.015882313	0.644982457	0.447679968	244	5193.635778	1925.585525	10815989	35.3481031	239.1106174	0.967634894	0.694784004	0.454918033	4138.568534	2035.405072	52518021.18	48.23624364	525.8406821	138.7494541	6658848	24.45245781	7.884510131	9
SNC0052-MAP-40X-E04-MEF-KO-24h	L01	0	1	DMSO	0	1	12	135	0.596475566	0.097219849	8.229806441	3.383691986	31.11851852	0.015079358	0.633011673	0.436677591	289	5293.910135	1958.100232	11445096.38	36.48878413	238.7027556	0.972852307	0.71392283	0.470588235	4326.592472	2066.784183	53166241.71	47.55398227	563.1874656	205.0839318	6831489.841	31.43604829	7.914788188	9
SNC0052-MAP-40X-E04-MEF-KO-24h	M01	0	1	DMSO	0	1	13	162	0.675956962	0.113875606	13.6857533	7.085391309	32.74074074	0.014681278	0.650659371	0.612433389	317	5457.050726	1992.273762	11989561.15	36.19018774	246.1948915	0.966996103	0.688455702	0.520504732	4404.997367	2105.610633	51188962.08	47.72454813	591.6887011	270.8800329	6639846.609	39.12682723	7.692740517	9
SNC0052-MAP-40X-E04-MEF-KO-24h	N01	0	1	DMSO	0	1	14	170	0.621561616	0.10904008	13.23015997	9.136412411	31.2	0.013315779	0.670238535	0.615913696	309	5415.148395	1989.948572	11451423.55	36.03870284	237.308065	0.968652964	0.693870108	0.569579288	4175.390661	2033.715428	46036146.9	48.48225097	573.3007955	257.7969613	6112969.013	38.2266263	7.514198764	9
SNC0052-MAP-40X-E04-MEF-KO-24h	O01	0	1	DMSO	0	1	15	218	0.592340277	0.112692056	12.01930374	8.462842141	31.97706422	0.01755405	0.677439629	0.473368978	273	5516.498374	2224.57416	10610488.77	38.87656176	226.114792	0.958849184	0.685727693	0.813186813	4213.902561	2118.115615	51302482.27	49.55821896	566.5122617	242.6395155	6799316.132	36.2165419	7.590204703	9
SNC0052-MAP-40X-E04-MEF-KO-24h	P01	0	1	DMSO	0	1	16	132	0.600294352	0.097829552	11.04681391	6.960814249	30.79545455	0.01379995	0.636453917	0.42309259	298	5243.937259	1958.069076	10762801.85	36.61834875	234.722838	0.970901037	0.709669385	0.446308725	4220.327327	2035.857476	50935439.46	48.24151844	524.5965006	158.9359546	6479577.483	26.9263219	8.135795786	9
SNC0052-MAP-40X-E04-MEF-KO-24h	A02	1	1	Paclitaxel	5	2	1	501	0.766311588	0.134144298	10.12348434	5.796241749	31.27744511	0.015590308	0.738350939	0.650966259	229	5133.492715	2491.542515	12541716.44	47.71319992	270.511822	0.88951632	0.620978939	2.192139738	6580.855064	3955.274794	66853744.93	59.47998713	1343.141159	849.2598942	13598375.68	57.23547601	6.108595709	9
SNC0052-MAP-40X-E04-MEF-KO-24h	B02	1	1	Paclitaxel	5	2	2	439	0.798810761	0.143587033	9.913236116	6.051012281	32.9453303	0.01787277	0.730468206	0.724864814	201	5027.876977	2373.571687	11814937.6	47.40247698	254.1262755	0.895980821	0.627966838	2.2039801	7618.248247	4688.917755	73528732.48	61.50485738	1774.804278	1328.51462	16704719.08	68.76010198	5.737265204	9
SNC0052-MAP-40X-E04-MEF-KO-24h	C02	1	1	Paclitaxel	5	2	3	520	0.747658125	0.139558723	10.84459615	6.79668553	32.63076923	0.012921631	0.744815806	0.663558269	231	5482.132705	2630.661268	12425700.54	46.66192729	260.1529029	0.894148554	0.623573178	2.277056277	7001.328363	4111.786561	74263517.31	57.95618791	1124.464387	586.4936016	12301525.24	47.69647358	7.147297452	9
SNC0052-MAP-40X-E04-MEF-KO-24h	D02	1	1	Paclitaxel	5	2	4	582	0.75068418	0.140193975	8.880944551	4.926816871	30.76116838	0.012961083	0.740082259	0.695338904	213	5269.705668	2641.584653	12417990.17	49.9532872	268.0131873	0.879293602	0.606280509	2.765258216	6706.137617	4056.821719	72665064.19	60.04066648	1395.028859	917.2756913	15434962.41	61.32492511	5.635466481	9
SNC0052-MAP-40X-E04-MEF-KO-24h	E02	1	1	Paclitaxel	5	2	5	513	0.792829502	0.140505606	10.72970896	6.749207717	30.52046784	0.015576392	0.7451905	0.683102692	231	4921.786566	2414.136189	11810049.96	48.33745739	266.6601124	0.899845079	0.629260333	2.225108225	6458.435797	4074.61056	64159264.04	62.84376945	1176.054418	730.6712649	11340545.73	56.21239704	6.622330641	9
SNC0052-MAP-40X-E04-MEF-KO-24h	F02	1	1	Paclitaxel	5	2	6	551	0.778113644	0.147842236	10.77922871	6.407766712	32.74410163	0.015918779	0.742950627	0.761771679	248	5422.583124	2582.940082	12191434.28	47.5309636	257.8871275	0.88876791	0.614395825	2.241935484	6716.502782	4056.900384	64830989.98	59.68193385	1368.380891	900.6976327	13349210.98	59.38096375	5.843209575	9
SNC0052-MAP-40X-E04-MEF-KO-24h	G02	1	1	Paclitaxel	5	2	7	446	0.77514353	0.15150856	10.3125698	6.056481555	33.52017937	0.013948218	0.748257114	0.743358219	237	4772.747605	2300.388265	11961013.32	48.29275205	269.2115129	0.88245205	0.612313412	1.898734177	6332.773271	3848.390977	68449866.49	60.99344806	1157.595596	717.6261099	11889436.53	55.1490111	6.591986255	9
SNC0052-MAP-40X-E04-MEF-KO-24h	H02	1	1	Paclitaxel	5	2	8	305	0.775565865	0.138348193	10.5855812	6.915715646	35.1704918	0.018492355	0.718900311	0.599492787	191	5179.012805	2537.422072	13064484.94	47.96235957	275.5621973	0.891361605	0.60835662	1.612565445	7652.666149	4756.803672	80959979.8	61.59041862	1095.341928	679.9827456	11845268.11	55.16180382	8.374748487	9
SNC0052-MAP-40X-E04-MEF-KO-24h	I02	1	1	Paclitaxel	5	2	9	588	0.743460161	0.141491478	9.081658506	4.774808618	33.59353742	0.015776256	0.739071954	0.652030956	267	5205.694019	2622.041844	11117999.61	49.74147107	243.9994519	0.892091001	0.623513406	2.213483146	5930.733737	3726.301571	51782608.72	62.40361166	1298.45346	880.0495195	11446084.04	59.70439462	5.571524131	9
SNC0052-MAP-40X-E04-MEF-KO-24h	J02	1	1	Paclitaxel	5	2	10	375	0.774576751	0.135373348	9.163032254	5.145784452	33.632	0.016012952	0.738216729	0.640310816	197	5060.504426	2305.365955	12448475.72	44.53777685	273.5078042	0.895138815	0.621379686	1.918781726	6877.476499	4198.042342	77867974.04	59.83253266	1063.312893	624.8850189	12335043.04	52.62770664	7.532889737	9
SNC0052-MAP-40X-E04-MEF-KO-24h	K02	1	1	Paclitaxel	5	2	11	386	0.81316981	0.143476263	10.32936556	6.141430667	30.4611399	0.013656657	0.751642256	0.70255098	216	5254.430621	2632.230369	11396898.26	48.42192615	252.7745709	0.888370887	0.616941418	1.800925926	6963.653404	4328.689581	63833253.13	61.64211119	1157.066503	695.4999377	10053616.72	53.57912387	7.469432233	9
SNC0052-MAP-40X-E04-MEF-KO-24h	L02	1	1	Paclitaxel	5	2	12	350	0.812694487	0.154795421	8.943677814	5.362977555	33.00571429	0.015592085	0.740521257	0.787855323	201	4859.303773	2381.234086	12436418.52	48.91295359	278.637205	0.879635326	0.598680127	1.751243781	6941.490978	4370.933603	69454089.71	61.91897533	1190.329615	719.9824447	11139351.93	55.00865888	7.184963428	9
SNC0052-MAP-40X-E04-MEF-KO-24h	M02	1	1	Paclitaxel	5	2	13	403	0.777242104	0.143577869	9.036794118	5.096674308	33.85856079	0.014186038	0.732518865	0.674089509	181	4788.941865	2299.822615	12364385.12	45.73632031	284.2066628	0.887290543	0.615998661	2.248618785	6842.427991	4345.667469	75305779.84	60.85666917	1154.821026	715.4125454	11831270.95	56.14644185	7.269921847	9
SNC0052-MAP-40X-E04-MEF-KO-24h	N02	1	1	Paclitaxel	5	2	14	426	0.770931314	0.140831146	9.527627365	5.968736371	33.51173709	0.01308451	0.733271345	0.657460845	191	4917.384264	2299.172319	11847395.87	46.4012179	269.919336	0.883886842	0.59486617	2.235602094	7531.946362	4739.358019	72255705.25	62.51341872	1325.691797	823.1113917	10891637.01	55.31323024	7.846458101	9
SNC0052-MAP-40X-E04-MEF-KO-24h	O02	1	1	Paclitaxel	5	2	15	423	0.756553171	0.147375727	9.164190013	5.182474914	31.53191489	0.017248699	0.756373869	0.700717622	180	4964.128812	2523.787181	11257361.17	49.85900351	259.4533877	0.901405603	0.636807797	2.361111111	7357.71655	4821.115554	71290342.03	64.89758503	1326.980114	869.7923709	13065171.91	59.82074811	6.750820649	9
SNC0052-MAP-40X-E04-MEF-KO-24h	P02	1	1	Paclitaxel	5	2	16	445	0.771019531	0.140083325	11.66209401	7.625155829	33.63370787	0.01725173	0.735927169	0.677827874	174	4921.414859	2406.775744	12416549.86	49.25035929	278.5392267	0.895050394	0.618579685	2.574712644	7783.85657	5034.207626	86514681.13	64.44096885	1316.03851	897.4799771	15712704.05	61.89053383	7.481981527	9
SNC0052-MAP-40X-E04-MEF-KO-24h	A03	2		Parthenolide	1.7	3	1	441	0.784644913	0.134868447	8.876055736	4.760585007	33.18367347	0.016429397	0.732614089	0.626015679	222	5027.249424	2385.468594	11694760.71	45.959615	258.6817653	0.898220989	0.636575861	1.995495496	6813.25468	4191.615706	61757942.93	59.75425655	1131.009087	693.743498	9736892.414	54.62304488	6.901533492	9
SNC0052-MAP-40X-E04-MEF-KO-24h	B03	2		Parthenolide	3.3	3	2	317	0.759180603	0.146053125	11.2777295	7.447715672	33.67823344	0.016695465	0.749949887	0.667029931	235	5487.926537	2632.900196	10645870	47.60572358	222.0999122	0.914362005	0.648478196	1.357446809	7827.11024	5000.999879	58496459.84	62.70451313	1369.093966	889.6545789	9998779.085	59.61746411	6.460654763	9
SNC0052-MAP-40X-E04-MEF-KO-24h	C03	2		Parthenolide	6.6	3	3	30	0.766937073	0.191154545	16.91095004	12.53095225	46.63333333	0.044372775	0.75846973	0.988256473	160	7134.404028	3214.389129	9383509.969	43.65438716	162.6473216	0.951697985	0.681147293	0.1875	11484.39767	7324.37698	52387543.34	63.39072069	1642.947051	1014.479616	7587125.375	57.50571458	7.780798595	9
SNC0052-MAP-40X-E04-MEF-KO-24h	D03	2		Parthenolide	12.4	3	4	6	0.590374047	0.168134723	21.64052081	16.9097383	59.33333333	0.07449465	0.742467194	0.354752601	88	4452.861914	2120.742422	6525540.852	46.30986553	151.278106	0.956660336	0.713684074	0.068181818	11915.22108	9169.760465	56435431.7	82.29573796	1634.843672	1113.259242	8750131.523	62.82740064	8.26611992	9
SNC0052-MAP-40X-E04-MEF-KO-24h	E03	2		Parthenolide	25	3	5	1	0.916920739	0.06268789	2.810465336	0	22	0.040892193	0.636363636	0.200729765	91	5773.008815	3021.319353	2078758.516	50.85674835	39.65111236	0.979184795	0.795375943	0.021978022	5015.236681	5675.796871	9391494.286	106.7377178	564.9341474	256.3298494	896605.2088	34.09413355	7.897362417	9
SNC0052-MAP-40X-E04-MEF-KO-24h	F03	2		Parthenolide	50	3	6	8	0.466323113	0.107103819	29.44191879	25.09566116	75.625	0.150746549	0.694301001	0.403754249	49	5666.21797	2726.320198	2443604.429	47.56054801	44.64109607	0.984019122	0.779614092	0.163265306	3374.91207	3377.110745	12408387.51	101.2565974	602.0330325	449.2552301	1914298.204	33.93930844	6.544712222	9
SNC0052-MAP-40X-E04-MEF-KO-24h	G03	2		IBZ37	1.7	3	7	413	0.755206694	0.13686346	9.265945172	4.902453853	32.67070218	0.016390635	0.724542278	0.685781016	237	4888.811152	2458.216316	10934399.59	49.00495237	249.5183389	0.888663179	0.610979329	1.776371308	6198.976863	3792.293893	59208862.85	60.7528166	1164.269665	716.7740113	11399461.3	55.87287017	6.182515428	9
SNC0052-MAP-40X-E04-MEF-KO-24h	H03	2		IBZ37	3.3	3	8	573	0.744773363	0.144409759	11.26916168	7.049815774	33.22338569	0.013342434	0.738985503	0.696187161	224	4880.270831	2372.225369	12605960.62	48.58176007	282.7562657	0.87195718	0.590658284	2.5625	6374.725013	3858.4173	65648939.35	60.27554387	1272.389639	818.9029708	12449064.42	59.24548979	5.907936477	9
SNC0052-MAP-40X-E04-MEF-KO-24h	I03	2		IBZ37	6.6	3	9	460	0.770893514	0.140552661	9.840481118	5.920691163	31.11521739	0.01414908	0.731504103	0.674000419	207	4970.565468	2358.523007	12765257.91	47.45983303	282.5192075	0.893016911	0.620199441	2.22705314	7036.388055	4254.545197	74658653.66	60.42119311	1280.700585	802.1092863	14249151.57	57.56770597	6.788951444	9
SNC0052-MAP-40X-E04-MEF-KO-24h	J03	2		IBZ37	12.4	3	10	433	0.785220474	0.144016886	9.738757124	5.867716948	33.23556582	0.016397595	0.750152841	0.711796231	205	4873.22571	2332.273868	11523651.89	48.08535735	253.4454129	0.892506654	0.620258963	2.146341463	6591.282941	4106.980593	64703523.79	62.22628885	1248.390922	808.3977424	11789738.17	58.77829645	6.336646632	9
SNC0052-MAP-40X-E04-MEF-KO-24h	K03	2		IBZ37	25	3	11	402	0.809245992	0.144347073	13.10171666	9.265050325	31.79850746	0.017966147	0.748373542	0.672816177	168	4997.700733	2423.057646	12239073.61	48.55149948	268.2237781	0.882236704	0.613607921	2.398809524	7035.544838	4431.440148	77529149.46	62.29149456	1172.518831	753.486382	12979466.02	58.9137932	7.128705274	9
SNC0052-MAP-40X-E04-MEF-KO-24h	L03	2		IBZ37	50	3	12	329	0.7883935	0.145095592	10.53553766	6.412934726	35.01519757	0.018863129	0.741664362	0.640076675	183	5524.678475	2750.075394	11901945.49	49.06034231	244.4810124	0.889343879	0.610605039	1.81420765	6704.008666	4247.983058	73064268.68	61.8293638	1154.1402	722.1137446	12196543.27	52.38460047	7.001975161	9
SNC0052-MAP-40X-E04-MEF-KO-24h	M03	2		IBZ36	1.7	3	13	471	0.786011384	0.134373673	8.756366815	4.851039134	30.2462845	0.014259752	0.746724846	0.68332976	217	5116.494624	2392.893057	13188487.24	46.9962716	278.8223593	0.886083588	0.614037116	2.198156682	6914.22977	4104.836472	77798221.59	59.10721536	1294.623323	855.4154633	14493481.46	61.94074544	6.456131234	9
SNC0052-MAP-40X-E04-MEF-KO-24h	N03	2		IBZ36	3.3	3	14	503	0.789391402	0.140904223	13.06466013	8.264257552	34.19880716	0.020574154	0.736209868	0.632156173	258	4769.033918	2348.910036	9627803.516	48.09800565	228.1309506	0.878102056	0.599142728	1.965116279	6265.945322	3803.604312	57864263.76	59.80738394	1034.75376	611.5734477	9850645.535	50.76890128	7.339160136	9
SNC0052-MAP-40X-E04-MEF-KO-24h	O03	2		IBZ36	6.6	3	15	405	0.751860318	0.153769394	8.773132286	4.681688934	35.81481481	0.015902678	0.752313246	0.732138657	200	4747.185967	2259.523652	12137910.19	47.66339448	279.3734037	0.887884306	0.604394363	2.03	6892.24343	4144.544889	71872001.91	59.59210205	1168.661094	746.3592654	12233796.85	57.66138865	7.191961966	9
SNC0052-MAP-40X-E04-MEF-KO-24h	P03	2		IBZ36	12.4	3	16	583	0.792371539	0.146180752	10.66094204	6.671366804	33.2161235	0.015288509	0.748653234	0.711301001	205	4959.698874	2434.770419	11554052.05	47.36248447	259.6582359	0.880664825	0.599088207	2.848780488	7645.080236	4722.953784	73333669.74	61.59979602	1282.745839	919.2460607	11998712.17	65.74494133	7.160066384	9
SNC0052-MAP-40X-E04-MEF-KO-24h	A04	2		IBZ36	25	4	1	467	0.771599835	0.142859479	13.54095482	8.202699827	34.50535332	0.018337226	0.734916146	0.662723086	275	5169.751027	2588.762002	10439351.45	47.73486416	231.7500685	0.896883747	0.61594057	1.716363636	6288.070302	3645.7283	55919703.26	56.69851238	1057.460961	663.9484311	9352064.549	51.67527483	7.17291762	9
SNC0052-MAP-40X-E04-MEF-KO-24h	B04	2		IBZ36	50	4	2	472	0.746910864	0.143489437	9.95358414	5.726458063	33.02118644	0.017773868	0.749865717	0.710883362	229	5757.850627	2844.179925	11283961.58	48.29005655	235.1288552	0.899898042	0.627643411	2.082969432	6279.597752	3602.546308	62179211.92	57.1466628	1126.564276	708.6974413	11761811.97	55.2223343	7.005687897	9
SNC0052-MAP-40X-E04-MEF-KO-24h	C04	2		IBZ35	1.7	4	3	455	0.75915994	0.139136874	10.24723831	6.29770656	32.41538462	0.015905678	0.717003752	0.680360532	208	5164.047828	2480.558245	12079826.57	47.0209673	251.9865487	0.888943224	0.610444714	2.192307692	7546.122475	4581.191495	73467713.47	61.21996229	1252.640975	818.3965425	12494024.69	58.95993889	6.945906681	9
SNC0052-MAP-40X-E04-MEF-KO-24h	D04	2		IBZ35	3.3	4	4	342	0.749040805	0.145833282	7.606625904	3.704534459	31.79824561	0.015227914	0.737394649	0.749528474	174	5478.49639	2656.489648	12160348.6	46.54950178	261.5585132	0.895223742	0.623102364	1.982758621	7150.100856	4272.060233	74160097.98	59.5064262	1255.389972	727.7787504	13298004.56	53.05436927	6.637675664	9
SNC0052-MAP-40X-E04-MEF-KO-24h	E04	2		IBZ35	6.6	4	5	434	0.766104027	0.142130139	9.984859277	5.901129896	33.37327189	0.018861982	0.740656705	0.688791193	222	5327.019669	2561.349945	11020108.08	45.83252232	241.9617536	0.89068422	0.613702957	1.977477477	6875.286478	4053.446287	61851504.18	57.13485818	1283.195521	770.5998564	10963489.64	54.47938303	6.308682004	9
SNC0052-MAP-40X-E04-MEF-KO-24h	F04	2		IBZ35	12.4	4	6	654	0.763717082	0.138219328	9.421351441	5.405786215	33.58868502	0.015554122	0.744391297	0.692355943	275	5373.052988	2616.47081	13001314.19	48.29226759	271.451439	0.88224865	0.610868308	2.403636364	6362.038529	3776.90053	63730590.35	59.1528431	1277.029786	784.6655932	12842655.69	56.25535769	6.064276004	9
SNC0052-MAP-40X-E04-MEF-KO-24h	G04	2		IBZ35	25	4	7	394	0.777529639	0.153223344	11.45276695	6.829266892	31.45431472	0.015824649	0.741643403	0.699138556	184	5648.083942	2867.352008	10858569.86	49.12733345	226.0336584	0.90922783	0.643299508	2.168478261	6949.781593	4396.959337	67367785.47	62.79505954	1062.522376	660.1673182	10179770.08	56.10535344	7.663976693	9
SNC0052-MAP-40X-E04-MEF-KO-24h	H04	2		IBZ35	50	4	8	427	0.782017728	0.146426672	9.78656171	5.849371095	32.31850117	0.016302682	0.742343848	0.66469372	222	5105.610194	2491.172008	10690878.37	49.12020888	237.8107307	0.882960631	0.610229944	1.923423423	6824.647456	4208.825159	61365040.06	61.4635454	1141.631887	735.2244548	10777816.4	57.39693587	7.203707607	9
SNC0052-MAP-40X-E04-MEF-KO-24h	I04	2		Paclitaxel	1.7	4	9	670	0.787864469	0.139228451	11.59424956	7.900890301	30.55223881	0.01435963	0.74128006	0.655246627	229	4969.106626	2345.683144	12195820.29	46.64477871	266.7729138	0.891963372	0.623268863	2.943231441	6211.621704	3894.096004	65411281.9	62.34618978	1241.726887	788.0875001	12929940.16	55.48292161	5.997585897	9
SNC0052-MAP-40X-E04-MEF-KO-24h	J04	2		Paclitaxel	3.3	4	10	451	0.769747713	0.140266782	10.23722283	5.923287311	32.51662971	0.015022793	0.729757613	0.670437346	212	4922.851524	2223.104973	12428168.41	44.46835053	278.8655179	0.900834504	0.628024424	2.132075472	6752.918056	4256.071304	67429234.82	62.74083063	1240.096847	763.941862	12727961.9	55.03982796	6.721578605	9
SNC0052-MAP-40X-E04-MEF-KO-24h	K04	2		Paclitaxel	6.6	4	11	271	0.786804588	0.137569657	10.90769993	6.615968198	34.97785978	0.018292313	0.719479786	0.61156889	200	5318.7382	2460.763026	11515827.48	45.57055939	245.0214126	0.902017072	0.617439169	1.36	7178.01553	4904.137909	67213446.68	66.96500931	1216.03684	732.1327752	11256744.95	54.11219222	7.021732977	9
SNC0052-MAP-40X-E04-MEF-KO-24h	L04	2		Paclitaxel	12.4	4	12	327	0.781381696	0.150257256	13.16766056	9.138063524	34.86544343	0.016719633	0.739127495	0.743480562	201	5365.288761	2540.295044	11019603.41	46.80088945	229.5225775	0.915481003	0.629626041	1.651741294	7553.154804	5196.561694	68690574.47	67.57413517	1414.435844	915.2521568	12248345.53	59.51163967	6.126812794	9
SNC0052-MAP-40X-E04-MEF-KO-24h	M04	2		Paclitaxel	25	4	13	326	0.778844935	0.139968804	11.35513121	6.9354031	32.58895706	0.021784817	0.741499392	0.679536272	225	5976.080108	2693.585789	11266104.78	44.2380302	207.54284	0.921959387	0.656064769	1.457777778	8678.825119	5941.353701	68672354.45	67.5415331	1440.285855	869.0137912	10642770.19	54.89910535	6.626243368	9
SNC0052-MAP-40X-E04-MEF-KO-24h	N04	2		Paclitaxel	50	4	14	233	0.71968092	0.164273207	14.40300121	9.68793275	37.45922747	0.020779497	0.750172717	0.807889336	183	5786.874092	2647.380364	9375826.191	44.44380618	173.7385594	0.931436422	0.648349439	1.284153005	7972.230132	5737.484966	52816523.61	71.23858315	1753.576809	1187.403219	11784185.78	63.45939886	5.02390222	9
SNC0052-MAP-40X-E04-MEF-KO-24h	O04	2		Parthenolide	1.7	4	15	275	0.776528171	0.148082978	10.15449059	6.313185197	34.81454545	0.014555757	0.748605078	0.683946244	177	4433.067116	1986.48103	10360482.76	43.68208613	254.1965437	0.902288241	0.620540616	1.559322034	7206.623901	4451.598174	68428524.91	60.23051508	1217.860891	746.7650997	11441059.9	54.09877282	6.89209488	9
SNC0052-MAP-40X-E04-MEF-KO-24h	P04	2		Parthenolide	3.3	4	16	319	0.71345027	0.148500151	13.01059255	8.813366243	30.84952978	0.015214591	0.755846271	0.694062097	212	6353.727414	3012.382948	12460564.21	45.893797	232.9340066	0.915858158	0.645187811	1.54245283	8223.708993	5088.041672	69395767.79	60.39058923	1700.720297	1098.700557	13830590.52	60.32531031	5.731001536	9
SNC0052-MAP-40X-E04-MEF-KO-24h	A05	2		Parthenolide	6.6	5	1	12	0.515677763	0.170091776	13.74319655	8.587021271	65.83333333	0.094026179	0.826133958	0.346562392	152	5606.057224	2567.715472	7441995.092	44.12515985	150.2125183	0.955864116	0.69304924	0.078947368	10878.5224	7164.974446	51661892.4	67.74489049	1633.537974	1091.892587	7266097.013	56.43254573	7.862424035	9
SNC0052-MAP-40X-E04-MEF-KO-24h	B05	2		Parthenolide	12.4	5	2	41	0.794547308	0.145173994	9.693160226	5.429449948	62.90243902	0.063498699	0.726457322	0.681687185	115	5078.789035	2711.777953	3229675.409	48.78197733	70.22120461	0.969188443	0.750365199	0.356521739	10351.31696	9762.782181	31735067.14	95.99491567	1166.668225	936.3602966	3637628.861	61.5900899	9.898235988	9
SNC0052-MAP-40X-E04-MEF-KO-24h	C05	2		Parthenolide	25	5	3	4	0.803178638	0.143425958	22.31380785	17.68794322	68.25	0.166862591	0.742806097	0.702815381	109	4137.954598	2002.854455	1592558.128	46.93338627	43.18024726	0.979633859	0.774961893	0.036697248	3737.594298	4570.250976	7896117.257	119.2587831	532.9003854	222.3704395	971578.8532	34.16235787	6.705199089	9
SNC0052-MAP-40X-E04-MEF-KO-24h	D05	2		Parthenolide	50	5	4	6	0.544507843	0.150461362	25.64843782	21.26184336	73.5	0.125312228	0.639072058	0.668822376	53	4898.84706	2396.887708	2453693.283	47.49809129	50.08391041	0.975044963	0.753563063	0.150943396	3301.872212	3794.650292	13734659.13	109.0848503	489.2895359	137.7285238	1528430.113	25.71248655	6.37887349	9
SNC0052-MAP-40X-E04-MEF-KO-24h	E05	2		IBZ37	1.7	5	5	461	0.7418848	0.139927962	10.49057506	6.163624346	34.22342733	0.013701137	0.722593965	0.65622563	227	5478.664033	2640.317275	13250094.33	46.96766067	272.7236947	0.893013753	0.61906259	2.035242291	6706.388528	3826.497418	69957033.23	56.22499946	1116.901927	619.0513231	11284630.82	49.2072185	6.594370798	9
SNC0052-MAP-40X-E04-MEF-KO-24h	F05	2		IBZ37	3.3	5	6	366	0.711496525	0.13178519	8.168095495	4.649285916	32.96994536	0.016430202	0.729782635	0.61276749	161	5472.151479	2490.020798	12871332.45	45.0702803	261.4166834	0.902305612	0.625219615	2.298136646	7968.380061	4869.171215	90475278.42	61.29627173	1269.874284	808.4726775	15179369.93	56.10292447	7.575431518	9
SNC0052-MAP-40X-E04-MEF-KO-24h	G05	2		IBZ37	6.6	5	7	594	0.794263898	0.145145097	10.24485039	5.980185028	32.52861953	0.015947775	0.747314078	0.675329627	265	5325.696778	2570.510081	12237902.49	47.53610255	259.6615077	0.87855518	0.591966695	2.271698113	6174.299404	3666.714414	61186971.26	58.58542214	987.0424275	547.9347489	9674131.823	50.2715541	7.005230294	9
SNC0052-MAP-40X-E04-MEF-KO-24h	H05	2		IBZ37	12.4	5	8	504	0.746244913	0.144067788	11.31053804	7.316199969	33.18849206	0.013687146	0.735818732	0.66056893	226	5360.386499	2526.787164	12018167.41	46.42075886	262.8007567	0.896032087	0.631487122	2.252212389	6789.344686	4180.002353	67691553.77	60.79720284	1164.571075	726.5651627	11596314.73	58.09197009	6.739596526	9
SNC0052-MAP-40X-E04-MEF-KO-24h	I05	2		IBZ37	25	5	9	580	0.756177566	0.141330156	11.07030945	7.015733688	33.34482759	0.017343582	0.738466117	0.650099492	245	5396.450086	2505.717684	12138709.03	46.50019457	252.0076663	0.881380835	0.60285896	2.379591837	6844.571758	4319.509247	62430036.35	62.40368458	1104.652129	676.883659	9772095.302	54.53927399	7.380001965	9
SNC0052-MAP-40X-E04-MEF-KO-24h	J05	2		IBZ37	50	5	10	400	0.762185375	0.136089354	11.31134512	6.205382184	32.82	0.019856169	0.734354542	0.577719093	203	5245.561403	2622.832203	11167951.63	49.13816054	241.613122	0.88820358	0.614521384	2	7719.919043	4980.292774	68702147.89	64.17786528	1150.91263	743.49601	10404605.03	56.63720258	7.872193622	9
SNC0052-MAP-40X-E04-MEF-KO-24h	K05	2		IBZ36	1.7	5	11	492	0.758661566	0.139479265	9.935819993	5.995934826	32.19308943	0.014369186	0.733383661	0.680821169	212	5117.802848	2384.932488	12772780.83	46.49933149	278.5399303	0.876369822	0.605573022	2.33490566	6542.44437	3997.392353	65480068.52	61.09187226	1052.158715	650.7948613	10702648.66	56.86728202	7.080345566	9
SNC0052-MAP-40X-E04-MEF-KO-24h	L05	2		IBZ36	3.3	5	12	295	0.881976838	0.157401062	11.51671496	7.39271499	38.83050847	0.019535642	0.742619648	0.758370818	202	4680.74121	2246.034398	11072301.28	47.44376213	262.5876761	0.89312796	0.619816726	1.47029703	6825.267335	4228.445579	72553224.22	60.91095522	1036.911678	600.5877384	11487858.95	50.26478647	7.974868837	9
SNC0052-MAP-40X-E04-MEF-KO-24h	M05	2		IBZ36	6.6	5	13	522	0.809689814	0.145141754	8.711814012	4.80259599	33.95210728	0.015952241	0.738965386	0.71585416	242	4811.65623	2395.896804	10271870.18	49.25033505	238.9360568	0.877663568	0.604119362	2.161157025	6645.174974	4007.529736	57905558.91	60.10322553	1089.554106	762.1049541	9184487.76	56.6116793	7.626967683	9
SNC0052-MAP-40X-E04-MEF-KO-24h	N05	2		IBZ36	12.4	5	14	327	0.759041712	0.142077091	8.375135702	4.701164683	31.382263	0.014874258	0.738611706	0.688973909	161	4436.576513	2077.044242	10311852.48	46.60746294	246.8989902	0.896965949	0.619179745	2.043478261	7943.736896	4894.138125	73419888.04	60.70319585	1187.831261	808.4856175	10606823.91	58.93531661	8.726535248	9
SNC0052-MAP-40X-E04-MEF-KO-24h	O05	2		IBZ36	25	5	15	386	0.787480028	0.142418593	9.520337398	5.424236915	32.69430052	0.01865689	0.736462717	0.672348176	212	5042.651515	2431.756661	10865895.75	47.25924902	243.5318057	0.890234699	0.617516716	1.825471698	7098.579089	4380.644034	64358462.02	61.52276746	1164.637481	732.4141993	10880511.98	53.6989854	7.689951332	9
SNC0052-MAP-40X-E04-MEF-KO-24h	P05	2		IBZ36	50	5	16	390	0.736757481	0.143578313	8.001886708	4.234252914	32.32307692	0.013197015	0.74957205	0.672374928	199	4730.896071	2297.114121	11195805.49	47.18531722	263.9604725	0.905035183	0.619671597	1.969849246	7082.771896	4348.998126	68213601.7	60.55518664	1151.195034	767.4222818	11108350.59	58.04372561	8.008700775	9
SNC0052-MAP-40X-E04-MEF-KO-24h	A06	2		IBZ35	1.7	6	1	394	0.744603092	0.14278685	11.64833578	7.300082572	34.10406091	0.014001481	0.744529736	0.681039373	219	5276.209576	2440.816131	13078587.19	45.18127612	273.5778308	0.892377704	0.605190159	1.817351598	6931.065669	4214.36755	70508815.33	60.25736126	1172.832504	695.7185215	12374765.6	54.41591847	6.84160211	9
SNC0052-MAP-40X-E04-MEF-KO-24h	B06	2		IBZ35	3.3	6	2	581	0.783845404	0.153675911	11.39684078	7.278969988	32.58864028	0.016787219	0.742439571	0.794585644	255	5447.436726	2808.70274	11238826.92	49.98769731	248.8934103	0.870239176	0.588299815	2.321568627	6340.14926	3798.627795	58508803.04	58.84053803	1110.60155	724.8430105	10822630.11	55.60743341	6.844280631	9
SNC0052-MAP-40X-E04-MEF-KO-24h	C06	2		IBZ35	6.6	6	3	420	0.824957614	0.159910165	11.71830345	7.005995701	34.26190476	0.018089839	0.752636239	0.857395518	242	5488.914884	2653.588809	11571396.98	46.83679304	244.8586538	0.891519429	0.613311879	1.760330579	6754.442487	4006.479871	64496209.75	58.99672919	1187.746876	701.0780004	11497541.99	54.85509266	6.417116658	9
SNC0052-MAP-40X-E04-MEF-KO-24h	D06	2		IBZ35	12.4	6	4	403	0.744863678	0.146823658	11.73965635	7.621397591	35.75930521	0.019675063	0.739128789	0.641804556	226	5621.784714	2814.534131	10516688.31	48.45512553	220.8619301	0.899691274	0.623855659	1.796460177	6724.291572	4069.290227	61396172.46	59.56741281	1064.395327	607.6253021	9678699.274	51.67034181	6.991384504	9
SNC0052-MAP-40X-E04-MEF-KO-24h	E06	2		IBZ35	25	6	5	419	0.74945494	0.141972396	10.17889056	5.879502077	35.34606205	0.016293646	0.71919948	0.688593374	206	5297.203334	2618.304463	11736861.85	49.05712402	243.86797	0.891231584	0.620398299	2.038834951	7134.74334	4250.740952	66796095.11	58.75680809	1170.614781	683.7359454	10619986.24	53.64834058	7.104866919	9
SNC0052-MAP-40X-E04-MEF-KO-24h	F06	2		IBZ35	50	6	6	464	0.797976501	0.149466979	11.77336764	7.372985144	34.59267241	0.015502614	0.748253273	0.770918991	198	5151.35535	2429.275773	13458058.75	46.27334352	282.8397055	0.887124583	0.606098291	2.363636364	6474.142008	3823.778274	72543102.55	58.33288818	1091.692774	598.1021136	12236561.53	50.70043438	6.836049364	9
SNC0052-MAP-40X-E04-MEF-KO-24h	G06	2		Paclitaxel	1.7	6	7	519	0.758435382	0.137146118	8.526991816	4.837161765	31.54913295	0.013661957	0.741277211	0.631215788	213	5216.05151	2532.552464	13155620.8	47.68481505	284.5074327	0.888690125	0.616531013	2.450704225	7453.686748	4778.501688	71463096.98	63.71750912	1231.56108	809.8703191	11673423.91	59.02279311	7.012440035	9
SNC0052-MAP-40X-E04-MEF-KO-24h	H06	2		Paclitaxel	3.3	6	8	414	0.825609828	0.142885183	8.526785701	4.887881612	29.31642512	0.015837652	0.75732764	0.6711487	176	4646.036198	2222.049274	9883561.08	47.60536518	241.4657997	0.890857787	0.611169406	2.352272727	6627.437891	4280.494604	67872200.56	64.0625632	1255.545524	754.1103924	12775955.37	57.1237919	5.958129054	9
SNC0052-MAP-40X-E04-MEF-KO-24h	I06	2		Paclitaxel	6.6	6	9	389	0.743885467	0.148523488	11.74895787	7.918869107	32.48843188	0.014612823	0.742870232	0.693803583	173	5738.322061	2775.377301	13361574.36	46.51458328	266.855421	0.902538205	0.627331541	2.248554913	7785.50167	5163.526491	82180301.98	65.62775754	1258.12186	785.0595511	13385508.22	57.68778682	7.320856088	9
SNC0052-MAP-40X-E04-MEF-KO-24h	J06	2		Paclitaxel	12.4	6	10	201	0.740560746	0.136491646	10.6396616	6.165597501	35.87064677	0.017792776	0.721671194	0.6358351	146	5235.349138	2275.83036	12627651.69	43.20203388	260.4781647	0.922415135	0.649649059	1.417808219	7447.134757	5066.54825	84433822.23	67.5300751	1255.003087	749.2246843	14416793.17	54.75500914	6.747382702	9
SNC0052-MAP-40X-E04-MEF-KO-24h	K06	2		Paclitaxel	25	6	11	161	0.75002257	0.147404884	12.33394478	8.718548184	37.83229814	0.021839898	0.714985414	0.690359759	144	5473.113951	2458.688831	12019802.33	44.97032628	236.1368467	0.924560132	0.65230796	1.125	8212.542818	5840.17707	93000746.6	70.010449	1390.192655	910.0552266	15227844.92	58.9383439	6.60829881	9
SNC0052-MAP-40X-E04-MEF-KO-24h	L06	2		Paclitaxel	50	6	12	140	0.79830831	0.144424476	10.12611749	5.937492599	40.96428571	0.028931985	0.704742169	0.66562757	177	5987.858672	2847.470729	9368979.881	46.51288958	177.9584652	0.915866195	0.635384859	0.796610169	9213.273712	6728.325419	57949107.03	72.44789154	1491.500088	941.8457907	9684644.305	58.441627	6.933129941	9
SNC0052-MAP-40X-E04-MEF-KO-24h	A09	0	1	DMSO	0	9	1	107	0.578910279	0.103539432	11.64614274	7.406379309	30.98130841	0.016221292	0.674004244	0.40421514	299	5339.782361	1925.752688	10472883.08	35.12033891	221.6797116	0.964384341	0.679408494	0.364548495	3902.691568	1847.788523	42329455	46.91035382	525.1781132	152.546019	5740035.482	25.79302855	7.448861645	9
SNC0052-MAP-40X-E04-MEF-KO-24h	B09	0	1	DMSO	0	9	2	128	0.587868519	0.122886375	17.18193574	13.90264321	30.9453125	0.014311079	0.684641678	0.550475397	276	5458.47773	1991.007664	11903390.97	36.00166191	242.445306	0.969558494	0.682784643	0.485507246	4180.678117	1966.366762	50687633.93	46.91171133	572.2810644	244.6763232	6867096.906	37.23103024	7.523095038	9
SNC0052-MAP-40X-E04-MEF-KO-24h	C09	0	1	DMSO	0	9	3	116	0.571104297	0.112566072	13.61425226	9.650515129	32.84482759	0.014168435	0.685159026	0.518717348	331	5711.844403	2083.24152	11650973.73	34.95458297	233.2655769	0.971271815	0.702690852	0.395770393	4262.169257	1925.537389	47719382.59	44.19817811	557.5638691	202.3618273	6210067.634	31.6131518	7.753569938	9
SNC0052-MAP-40X-E04-MEF-KO-24h	D09	0	1	DMSO	0	9	4	108	0.682963387	0.115770984	21.13767965	12.93990917	31.09259259	0.015749916	0.686460471	0.570639669	266	5558.933294	1956.809931	11370523.62	34.65299306	232.3095045	0.969230692	0.695016672	0.417293233	4390.160385	2002.754009	56828353.91	45.47251489	550.4177935	198.9025584	6899163.316	29.4505894	8.30782845	9
SNC0052-MAP-40X-E04-MEF-KO-24h	E09	0	1	DMSO	0	9	5	93	0.592924865	0.107372209	19.89950238	12.79246673	32.80645161	0.016481106	0.670391333	0.475553014	253	5958.10293	2122.960154	12191927.08	34.65892161	228.6108899	0.971096833	0.689755313	0.391304348	5573.176044	2735.645066	68564537.47	49.43617909	553.1600541	231.981907	6830382.103	34.86306506	10.31263917	9
SNC0052-MAP-40X-E04-MEF-KO-24h	F09	0	1	DMSO	0	9	6	105	0.543569288	0.109331009	10.17579919	7.112769515	34.11428571	0.01602206	0.676222711	0.465340451	274	5548.805553	1999.093976	11351796.94	35.02392677	235.716746	0.974473635	0.709198635	0.423357664	4471.266153	2157.102743	58301233.47	47.95349325	546.3890963	179.6511636	7098361.223	29.97732728	8.334549151	9
SNC0052-MAP-40X-E04-MEF-KO-24h	G09	0	1	DMSO	0	9	7	117	0.642296725	0.107203654	15.2714345	10.40154136	36.94017094	0.020844659	0.675618025	0.499819049	231	6049.981163	2173.427738	12518348.63	35.22738636	237.3585515	0.96495105	0.687571156	0.536796537	4727.522889	2564.593828	61327852.76	53.31674269	538.6245376	197.8381508	7012208.398	30.68474622	8.988151442	9
SNC0052-MAP-40X-E04-MEF-KO-24h	H09	0	1	DMSO	0	9	8	120	0.608380812	0.103791491	14.57056676	10.20026268	37.53333333	0.01567358	0.650449413	0.42107521	236	5307.104657	1933.884696	11222057.11	35.32291456	244.9279956	0.969240387	0.686798594	0.542372881	4305.668898	2117.576759	59122897	49.38604647	539.6492303	232.709295	7589385.987	35.74658221	8.15388833	9
SNC0052-MAP-40X-E04-MEF-KO-24h	I09	0	1	DMSO	0	9	9	111	0.60876875	0.112616565	19.71116397	13.41076217	27.91891892	0.013587668	0.711078064	0.533953895	284	5996.292378	2260.588028	11827173.21	36.57208687	225.77468	0.967682004	0.690027671	0.401408451	4453.973934	2149.094421	51763404.56	47.84890358	544.8155887	186.1989804	6143581.423	28.22344087	8.333740248	9
SNC0052-MAP-40X-E04-MEF-KO-24h	J09	0	1	DMSO	0	9	10	117	0.61289565	0.111469501	21.10101045	15.93783553	32.51282051	0.017669127	0.737008658	0.493968025	278	5384.004544	1966.370564	10127068.86	35.09988138	221.4847183	0.9691116	0.688754155	0.471223022	3676.195496	1781.536364	46014412.79	48.3280415	543.0361407	211.9982676	6822125.007	33.59179988	6.904035664	9
SNC0052-MAP-40X-E04-MEF-KO-24h	K09	0	1	DMSO	0	9	11	121	0.606852919	0.113942845	13.555929	9.338959291	28.95867769	0.014103072	0.689884163	0.495765254	318	5452.742351	2106.558509	10863178.18	36.88551156	232.128353	0.967416271	0.693843433	0.389937107	3962.595796	2029.283255	42882812.88	50.87160713	545.9270849	195.6809667	5838218.478	33.03529315	7.342856955	9
SNC0052-MAP-40X-E04-MEF-KO-24h	L09	0	1	DMSO	0	9	12	78	0.5879685	0.123210191	16.32209688	10.85833469	34.65384615	0.017596897	0.664048708	0.555760583	273	5424.292418	1955.87442	11335414.8	35.42634582	234.1604489	0.96951425	0.687255318	0.293040293	4047.046006	2055.673608	50771881.01	49.80205725	542.5783318	241.9273542	6659613.56	33.70167628	7.718704278	9
SNC0052-MAP-40X-E04-MEF-KO-24h	M09	0	1	DMSO	0	9	13	90	0.591266531	0.128928313	16.44244991	10.66820677	35.72222222	0.019035196	0.719454166	0.546430342	272	5373.159657	1945.280101	10532785.09	35.07572027	228.6226411	0.970732776	0.696295491	0.352941176	4378.782159	2169.088777	52091814.79	49.01487439	516.8800611	155.4525436	6049064.732	26.09436568	8.520852124	9
SNC0052-MAP-40X-E04-MEF-KO-24h	N09	0	1	DMSO	0	9	14	75	0.589771925	0.112290509	15.18979369	11.2664502	31.56	0.014084518	0.669755327	0.455290528	243	5278.2809	1984.776774	11246691.53	36.39597756	240.2050014	0.966913482	0.681149776	0.329218107	4149.99304	2012.114513	54341789.99	48.40389185	557.5123656	212.530019	7134003.469	33.6461406	7.584636236	9
SNC0052-MAP-40X-E04-MEF-KO-24h	O09	0	1	DMSO	0	9	15	146	0.655910897	0.109065599	13.15940126	8.882015552	30.82876712	0.01543555	0.658436079	0.517768043	330	4925.296078	1729.746297	10200413.28	34.23583348	228.2694644	0.962613663	0.675582083	0.448484848	3874.633173	1760.223301	42449127.57	44.45753498	546.3676239	191.6872887	5783549.5	27.24776559	7.308226933	9
SNC0052-MAP-40X-E04-MEF-KO-24h	P09	0	1	DMSO	0	9	16	135	0.571651962	0.109561973	17.79467531	11.15867423	31.38518519	0.015613915	0.706355055	0.455259206	314	5492.76547	2112.137998	10468728.83	37.11069625	221.219507	0.966255007	0.689144987	0.461783439	3931.475029	1891.755996	47887930.16	47.36018339	540.8131781	190.3216731	6359692.449	30.84803557	7.399441919	9
SNC0052-MAP-40X-E04-MEF-KO-24h	A10	1	1	Paclitaxel	5	10	1	324	0.796339854	0.156840065	12.23587207	7.864958348	35.15740741	0.018214756	0.744430781	0.69698565	225	4990.857878	2367.382799	11385795.66	47.14909018	255.9135916	0.896341465	0.624844155	1.444444444	6960.508027	4377.490505	62025492.2	63.36808757	1159.274143	725.9691547	10404698.33	56.64082795	6.837248755	9
SNC0052-MAP-40X-E04-MEF-KO-24h	B10	1	1	Paclitaxel	5	10	2	546	0.791436355	0.144668287	10.37058732	6.162309536	31.84432234	0.016521283	0.743666061	0.664679886	226	5154.74412	2528.062353	11317537.15	49.15002195	250.85711	0.875730749	0.590322058	2.424778761	6898.39301	4255.709402	61257061.78	61.52235715	1216.56574	764.3863545	11327525.43	57.02749615	6.686724733	9
SNC0052-MAP-40X-E04-MEF-KO-24h	C10	1	1	Paclitaxel	5	10	3	450	0.810151515	0.14218235	9.662626025	5.698951424	34.22222222	0.014905929	0.728110679	0.683419822	213	4971.763525	2346.345014	11887248.88	45.50461221	274.6878815	0.896543158	0.615646392	2.122065728	6202.915163	3712.880541	65285255.77	60.00360166	1206.240733	786.3107196	12572671.24	57.3090996	5.984913265	9
SNC0052-MAP-40X-E04-MEF-KO-24h	D10	1	1	Paclitaxel	5	10	4	469	0.746418385	0.141794945	10.51677923	5.763250286	32.66098081	0.017009382	0.745517049	0.672847754	240	5660.264253	2697.891579	12974744.53	47.28131891	264.5114941	0.89167804	0.619595239	1.970833333	6624.530082	3955.979089	67159934.72	60.14721759	1281.804777	737.5050721	13761429.26	54.38665096	5.919559367	9
SNC0052-MAP-40X-E04-MEF-KO-24h	E10	1	1	Paclitaxel	5	10	5	460	0.7324741	0.13497474	9.450156465	5.520623854	30.3673913	0.014186538	0.740522014	0.613381064	208	5573.300018	2721.738456	11792662.6	48.25728975	249.7590196	0.893750049	0.613605397	2.254807692	6726.917048	3951.806031	65206888.62	57.77852066	1266.105949	720.6369049	12488761.26	53.58311536	5.959637341	9
SNC0052-MAP-40X-E04-MEF-KO-24h	F10	1	1	Paclitaxel	5	10	6	488	0.791507417	0.136398822	11.28568907	7.351063741	33.65778689	0.016308619	0.741358256	0.639670581	213	5190.924504	2544.300825	12205749.24	48.35383711	262.977218	0.885971329	0.615905307	2.295774648	5997.692049	3659.531245	67473756.02	59.55318147	1031.258297	569.4795379	11571485.78	50.39426501	6.388319144	9
SNC0052-MAP-40X-E04-MEF-KO-24h	G10	1	1	Paclitaxel	5	10	7	301	0.770092866	0.137084262	10.51936266	6.070145187	32.31229236	0.016169153	0.735718898	0.62776076	213	4927.446642	2297.717681	12887128.15	46.96485164	277.5501468	0.898358915	0.616069009	1.427230047	7477.738387	4768.437251	80734975.45	63.51797703	1129.017315	690.3770027	13310623.15	56.09204417	7.863452376	9
SNC0052-MAP-40X-E04-MEF-KO-24h	H10	1	1	Paclitaxel	5	10	8	363	0.898484003	0.145928965	11.35443801	7.339857395	34.6584022	0.024612362	0.746372554	0.752237944	215	5178.168262	2658.226987	11356355	49.9261091	247.2656431	0.887049032	0.618883119	1.706976744	7086.079851	4428.091895	65372181.53	61.39181511	1024.124374	586.0470826	9923170.456	50.17136686	8.187098773	9
SNC0052-MAP-40X-E04-MEF-KO-24h	I10	1	1	Paclitaxel	5	10	9	553	0.792822062	0.137537727	8.171133205	4.492190183	31.87884268	0.015655352	0.731446566	0.65599281	237	4799.629515	2376.831224	11959578.78	49.18311468	265.6052539	0.878436223	0.605737856	2.345991561	6134.099485	3770.817313	61965975.33	60.37956496	990.7274722	549.4083686	9746328.857	49.2476757	7.028852232	9
SNC0052-MAP-40X-E04-MEF-KO-24h	J10	1	1	Paclitaxel	5	10	10	391	0.785589486	0.150634762	10.449255	6.260953414	34.9258312	0.016425735	0.723334516	0.733840182	186	5126.921479	2330.722217	13064012.38	45.18464794	280.6669709	0.897782456	0.623466376	2.107526882	7003.777592	4324.134955	70734903.9	61.95112537	1075.007555	617.3491076	10895225.97	52.41513293	7.586066857	9
SNC0052-MAP-40X-E04-MEF-KO-24h	K10	1	1	Paclitaxel	5	10	11	419	0.779949219	0.140814324	14.19287358	10.42681848	32.2601432	0.016274128	0.745464602	0.705544292	219	5060.802143	2380.116664	11338151.54	47.02528242	241.624086	0.903388901	0.627837212	1.931506849	6536.321374	4202.270416	64427754.84	63.29775198	1054.742863	619.0321015	10626083.84	51.27706918	7.414081582	9
SNC0052-MAP-40X-E04-MEF-KO-24h	L10	1	1	Paclitaxel	5	10	12	363	0.76608911	0.140988	9.763695382	5.499512358	34.63911846	0.019751575	0.72376398	0.66572205	190	4917.83563	2368.33521	11282367.47	47.35539757	251.176663	0.893207338	0.61635356	1.910526316	6724.17108	4205.990919	69940052.13	61.98808314	1119.079484	618.7670224	12291308.21	50.11624051	7.169730929	9
SNC0052-MAP-40X-E04-MEF-KO-24h	M10	1	1	Paclitaxel	5	10	13	364	0.815120741	0.156665552	11.39944783	6.889113621	35.83791209	0.016503237	0.73840708	0.79868356	223	4874.830979	2261.19815	12435055.73	46.05253263	278.6962554	0.886832501	0.604694742	1.650224215	7339.440497	4607.155739	75796866.1	62.02805568	1165.343702	703.0515532	12364122.44	54.56022341	7.262523219	9
SNC0052-MAP-40X-E04-MEF-KO-24h	N10	1	1	Paclitaxel	5	10	14	496	0.718860273	0.13604363	7.984893527	3.920160531	35.52419355	0.015937689	0.72593604	0.597680947	211	5175.055596	2420.595276	12785910.76	46.1944617	271.8967445	0.88574626	0.609125268	2.36492891	7375.913922	4506.985938	76038285.66	60.43998589	1061.120831	621.0684263	10708673.73	51.99999684	8.073076745	9
SNC0052-MAP-40X-E04-MEF-KO-24h	O10	1	1	Paclitaxel	5	10	15	467	0.767868655	0.143587123	9.724590611	5.874131739	31.99143469	0.011875584	0.73723987	0.700333239	192	4558.939858	2173.159912	12806493.7	47.93276801	295.6278675	0.874205207	0.592401127	2.458333333	6064.041766	3747.927223	67921935.36	61.54671985	1193.568796	698.2757115	14333858.65	53.2517868	6.117474822	9
SNC0052-MAP-40X-E04-MEF-KO-24h	P10	1	1	Paclitaxel	5	10	16	560	0.836395627	0.134949768	10.74506912	6.833064903	29.40178571	0.01667358	0.732826738	0.67201432	236	4494.455013	2198.523998	10416879.72	48.1665911	258.6198924	0.893918591	0.618520289	2.394067797	7046.893597	4385.188218	62394330.13	61.9916313	1510.610545	1091.420839	13515480.63	65.81950858	5.937286331	9
SNC0052-MAP-40X-E04-MEF-KO-24h	A11	3	1	Parthenolide	1.7	11	1	80	0.640699798	0.106145438	12.84304268	7.879574223	34.85	0.016367937	0.622839769	0.4817425	254	5142.743272	1899.470382	10820833.77	35.96670292	243.9922518	0.969412107	0.699496861	0.31496063	4115.135514	1998.887225	51871071.71	48.18116096	528.4891926	148.8969486	6620035.756	25.60313087	7.883079216	9
SNC0052-MAP-40X-E04-MEF-KO-24h	B11	3	1	Parthenolide	3.3	11	2	53	0.697764021	0.164050188	43.38888917	36.86499154	34.24528302	0.024364906	0.813842643	0.562411113	140	4761.57195	2128.398896	7878702.386	43.96737972	190.7132828	0.95782113	0.673816617	0.435714286	5207.587773	3180.491765	59432391.33	59.80960539	542.5838622	192.2506498	5699938.443	31.82569082	9.635074733	9
SNC0052-MAP-40X-E04-MEF-KO-24h	C11	3	1	Parthenolide	6.6	11	3	49	0.769280659	0.164128276	30.52574865	26.2057391	45.44897959	0.032935953	0.788041789	1.044928649	118	5873.887536	2602.465251	12041493.75	41.35682363	259.097651	0.955120718	0.672994462	0.457627119	5727.190237	3223.674073	95622866.47	55.9599148	552.7358231	190.5006731	9226673.534	31.48811922	10.57123755	9
SNC0052-MAP-40X-E04-MEF-KO-24h	D11	3	1	Parthenolide	12.4	11	4	12	0.667411238	0.15150431	26.14868691	21.04002972	62	0.125707188	0.848860944	0.651241707	75	5472.7668	2624.640714	2746278.747	46.63282969	52.01668342	0.977607838	0.764785354	0.186666667	5329.345026	4390.803287	14230590.69	79.49271577	456.1229712	50.72648862	1189638.907	10.66134285	11.50694821	9
SNC0052-MAP-40X-E04-MEF-KO-24h	E11	3	1	Parthenolide	25	11	5	4	0.401003948	0.145751694	5.383061945	2.420111895	25	0.045549467	0.710397917	0.535439064	20	5399.830479	2691.100199	2500595.75	48.91741816	47.87012051	0.957849172	0.764017029	0.2	4463.992689	3450.958536	9609508.55	75.2866532	452.1086933	59.00520059	804764.45	12.82249556	9.781928396	9
SNC0052-MAP-40X-E04-MEF-KO-24h	F11	3	1	Parthenolide	50	11	6	9	1.030944359	0.128979135	16.95168249	12.3128021	63	0.146477332	0.660809498	0.55339338	65	4244.01142	2112.240887	1709208.138	48.58037116	42.66790416	0.974861446	0.78811697	0.138461538	6381.261189	5127.498204	12468414.11	83.94866868	466.6731337	90.79332229	927861.7231	15.05274384	13.81866104	9
SNC0052-MAP-40X-E04-MEF-KO-24h	G11	3	1	IBZ37	1.7	11	7	109	0.613050312	0.10249938	12.2874407	8.923317793	29.8440367	0.015671093	0.70891543	0.426958143	333	5450.821039	2000.50554	10555727.41	36.15093434	216.0945267	0.965236476	0.680205897	0.339339339	3952.864732	1894.028835	40881933.73	46.99383309	518.604404	123.3713306	5202264.799	22.312524	7.661721754	9
SNC0052-MAP-40X-E04-MEF-KO-24h	H11	3	1	IBZ37	3.3	11	8	70	0.599606305	0.11120699	13.95838705	9.725775542	39.25714286	0.017156187	0.645237557	0.482465229	321	5276.249175	1900.796571	10287016.98	34.70506489	222.5582348	0.971315993	0.707637668	0.239875389	4198.513966	2017.109313	47951862.07	47.35299677	513.6280603	140.4974515	5810848.424	24.45541556	8.193128562	9
SNC0052-MAP-40X-E04-MEF-KO-24h	I11	3	1	IBZ37	6.6	11	9	113	0.55447235	0.111172242	15.29923032	11.48411275	33.5840708	0.015247845	0.649761573	0.425170069	280	5520.956346	2059.280111	11224073.65	36.78349183	227.4325315	0.969130951	0.692165322	0.435714286	4145.345569	2125.412656	51686687.89	51.21106902	525.9437839	164.2405795	6567823.618	28.51390887	7.996701366	9
SNC0052-MAP-40X-E04-MEF-KO-24h	J11	3	1	IBZ37	12.4	11	10	128	0.708626564	0.109154894	24.67773061	16.60196649	34.8984375	0.018540981	0.665171454	0.554345852	328	5558.102281	2019.629102	10600008.56	35.21501881	219.6559403	0.971352996	0.699108726	0.399390244	4147.733573	2058.174442	47012614.24	48.83036191	531.3948392	180.6671408	5871596.552	27.68331002	8.01169353	9
SNC0052-MAP-40X-E04-MEF-KO-24h	K11	3	1	IBZ37	25	11	11	85	0.53634596	0.110733887	22.06977235	17.38903196	34.82352941	0.015156586	0.698463876	0.423607001	248	5652.96429	2089.737498	11591974.32	36.25214884	233.3202302	0.962739114	0.681983209	0.362903226	4194.30635	2122.31473	55566304.72	50.15327092	507.8274744	119.5890484	6600724.645	21.63933697	8.308366843	9
SNC0052-MAP-40X-E04-MEF-KO-24h	L11	3	1	IBZ37	50	11	12	88	0.56852013	0.108135141	15.87907234	12.70185084	33.53409091	0.014589895	0.672694914	0.42865037	283	4735.058055	1633.02948	9613837.731	33.71294036	223.3500985	0.975364263	0.703029211	0.32155477	4057.350105	1991.151966	50097563.05	48.5868706	490.7503034	121.4479807	5860019.173	21.4704661	8.269799447	9
SNC0052-MAP-40X-E04-MEF-KO-24h	M11	3	1	IBZ36	1.7	11	13	132	0.567588703	0.097861952	16.33157155	9.92340652	29.74242424	0.014114787	0.65263455	0.404470632	328	5685.657577	2123.731586	10539469.72	36.84298217	210.3895653	0.963787758	0.671722231	0.417682927	4248.558136	2074.446923	44143285.84	48.75862066	554.2499417	218.200209	5821896.323	34.14912015	7.803741931	9
SNC0052-MAP-40X-E04-MEF-KO-24h	N11	3	1	IBZ36	3.3	11	14	112	0.659113666	0.115347037	16.21490982	7.787186658	30.05357143	0.015621606	0.693078561	0.553680429	285	5172.104415	1867.511789	10813309.58	35.67254405	234.9831212	0.973142297	0.700102286	0.428070175	4210.986649	1943.842923	53475258.8	45.91628201	515.7965865	172.41019	6484581.474	28.5706626	8.216074322	9
SNC0052-MAP-40X-E04-MEF-KO-24h	O11	3	1	IBZ36	6.6	11	15	127	0.571796772	0.097276082	8.329160466	4.937895358	29.12598425	0.018485074	0.6724779	0.436409689	298	5790.727571	2253.0983	9862636.638	37.59805273	207.4513377	0.969295408	0.703747405	0.439597315	4144.414798	2071.353159	46783923.83	49.54206695	520.1429061	159.4936937	5941600.01	26.40468899	8.054571365	9
SNC0052-MAP-40X-E04-MEF-KO-24h	P11	3	1	IBZ36	12.4	11	16	82	0.614509127	0.110468375	27.72723762	24.1102954	36.3902439	0.018967799	0.651834908	0.455411694	263	4957.740126	1835.729599	9222659.411	35.61548526	213.3588482	0.967763837	0.678266118	0.33460076	3927.54875	1913.891558	46210557.86	48.22357985	541.2615057	218.2710033	6021599.224	32.27894849	7.465615806	9
SNC0052-MAP-40X-E04-MEF-KO-24h	A12	3	1	IBZ36	25	12	1	113	0.574886862	0.111231949	11.83782425	7.893741551	29.84070796	0.012805089	0.682457232	0.502283614	259	5450.402209	2052.308064	12265386.26	37.28122485	255.0878189	0.965889226	0.696668567	0.451737452	3987.0599	1913.62148	54436545.7	47.7636637	524.7308445	172.2687752	6972436.722	27.73728989	7.731238835	9
SNC0052-MAP-40X-E04-MEF-KO-24h	B12	3	1	IBZ36	50	12	2	85	0.609799492	0.103719696	11.83809202	5.177421313	32.48235294	0.018938851	0.66314447	0.464784497	260	5438.000655	2027.712381	10900836.54	36.92911416	226.1777218	0.968959721	0.690615574	0.365384615	4569.852431	2238.259866	54295499.45	49.03780334	502.8578297	120.6849443	5970165.327	21.72181725	9.121234102	9
SNC0052-MAP-40X-E04-MEF-KO-24h	C12	3	1	IBZ35	1.7	12	3	128	0.57393849	0.106966339	16.33688972	10.90373407	34.203125	0.016771423	0.656942948	0.402875334	271	5580.516226	2049.002229	11594036.07	35.99309109	235.3827852	0.966733814	0.691528939	0.494464945	4343.001603	2067.367471	53549158.48	47.78595731	573.5331238	237.5869688	7009811.07	35.2005363	7.75656325	9
SNC0052-MAP-40X-E04-MEF-KO-24h	D12	3	1	IBZ35	3.3	12	4	131	0.626902762	0.106955708	12.52303931	7.601253531	30.85496183	0.015016584	0.649154651	0.516209195	292	5255.481355	1864.988984	10536195.43	34.94809236	224.9800064	0.967553709	0.689249774	0.469178082	3876.860591	1807.390045	44776796.72	46.29876801	577.0036478	198.9482671	6432686.178	30.94445294	6.911621293	9
SNC0052-MAP-40X-E04-MEF-KO-24h	E12	3	1	IBZ35	6.6	12	5	139	0.561825148	0.119741139	16.62528778	12.64374228	36.08633094	0.020436327	0.70416395	0.478011724	301	5531.004931	2013.557059	10701766.67	34.80531406	220.0488066	0.965363897	0.681294581	0.488372093	4245.868031	1981.184032	50081657.56	46.33760549	565.5962664	240.2670703	6617910.156	34.13502484	7.737589694	9
SNC0052-MAP-40X-E04-MEF-KO-24h	F12	3	1	IBZ35	12.4	12	6	190	0.594839502	0.104064877	10.91119523	6.913218173	32.60526316	0.015176176	0.685956325	0.440032334	276	5314.4636	1884.060055	10658598.61	35.02528063	227.4826339	0.967630604	0.685734178	0.724637681	3995.232427	1855.761596	50466218.9	46.20382132	562.4169654	227.8282142	6985374.17	34.77438327	7.324332379	9
SNC0052-MAP-40X-E04-MEF-KO-24h	G12	3	1	IBZ35	25	12	7	121	0.533414326	0.100634278	13.22004479	9.973119858	32.66942149	0.019423024	0.673505511	0.410724449	303	6090.841632	2253.493201	10851992.22	36.32465872	205.8483199	0.964550407	0.678615089	0.425742574	4480.19258	2265.434166	49198184.64	50.08629487	531.7723607	169.5786766	5658581.7	28.52542874	8.488671799	9
SNC0052-MAP-40X-E04-MEF-KO-24h	H12	3	1	IBZ35	50	12	8	93	0.68524626	0.125214643	20.7768629	15.61124808	38.19354839	0.016161382	0.689081725	0.579052182	271	5728.261269	2169.099013	11180176.05	36.88700174	228.2623618	0.9636765	0.686522821	0.365313653	3950.786347	1942.755667	51895111.32	48.38032683	524.1897087	166.4877213	6640296.587	27.81083353	7.625439679	9
SNC0052-MAP-40X-E04-MEF-KO-24h	I12	3	1	Paclitaxel	1.7	12	9	488	0.750953196	0.133502446	11.79140258	7.355441979	34.29303279	0.015805777	0.723326721	0.657848769	204	5263.55692	2560.830552	11775341.56	47.62716132	253.1082644	0.877133897	0.589560474	2.421568627	6716.242851	3630.959487	72972461.51	53.80164891	1019.735904	636.8891673	10894166.33	53.61292121	7.917094317	9
SNC0052-MAP-40X-E04-MEF-KO-24h	J12	3	1	Paclitaxel	3.3	12	10	402	0.83135686	0.147470861	9.58478482	5.644270227	33.67661692	0.016419696	0.734007315	0.786152936	216	5020.798309	2606.923803	11404224.05	50.63590087	260.1552041	0.868038119	0.590897727	1.87962963	6531.486237	3719.498392	63625626.49	56.09641104	979.1165351	574.1295373	9478703.38	54.05517422	7.534807571	9
SNC0052-MAP-40X-E04-MEF-KO-24h	K12	3	1	Paclitaxel	6.6	12	11	494	0.746707112	0.136577722	9.331544426	5.420415777	32.81376518	0.015235581	0.734921358	0.581068109	225	4999.040326	2488.386257	10978924.02	49.71068768	254.140301	0.884460595	0.610044156	2.235555556	6675.422862	4281.750277	60463560.05	63.09450242	1084.885799	656.2617621	10150211.5	56.94101063	7.214131811	9
SNC0052-MAP-40X-E04-MEF-KO-24h	L12	3	1	Paclitaxel	12.4	12	12	315	0.736186397	0.141662454	10.09488739	5.635118681	36.38412698	0.016459192	0.729282142	0.615783322	211	4934.787866	2277.856415	11463972.31	45.60596028	253.9117931	0.894394506	0.621763625	1.492890995	7514.790722	4822.937765	68824242.63	63.53846174	1071.37922	598.1785903	9441457.152	48.5936437	7.776778357	9
SNC0052-MAP-40X-E04-MEF-KO-24h	M12	3	1	Paclitaxel	25	12	13	285	0.801525062	0.150946888	11.23952643	7.508632735	32.92982456	0.019131784	0.750415542	0.742691755	203	5347.586628	2464.709878	11125354.53	45.88392675	229.4066898	0.914648216	0.632643689	1.428571429	7596.602745	5397.916202	66036607.34	70.24380633	1285.095003	785.2807965	11130122.53	56.33317834	6.644050104	9
SNC0052-MAP-40X-E04-MEF-KO-24h	N12	3	1	Paclitaxel	50	12	14	285	0.802155334	0.15163385	12.20597226	7.952613554	38.01754386	0.024106345	0.73350388	0.723709579	222	5860.845705	2744.187846	10067012.15	46.37358592	193.8322863	0.917443883	0.633027025	1.288288288	7874.816766	5457.040768	56686781.92	68.55799212	1394.048732	856.4423254	10030608.92	56.98639609	6.032996274	9
SNC0052-MAP-40X-E04-MEF-KO-24h	O12	3	1	Parthenolide	1.7	12	15	110	0.65245085	0.100004249	8.623369421	3.490065299	29.94545455	0.016495894	0.624695322	0.453497055	279	5539.618211	2080.837571	11571634.89	36.33939624	245.0107056	0.970723541	0.703417639	0.401433692	4258.050688	2068.647682	52395025.53	48.27650052	601.191407	257.7060618	7345708.767	37.18422165	7.385454592	9
SNC0052-MAP-40X-E04-MEF-KO-24h	P12	3	1	Parthenolide	3.3	12	16	91	0.622317718	0.111676843	19.02504162	13.71236571	31.98901099	0.014021246	0.679131706	0.547189909	236	4687.463628	1792.714355	10271525.74	37.06496478	247.6522362	0.977124479	0.719306565	0.406779661	4324.020197	2099.617221	61833087.64	48.37023582	585.1801651	307.7783308	8349042.479	43.81748173	7.599777727	9
SNC0052-MAP-40X-E04-MEF-KO-24h	A13	3	1	Parthenolide	6.6	13	1	76	0.646153203	0.144270148	25.20675944	18.18467931	43.38157895	0.020715663	0.747944077	0.68098311	141	5284.972646	2278.029226	11920118.35	40.46243222	277.995329	0.954614558	0.662545805	0.609929078	4618.919779	2689.262717	70450975.5	57.49904173	569.0896881	333.6995518	8747543.248	38.01376279	8.572612612	9
SNC0052-MAP-40X-E04-MEF-KO-24h	B13	3	1	Parthenolide	12.4	13	2	29	0.600653207	0.122720784	18.33024672	12.54702832	48.96551724	0.036636065	0.721254711	0.372595023	108	4754.261784	2153.68556	7594053.63	43.29199309	176.1770269	0.953054444	0.672017303	0.277777778	6700.972585	4097.3339	53856232.33	62.66247433	520.2633638	127.7578843	3858045.417	22.72688797	12.71020421	8
SNC0052-MAP-40X-E04-MEF-KO-24h	C13	3	1	Parthenolide	25	13	3	6	0.459501121	0.1628985	25.65494061	21.85794926	47	0.098193262	0.799512855	0.649217091	95	5589.028882	2756.513529	2457605.168	48.77515125	46.0255627	0.978392278	0.760435932	0.084210526	5422.498256	4269.740204	10962375.17	81.59107898	452.906523	58.84155255	1033345.021	12.33591223	11.76253713	9
SNC0052-MAP-40X-E04-MEF-KO-24h	D13	3	1	Parthenolide	50	13	4	6	0.622044244	0.133715144	8.827962359	5.206620852	51.16666667	0.086644305	0.743646284	0.84079205	51	4803.818296	2382.417469	2062009.176	47.83658551	44.87676803	0.979781212	0.763237519	0.117647059	7412.563489	5823.123723	17455551.41	82.40146065	611.2792482	337.192295	1304822.137	15.67041835	15.58719558	9
SNC0052-MAP-40X-E04-MEF-KO-24h	E13	3	1	IBZ37	1.7	13	5	160	0.617744735	0.105225627	16.69128358	10.38036857	31.2	0.013305256	0.678440868	0.502100302	259	5758.817038	2126.558055	11839500.66	35.79984118	240.4469324	0.968837118	0.703876832	0.637065637	4410.437219	2037.540081	58987248.43	46.02853082	559.5707549	191.1569839	7406712.637	30.09792871	8.029877813	9
SNC0052-MAP-40X-E04-MEF-KO-24h	F13	3	1	IBZ37	3.3	13	6	171	0.612272924	0.093901506	12.05074678	6.439458503	30.96491228	0.012907607	0.652211161	0.483995291	258	6087.622211	2236.495423	12136175.81	35.60541708	235.7635768	0.96419416	0.693741565	0.678294574	4442.266783	2101.174288	56069927.37	47.47151285	608.9208189	308.145775	7618688.508	42.03193006	7.668520999	9
SNC0052-MAP-40X-E04-MEF-KO-24h	G13	3	1	IBZ37	6.6	13	7	96	0.592820041	0.11661795	16.45870113	9.606374366	28.55208333	0.013349028	0.688193816	0.525039884	271	5640.090312	2057.861537	11202820.14	35.70226286	226.4291425	0.966139479	0.682320805	0.380073801	4127.121745	2033.066576	49750413.1	48.80202273	524.4803787	167.4629649	6206050.561	28.12500589	8.01132076	9
SNC0052-MAP-40X-E04-MEF-KO-24h	H13	3	1	IBZ37	12.4	13	8	91	0.543906396	0.114778234	30.61993857	23.78439498	37.76923077	0.014717427	0.689368999	0.461610897	277	5433.22933	1947.699149	11599038.83	35.30539714	237.4618265	0.965613797	0.690323622	0.36101083	3901.177634	1670.728663	57608277.24	41.60694307	503.849901	123.0481309	6925500.697	22.27924732	7.787893727	9
SNC0052-MAP-40X-E04-MEF-KO-24h	I13	3	1	IBZ37	25	13	9	123	0.592673417	0.115155927	21.28052695	16.20025661	35.13821138	0.017093589	0.683039369	0.479587097	273	5566.459896	2023.137204	11754995.01	35.15104663	235.1406426	0.972778126	0.706180811	0.483516484	3948.97	2006.280911	51645329.37	50.10947108	511.5392862	135.0770364	6625940.894	23.71753329	7.767516001	9
SNC0052-MAP-40X-E04-MEF-KO-24h	J13	3	1	IBZ37	50	13	10	132	0.58649685	0.110257424	18.07195598	13.64412667	30.72727273	0.013458558	0.706050131	0.436481851	287	5521.819284	1947.903874	11021858.16	34.51865221	225.1813995	0.970713119	0.703003806	0.477351916	4151.143073	2066.786843	51529006.72	48.61344908	507.3055389	144.2331224	6184945.24	25.42013399	8.189076942	9
SNC0052-MAP-40X-E04-MEF-KO-24h	K13	3	1	IBZ36	1.7	13	11	132	0.606088384	0.115983846	12.06736416	6.823595485	32.83333333	0.014635345	0.678638372	0.516707369	287	5428.609589	1960.157071	11768290.78	35.45551279	239.208504	0.96972713	0.706892186	0.494773519	4499.694395	2283.643956	56622558.85	50.66869819	552.1858122	196.1330548	6824826.355	29.78241984	8.429211113	9
SNC0052-MAP-40X-E04-MEF-KO-24h	L13	3	1	IBZ36	3.3	13	12	122	0.580734292	0.113803742	13.43297189	8.660985259	33	0.01517057	0.677324148	0.564013574	271	5147.015119	1820.593054	10451592.55	34.44747531	221.6481258	0.967272345	0.675283111	0.468634686	4136.336343	2024.814221	51198968.35	47.7589001	523.8948321	147.6341916	6175298.413	25.80928344	7.885989441	9
SNC0052-MAP-40X-E04-MEF-KO-24h	M13	3	1	IBZ36	6.6	13	13	154	0.61080817	0.112291231	11.89042544	5.941132499	34.38311688	0.023004979	0.641683406	0.517763764	304	5690.893002	2121.962735	10947130.18	36.34521588	221.4721226	0.969174346	0.69136437	0.523026316	4262.799946	2151.281064	46744311.89	49.71904272	531.3488604	180.6710508	5826916.865	28.90200588	8.140841437	9
SNC0052-MAP-40X-E04-MEF-KO-24h	N13	3	1	IBZ36	12.4	13	14	79	0.575734743	0.115469651	18.77196068	12.59720551	34	0.017016916	0.661267475	0.563187027	198	5451.458243	2083.797489	11424959.6	36.65427612	238.3515874	0.963648827	0.678717426	0.419191919	4251.605992	2239.828779	58588494.2	52.59736438	509.9197161	165.2523368	6880049.51	25.30018611	8.443939367	9
SNC0052-MAP-40X-E04-MEF-KO-24h	O13	3	1	IBZ36	25	13	15	119	0.610521151	0.105274556	17.04031007	11.3009754	33.09243697	0.016359253	0.645642941	0.428294616	276	5205.72901	1942.121989	10631502.61	35.96270501	230.3134204	0.967233884	0.686357845	0.452898551	4173.968191	2147.054497	47951180.33	51.15580886	529.3028104	159.547629	5977881.308	26.88386532	7.937999871	9
SNC0052-MAP-40X-E04-MEF-KO-24h	P13	3	1	IBZ36	50	13	16	157	0.651298754	0.101067349	11.60323773	8.39199907	35.1656051	0.014992611	0.645366122	0.587062719	300	5208.410648	1927.488389	10555418.72	35.84996374	228.2848626	0.975025443	0.704106709	0.546666667	4218.067378	2073.678354	50088158.8	48.7805008	505.1836332	157.9513049	5910246.607	24.69631474	8.421299204	9
SNC0052-MAP-40X-E04-MEF-KO-24h	A14	3	1	IBZ35	1.7	14	1	129	0.612785341	0.102184038	10.95880235	7.651876994	33.80620155	0.016320449	0.670402013	0.510294903	225	5302.827068	2007.876175	11652768.89	36.63259321	249.115574	0.957501537	0.673880179	0.608888889	4166.909746	2068.539738	59044818.74	49.5399812	556.8851512	210.8116112	7876087.698	32.89149078	7.637089815	9
SNC0052-MAP-40X-E04-MEF-KO-24h	B14	3	1	IBZ35	3.3	14	2	109	0.572311714	0.107516701	18.12285216	13.40821337	33.2293578	0.019963879	0.671161008	0.441488591	306	4987.236713	1747.311601	10835434.84	34.23197239	244.2372505	0.969408073	0.696342834	0.375816993	3837.934933	1725.261181	44957573.21	44.47117101	536.0308105	175.6722029	6149892.84	28.69264018	7.232837041	9
SNC0052-MAP-40X-E04-MEF-KO-24h	C14	3	1	IBZ35	6.6	14	3	121	0.601372932	0.117044125	16.12402546	11.69622686	35.6446281	0.018586999	0.675996262	0.50182962	274	5443.561446	2034.553611	10308499.94	35.45562482	214.399129	0.96754167	0.693133808	0.47080292	4177.296984	2117.634872	47363763.05	50.45614262	564.4580481	269.389011	6291119.361	38.37060559	7.593207146	9
[truncated: 9 more rows]
