# Supplementary material for: Mathematical modeling of the microtubule detyrosination/tyrosination cycle for cell-based drug screening design
Source: PLoS Comput Biol. 2022 Jun 27;18(6):e1010236. doi: 10.1371/journal.pcbi.1010236 (PMC9236252; doi:10.1371/journal.pcbi.1010236)
Supplement: S1 Data — (ZIP) [file pcbi.1010236.s006.zip › DATA-S1-Quantification-Inhibition/image_analysis/ImageAnalysis-HCI-TyrosinationQuantification-DetyrosinationInhibition-MEF.aas]

// Acapella Assay Language / Image Analysis
// 2020-06-17 09:41:05 +0200
// AcapellaVersion: 5.1.0.124084

#require AcapellaAssayLanguage
#namespace AAL
AAL::GetData()
AAL::FilterImage()
AAL::FindNuclei()
AAL::CalculateIntensityProperties()
AAL::SelectPopulation()
AAL::CalculateMorphologyProperties()
AAL::FindCytoplasm()
AAL::SelectPopulation()
AAL::FindMicronuclei()
AAL::SelectPopulation()
AAL::CalculateIntensityProperties()
AAL::CalculateIntensityProperties()
AAL::CalculateProperties()
AAL::ReturnResults()

#begin:attachment(encoding="eventxml",name="EvaluationData")
<?xml version="1.0" encoding="UTF-8"?>
<EventXml AcapellaVersion="42"><eventdata><m n="eventdata" c="container"><a n="@isordered" t="i">1</a>
<a n="Procedures" t="m"><m n="memblock" c="container"><a n="@isordered" t="i">1</a>
<a n="GetData" t="m"><m n="memblock" c="container"><a n="BBHasBeenSaved" t="i">1</a>
<a n="bbType" t="s">builtin</a>
<a n="Comment" t="s"></a>
<a n="DataScope" t="m"><m n="memblock" c="container"><a n="@isordered" t="i">1</a>
<a n="Field" t="m"><m n="memblock" c="container"><a n="Span" t="s">Each</a>
</m>
</a>
</m>
</a>
<a n="IDName" t="s">GetData</a>
<a n="Inputs" t="m"><m n="memblock" c="container"><a n="@isordered" t="i">1</a>
<a n="@sticky:10003" t="m"><m n="memblock" c="container"><a n="__ProcOpenStatus" t="i">1</a>
</m>
</a>
</m>
</a>
<a n="OutputClass" t="s"></a>
<a n="OutputName" t="s"></a>
<a n="Plugins" t="m"><m n="memblock" c="container"><a n="@isordered" t="i">1</a>
</m>
</a>
<a n="SaveKeys" t="m"><m n="memblock" c="vector" t="string" k="2"><vdata k="2" t="string" l0="0" l1="1" Transfer-Encoding="zlib base64">
eAELTi0pycxLL/4fkFOanplX/B8ARG8IMg==
</vdata></m>
</a>
<a n="Settings" t="m"><m n="memblock" c="container"><a n="ApplyFlatF" t="s">None</a>
<a n="BFCorrection" t="s">1</a>
<a n="MinimalBinning" t="i">0</a>
<a n="Planes" t="s">ALL</a>
<a n="Stitch" t="s">0</a>
</m>
</a>
</m>
</a>
<a n="FilterImage" t="m"><m n="memblock" c="container"><a n="BBHasBeenSaved" t="i">1</a>
<a n="bbType" t="s">builtin</a>
<a n="Comment" t="s"></a>
<a n="DataScope" t="m"><m n="memblock" c="container"><a n="Field" t="m"><m n="memblock" c="container"><a n="Span" t="s">Each</a>
</m>
</a>
</m>
</a>
<a n="IDName" t="s">FilterImage</a>
<a n="ImageView" t="m"><m n="memblock" c="container"><a n="@isordered" t="i">1</a>
<a n="Label" t="s">Replace me</a>
<a n="Tabs" t="m"><m n="memblock" c="container"><a n="@isordered" t="i">1</a>
<a n="FilteredImageFilterImage" t="m"><m n="memblock" c="container"><a n="@isordered" t="i">1</a>
<a n="TabLabel" t="s">Mean Smoothed</a>
<a n="TabItemName" t="s">FilteredImageFilterImage</a>
<a n="TabTitle" t="s">Mean Smoothed image</a>
<a n="Skip" t="i">0</a>
<a n="UIclass" t="s">sticky</a>
<a n="NewDefaultChannel" t="m"><m n="memblock" c="vector" t="string" k="1"><vdata k="1" t="string" l0="0" Transfer-Encoding="zlib base64">
eAHzTU3MUwjOzc8vyUhN+Q8AJrsF5A==
</vdata></m>
</a>
<a n="NewDefaultStencil" t="m"><m n="memblock" c="vector"><vdata k="0" t="signed int" rank="1" dimsize0="0" Transfer-Encoding="zlib base64">

</vdata><a n="factor" t="f">1.0</a>
</m>
</a>
<a n="Type" t="s">Standard</a>
<a n="OKButtons" t="i">0</a>
<a n="TableLabel" t="m"><m n="memblock" c="vector"><vdata k="0" t="signed int" rank="1" dimsize0="0" Transfer-Encoding="zlib base64">

</vdata><a n="factor" t="f">1.0</a>
</m>
</a>
<a n="UIinsert" t="s">FeedBack.FilteredImageFilterImage</a>
<a n="UseCommonTableStencil" t="m"><m n="memblock" c="vector"><vdata k="1" t="byte" rank="1" dimsize0="1" Transfer-Encoding="zlib base64">
eAFjAAAAAQAB
</vdata><a n="factor" t="f">1.0</a>
</m>
</a>
<a n="SummaryTableOn" t="m"><m n="memblock" c="vector"><vdata k="1" t="byte" rank="1" dimsize0="1" Transfer-Encoding="zlib base64">
eAFjBAAAAgAC
</vdata><a n="factor" t="f">1.0</a>
</m>
</a>
<a n="SummaryTableLabel" t="m"><m n="memblock" c="vector" t="string" k="1"><vdata k="1" t="string" l0="0" Transfer-Encoding="zlib base64">
eAELLs3NTSyq/A8AD00D7g==
</vdata></m>
</a>
<a n="AttrTypeTable" t="m"><m n="memblock" c="vector"><vdata k="1" t="byte" rank="1" dimsize0="1" Transfer-Encoding="zlib base64">
eAFjBAAAAgAC
</vdata><a n="factor" t="f">1.0</a>
</m>
</a>
<a n="WizardImageView" t="i">0</a>
<a n="TypeofOverlays" t="s"></a>
<a n="coloring_mode" t="s">WeightedAverage</a>
<a n="scopeforimages" t="s">script</a>
<a n="yFrame2Timepoint" t="i">0</a>
<a n="Controls" t="m"><m n="memblock" c="container"><a n="general" t="m"><m n="memblock" c="container"><a n="@isordered" t="i">1</a>
<a n="Render_Colormode_Standard" t="m"><m n="memblock" c="container"><a n="@isordered" t="i">1</a>
<a n="colormode" t="m"><m n="memblock" c="container"><a n="autosubmit" t="s"></a>
<a n="callback" t="m"><m n="memblock" c="container"><a n="@isordered" t="i">1</a>
<a n="TranslateColormode" t="m"><m n="memblock" c="container"><a n="closure" t="m"><m n="memblock" c="closure"><a n="@context" t="s">&lt;AcapellaUserInterface||UI/imageviewmethods.proc&gt;</a>
<a n="@modulename" t="s">UI::_CIV_Coloring_Setmode</a>
<a n="@bound" t="m"><m n="memblock" c="container"></m>
</a>
<a n="@suppresswarnings" t="i">0</a>
</m>
</a>
<a n="data" t="m"><m n="memblock" c="container"></m>
</a>
</m>
</a>
<a n="@sticky:10003" t="m"><m n="memblock" c="container"><a n="skip" t="i">1</a>
</m>
</a>
</m>
</a>
<a n="CallbackList" t="m"><m n="memblock" c="XmlNode" t="elem"><CallbackList><Callback label="TranslateColormode" title="ColorMode" trigger="onchange" category="" priority="0" disabled="0" /></CallbackList></m>
</a>
<a n="defaultValue" t="s"></a>
<a n="description" t="s"></a>
<a n="disabled" t="i">0</a>
<a n="highlight" t="s"></a>
<a n="inputtype" t="s">s</a>
<a n="label" t="s">Coloring</a>
<a n="label_style" t="m"><m n="memblock" c="vector" t="string" k="3"><vdata k="3" t="string" l0="0" Transfer-Encoding="zlib base64">
eAHLyy/KTcz5/4/hHwMAIKMFhQ==
</vdata></m>
</a>
<a n="labels" t="m"><m n="memblock" c="vector" t="string" k="3"><vdata k="3" t="string" l0="0" l1="1" l2="2" Transfer-Encoding="zlib base64">
eAELLknMS0ksSvnvmpeRmJecmvLfIzM9IweIS/4DALJdDN0=
</vdata></m>
</a>
<a n="private" t="m"><m n="memblock" c="container"><a n="@sticky:10003" t="m"><m n="memblock" c="container"><a n="skip" t="i">1</a>
</m>
</a>
</m>
</a>
<a n="qualifier" t="s"></a>
<a n="size" t="i">0</a>
<a n="SizeOnFocus" t="i">0</a>
<a n="unit" t="s"></a>
<a n="value" t="s">WeightedAverage:Extended</a>
<a n="value_disabled" t="m"><m n="memblock" c="vector"><vdata k="3" t="byte" rank="1" dimsize0="3" Transfer-Encoding="zlib base64">
eAFjYGAAAAADAAE=
</vdata><a n="factor" t="f">1.0</a>
</m>
</a>
<a n="values" t="m"><m n="memblock" c="vector" t="string" k="3"><vdata k="3" t="string" l0="0" l1="1" l2="2" Transfer-Encoding="zlib base64">
eAHzTawIS8wpTbUKyEnMzPsfnpqZnlGSmuJYllqUmI5L1LWiJDUvJTXlPwAb/hnA

</vdata></m>
</a>
<a n="@sticky:10003" t="m"><m n="memblock" c="container"><a n="attr" t="m"><m n="memblock" c="container"><a n="class" t="s">input</a>
</m>
</a>
<a n="docID" t="s"></a>
<a n="insertmode" t="s">replace</a>
<a n="is_root" t="i">0</a>
<a n="skip" t="i">0</a>
<a n="target" t="m"><m n="memblock" c="container"><a n="target" t="s">value</a>
<a n="upCount" t="i">0</a>
</m>
</a>
<a n="ui" t="s">input</a>
<a n="uiclass" t="s">menu</a>
<a n="uirowmode" t="i">0</a>
</m>
</a>
</m>
</a>
<a n="@sticky:10003" t="m"><m n="memblock" c="container"><a n="AllowReorder" t="i">0</a>
<a n="attr" t="m"><m n="memblock" c="container"><a n="class" t="s">container</a>
<a n="style" t="s">width:0</a>
</m>
</a>
<a n="docID" t="s"></a>
<a n="insertmode" t="s">simple</a>
<a n="is_root" t="i">0</a>
<a n="skip" t="i">0</a>
<a n="tabulate" t="i">1</a>
<a n="ui" t="s">container</a>
<a n="uiclass" t="s">container</a>
</m>
</a>
</m>
</a>
<a n="Render_Labels_Labels" t="m"><m n="memblock" c="container"><a n="@sticky:10003" t="m"><m n="memblock" c="container"><a n="skip" t="i">1</a>
</m>
</a>
</m>
</a>
<a n="Render_Images_Images" t="m"><m n="memblock" c="container"><a n="@isordered" t="i">1</a>
<a n="colormode" t="m"><m n="memblock" c="container"><a n="autosubmit" t="s"></a>
<a n="callback" t="m"><m n="memblock" c="container"><a n="@isordered" t="i">1</a>
<a n="ReloadFrames" t="m"><m n="memblock" c="container"><a n="closure" t="m"><m n="memblock" c="closure"><a n="@context" t="s">&lt;AcapellaUserInterface||UI/imageviewmethods.proc&gt;</a>
<a n="@modulename" t="s">UI::_CIV_CB_Render_Images_SwitchMode</a>
<a n="@bound" t="m"><m n="memblock" c="container"></m>
</a>
<a n="@suppresswarnings" t="i">0</a>
</m>
</a>
<a n="data" t="m"><m n="memblock" c="container"></m>
</a>
</m>
</a>
<a n="@sticky:10003" t="m"><m n="memblock" c="container"><a n="skip" t="i">1</a>
</m>
</a>
</m>
</a>
<a n="CallbackList" t="m"><m n="memblock" c="XmlNode" t="elem"><CallbackList><Callback label="ReloadFrames" title="ColoringMode" trigger="onchange" category="" priority="0" disabled="0" /></CallbackList></m>
</a>
<a n="defaultValue" t="s"></a>
<a n="description" t="s"></a>
<a n="disabled" t="i">0</a>
<a n="highlight" t="s"></a>
<a n="inputtype" t="s">s</a>
<a n="label" t="s">Coloring mode</a>
<a n="label_style" t="m"><m n="memblock" c="vector" t="string" k="3"><vdata k="3" t="string" l0="0" Transfer-Encoding="zlib base64">
eAHLyy/KTcz5/4/hHwMAIKMFhQ==
</vdata></m>
</a>
<a n="labels" t="m"><m n="memblock" c="vector" t="string" k="3"><vdata k="3" t="string" l0="0" l1="1" l2="2" Transfer-Encoding="zlib base64">
eAFzTEksKMksS/3vllmRmvI/KDW9NCexSME5Pye/6D8AvyMNDQ==
</vdata></m>
</a>
<a n="private" t="m"><m n="memblock" c="container"><a n="@sticky:10003" t="m"><m n="memblock" c="container"><a n="skip" t="i">1</a>
</m>
</a>
</m>
</a>
<a n="qualifier" t="s"></a>
<a n="size" t="i">0</a>
<a n="SizeOnFocus" t="i">0</a>
<a n="unit" t="s"></a>
<a n="value" t="s">WeightedAverage</a>
<a n="value_disabled" t="m"><m n="memblock" c="vector"><vdata k="3" t="byte" rank="1" dimsize0="3" Transfer-Encoding="zlib base64">
eAFjYGAAAAADAAE=
</vdata><a n="factor" t="f">1.0</a>
</m>
</a>
<a n="values" t="m"><m n="memblock" c="vector" t="string" k="3"><vdata k="3" t="string" l0="0" l1="1" l2="2" Transfer-Encoding="zlib base64">
eAELT81MzyhJTXEsSy1KTE/9H1ya+983sSIsMac09T8AuiwNQg==
</vdata></m>
</a>
<a n="@sticky:10003" t="m"><m n="memblock" c="container"><a n="attr" t="m"><m n="memblock" c="container"><a n="class" t="s">input</a>
</m>
</a>
<a n="docID" t="s"></a>
<a n="insertmode" t="s">replace</a>
<a n="is_root" t="i">0</a>
<a n="skip" t="i">1</a>
<a n="target" t="m"><m n="memblock" c="container"><a n="target" t="s">value</a>
<a n="upCount" t="i">0</a>
</m>
</a>
<a n="ui" t="s">input</a>
<a n="uiclass" t="s">menu</a>
<a n="uirowmode" t="i">0</a>
</m>
</a>
</m>
</a>
<a n="palette" t="m"><m n="memblock" c="container"><a n="autosubmit" t="s"></a>
<a n="callback" t="m"><m n="memblock" c="container"><a n="@isordered" t="i">1</a>
<a n="ReloadFrames" t="m"><m n="memblock" c="container"><a n="closure" t="m"><m n="memblock" c="closure"><a n="@context" t="s">&lt;AcapellaUserInterface||UI/imageviewmethods.proc&gt;</a>
<a n="@modulename" t="s">UI::_CIV_CB_Render_Images_SwitchMode</a>
<a n="@bound" t="m"><m n="memblock" c="container"></m>
</a>
<a n="@suppresswarnings" t="i">0</a>
</m>
</a>
<a n="data" t="m"><m n="memblock" c="container"></m>
</a>
</m>
</a>
<a n="@sticky:10003" t="m"><m n="memblock" c="container"><a n="skip" t="i">1</a>
</m>
</a>
</m>
</a>
<a n="CallbackList" t="m"><m n="memblock" c="XmlNode" t="elem"><CallbackList><Callback label="ReloadFrames" title="Palette" trigger="onchange" category="" priority="0" disabled="0" /></CallbackList></m>
</a>
<a n="defaultValue" t="s"></a>
<a n="description" t="s"></a>
<a n="disabled" t="i">0</a>
<a n="highlight" t="s"></a>
<a n="inputtype" t="s">s</a>
<a n="label" t="s">Color palette</a>
<a n="label_style" t="m"><m n="memblock" c="vector" t="string" k="2"><vdata k="2" t="string" l0="0" Transfer-Encoding="zlib base64">
eAHLyy/KTcz5/48BABWZBIc=
</vdata></m>
</a>
<a n="labels" t="m"><m n="memblock" c="vector" t="string" k="2"><vdata k="2" t="string" l0="0" l1="1" Transfer-Encoding="zlib base64">
eAFzrShJzUtJTfkfnJlbkJP6HwA7bAea
</vdata></m>
</a>
<a n="private" t="m"><m n="memblock" c="container"><a n="@sticky:10003" t="m"><m n="memblock" c="container"><a n="skip" t="i">1</a>
</m>
</a>
</m>
</a>
<a n="qualifier" t="s"></a>
<a n="size" t="i">0</a>
<a n="SizeOnFocus" t="i">0</a>
<a n="unit" t="s"></a>
<a n="value" t="s">Extended</a>
<a n="value_disabled" t="m"><m n="memblock" c="vector"><vdata k="2" t="byte" rank="1" dimsize0="2" Transfer-Encoding="zlib base64">
eAFjYAAAAAIAAQ==
</vdata><a n="factor" t="f">1.0</a>
</m>
</a>
<a n="values" t="m"><m n="memblock" c="vector" t="string" k="2"><vdata k="2" t="string" l0="0" l1="1" Transfer-Encoding="zlib base64">
eAFzrShJzUtJTfkfkJOYmfcfADQoByQ=
</vdata></m>
</a>
<a n="@sticky:10003" t="m"><m n="memblock" c="container"><a n="attr" t="m"><m n="memblock" c="container"><a n="class" t="s">input</a>
</m>
</a>
<a n="docID" t="s"></a>
<a n="insertmode" t="s">replace</a>
<a n="is_root" t="i">0</a>
<a n="skip" t="i">1</a>
<a n="target" t="m"><m n="memblock" c="container"><a n="target" t="s">value</a>
<a n="upCount" t="i">0</a>
</m>
</a>
<a n="ui" t="s">input</a>
<a n="uiclass" t="s">menu</a>
<a n="uirowmode" t="i">0</a>
</m>
</a>
</m>
</a>
<a n="@sticky:10003" t="m"><m n="memblock" c="container"><a n="AllowReorder" t="i">0</a>
<a n="attr" t="m"><m n="memblock" c="container"><a n="class" t="s">container</a>
<a n="style" t="s">width:0</a>
</m>
</a>
<a n="docID" t="s"></a>
<a n="insertmode" t="s">simple</a>
<a n="is_root" t="i">0</a>
<a n="skip" t="i">0</a>
<a n="tabulate" t="i">1</a>
<a n="ui" t="s">container</a>
<a n="uiclass" t="s">container</a>
</m>
</a>
</m>
</a>
<a n="Render_OverlapControl_Stencils" t="m"><m n="memblock" c="container"><a n="@isordered" t="i">1</a>
<a n="overlapmode" t="m"><m n="memblock" c="container"><a n="autosubmit" t="s"></a>
<a n="callback" t="m"><m n="memblock" c="container"><a n="@isordered" t="i">1</a>
<a n="ChangeOverlapmode" t="m"><m n="memblock" c="container"><a n="closure" t="m"><m n="memblock" c="closure"><a n="@context" t="s">&lt;AcapellaUserInterface||UI/imageviewmethods.proc&gt;</a>
<a n="@modulename" t="s">UI::_CIV_CB__ReloadFrames</a>
<a n="@bound" t="m"><m n="memblock" c="container"><a n="SplitPoint" t="i">-4</a>
</m>
</a>
<a n="@suppresswarnings" t="i">0</a>
</m>
</a>
<a n="data" t="m"><m n="memblock" c="container"></m>
</a>
</m>
</a>
<a n="@sticky:10003" t="m"><m n="memblock" c="container"><a n="skip" t="i">1</a>
</m>
</a>
</m>
</a>
<a n="CallbackList" t="m"><m n="memblock" c="XmlNode" t="elem"><CallbackList><Callback label="ChangeOverlapmode" title="OverlapMode" trigger="onchange" category="" priority="0" disabled="0" /></CallbackList></m>
</a>
<a n="defaultValue" t="s">none</a>
<a n="description" t="s"></a>
<a n="disabled" t="i">0</a>
<a n="highlight" t="s"></a>
<a n="inputtype" t="s">s</a>
<a n="label" t="s">Overlap style</a>
<a n="label_style" t="m"><m n="memblock" c="vector" t="string" k="4"><vdata k="4" t="string" l0="0" Transfer-Encoding="zlib base64">
eAHLyy/KTcz5/48BBAEtqQaD
</vdata></m>
</a>
<a n="labels" t="m"><m n="memblock" c="vector" t="string" k="4"><vdata k="4" t="string" l0="0" l1="1" l2="2" l3="3" Transfer-Encoding="zlib base64">
eAHzy89L/e+ckZqcnVqUlJ9YlPI/uKQosyC1+H9wfk5myn8A7wUPLw==
</vdata></m>
</a>
<a n="private" t="m"><m n="memblock" c="container"><a n="@sticky:10003" t="m"><m n="memblock" c="container"><a n="skip" t="i">1</a>
</m>
</a>
</m>
</a>
<a n="qualifier" t="s"></a>
<a n="size" t="i">0</a>
<a n="SizeOnFocus" t="i">0</a>
<a n="unit" t="s"></a>
<a n="value" t="s">none</a>
<a n="value_disabled" t="m"><m n="memblock" c="vector"><vdata k="4" t="byte" rank="1" dimsize0="4" Transfer-Encoding="zlib base64">
eAFjYGBgAAAABAAB
</vdata><a n="factor" t="f">1.0</a>
</m>
</a>
<a n="values" t="m"><m n="memblock" c="vector" t="string" k="4"><vdata k="4" t="string" l0="0" l1="1" l2="2" l3="3" Transfer-Encoding="zlib base64">
eAHLy89L/Z9elJnyv7ikKLMgtfh/cX4OkAcAl/MMeA==
</vdata></m>
</a>
<a n="@sticky:10003" t="m"><m n="memblock" c="container"><a n="attr" t="m"><m n="memblock" c="container"><a n="class" t="s">input</a>
</m>
</a>
<a n="docID" t="s"></a>
<a n="insertmode" t="s">replace</a>
<a n="is_root" t="i">0</a>
<a n="skip" t="i">1</a>
<a n="target" t="m"><m n="memblock" c="container"><a n="target" t="s">value</a>
<a n="upCount" t="i">0</a>
</m>
</a>
<a n="ui" t="s">input</a>
<a n="uiclass" t="s">menu</a>
<a n="uirowmode" t="i">0</a>
</m>
</a>
</m>
</a>
<a n="@sticky:10003" t="m"><m n="memblock" c="container"><a n="AllowReorder" t="i">0</a>
<a n="attr" t="m"><m n="memblock" c="container"><a n="class" t="s">container</a>
<a n="style" t="s">width:0</a>
</m>
</a>
<a n="docID" t="s"></a>
<a n="insertmode" t="s">simple</a>
<a n="is_root" t="i">0</a>
<a n="skip" t="i">0</a>
<a n="tabulate" t="i">1</a>
<a n="ui" t="s">container</a>
<a n="uiclass" t="s">container</a>
</m>
</a>
</m>
</a>
<a n="Render_ScaleBar_ScaleBar" t="m"><m n="memblock" c="container"><a n="@isordered" t="i">1</a>
<a n="ScaleBar" t="m"><m n="memblock" c="container"><a n="autosubmit" t="s"></a>
<a n="callback" t="m"><m n="memblock" c="container"><a n="@isordered" t="i">1</a>
<a n="ReloadFrames" t="m"><m n="memblock" c="container"><a n="closure" t="m"><m n="memblock" c="closure"><a n="@context" t="s">&lt;AcapellaUserInterface||UI/imageviewmethods.proc&gt;</a>
<a n="@modulename" t="s">UI::_CIV_CB__SetScaleBar</a>
<a n="@bound" t="m"><m n="memblock" c="container"></m>
</a>
<a n="@suppresswarnings" t="i">0</a>
</m>
</a>
<a n="data" t="m"><m n="memblock" c="container"></m>
</a>
</m>
</a>
<a n="@sticky:10003" t="m"><m n="memblock" c="container"><a n="skip" t="i">1</a>
</m>
</a>
</m>
</a>
<a n="CallbackList" t="m"><m n="memblock" c="XmlNode" t="elem"><CallbackList><Callback label="ReloadFrames" title="ReloadFrames" trigger="onchange" category="" priority="0" disabled="0" /></CallbackList></m>
</a>
<a n="defaultValue" t="s"></a>
<a n="description" t="s"></a>
<a n="disabled" t="i">0</a>
<a n="highlight" t="s"></a>
<a n="inputtype" t="s">s</a>
<a n="label" t="s">Show Scale</a>
<a n="label_style" t="m"><m n="memblock" c="vector" t="string" k="5"><vdata k="5" t="string" l0="0" Transfer-Encoding="zlib base64">
eAHLyy/KTcz5/48BAgE8qweB
</vdata></m>
</a>
<a n="labels" t="m"><m n="memblock" c="vector" t="string" k="5"><vdata k="5" t="string" l0="0" l1="1" l2="2" l3="3" l4="4" Transfer-Encoding="zlib base64">
eAHzy89L/e+UX1KSn6vgk5pW8j8kvwDBCMpMzyiBSUM4ABF1FW4=
</vdata></m>
</a>
<a n="private" t="m"><m n="memblock" c="container"><a n="@sticky:10003" t="m"><m n="memblock" c="container"><a n="skip" t="i">1</a>
</m>
</a>
</m>
</a>
<a n="qualifier" t="s"></a>
<a n="size" t="i">0</a>
<a n="SizeOnFocus" t="i">0</a>
<a n="unit" t="s"></a>
<a n="value" t="f">NaN</a>
<a n="value_disabled" t="m"><m n="memblock" c="vector"><vdata k="5" t="byte" rank="1" dimsize0="5" Transfer-Encoding="zlib base64">
eAFjYAACAAAFAAE=
</vdata><a n="factor" t="f">1.0</a>
</m>
</a>
<a n="values" t="m"><m n="memblock" c="vector"><vdata k="5" t="double" rank="1" dimsize0="5" Transfer-Encoding="zlib base64">
eAFjYACBH/VgCk58sIcyHSA0hwMASRYDLw==
</vdata><a n="factor" t="f">1.0</a>
</m>
</a>
<a n="@sticky:10003" t="m"><m n="memblock" c="container"><a n="attr" t="m"><m n="memblock" c="container"><a n="class" t="s">input</a>
</m>
</a>
<a n="docID" t="s"></a>
<a n="insertmode" t="s">replace</a>
<a n="is_root" t="i">0</a>
<a n="skip" t="i">0</a>
<a n="target" t="m"><m n="memblock" c="container"><a n="target" t="s">value</a>
<a n="upCount" t="i">0</a>
</m>
</a>
<a n="ui" t="s">input</a>
<a n="uiclass" t="s">menu</a>
<a n="uirowmode" t="i">0</a>
</m>
</a>
</m>
</a>
<a n="@sticky:10003" t="m"><m n="memblock" c="container"><a n="AllowReorder" t="i">0</a>
<a n="attr" t="m"><m n="memblock" c="container"><a n="class" t="s">container</a>
<a n="style" t="s">width:0</a>
</m>
</a>
<a n="docID" t="s"></a>
<a n="insertmode" t="s">simple</a>
<a n="is_root" t="i">0</a>
<a n="skip" t="i">0</a>
<a n="tabulate" t="i">1</a>
<a n="ui" t="s">container</a>
<a n="uiclass" t="s">container</a>
</m>
</a>
</m>
</a>
<a n="Frames_Images_Images" t="m"><m n="memblock" c="container"><a n="@isordered" t="i">1</a>
<a n="Sharpness" t="m"><m n="memblock" c="container"><a n="autosubmit" t="s"></a>
<a n="callback" t="m"><m n="memblock" c="container"><a n="@isordered" t="i">1</a>
<a n="ConditionalReloadFrames" t="m"><m n="memblock" c="container"><a n="closure" t="m"><m n="memblock" c="closure"><a n="@context" t="s">&lt;AcapellaUserInterface||UI/imageviewmethods.proc&gt;</a>
<a n="@modulename" t="s">UI::_CIV_CB__ReloadSharpnessFrames</a>
<a n="@bound" t="m"><m n="memblock" c="container"><a n="SplitPoint" t="i">-4</a>
</m>
</a>
<a n="@suppresswarnings" t="i">0</a>
</m>
</a>
<a n="data" t="m"><m n="memblock" c="container"></m>
</a>
</m>
</a>
<a n="@sticky:10003" t="m"><m n="memblock" c="container"><a n="skip" t="i">1</a>
</m>
</a>
</m>
</a>
<a n="CallbackList" t="m"><m n="memblock" c="XmlNode" t="elem"><CallbackList><Callback label="ConditionalReloadFrames" title="ConditionalReloadFrames" trigger="onchange" category="" priority="0" disabled="0" /></CallbackList></m>
</a>
<a n="defaultValue" t="s">1</a>
<a n="description" t="s"></a>
<a n="disabled" t="i">0</a>
<a n="highlight" t="s"></a>
<a n="inputtype" t="s">d</a>
<a n="label" t="s">Sharpness</a>
<a n="max" t="s"></a>
<a n="min" t="s"></a>
<a n="precision" t="i">3</a>
<a n="private" t="m"><m n="memblock" c="container"><a n="@sticky:10003" t="m"><m n="memblock" c="container"><a n="skip" t="i">1</a>
</m>
</a>
</m>
</a>
<a n="qualifier" t="m"><m n="memblock" c="container"><a n="autosubmit" t="s"></a>
<a n="callback" t="m"><m n="memblock" c="container"><a n="@isordered" t="i">1</a>
<a n="ReloadFrames" t="m"><m n="memblock" c="container"><a n="closure" t="m"><m n="memblock" c="closure"><a n="@context" t="s">&lt;AcapellaUserInterface||UI/imageviewmethods.proc&gt;</a>
<a n="@modulename" t="s">UI::_CIV_CB__ReloadFrames</a>
<a n="@bound" t="m"><m n="memblock" c="container"><a n="SplitPoint" t="i">-5</a>
</m>
</a>
<a n="@suppresswarnings" t="i">0</a>
</m>
</a>
<a n="data" t="m"><m n="memblock" c="container"></m>
</a>
</m>
</a>
<a n="@sticky:10003" t="m"><m n="memblock" c="container"><a n="skip" t="i">1</a>
</m>
</a>
</m>
</a>
<a n="CallbackList" t="m"><m n="memblock" c="XmlNode" t="elem"><CallbackList><Callback label="ReloadFrames" title="ReloadFrames" trigger="onchange" category="" priority="0" disabled="0" /></CallbackList></m>
</a>
<a n="defaultValue" t="s">true</a>
<a n="description" t="s"></a>
<a n="disabled" t="i">0</a>
<a n="highlight" t="s"></a>
<a n="inputtype" t="s">b</a>
<a n="label" t="s">Apply Sharpness</a>
<a n="max" t="s"></a>
<a n="min" t="s"></a>
<a n="precision" t="i">3</a>
<a n="private" t="m"><m n="memblock" c="container"><a n="@sticky:10003" t="m"><m n="memblock" c="container"><a n="skip" t="i">1</a>
</m>
</a>
</m>
</a>
<a n="qualifier" t="s"></a>
<a n="step" t="s"></a>
<a n="unit" t="s"></a>
<a n="value" t="s">true</a>
<a n="@sticky:10003" t="m"><m n="memblock" c="container"><a n="attr" t="m"><m n="memblock" c="container"><a n="class" t="s">input</a>
</m>
</a>
<a n="docID" t="s"></a>
<a n="insertmode" t="s">replace</a>
<a n="is_root" t="i">0</a>
<a n="showMinMax" t="i">0</a>
<a n="showValue" t="i">0</a>
<a n="skip" t="i">0</a>
<a n="target" t="m"><m n="memblock" c="container"><a n="target" t="s">value</a>
<a n="upCount" t="i">0</a>
</m>
</a>
<a n="ui" t="s">input</a>
<a n="uiclass" t="s">text</a>
<a n="uirowmode" t="i">0</a>
</m>
</a>
</m>
</a>
<a n="step" t="s"></a>
<a n="unit" t="s"></a>
<a n="value" t="s">1</a>
<a n="@sticky:10003" t="m"><m n="memblock" c="container"><a n="attr" t="m"><m n="memblock" c="container"><a n="class" t="s">input</a>
</m>
</a>
<a n="docID" t="s"></a>
<a n="insertmode" t="s">replace</a>
<a n="is_root" t="i">0</a>
<a n="showMinMax" t="i">0</a>
<a n="showValue" t="i">0</a>
<a n="skip" t="i">0</a>
<a n="target" t="m"><m n="memblock" c="container"><a n="target" t="s">value</a>
<a n="upCount" t="i">0</a>
</m>
</a>
<a n="ui" t="s">input</a>
<a n="uiclass" t="s">text</a>
<a n="uirowmode" t="i">0</a>
</m>
</a>
</m>
</a>
<a n="@sticky:10003" t="m"><m n="memblock" c="container"><a n="AllowReorder" t="i">0</a>
<a n="attr" t="m"><m n="memblock" c="container"><a n="class" t="s">container</a>
<a n="style" t="s">width:0</a>
</m>
</a>
<a n="docID" t="s"></a>
<a n="insertmode" t="s">simple</a>
<a n="is_root" t="i">0</a>
<a n="skip" t="i">0</a>
<a n="tabulate" t="i">1</a>
<a n="ui" t="s">container</a>
<a n="uiclass" t="s">container</a>
</m>
</a>
</m>
</a>
<a n="Render_Stencils_Stencils" t="m"><m n="memblock" c="container"><a n="rainbowsize" t="m"><m n="memblock" c="container"><a n="value" t="f">10.0</a>
<a n="@sticky:10003" t="m"><m n="memblock" c="container"><a n="skip" t="i">1</a>
</m>
</a>
</m>
</a>
</m>
</a>
<a n="@sticky:10003" t="m"><m n="memblock" c="container"><a n="AllowReorder" t="i">0</a>
<a n="attr" t="m"><m n="memblock" c="container"><a n="class" t="s">container</a>
<a n="style" t="s"></a>
</m>
</a>
<a n="docID" t="s"></a>
<a n="insertmode" t="s">simple</a>
<a n="is_root" t="i">0</a>
<a n="skip" t="i">0</a>
<a n="tabulate" t="i">1</a>
<a n="ui" t="s">container</a>
<a n="uiclass" t="s">container</a>
</m>
</a>
</m>
</a>
<a n="general_title" t="s">General controls</a>
<a n="image_groups" t="m"><m n="memblock" c="XmlNode" t="elem"><Groups><Group no="0" title="Channels"><open>1</open><Members><Member no="0" /><Member no="1" /><Member no="2" /><Member no="3" /><Member no="4" /><Member no="5" /><Member no="6" /></Members></Group></Groups></m>
</a>
<a n="image_title" t="s">Channels</a>
<a n="images" t="m"><m n="memblock" c="container"><a n="autocontrast" t="m"><m n="memblock" c="vector"><vdata k="7" t="signed char" rank="1" dimsize0="7" Transfer-Encoding="zlib base64">
eAFjZAQDAAAjAAg=
</vdata><a n="factor" t="f">1.0</a>
</m>
</a>
<a n="color" t="m"><m n="memblock" c="vector" t="string" k="7"><vdata k="7" t="string" l0="0" Transfer-Encoding="zlib base64">
eAFzL0qs/P+PAQEBTtQIhw==
</vdata></m>
</a>
<a n="default_color" t="m"><m n="memblock" c="vector" t="string" k="7"><vdata k="7" t="string" l0="0" Transfer-Encoding="zlib base64">
eAFzL0qs/P+PAQEBTtQIhw==
</vdata></m>
</a>
<a n="flag" t="m"><m n="memblock" c="vector"><vdata k="7" t="signed char" rank="1" dimsize0="7" Transfer-Encoding="zlib base64">
eAFjYAABRgAACAAC
</vdata><a n="factor" t="f">1.0</a>
</m>
</a>
<a n="label" t="m"><m n="memblock" c="vector" t="string" k="7"><vdata k="7" t="string" l0="0" l1="1" l2="2" l3="3" l4="4" l5="5" Transfer-Encoding="zlib base64">
eAFzCjAxMdU3Mf3vFGBqZKpvagBkmJmb6RtZ/g/IScxLVfBNLFBwgilCFoIqRxaC
avRNTcxTCM7Nzy/JSE35DwDx+iB4
</vdata></m>
</a>
<a n="open" t="m"><m n="memblock" c="vector"><vdata k="7" t="signed char" rank="1" dimsize0="7" Transfer-Encoding="zlib base64">
eAFjYAADAAAHAAE=
</vdata><a n="factor" t="f">1.0</a>
</m>
</a>
<a n="xfmid" t="m"><m n="memblock" c="vector"><vdata k="7" t="double" rank="1" dimsize0="7" Transfer-Encoding="zlib base64">
eAEzymV/lCJ81v7NSdG3kRvv2Ms/3fHh9Kwr9gxg8ACDNkxjY467ct4eAHqyE0k=

</vdata><a n="factor" t="f">1.0</a>
</m>
</a>
<a n="xmax" t="m"><m n="memblock" c="vector"><vdata k="7" t="double" rank="1" dimsize0="7" Transfer-Encoding="zlib base64">
eAFjE304TWraZQdxm0bTymfnHA5lKrXzf93gwAAGKgfQaROPZpMPzBccAAniEHY=

</vdata><a n="factor" t="f">1.0</a>
</m>
</a>
<a n="xmin" t="m"><m n="memblock" c="vector"><vdata k="7" t="double" rank="1" dimsize0="7" Transfer-Encoding="zlib base64">
eAEr2bfLPaqyykGu9ob/zQlVDo+Sb/ayv690YAADjQPo9P1Puvc/NVc5AABdHxPE

</vdata><a n="factor" t="f">1.0</a>
</m>
</a>
<a n="ymax" t="m"><m n="memblock" c="vector"><vdata k="7" t="double" rank="1" dimsize0="7" Transfer-Encoding="zlib base64">
eAFjYACBD/ZgigQaANXpCEo=
</vdata><a n="factor" t="f">1.0</a>
</m>
</a>
<a n="ymid" t="m"><m n="memblock" c="vector"><vdata k="7" t="double" rank="1" dimsize0="7" Transfer-Encoding="zlib base64">
eAFjYACBB/ZgigQaAMqJB9o=
</vdata><a n="factor" t="f">1.0</a>
</m>
</a>
<a n="ymin" t="m"><m n="memblock" c="vector"><vdata k="7" t="double" rank="1" dimsize0="7" Transfer-Encoding="zlib base64">
eAFjYCAPAAAAOAAB
</vdata><a n="factor" t="f">1.0</a>
</m>
</a>
</m>
</a>
<a n="stencil_groups" t="m"><m n="memblock" c="XmlNode" t="elem"><Groups><Group no="0" title="Regions"><open>1</open><Members /></Group><Group no="1" title="Overlays"><open>1</open><Members /></Group></Groups></m>
</a>
<a n="stencil_title" t="s">Regions</a>
<a n="stencils" t="m"><m n="memblock" c="container"><a n="class" t="m"><m n="memblock" c="vector" t="string" k="0"><vdata k="0" t="string" Transfer-Encoding="zlib base64">

</vdata></m>
</a>
<a n="color" t="m"><m n="memblock" c="vector" t="string" k="0"><vdata k="0" t="string" Transfer-Encoding="zlib base64">

</vdata></m>
</a>
<a n="default_color" t="m"><m n="memblock" c="vector" t="string" k="0"><vdata k="0" t="string" Transfer-Encoding="zlib base64">

</vdata></m>
</a>
<a n="flag" t="m"><m n="memblock" c="vector"><vdata k="0" t="byte" rank="1" dimsize0="0" Transfer-Encoding="zlib base64">

</vdata><a n="factor" t="f">1.0</a>
</m>
</a>
<a n="label" t="m"><m n="memblock" c="vector"><vdata k="0" t="signed int" rank="1" dimsize0="0" Transfer-Encoding="zlib base64">

</vdata><a n="factor" t="f">1.0</a>
</m>
</a>
<a n="open" t="m"><m n="memblock" c="vector"><vdata k="0" t="byte" rank="1" dimsize0="0" Transfer-Encoding="zlib base64">

</vdata><a n="factor" t="f">1.0</a>
</m>
</a>
<a n="priority" t="m"><m n="memblock" c="vector"><vdata k="0" t="byte" rank="1" dimsize0="0" Transfer-Encoding="zlib base64">

</vdata><a n="factor" t="f">1.0</a>
</m>
</a>
<a n="style" t="m"><m n="memblock" c="vector" t="string" k="0"><vdata k="0" t="string" Transfer-Encoding="zlib base64">

</vdata></m>
</a>
</m>
</a>
<a n="tracker" t="m"><m n="memblock" c="container"><a n="color" t="m"><m n="memblock" c="vector" t="string" k="7"><vdata k="7" t="string" l0="0" Transfer-Encoding="zlib base64">
eAFzL0qs/P+PAQEBTtQIhw==
</vdata></m>
</a>
<a n="@sticky:10003" t="m"><m n="memblock" c="container"><a n="skip" t="i">1</a>
</m>
</a>
</m>
</a>
</m>
</a>
<a n="TableRefString" t="m"><m n="memblock" c="vector"><vdata k="0" t="signed int" rank="1" dimsize0="0" Transfer-Encoding="zlib base64">

</vdata><a n="factor" t="f">1.0</a>
</m>
</a>
<a n="current_frame" t="s">0</a>
<a n="cRenderSettings" t="m"><m n="memblock" c="container"><a n="Render" t="m"><m n="memblock" c="container"><a n="Colormode_ColorTranslator" t="m"><m n="memblock" c="container"><a n="Colormode" t="s">WeightedAverage:Extended</a>
<a n="methodclass" t="s">Colormode</a>
<a n="pluginclass" t="s">Render</a>
</m>
</a>
<a n="Images_Images" t="m"><m n="memblock" c="container"><a n="colormode" t="s">WeightedAverage</a>
<a n="methodclass" t="s">Images</a>
<a n="palette" t="s">Extended</a>
<a n="pluginclass" t="s">Render</a>
</m>
</a>
<a n="OverlapControl_OverlapControl" t="m"><m n="memblock" c="container"><a n="methodclass" t="s">OverlapControl</a>
<a n="Overlapmode" t="s">none</a>
<a n="pluginclass" t="s">Render</a>
</m>
</a>
<a n="ScaleBar_ScaleBar" t="m"><m n="memblock" c="container"><a n="methodclass" t="s">ScaleBar</a>
<a n="pluginclass" t="s">Render</a>
<a n="ScaleBar" t="f">NaN</a>
</m>
</a>
<a n="Stencils_Stencils" t="m"><m n="memblock" c="container"><a n="color" t="m"><m n="memblock" c="vector" t="string" k="0"><vdata k="0" t="string" Transfer-Encoding="zlib base64">

</vdata></m>
</a>
<a n="flag" t="m"><m n="memblock" c="vector"><vdata k="0" t="byte" rank="1" dimsize0="0" Transfer-Encoding="zlib base64">

</vdata><a n="factor" t="f">1.0</a>
</m>
</a>
<a n="methodclass" t="s">Stencils</a>
<a n="pluginclass" t="s">Render</a>
<a n="rainbowsize" t="f">10.0</a>
<a n="style" t="m"><m n="memblock" c="vector" t="string" k="0"><vdata k="0" t="string" Transfer-Encoding="zlib base64">

</vdata></m>
</a>
</m>
</a>
</m>
</a>
</m>
</a>
<a n="Frames" t="m"><m n="memblock" c="container"><a n="@isordered" t="i">1</a>
<a n="FilteredImage" t="m"><m n="memblock" c="container"><a n="@isordered" t="i">1</a>
<a n="FrameLabel" t="s">FilteredImage</a>
<a n="FrameItemName" t="s">FilteredImage</a>
<a n="Images_RefString" t="s">Images=AAL::GetValidImages().v_images;</a>
<a n="Stencils_RefString" t="s">Stencils=Vec();</a>
<a n="Type" t="s">Standard</a>
</m>
</a>
</m>
</a>
<a n="@sticky:10003" t="m"><m n="memblock" c="container"><a n="__version" t="f">3.0</a>
</m>
</a>
</m>
</a>
<a n="OriginalImageFilterImage" t="m"><m n="memblock" c="container"><a n="@isordered" t="i">1</a>
<a n="TabLabel" t="s">Original Image</a>
<a n="TabItemName" t="s">OriginalImageFilterImage</a>
<a n="TabTitle" t="s">Original Image</a>
<a n="Skip" t="i">0</a>
<a n="UIclass" t="s">sticky</a>
<a n="NewDefaultChannel" t="m"><m n="memblock" c="vector" t="string" k="1"><vdata k="1" t="string" l0="0" Transfer-Encoding="zlib base64">
eAFzCjAxMdU3Mf0PAAtJAsc=
</vdata></m>
</a>
<a n="NewDefaultStencil" t="m"><m n="memblock" c="vector"><vdata k="0" t="signed int" rank="1" dimsize0="0" Transfer-Encoding="zlib base64">

</vdata><a n="factor" t="f">1.0</a>
</m>
</a>
<a n="Type" t="s">Standard</a>
<a n="OKButtons" t="i">0</a>
<a n="TableLabel" t="m"><m n="memblock" c="vector"><vdata k="0" t="signed int" rank="1" dimsize0="0" Transfer-Encoding="zlib base64">

</vdata><a n="factor" t="f">1.0</a>
</m>
</a>
<a n="UIinsert" t="s">FeedBack.OriginalImageFilterImage</a>
<a n="UseCommonTableStencil" t="m"><m n="memblock" c="vector"><vdata k="1" t="byte" rank="1" dimsize0="1" Transfer-Encoding="zlib base64">
eAFjAAAAAQAB
</vdata><a n="factor" t="f">1.0</a>
</m>
</a>
<a n="SummaryTableOn" t="m"><m n="memblock" c="vector"><vdata k="1" t="byte" rank="1" dimsize0="1" Transfer-Encoding="zlib base64">
eAFjBAAAAgAC
</vdata><a n="factor" t="f">1.0</a>
</m>
</a>
<a n="SummaryTableLabel" t="m"><m n="memblock" c="vector" t="string" k="1"><vdata k="1" t="string" l0="0" Transfer-Encoding="zlib base64">
eAELLs3NTSyq/A8AD00D7g==
</vdata></m>
</a>
<a n="AttrTypeTable" t="m"><m n="memblock" c="vector"><vdata k="1" t="byte" rank="1" dimsize0="1" Transfer-Encoding="zlib base64">
eAFjBAAAAgAC
</vdata><a n="factor" t="f">1.0</a>
</m>
</a>
<a n="WizardImageView" t="i">0</a>
<a n="TypeofOverlays" t="s"></a>
<a n="coloring_mode" t="s">WeightedAverage</a>
<a n="scopeforimages" t="s">script</a>
<a n="yFrame2Timepoint" t="i">0</a>
<a n="Controls" t="m"><m n="memblock" c="container"><a n="general" t="m"><m n="memblock" c="container"><a n="@isordered" t="i">1</a>
<a n="Render_Colormode_Standard" t="m"><m n="memblock" c="container"><a n="@isordered" t="i">1</a>
<a n="colormode" t="m"><m n="memblock" c="container"><a n="autosubmit" t="s"></a>
<a n="callback" t="m"><m n="memblock" c="container"><a n="@isordered" t="i">1</a>
<a n="TranslateColormode" t="m"><m n="memblock" c="container"><a n="closure" t="m"><m n="memblock" c="closure"><a n="@context" t="s">&lt;AcapellaUserInterface||UI/imageviewmethods.proc&gt;</a>
<a n="@modulename" t="s">UI::_CIV_Coloring_Setmode</a>
<a n="@bound" t="m"><m n="memblock" c="container"></m>
</a>
<a n="@suppresswarnings" t="i">0</a>
</m>
</a>
<a n="data" t="m"><m n="memblock" c="container"></m>
</a>
</m>
</a>
<a n="@sticky:10003" t="m"><m n="memblock" c="container"><a n="skip" t="i">1</a>
</m>
</a>
</m>
</a>
<a n="CallbackList" t="m"><m n="memblock" c="XmlNode" t="elem"><CallbackList><Callback label="TranslateColormode" title="ColorMode" trigger="onchange" category="" priority="0" disabled="0" /></CallbackList></m>
</a>
<a n="defaultValue" t="s"></a>
<a n="description" t="s"></a>
<a n="disabled" t="i">0</a>
<a n="highlight" t="s"></a>
<a n="inputtype" t="s">s</a>
<a n="label" t="s">Coloring</a>
<a n="label_style" t="m"><m n="memblock" c="vector" t="string" k="3"><vdata k="3" t="string" l0="0" Transfer-Encoding="zlib base64">
eAHLyy/KTcz5/4/hHwMAIKMFhQ==
</vdata></m>
</a>
<a n="labels" t="m"><m n="memblock" c="vector" t="string" k="3"><vdata k="3" t="string" l0="0" l1="1" l2="2" Transfer-Encoding="zlib base64">
eAELLknMS0ksSvnvmpeRmJecmvLfIzM9IweIS/4DALJdDN0=
</vdata></m>
</a>
<a n="private" t="m"><m n="memblock" c="container"><a n="@sticky:10003" t="m"><m n="memblock" c="container"><a n="skip" t="i">1</a>
</m>
</a>
</m>
</a>
<a n="qualifier" t="s"></a>
<a n="size" t="i">0</a>
<a n="SizeOnFocus" t="i">0</a>
<a n="unit" t="s"></a>
<a n="value" t="s">WeightedAverage:Extended</a>
<a n="value_disabled" t="m"><m n="memblock" c="vector"><vdata k="3" t="byte" rank="1" dimsize0="3" Transfer-Encoding="zlib base64">
eAFjYGAAAAADAAE=
</vdata><a n="factor" t="f">1.0</a>
</m>
</a>
<a n="values" t="m"><m n="memblock" c="vector" t="string" k="3"><vdata k="3" t="string" l0="0" l1="1" l2="2" Transfer-Encoding="zlib base64">
eAHzTawIS8wpTbUKyEnMzPsfnpqZnlGSmuJYllqUmI5L1LWiJDUvJTXlPwAb/hnA

</vdata></m>
</a>
<a n="@sticky:10003" t="m"><m n="memblock" c="container"><a n="attr" t="m"><m n="memblock" c="container"><a n="class" t="s">input</a>
</m>
</a>
<a n="docID" t="s"></a>
<a n="insertmode" t="s">replace</a>
<a n="is_root" t="i">0</a>
<a n="skip" t="i">0</a>
<a n="target" t="m"><m n="memblock" c="container"><a n="target" t="s">value</a>
<a n="upCount" t="i">0</a>
</m>
</a>
<a n="ui" t="s">input</a>
<a n="uiclass" t="s">menu</a>
<a n="uirowmode" t="i">0</a>
</m>
</a>
</m>
</a>
<a n="@sticky:10003" t="m"><m n="memblock" c="container"><a n="AllowReorder" t="i">0</a>
<a n="attr" t="m"><m n="memblock" c="container"><a n="class" t="s">container</a>
<a n="style" t="s">width:0</a>
</m>
</a>
<a n="docID" t="s"></a>
<a n="insertmode" t="s">simple</a>
<a n="is_root" t="i">0</a>
<a n="skip" t="i">0</a>
<a n="tabulate" t="i">1</a>
<a n="ui" t="s">container</a>
<a n="uiclass" t="s">container</a>
</m>
</a>
</m>
</a>
<a n="Render_Labels_Labels" t="m"><m n="memblock" c="container"><a n="@sticky:10003" t="m"><m n="memblock" c="container"><a n="skip" t="i">1</a>
</m>
</a>
</m>
</a>
<a n="Render_Images_Images" t="m"><m n="memblock" c="container"><a n="@isordered" t="i">1</a>
<a n="colormode" t="m"><m n="memblock" c="container"><a n="autosubmit" t="s"></a>
<a n="callback" t="m"><m n="memblock" c="container"><a n="@isordered" t="i">1</a>
<a n="ReloadFrames" t="m"><m n="memblock" c="container"><a n="closure" t="m"><m n="memblock" c="closure"><a n="@context" t="s">&lt;AcapellaUserInterface||UI/imageviewmethods.proc&gt;</a>
<a n="@modulename" t="s">UI::_CIV_CB_Render_Images_SwitchMode</a>
<a n="@bound" t="m"><m n="memblock" c="container"></m>
</a>
<a n="@suppresswarnings" t="i">0</a>
</m>
</a>
<a n="data" t="m"><m n="memblock" c="container"></m>
</a>
</m>
</a>
<a n="@sticky:10003" t="m"><m n="memblock" c="container"><a n="skip" t="i">1</a>
</m>
</a>
</m>
</a>
<a n="CallbackList" t="m"><m n="memblock" c="XmlNode" t="elem"><CallbackList><Callback label="ReloadFrames" title="ColoringMode" trigger="onchange" category="" priority="0" disabled="0" /></CallbackList></m>
</a>
<a n="defaultValue" t="s"></a>
<a n="description" t="s"></a>
<a n="disabled" t="i">0</a>
<a n="highlight" t="s"></a>
<a n="inputtype" t="s">s</a>
<a n="label" t="s">Coloring mode</a>
<a n="label_style" t="m"><m n="memblock" c="vector" t="string" k="3"><vdata k="3" t="string" l0="0" Transfer-Encoding="zlib base64">
eAHLyy/KTcz5/4/hHwMAIKMFhQ==
</vdata></m>
</a>
<a n="labels" t="m"><m n="memblock" c="vector" t="string" k="3"><vdata k="3" t="string" l0="0" l1="1" l2="2" Transfer-Encoding="zlib base64">
eAFzTEksKMksS/3vllmRmvI/KDW9NCexSME5Pye/6D8AvyMNDQ==
</vdata></m>
</a>
<a n="private" t="m"><m n="memblock" c="container"><a n="@sticky:10003" t="m"><m n="memblock" c="container"><a n="skip" t="i">1</a>
</m>
</a>
</m>
</a>
<a n="qualifier" t="s"></a>
<a n="size" t="i">0</a>
<a n="SizeOnFocus" t="i">0</a>
<a n="unit" t="s"></a>
<a n="value" t="s">WeightedAverage</a>
<a n="value_disabled" t="m"><m n="memblock" c="vector"><vdata k="3" t="byte" rank="1" dimsize0="3" Transfer-Encoding="zlib base64">
eAFjYGAAAAADAAE=
</vdata><a n="factor" t="f">1.0</a>
</m>
</a>
<a n="values" t="m"><m n="memblock" c="vector" t="string" k="3"><vdata k="3" t="string" l0="0" l1="1" l2="2" Transfer-Encoding="zlib base64">
eAELT81MzyhJTXEsSy1KTE/9H1ya+983sSIsMac09T8AuiwNQg==
</vdata></m>
</a>
<a n="@sticky:10003" t="m"><m n="memblock" c="container"><a n="attr" t="m"><m n="memblock" c="container"><a n="class" t="s">input</a>
</m>
</a>
<a n="docID" t="s"></a>
<a n="insertmode" t="s">replace</a>
<a n="is_root" t="i">0</a>
<a n="skip" t="i">1</a>
<a n="target" t="m"><m n="memblock" c="container"><a n="target" t="s">value</a>
<a n="upCount" t="i">0</a>
</m>
</a>
<a n="ui" t="s">input</a>
<a n="uiclass" t="s">menu</a>
<a n="uirowmode" t="i">0</a>
</m>
</a>
</m>
</a>
<a n="palette" t="m"><m n="memblock" c="container"><a n="autosubmit" t="s"></a>
<a n="callback" t="m"><m n="memblock" c="container"><a n="@isordered" t="i">1</a>
<a n="ReloadFrames" t="m"><m n="memblock" c="container"><a n="closure" t="m"><m n="memblock" c="closure"><a n="@context" t="s">&lt;AcapellaUserInterface||UI/imageviewmethods.proc&gt;</a>
<a n="@modulename" t="s">UI::_CIV_CB_Render_Images_SwitchMode</a>
<a n="@bound" t="m"><m n="memblock" c="container"></m>
</a>
<a n="@suppresswarnings" t="i">0</a>
</m>
</a>
<a n="data" t="m"><m n="memblock" c="container"></m>
</a>
</m>
</a>
<a n="@sticky:10003" t="m"><m n="memblock" c="container"><a n="skip" t="i">1</a>
</m>
</a>
</m>
</a>
<a n="CallbackList" t="m"><m n="memblock" c="XmlNode" t="elem"><CallbackList><Callback label="ReloadFrames" title="Palette" trigger="onchange" category="" priority="0" disabled="0" /></CallbackList></m>
</a>
<a n="defaultValue" t="s"></a>
<a n="description" t="s"></a>
<a n="disabled" t="i">0</a>
<a n="highlight" t="s"></a>
<a n="inputtype" t="s">s</a>
<a n="label" t="s">Color palette</a>
<a n="label_style" t="m"><m n="memblock" c="vector" t="string" k="2"><vdata k="2" t="string" l0="0" Transfer-Encoding="zlib base64">
eAHLyy/KTcz5/48BABWZBIc=
</vdata></m>
</a>
<a n="labels" t="m"><m n="memblock" c="vector" t="string" k="2"><vdata k="2" t="string" l0="0" l1="1" Transfer-Encoding="zlib base64">
eAFzrShJzUtJTfkfnJlbkJP6HwA7bAea
</vdata></m>
</a>
<a n="private" t="m"><m n="memblock" c="container"><a n="@sticky:10003" t="m"><m n="memblock" c="container"><a n="skip" t="i">1</a>
</m>
</a>
</m>
</a>
<a n="qualifier" t="s"></a>
<a n="size" t="i">0</a>
<a n="SizeOnFocus" t="i">0</a>
<a n="unit" t="s"></a>
<a n="value" t="s">Extended</a>
<a n="value_disabled" t="m"><m n="memblock" c="vector"><vdata k="2" t="byte" rank="1" dimsize0="2" Transfer-Encoding="zlib base64">
eAFjYAAAAAIAAQ==
</vdata><a n="factor" t="f">1.0</a>
</m>
</a>
<a n="values" t="m"><m n="memblock" c="vector" t="string" k="2"><vdata k="2" t="string" l0="0" l1="1" Transfer-Encoding="zlib base64">
eAFzrShJzUtJTfkfkJOYmfcfADQoByQ=
</vdata></m>
</a>
<a n="@sticky:10003" t="m"><m n="memblock" c="container"><a n="attr" t="m"><m n="memblock" c="container"><a n="class" t="s">input</a>
</m>
</a>
<a n="docID" t="s"></a>
<a n="insertmode" t="s">replace</a>
<a n="is_root" t="i">0</a>
<a n="skip" t="i">1</a>
<a n="target" t="m"><m n="memblock" c="container"><a n="target" t="s">value</a>
<a n="upCount" t="i">0</a>
</m>
</a>
<a n="ui" t="s">input</a>
<a n="uiclass" t="s">menu</a>
<a n="uirowmode" t="i">0</a>
</m>
</a>
</m>
</a>
<a n="@sticky:10003" t="m"><m n="memblock" c="container"><a n="AllowReorder" t="i">0</a>
<a n="attr" t="m"><m n="memblock" c="container"><a n="class" t="s">container</a>
<a n="style" t="s">width:0</a>
</m>
</a>
<a n="docID" t="s"></a>
<a n="insertmode" t="s">simple</a>
<a n="is_root" t="i">0</a>
<a n="skip" t="i">0</a>
<a n="tabulate" t="i">1</a>
<a n="ui" t="s">container</a>
<a n="uiclass" t="s">container</a>
</m>
</a>
</m>
</a>
<a n="Render_OverlapControl_Stencils" t="m"><m n="memblock" c="container"><a n="@isordered" t="i">1</a>
<a n="overlapmode" t="m"><m n="memblock" c="container"><a n="autosubmit" t="s"></a>
<a n="callback" t="m"><m n="memblock" c="container"><a n="@isordered" t="i">1</a>
<a n="ChangeOverlapmode" t="m"><m n="memblock" c="container"><a n="closure" t="m"><m n="memblock" c="closure"><a n="@context" t="s">&lt;AcapellaUserInterface||UI/imageviewmethods.proc&gt;</a>
<a n="@modulename" t="s">UI::_CIV_CB__ReloadFrames</a>
<a n="@bound" t="m"><m n="memblock" c="container"><a n="SplitPoint" t="i">-4</a>
</m>
</a>
<a n="@suppresswarnings" t="i">0</a>
</m>
</a>
<a n="data" t="m"><m n="memblock" c="container"></m>
</a>
</m>
</a>
<a n="@sticky:10003" t="m"><m n="memblock" c="container"><a n="skip" t="i">1</a>
</m>
</a>
</m>
</a>
<a n="CallbackList" t="m"><m n="memblock" c="XmlNode" t="elem"><CallbackList><Callback label="ChangeOverlapmode" title="OverlapMode" trigger="onchange" category="" priority="0" disabled="0" /></CallbackList></m>
</a>
<a n="defaultValue" t="s">none</a>
<a n="description" t="s"></a>
<a n="disabled" t="i">0</a>
<a n="highlight" t="s"></a>
<a n="inputtype" t="s">s</a>
<a n="label" t="s">Overlap style</a>
<a n="label_style" t="m"><m n="memblock" c="vector" t="string" k="4"><vdata k="4" t="string" l0="0" Transfer-Encoding="zlib base64">
eAHLyy/KTcz5/48BBAEtqQaD
</vdata></m>
</a>
<a n="labels" t="m"><m n="memblock" c="vector" t="string" k="4"><vdata k="4" t="string" l0="0" l1="1" l2="2" l3="3" Transfer-Encoding="zlib base64">
eAHzy89L/e+ckZqcnVqUlJ9YlPI/uKQosyC1+H9wfk5myn8A7wUPLw==
</vdata></m>
</a>
<a n="private" t="m"><m n="memblock" c="container"><a n="@sticky:10003" t="m"><m n="memblock" c="container"><a n="skip" t="i">1</a>
</m>
</a>
</m>
</a>
<a n="qualifier" t="s"></a>
<a n="size" t="i">0</a>
<a n="SizeOnFocus" t="i">0</a>
<a n="unit" t="s"></a>
<a n="value" t="s">none</a>
<a n="value_disabled" t="m"><m n="memblock" c="vector"><vdata k="4" t="byte" rank="1" dimsize0="4" Transfer-Encoding="zlib base64">
eAFjYGBgAAAABAAB
</vdata><a n="factor" t="f">1.0</a>
</m>
</a>
<a n="values" t="m"><m n="memblock" c="vector" t="string" k="4"><vdata k="4" t="string" l0="0" l1="1" l2="2" l3="3" Transfer-Encoding="zlib base64">
eAHLy89L/Z9elJnyv7ikKLMgtfh/cX4OkAcAl/MMeA==
</vdata></m>
</a>
<a n="@sticky:10003" t="m"><m n="memblock" c="container"><a n="attr" t="m"><m n="memblock" c="container"><a n="class" t="s">input</a>
</m>
</a>
<a n="docID" t="s"></a>
<a n="insertmode" t="s">replace</a>
<a n="is_root" t="i">0</a>
<a n="skip" t="i">1</a>
<a n="target" t="m"><m n="memblock" c="container"><a n="target" t="s">value</a>
<a n="upCount" t="i">0</a>
</m>
</a>
<a n="ui" t="s">input</a>
<a n="uiclass" t="s">menu</a>
<a n="uirowmode" t="i">0</a>
</m>
</a>
</m>
</a>
<a n="@sticky:10003" t="m"><m n="memblock" c="container"><a n="AllowReorder" t="i">0</a>
<a n="attr" t="m"><m n="memblock" c="container"><a n="class" t="s">container</a>
<a n="style" t="s">width:0</a>
</m>
</a>
<a n="docID" t="s"></a>
<a n="insertmode" t="s">simple</a>
<a n="is_root" t="i">0</a>
<a n="skip" t="i">0</a>
<a n="tabulate" t="i">1</a>
<a n="ui" t="s">container</a>
<a n="uiclass" t="s">container</a>
</m>
</a>
</m>
</a>
<a n="Render_ScaleBar_ScaleBar" t="m"><m n="memblock" c="container"><a n="@isordered" t="i">1</a>
<a n="ScaleBar" t="m"><m n="memblock" c="container"><a n="autosubmit" t="s"></a>
<a n="callback" t="m"><m n="memblock" c="container"><a n="@isordered" t="i">1</a>
<a n="ReloadFrames" t="m"><m n="memblock" c="container"><a n="closure" t="m"><m n="memblock" c="closure"><a n="@context" t="s">&lt;AcapellaUserInterface||UI/imageviewmethods.proc&gt;</a>
<a n="@modulename" t="s">UI::_CIV_CB__SetScaleBar</a>
<a n="@bound" t="m"><m n="memblock" c="container"></m>
</a>
<a n="@suppresswarnings" t="i">0</a>
</m>
</a>
<a n="data" t="m"><m n="memblock" c="container"></m>
</a>
</m>
</a>
<a n="@sticky:10003" t="m"><m n="memblock" c="container"><a n="skip" t="i">1</a>
</m>
</a>
</m>
</a>
<a n="CallbackList" t="m"><m n="memblock" c="XmlNode" t="elem"><CallbackList><Callback label="ReloadFrames" title="ReloadFrames" trigger="onchange" category="" priority="0" disabled="0" /></CallbackList></m>
</a>
<a n="defaultValue" t="s"></a>
<a n="description" t="s"></a>
<a n="disabled" t="i">0</a>
<a n="highlight" t="s"></a>
<a n="inputtype" t="s">s</a>
<a n="label" t="s">Show Scale</a>
<a n="label_style" t="m"><m n="memblock" c="vector" t="string" k="5"><vdata k="5" t="string" l0="0" Transfer-Encoding="zlib base64">
eAHLyy/KTcz5/48BAgE8qweB
</vdata></m>
</a>
<a n="labels" t="m"><m n="memblock" c="vector" t="string" k="5"><vdata k="5" t="string" l0="0" l1="1" l2="2" l3="3" l4="4" Transfer-Encoding="zlib base64">
eAHzy89L/e+UX1KSn6vgk5pW8j8kvwDBCMpMzyiBSUM4ABF1FW4=
</vdata></m>
</a>
<a n="private" t="m"><m n="memblock" c="container"><a n="@sticky:10003" t="m"><m n="memblock" c="container"><a n="skip" t="i">1</a>
</m>
</a>
</m>
</a>
<a n="qualifier" t="s"></a>
<a n="size" t="i">0</a>
<a n="SizeOnFocus" t="i">0</a>
<a n="unit" t="s"></a>
<a n="value" t="f">NaN</a>
<a n="value_disabled" t="m"><m n="memblock" c="vector"><vdata k="5" t="byte" rank="1" dimsize0="5" Transfer-Encoding="zlib base64">
eAFjYAACAAAFAAE=
</vdata><a n="factor" t="f">1.0</a>
</m>
</a>
<a n="values" t="m"><m n="memblock" c="vector"><vdata k="5" t="double" rank="1" dimsize0="5" Transfer-Encoding="zlib base64">
eAFjYACBH/VgCk58sIcyHSA0hwMASRYDLw==
</vdata><a n="factor" t="f">1.0</a>
</m>
</a>
<a n="@sticky:10003" t="m"><m n="memblock" c="container"><a n="attr" t="m"><m n="memblock" c="container"><a n="class" t="s">input</a>
</m>
</a>
<a n="docID" t="s"></a>
<a n="insertmode" t="s">replace</a>
<a n="is_root" t="i">0</a>
<a n="skip" t="i">0</a>
<a n="target" t="m"><m n="memblock" c="container"><a n="target" t="s">value</a>
<a n="upCount" t="i">0</a>
</m>
</a>
<a n="ui" t="s">input</a>
<a n="uiclass" t="s">menu</a>
<a n="uirowmode" t="i">0</a>
</m>
</a>
</m>
</a>
<a n="@sticky:10003" t="m"><m n="memblock" c="container"><a n="AllowReorder" t="i">0</a>
<a n="attr" t="m"><m n="memblock" c="container"><a n="class" t="s">container</a>
<a n="style" t="s">width:0</a>
</m>
</a>
<a n="docID" t="s"></a>
<a n="insertmode" t="s">simple</a>
<a n="is_root" t="i">0</a>
<a n="skip" t="i">0</a>
<a n="tabulate" t="i">1</a>
<a n="ui" t="s">container</a>
<a n="uiclass" t="s">container</a>
</m>
</a>
</m>
</a>
<a n="Frames_Images_Images" t="m"><m n="memblock" c="container"><a n="@isordered" t="i">1</a>
<a n="Sharpness" t="m"><m n="memblock" c="container"><a n="autosubmit" t="s"></a>
<a n="callback" t="m"><m n="memblock" c="container"><a n="@isordered" t="i">1</a>
<a n="ConditionalReloadFrames" t="m"><m n="memblock" c="container"><a n="closure" t="m"><m n="memblock" c="closure"><a n="@context" t="s">&lt;AcapellaUserInterface||UI/imageviewmethods.proc&gt;</a>
<a n="@modulename" t="s">UI::_CIV_CB__ReloadSharpnessFrames</a>
<a n="@bound" t="m"><m n="memblock" c="container"><a n="SplitPoint" t="i">-4</a>
</m>
</a>
<a n="@suppresswarnings" t="i">0</a>
</m>
</a>
<a n="data" t="m"><m n="memblock" c="container"></m>
</a>
</m>
</a>
<a n="@sticky:10003" t="m"><m n="memblock" c="container"><a n="skip" t="i">1</a>
</m>
</a>
</m>
</a>
<a n="CallbackList" t="m"><m n="memblock" c="XmlNode" t="elem"><CallbackList><Callback label="ConditionalReloadFrames" title="ConditionalReloadFrames" trigger="onchange" category="" priority="0" disabled="0" /></CallbackList></m>
</a>
<a n="defaultValue" t="s">1</a>
<a n="description" t="s"></a>
<a n="disabled" t="i">0</a>
<a n="highlight" t="s"></a>
<a n="inputtype" t="s">d</a>
<a n="label" t="s">Sharpness</a>
<a n="max" t="s"></a>
<a n="min" t="s"></a>
<a n="precision" t="i">3</a>
<a n="private" t="m"><m n="memblock" c="container"><a n="@sticky:10003" t="m"><m n="memblock" c="container"><a n="skip" t="i">1</a>
</m>
</a>
</m>
</a>
<a n="qualifier" t="m"><m n="memblock" c="container"><a n="autosubmit" t="s"></a>
<a n="callback" t="m"><m n="memblock" c="container"><a n="@isordered" t="i">1</a>
<a n="ReloadFrames" t="m"><m n="memblock" c="container"><a n="closure" t="m"><m n="memblock" c="closure"><a n="@context" t="s">&lt;AcapellaUserInterface||UI/imageviewmethods.proc&gt;</a>
<a n="@modulename" t="s">UI::_CIV_CB__ReloadFrames</a>
<a n="@bound" t="m"><m n="memblock" c="container"><a n="SplitPoint" t="i">-5</a>
</m>
</a>
<a n="@suppresswarnings" t="i">0</a>
</m>
</a>
<a n="data" t="m"><m n="memblock" c="container"></m>
</a>
</m>
</a>
<a n="@sticky:10003" t="m"><m n="memblock" c="container"><a n="skip" t="i">1</a>
</m>
</a>
</m>
</a>
<a n="CallbackList" t="m"><m n="memblock" c="XmlNode" t="elem"><CallbackList><Callback label="ReloadFrames" title="ReloadFrames" trigger="onchange" category="" priority="0" disabled="0" /></CallbackList></m>
</a>
<a n="defaultValue" t="s">true</a>
<a n="description" t="s"></a>
<a n="disabled" t="i">0</a>
<a n="highlight" t="s"></a>
<a n="inputtype" t="s">b</a>
<a n="label" t="s">Apply Sharpness</a>
<a n="max" t="s"></a>
<a n="min" t="s"></a>
<a n="precision" t="i">3</a>
<a n="private" t="m"><m n="memblock" c="container"><a n="@sticky:10003" t="m"><m n="memblock" c="container"><a n="skip" t="i">1</a>
</m>
</a>
</m>
</a>
<a n="qualifier" t="s"></a>
<a n="step" t="s"></a>
<a n="unit" t="s"></a>
<a n="value" t="s">true</a>
<a n="@sticky:10003" t="m"><m n="memblock" c="container"><a n="attr" t="m"><m n="memblock" c="container"><a n="class" t="s">input</a>
</m>
</a>
<a n="docID" t="s"></a>
<a n="insertmode" t="s">replace</a>
<a n="is_root" t="i">0</a>
<a n="showMinMax" t="i">0</a>
<a n="showValue" t="i">0</a>
<a n="skip" t="i">0</a>
<a n="target" t="m"><m n="memblock" c="container"><a n="target" t="s">value</a>
<a n="upCount" t="i">0</a>
</m>
</a>
<a n="ui" t="s">input</a>
<a n="uiclass" t="s">text</a>
<a n="uirowmode" t="i">0</a>
</m>
</a>
</m>
</a>
<a n="step" t="s"></a>
<a n="unit" t="s"></a>
<a n="value" t="s">1</a>
<a n="@sticky:10003" t="m"><m n="memblock" c="container"><a n="attr" t="m"><m n="memblock" c="container"><a n="class" t="s">input</a>
</m>
</a>
<a n="docID" t="s"></a>
<a n="insertmode" t="s">replace</a>
<a n="is_root" t="i">0</a>
<a n="showMinMax" t="i">0</a>
<a n="showValue" t="i">0</a>
<a n="skip" t="i">0</a>
<a n="target" t="m"><m n="memblock" c="container"><a n="target" t="s">value</a>
<a n="upCount" t="i">0</a>
</m>
</a>
<a n="ui" t="s">input</a>
<a n="uiclass" t="s">text</a>
<a n="uirowmode" t="i">0</a>
</m>
</a>
</m>
</a>
<a n="@sticky:10003" t="m"><m n="memblock" c="container"><a n="AllowReorder" t="i">0</a>
<a n="attr" t="m"><m n="memblock" c="container"><a n="class" t="s">container</a>
<a n="style" t="s">width:0</a>
</m>
</a>
<a n="docID" t="s"></a>
<a n="insertmode" t="s">simple</a>
<a n="is_root" t="i">0</a>
<a n="skip" t="i">0</a>
<a n="tabulate" t="i">1</a>
<a n="ui" t="s">container</a>
<a n="uiclass" t="s">container</a>
</m>
</a>
</m>
</a>
<a n="@sticky:10003" t="m"><m n="memblock" c="container"><a n="AllowReorder" t="i">0</a>
<a n="attr" t="m"><m n="memblock" c="container"><a n="class" t="s">container</a>
<a n="style" t="s"></a>
</m>
</a>
<a n="docID" t="s"></a>
<a n="insertmode" t="s">simple</a>
<a n="is_root" t="i">0</a>
<a n="skip" t="i">0</a>
<a n="tabulate" t="i">1</a>
<a n="ui" t="s">container</a>
<a n="uiclass" t="s">container</a>
</m>
</a>
</m>
</a>
<a n="general_title" t="s">General controls</a>
<a n="image_groups" t="m"><m n="memblock" c="XmlNode" t="elem"><Groups><Group no="0" title="Channels"><open>1</open><Members><Member no="0" /></Members></Group></Groups></m>
</a>
<a n="image_title" t="s">Channels</a>
<a n="images" t="m"><m n="memblock" c="container"><a n="autocontrast" t="m"><m n="memblock" c="vector"><vdata k="1" t="signed char" rank="1" dimsize0="1" Transfer-Encoding="zlib base64">
eAFjBAAAAgAC
</vdata><a n="factor" t="f">1.0</a>
</m>
</a>
<a n="color" t="m"><m n="memblock" c="vector" t="string" k="1"><vdata k="1" t="string" l0="0" Transfer-Encoding="zlib base64">
eAFzL0qs/A8ABkQCkw==
</vdata></m>
</a>
<a n="default_color" t="m"><m n="memblock" c="vector" t="string" k="1"><vdata k="1" t="string" l0="0" Transfer-Encoding="zlib base64">
eAFzL0qs/A8ABkQCkw==
</vdata></m>
</a>
<a n="flag" t="m"><m n="memblock" c="vector"><vdata k="1" t="signed char" rank="1" dimsize0="1" Transfer-Encoding="zlib base64">
eAFjBAAAAgAC
</vdata><a n="factor" t="f">1.0</a>
</m>
</a>
<a n="label" t="m"><m n="memblock" c="vector" t="string" k="1"><vdata k="1" t="string" l0="0" Transfer-Encoding="zlib base64">
eAFzCjAxMdU3Mf0PAAtJAsc=
</vdata></m>
</a>
<a n="open" t="m"><m n="memblock" c="vector"><vdata k="1" t="signed char" rank="1" dimsize0="1" Transfer-Encoding="zlib base64">
eAFjAAAAAQAB
</vdata><a n="factor" t="f">1.0</a>
</m>
</a>
<a n="xfmid" t="m"><m n="memblock" c="vector"><vdata k="1" t="double" rank="1" dimsize0="1" Transfer-Encoding="zlib base64">
eAEzymV/lCJ81h4ADMkDDA==
</vdata><a n="factor" t="f">1.0</a>
</m>
</a>
<a n="xmax" t="m"><m n="memblock" c="vector"><vdata k="1" t="double" rank="1" dimsize0="1" Transfer-Encoding="zlib base64">
eAFjE304TWraZQcADQ8DVg==
</vdata><a n="factor" t="f">1.0</a>
</m>
</a>
<a n="xmin" t="m"><m n="memblock" c="vector"><vdata k="1" t="double" rank="1" dimsize0="1" Transfer-Encoding="zlib base64">
eAEr2bfLPaqyygEAEqADwQ==
</vdata><a n="factor" t="f">1.0</a>
</m>
</a>
<a n="ymax" t="m"><m n="memblock" c="vector"><vdata k="1" t="double" rank="1" dimsize0="1" Transfer-Encoding="zlib base64">
eAFjYACBD/YAAicBMA==
</vdata><a n="factor" t="f">1.0</a>
</m>
</a>
<a n="ymid" t="m"><m n="memblock" c="vector"><vdata k="1" t="double" rank="1" dimsize0="1" Transfer-Encoding="zlib base64">
eAFjYACBB/YAAgcBIA==
</vdata><a n="factor" t="f">1.0</a>
</m>
</a>
<a n="ymin" t="m"><m n="memblock" c="vector"><vdata k="1" t="double" rank="1" dimsize0="1" Transfer-Encoding="zlib base64">
eAFjYIAAAAAIAAE=
</vdata><a n="factor" t="f">1.0</a>
</m>
</a>
</m>
</a>
<a n="stencil_groups" t="m"><m n="memblock" c="XmlNode" t="elem"><Groups><Group no="0" title="Regions"><open>1</open><Members /></Group><Group no="1" title="Overlays"><open>1</open><Members /></Group></Groups></m>
</a>
<a n="stencil_title" t="s">Regions</a>
<a n="stencils" t="m"><m n="memblock" c="container"><a n="class" t="m"><m n="memblock" c="vector" t="string" k="0"><vdata k="0" t="string" Transfer-Encoding="zlib base64">

</vdata></m>
</a>
<a n="color" t="m"><m n="memblock" c="vector" t="string" k="0"><vdata k="0" t="string" Transfer-Encoding="zlib base64">

</vdata></m>
</a>
<a n="default_color" t="m"><m n="memblock" c="vector" t="string" k="0"><vdata k="0" t="string" Transfer-Encoding="zlib base64">

</vdata></m>
</a>
<a n="flag" t="m"><m n="memblock" c="vector"><vdata k="0" t="byte" rank="1" dimsize0="0" Transfer-Encoding="zlib base64">

</vdata><a n="factor" t="f">1.0</a>
</m>
</a>
<a n="label" t="m"><m n="memblock" c="vector"><vdata k="0" t="signed int" rank="1" dimsize0="0" Transfer-Encoding="zlib base64">

</vdata><a n="factor" t="f">1.0</a>
</m>
</a>
<a n="open" t="m"><m n="memblock" c="vector"><vdata k="0" t="byte" rank="1" dimsize0="0" Transfer-Encoding="zlib base64">

</vdata><a n="factor" t="f">1.0</a>
</m>
</a>
<a n="priority" t="m"><m n="memblock" c="vector"><vdata k="0" t="byte" rank="1" dimsize0="0" Transfer-Encoding="zlib base64">

</vdata><a n="factor" t="f">1.0</a>
</m>
</a>
<a n="style" t="m"><m n="memblock" c="vector" t="string" k="0"><vdata k="0" t="string" Transfer-Encoding="zlib base64">

</vdata></m>
</a>
</m>
</a>
<a n="tracker" t="m"><m n="memblock" c="container"><a n="color" t="m"><m n="memblock" c="vector" t="string" k="1"><vdata k="1" t="string" l0="0" Transfer-Encoding="zlib base64">
eAFzL0qs/A8ABkQCkw==
</vdata></m>
</a>
<a n="@sticky:10003" t="m"><m n="memblock" c="container"><a n="skip" t="i">1</a>
</m>
</a>
</m>
</a>
</m>
</a>
<a n="TableRefString" t="m"><m n="memblock" c="vector"><vdata k="0" t="signed int" rank="1" dimsize0="0" Transfer-Encoding="zlib base64">

</vdata><a n="factor" t="f">1.0</a>
</m>
</a>
<a n="Image_title" t="s">Original Image</a>
<a n="current_frame" t="s">0</a>
<a n="Frames" t="m"><m n="memblock" c="container"><a n="@isordered" t="i">1</a>
<a n="OriginalImage" t="m"><m n="memblock" c="container"><a n="@isordered" t="i">1</a>
<a n="FrameLabel" t="s">OriginalImage</a>
<a n="FrameItemName" t="s">OriginalImage</a>
<a n="Images_RefString" t="s">set(Images=EvaluationData.Procedures.FilterImage.Outputs.OriginalImage.dataitem)</a>
<a n="Stencils_RefString" t="s">Stencils=Vec();</a>
<a n="Type" t="s">Standard</a>
</m>
</a>
</m>
</a>
<a n="@sticky:10003" t="m"><m n="memblock" c="container"><a n="__version" t="f">3.0</a>
</m>
</a>
</m>
</a>
<a n="@sticky:10003" t="m"><m n="memblock" c="container"><a n="CallBacks" t="i">0</a>
<a n="current_tab" t="s">FilteredImageFilterImage</a>
</m>
</a>
</m>
</a>
</m>
</a>
<a n="Inputs" t="m"><m n="memblock" c="container"><a n="@isordered" t="i">1</a>
<a n="sChannel" t="m"><m n="memblock" c="container"><a n="DefaultValue" t="s">BP445/45</a>
<a n="Description" t="s">Select channel</a>
<a n="disabled" t="i">0</a>
<a n="InputComplexity" t="s">Complex</a>
<a n="InputType" t="s">s</a>
<a n="IsChannelInput" t="i">1</a>
<a n="IsOriginalChannel" t="i">1</a>
<a n="Item" t="s">sChannel</a>
<a n="Label" t="s">Channel</a>
<a n="ParameterType" t="s">Discrete</a>
<a n="private" t="m"><m n="memblock" c="container"><a n="PreviousValues" t="m"><m n="memblock" c="container"></m>
</a>
<a n="SimpleLastValue" t="m"><m n="memblock" c="container"></m>
</a>
<a n="WizardRulerOff" t="i">1</a>
</m>
</a>
<a n="ProcedureIDName" t="s">FilterImage</a>
<a n="sChannelCreatedAt" t="s"></a>
<a n="skip" t="i">0</a>
<a n="SkipWizard" t="i">1</a>
<a n="UIInsert" t="s">UI.InputParameters.FilterImage.sChannel</a>
<a n="UIPresent" t="i">1</a>
<a n="unit" t="s"></a>
<a n="v_values" t="m"><m n="memblock" c="vector" t="string" k="1"><vdata k="1" t="string" l0="0" Transfer-Encoding="zlib base64">
eAFzCjAxMdU3Mf0PAAtJAsc=
</vdata></m>
</a>
<a n="value" t="s">BP445/45</a>
<a n="values" t="m"><m n="memblock" c="vector" t="string" k="6"><vdata k="6" t="string" l0="0" l1="1" l2="2" l3="3" l4="4" l5="5" Transfer-Encoding="zlib base64">
eAFzCjAxMdU3Mf3vFGBqZKpvagBkmJmb6RtZ/g/IScxLVfBNLFBwgilCFoIqRxaC
agQAVxgalQ==
</vdata></m>
</a>
</m>
</a>
<a n="Method" t="m"><m n="memblock" c="container"><a n="DefaultValue" t="s">Smoothing</a>
<a n="Description" t="s">Select a method</a>
<a n="disabled" t="i">0</a>
<a n="InputComplexity" t="s">Complex</a>
<a n="InputType" t="s">s</a>
<a n="Item" t="s">Method</a>
<a n="Label" t="s">Method</a>
<a n="ParameterType" t="s">Discrete</a>
<a n="private" t="m"><m n="memblock" c="container"><a n="PreviousValues" t="m"><m n="memblock" c="container"></m>
</a>
<a n="SimpleLastValue" t="m"><m n="memblock" c="container"><a n="SmoothingWidth" t="s">3</a>
<a n="SmoothingWidthMean" t="s">7</a>
<a n="SmoothingWidthUnitType" t="s">px</a>
<a n="sSmoothingFilter" t="s">Mean</a>
</m>
</a>
<a n="WizardRulerOff" t="i">0</a>
</m>
</a>
<a n="ProcedureIDName" t="s">FilterImage</a>
<a n="skip" t="i">0</a>
<a n="SkipWizard" t="i">1</a>
<a n="UIInsert" t="s">UI.InputParameters.FilterImage.Method.title</a>
<a n="UIPresent" t="i">1</a>
<a n="unit" t="s"></a>
<a n="v_values" t="m"><m n="memblock" c="vector" t="string" k="1"><vdata k="1" t="string" l0="0" Transfer-Encoding="zlib base64">
eAELzs3PL8nIzEv/DwAXGQS4
</vdata></m>
</a>
<a n="value" t="s">Smoothing</a>
<a n="values" t="m"><m n="memblock" c="vector" t="string" k="4"><vdata k="4" t="string" l0="0" l1="1" l2="2" l3="3" Transfer-Encoding="zlib base64">
eAHzzCtLLSpR8MxNTE/9H5JaUVJalKoQ7Br0Pzg3P78kIzMv/X9wTmYKkFYISCxK
TMrPSfwPAD64Fjc=
</vdata></m>
</a>
</m>
</a>
<a n="sSmoothingFilter" t="m"><m n="memblock" c="container"><a n="DefaultValue" t="s">Gaussian</a>
<a n="Description" t="s">Select smoothing filter</a>
<a n="disabled" t="i">0</a>
<a n="InputComplexity" t="s">Complex</a>
<a n="InputType" t="s">s</a>
<a n="Item" t="s">sSmoothingFilter</a>
<a n="Label" t="s">Filter</a>
<a n="ParameterType" t="s">Discrete</a>
<a n="private" t="m"><m n="memblock" c="container"><a n="PreviousValues" t="m"><m n="memblock" c="container"></m>
</a>
<a n="SimpleLastValue" t="m"><m n="memblock" c="container"></m>
</a>
<a n="WizardRulerOff" t="i">0</a>
</m>
</a>
<a n="ProcedureIDName" t="s">FilterImage</a>
<a n="skip" t="i">0</a>
<a n="SkipWizard" t="i">1</a>
<a n="UIInsert" t="s">UI.InputParameters.FilterImage.Method.sSmoothingFilter</a>
<a n="UIPresent" t="i">1</a>
<a n="unit" t="s"></a>
<a n="v_values" t="m"><m n="memblock" c="vector" t="string" k="1"><vdata k="1" t="string" l0="0" Transfer-Encoding="zlib base64">
eAHzTU3M+w8ABhgCgQ==
</vdata></m>
</a>
<a n="value" t="s">Mean</a>
<a n="values" t="m"><m n="memblock" c="vector" t="string" k="3"><vdata k="3" t="string" l0="0" l1="1" l2="2" Transfer-Encoding="zlib base64">
eAFzTywtLs5MzPvvmwomUkBsAGe8Cgg=
</vdata></m>
</a>
</m>
</a>
<a n="SmoothingWidth" t="m"><m n="memblock" c="container"><a n="DefaultValue" t="s">3</a>
<a n="Description" t="s">Width of smoothing kernel</a>
<a n="disabled" t="i">0</a>
<a n="InputComplexity" t="s">Complex</a>
<a n="InputType" t="s">d</a>
<a n="Item" t="s">SmoothingWidth</a>
<a n="Label" t="s">Width</a>
<a n="max" t="s">1000</a>
<a n="min" t="s">0</a>
<a n="ParameterType" t="s">Numeric</a>
<a n="private" t="m"><m n="memblock" c="container"><a n="PreviousValues" t="m"><m n="memblock" c="container"></m>
</a>
<a n="SimpleLastValue" t="m"><m n="memblock" c="container"></m>
</a>
<a n="WizardRulerOff" t="i">0</a>
</m>
</a>
<a n="ProcedureIDName" t="s">FilterImage</a>
<a n="qualifier" t="s"></a>
<a n="skip" t="i">1</a>
<a n="SkipWizard" t="i">0</a>
<a n="step" t="s">1</a>
<a n="UIInsert" t="s">UI.InputParameters.FilterImage.Method.SmoothingWidth</a>
<a n="UIPresent" t="i">0</a>
<a n="UIslider" t="s">0</a>
<a n="unit" t="s">px</a>
<a n="value" t="s">3</a>
<a n="ValuesForScan" t="m"><m n="memblock" c="vector"><vdata k="10" t="double" rank="1" dimsize0="10" Transfer-Encoding="zlib base64">
eAFjYACBB/ZgiuEDlP4BpRkcIOIcUFoESqtAaTsoHQmhDxQ5AAAlhgdP
</vdata><a n="factor" t="f">1.0</a>
</m>
</a>
<a n="wizardstep" t="s">1</a>
</m>
</a>
<a n="SmoothingWidthUnitType" t="m"><m n="memblock" c="container"><a n="DefaultValue" t="s">px</a>
<a n="Description" t="s">Unit for input Width</a>
<a n="disabled" t="i">0</a>
<a n="InputComplexity" t="s">Complex</a>
<a n="InputType" t="s">s</a>
<a n="Item" t="s">SmoothingWidthUnitType</a>
<a n="Label" t="s"></a>
<a n="ParameterType" t="s">Discrete</a>
<a n="private" t="m"><m n="memblock" c="container"><a n="PreviousValues" t="m"><m n="memblock" c="container"></m>
</a>
<a n="SimpleLastValue" t="m"><m n="memblock" c="container"></m>
</a>
<a n="WizardRulerOff" t="i">0</a>
</m>
</a>
<a n="ProcedureIDName" t="s">FilterImage</a>
<a n="skip" t="i">1</a>
<a n="SkipWizard" t="i">1</a>
<a n="UIInsert" t="s">UI.InputParameters.FilterImage.Method.SmoothingWidth.Unit</a>
<a n="UIPresent" t="i">0</a>
<a n="unit" t="s"></a>
<a n="v_values" t="m"><m n="memblock" c="vector" t="string" k="1"><vdata k="1" t="string" l0="0" Transfer-Encoding="zlib base64">
eAErqPgPAANCAeg=
</vdata></m>
</a>
<a n="value" t="s">px</a>
<a n="values" t="m"><m n="memblock" c="vector" t="string" k="2"><vdata k="2" t="string" l0="0" l1="1" Transfer-Encoding="zlib base64">
eAErqPh/aGvufwAR4gTL
</vdata></m>
</a>
</m>
</a>
<a n="SmoothingWidthMean" t="m"><m n="memblock" c="container"><a n="DefaultValue" t="s">1</a>
<a n="Description" t="s">Halfwidth of smoothing kernel</a>
<a n="disabled" t="i">0</a>
<a n="InputComplexity" t="s">Complex</a>
<a n="InputType" t="s">i</a>
<a n="Item" t="s">SmoothingWidthMean</a>
<a n="Label" t="s">Scale</a>
<a n="max" t="s">1000</a>
<a n="min" t="s">0</a>
<a n="ParameterType" t="s">Numeric</a>
<a n="private" t="m"><m n="memblock" c="container"><a n="PreviousValues" t="m"><m n="memblock" c="container"></m>
</a>
<a n="SimpleLastValue" t="m"><m n="memblock" c="container"></m>
</a>
<a n="WizardRulerOff" t="i">0</a>
</m>
</a>
<a n="ProcedureIDName" t="s">FilterImage</a>
<a n="qualifier" t="s"></a>
<a n="skip" t="i">0</a>
<a n="SkipWizard" t="i">0</a>
<a n="step" t="s">1</a>
<a n="UIInsert" t="s">UI.InputParameters.FilterImage.Method.SmoothingWidthMean</a>
<a n="UIPresent" t="i">1</a>
<a n="UIslider" t="s">0</a>
<a n="unit" t="s">px</a>
<a n="value" t="s">7</a>
<a n="ValuesForScan" t="m"><m n="memblock" c="vector"><vdata k="9" t="unsigned short" rank="1" dimsize0="9" Transfer-Encoding="zlib base64">
eAFjYGBkYGJgZmBl4GKQY0hh0GEEAAOBAMU=
</vdata><a n="factor" t="f">1.0</a>
</m>
</a>
<a n="wizardstep" t="s">1</a>
</m>
</a>
<a n="sOutputName" t="m"><m n="memblock" c="container"><a n="DefaultValue" t="s">Mean Smoothed</a>
<a n="Description" t="s">Name of output Image</a>
<a n="disabled" t="i">0</a>
<a n="InputComplexity" t="s">Complex</a>
<a n="InputType" t="s">s</a>
<a n="Item" t="s">sOutputName</a>
<a n="Label" t="s">Output Image</a>
<a n="max" t="s"></a>
<a n="min" t="s"></a>
<a n="ParameterType" t="s">Numeric</a>
<a n="private" t="m"><m n="memblock" c="container"><a n="PreviousValues" t="m"><m n="memblock" c="container"></m>
</a>
<a n="SimpleLastValue" t="m"><m n="memblock" c="container"></m>
</a>
<a n="WizardRulerOff" t="i">0</a>
</m>
</a>
<a n="ProcedureIDName" t="s">FilterImage</a>
<a n="qualifier" t="s"></a>
<a n="skip" t="i">0</a>
<a n="SkipWizard" t="i">1</a>
<a n="step" t="s"></a>
<a n="UIInsert" t="s">UI.InputParameters.FilterImage.sOutputName</a>
<a n="UIPresent" t="i">1</a>
<a n="UIslider" t="s">0</a>
<a n="unit" t="s"></a>
<a n="value" t="s">Mean Smoothed</a>
<a n="wizardstep" t="s"></a>
</m>
</a>
<a n="@sticky:10003" t="m"><m n="memblock" c="container"><a n="__BuildMinor" t="i">124084</a>
<a n="__initialBuildMinor" t="i">124084</a>
<a n="__initialversion" t="s">1</a>
<a n="__ProcOpenStatus" t="i">1</a>
<a n="__version" t="s">1</a>
<a n="__VersionId" t="s">5.1.0.124084</a>
<a n="BBScaleLevel" t="s">0</a>
</m>
</a>
</m>
</a>
<a n="OutputClass" t="s">Output Image</a>
<a n="OutputName" t="s">Mean Smoothed</a>
<a n="ProcedureOutputsByType" t="m"><m n="memblock" c="container"><a n="Illustration" t="m"><m n="memblock" c="Table"><m n="Label" c="vector" t="string" k="1"><vdata k="1" t="string" l0="0" Transfer-Encoding="zlib base64">
eAGLj/cvykzPzEvM8cxNTE91y8wpSS0CM/8DAJNHCx8=
</vdata></m>
<m n="ItemName" c="vector" t="string" k="1"><vdata k="1" t="string" l0="0" Transfer-Encoding="zlib base64">
eAHzL8pMz8xLzPHMTUxP/Q8AKdAGGA==
</vdata></m>
<m n="ItemType" c="vector" t="string" k="1"><vdata k="1" t="string" Transfer-Encoding="zlib base64">
eAH7DwABAAEA
</vdata></m>
<m n="RefString" c="vector" t="string" k="1"><vdata k="1" t="string" l0="0" Transfer-Encoding="zlib base64">
eAFzLUvMKU0syczPc0ksSdQLKMpPTk0pLUot1nPLzClJLfLMTUxP1fMvLSkoLSnW
8y/KTM/MS8yBiKYAdWSWpOb+BwClCRtC
</vdata></m>
<m n="ValidFlag" c="vector"><vdata k="1" t="byte" rank="1" dimsize0="1" Transfer-Encoding="zlib base64">
eAFjAAAAAQAB
</vdata><a n="factor" t="f">1.0</a>
</m>
<m n="OriginRef" c="vector" t="string" k="1"><vdata k="1" t="string" l0="0" Transfer-Encoding="zlib base64">
eAFzy8wpSS3yzE1MT/0PAB7CBUk=
</vdata></m>
<m n="CreatedAt" c="vector" t="string" k="1"><vdata k="1" t="string" l0="0" Transfer-Encoding="zlib base64">
eAFzy8wpSS3yzE1MT/0PAB7CBUk=
</vdata></m>
<m n="CreatedAtNo" c="vector"><vdata k="1" t="byte" rank="1" dimsize0="1" Transfer-Encoding="zlib base64">
eAFjAgAAAwAD
</vdata><a n="factor" t="f">1.0</a>
</m>
<m n="Hidden" c="vector"><vdata k="1" t="byte" rank="1" dimsize0="1" Transfer-Encoding="zlib base64">
eAFjAAAAAQAB
</vdata><a n="factor" t="f">1.0</a>
</m>
<m n="InternalIDNumber" c="vector"><vdata k="1" t="byte" rank="1" dimsize0="1" Transfer-Encoding="zlib base64">
eAFjAgAAAwAD
</vdata><a n="factor" t="f">1.0</a>
</m>
<m n="InvalidatedAtNo" c="vector"><vdata k="1" t="byte" rank="1" dimsize0="1" Transfer-Encoding="zlib base64">
eAFjAAAAAQAB
</vdata><a n="factor" t="f">1.0</a>
</m>
<m n="NewPopulation" c="vector"><vdata k="1" t="byte" rank="1" dimsize0="1" Transfer-Encoding="zlib base64">
eAFjBAAAAgAC
</vdata><a n="factor" t="f">1.0</a>
</m>
<m n="OverTakenFrom" c="vector" t="string" k="1"><vdata k="1" t="string" l0="0" Transfer-Encoding="zlib base64">
eAFzy8wpSS3yzE1MT/0PAB7CBUk=
</vdata></m>
<m n="ROIlabel" c="vector" t="string" k="1"><vdata k="1" t="string" Transfer-Encoding="zlib base64">
eAH7DwABAAEA
</vdata></m>
<m n="ROIRegionLabel" c="vector" t="string" k="1"><vdata k="1" t="string" Transfer-Encoding="zlib base64">
eAH7DwABAAEA
</vdata></m>
<m n="ScaleLevel" c="vector"><vdata k="1" t="byte" rank="1" dimsize0="1" Transfer-Encoding="zlib base64">
eAFjAAAAAQAB
</vdata><a n="factor" t="f">1.0</a>
</m>
<m n="sMainChannel" c="vector" t="string" k="1"><vdata k="1" t="string" Transfer-Encoding="zlib base64">
eAH7DwABAAEA
</vdata></m>
<a n="@sticky:10003" t="m"><m n="memblock" c="container"></m>
</a>
</m>
</a>
<a n="Images" t="m"><m n="memblock" c="Table"><m n="Label" c="vector" t="string" k="4"><vdata k="4" t="string" l0="0" l1="1" l2="2" l3="3" Transfer-Encoding="zlib base64">
eAELyEnMS1XwTSxQcAowMTHVNzH9H4AkZGpkqm9qgCJkZm6mb2T53zc1MU8hODc/
vyQjNeU/ADWeGCM=
</vdata></m>
<m n="ItemName" c="vector" t="string" k="4"><vdata k="4" t="string" l0="0" l1="1" l2="2" l3="3" Transfer-Encoding="zlib base64">
eAGLj3dOzEn2zE1MTy12CMhJzEt1MDLwTSwAkk4BJiamDkZpJqb/4/GpMjUCqTI1
wK/KzNwMqMrIElWVb2piHtCq4Nz8/JKM1JT/AGlNMMg=
</vdata></m>
<m n="ItemType" c="vector" t="string" k="4"><vdata k="4" t="string" Transfer-Encoding="zlib base64">
eAH7////fwAJ+gP9
</vdata></m>
<m n="IsNonNegative" c="vector"><vdata k="4" t="byte" rank="1" dimsize0="4" Transfer-Encoding="zlib base64">
eAFjYGBgBAAABQAC
</vdata><a n="factor" t="f">1.0</a>
</m>
<m n="RefString" c="vector" t="string" k="4"><vdata k="4" t="string" l0="0" l1="1" l2="2" l3="3" Transfer-Encoding="zlib base64">
eAGt0L0KwjAUBeA3CiUkFbegVnEoBnyAcmmuGshPSW58/TZ2cXFw6HKGM3xwTvcG
V4BsDCcgYDrFEU1JmNkFaa1uhaZCmQ3DEdx49fDErLSDgIo3PUw1D1oIqfhDSGaq
Ygn93G0DS/6BZbM53O7aCvP9P/DZOsK0Tmc/7+gRQv3h7mOkF5qvuQCG5YBj
</vdata></m>
<m n="ValidFlag" c="vector"><vdata k="4" t="byte" rank="1" dimsize0="4" Transfer-Encoding="zlib base64">
eAFjZGRkBAAADgAF
</vdata><a n="factor" t="f">1.0</a>
</m>
<m n="OriginalLabel" c="vector" t="string" k="4"><vdata k="4" t="string" l0="0" l1="1" l2="2" l3="3" Transfer-Encoding="zlib base64">
eAELyEnMS1XwTSxQcAowMTHVNzH9H4AkZGpkqm9qgCJkZm6mb2T53zc1MU8hODc/
vyQjNeU/ADWeGCM=
</vdata></m>
<m n="CreatedAt" c="vector" t="string" k="4"><vdata k="4" t="string" l0="0" l1="3" Transfer-Encoding="zlib base64">
eAFzTy1xSSxJ/P+P4R+DW2ZOSWqRZ25ieup/AIPKCt4=
</vdata></m>
<m n="CreatedAtNo" c="vector"><vdata k="4" t="byte" rank="1" dimsize0="4" Transfer-Encoding="zlib base64">
eAFjZGRkAgAADwAG
</vdata><a n="factor" t="f">1.0</a>
</m>
<m n="InternalIDNumber" c="vector"><vdata k="4" t="signed char" rank="1" dimsize0="4" Transfer-Encoding="zlib base64">
eAHj4ORiBAAAVAAd
</vdata><a n="factor" t="f">1.0</a>
</m>
<m n="ScaleLevel" c="vector"><vdata k="4" t="byte" rank="1" dimsize0="4" Transfer-Encoding="zlib base64">
eAFjYGBgAAAABAAB
</vdata><a n="factor" t="f">1.0</a>
</m>
<a n="@sticky:10003" t="m"><m n="memblock" c="container"></m>
</a>
</m>
</a>
</m>
</a>
<a n="UIFolders" t="m"><m n="memblock" c="container"><a n="@isordered" t="i">1</a>
<a n="F1" t="m"><m n="memblock" c="container"><a n="sFolderName" t="s">Method</a>
<a n="sFolderType" t="s">MethodFolder</a>
<a n="sInsert" t="s">InputParameters.FilterImage.Method</a>
<a n="sItemName" t="s">Method</a>
<a n="sLastInput" t="s">sChannel</a>
<a n="sTitle" t="s">Method</a>
<a n="yDefaultOpenStatus" t="i">1</a>
<a n="yOpenStatus" t="i">1</a>
<a n="ySkip" t="i">0</a>
</m>
</a>
</m>
</a>
</m>
</a>
<a n="FindNuclei" t="m"><m n="memblock" c="container"><a n="BBHasBeenSaved" t="i">1</a>
<a n="bbType" t="s">builtin</a>
<a n="Comment" t="s"></a>
<a n="DataScope" t="m"><m n="memblock" c="container"><a n="Field" t="m"><m n="memblock" c="container"><a n="Span" t="s">Each</a>
</m>
</a>
</m>
</a>
<a n="IDName" t="s">FindNuclei</a>
<a n="ImageView" t="m"><m n="memblock" c="container"><a n="@isordered" t="i">1</a>
<a n="Label" t="s">Replace me</a>
<a n="Tabs" t="m"><m n="memblock" c="container"><a n="@isordered" t="i">1</a>
<a n="NucleiFindNuclei" t="m"><m n="memblock" c="container"><a n="@isordered" t="i">1</a>
<a n="TabLabel" t="s">Nuclei</a>
<a n="TabItemName" t="s">NucleiFindNuclei</a>
<a n="TabTitle" t="s">Population: Nuclei</a>
<a n="Skip" t="i">0</a>
<a n="UIclass" t="s">sticky</a>
<a n="NewDefaultChannel" t="m"><m n="memblock" c="vector" t="string" k="1"><vdata k="1" t="string" l0="0" Transfer-Encoding="zlib base64">
eAHzTU3MUwjOzc8vyUhN+Q8AJrsF5A==
</vdata></m>
</a>
<a n="NewDefaultStencil" t="m"><m n="memblock" c="vector" t="string" k="1"><vdata k="1" t="string" l0="0" Transfer-Encoding="zlib base64">
eAHzK03OSS0t/g8ADvED3w==
</vdata></m>
</a>
<a n="Type" t="s">Standard</a>
<a n="OKButtons" t="i">0</a>
<a n="TableLabel" t="m"><m n="memblock" c="vector" t="string" k="1"><vdata k="1" t="string" l0="0" Transfer-Encoding="zlib base64">
eAELKMovSC0qyUwtVvArTc5JzfwPAESDB60=
</vdata></m>
</a>
<a n="UIinsert" t="s">FeedBack.NucleiFindNuclei</a>
<a n="UseCommonTableStencil" t="m"><m n="memblock" c="vector"><vdata k="1" t="byte" rank="1" dimsize0="1" Transfer-Encoding="zlib base64">
eAFjAAAAAQAB
</vdata><a n="factor" t="f">1.0</a>
</m>
</a>
<a n="SummaryTableOn" t="m"><m n="memblock" c="vector"><vdata k="1" t="byte" rank="1" dimsize0="1" Transfer-Encoding="zlib base64">
eAFjBAAAAgAC
</vdata><a n="factor" t="f">1.0</a>
</m>
</a>
<a n="SummaryTableLabel" t="m"><m n="memblock" c="vector" t="string" k="1"><vdata k="1" t="string" l0="0" Transfer-Encoding="zlib base64">
eAELLs3NTSyq/A8AD00D7g==
</vdata></m>
</a>
<a n="AttrTypeTable" t="m"><m n="memblock" c="vector"><vdata k="1" t="byte" rank="1" dimsize0="1" Transfer-Encoding="zlib base64">
eAFjBAAAAgAC
</vdata><a n="factor" t="f">1.0</a>
</m>
</a>
<a n="WizardImageView" t="i">0</a>
<a n="TypeofOverlays" t="s">SingleDefaultOverLay</a>
<a n="coloring_mode" t="s">WeightedAverage</a>
<a n="scopeforimages" t="s">script</a>
<a n="yFrame2Timepoint" t="i">0</a>
<a n="cnt_overlays" t="m"><m n="memblock" c="container"><a n="@isordered" t="i">1</a>
<a n="Nucleus" t="m"><m n="memblock" c="container"></m>
</a>
</m>
</a>
<a n="Controls" t="m"><m n="memblock" c="container"><a n="general" t="m"><m n="memblock" c="container"><a n="@isordered" t="i">1</a>
<a n="Render_Colormode_Standard" t="m"><m n="memblock" c="container"><a n="@isordered" t="i">1</a>
<a n="colormode" t="m"><m n="memblock" c="container"><a n="autosubmit" t="s"></a>
<a n="callback" t="m"><m n="memblock" c="container"><a n="@isordered" t="i">1</a>
<a n="TranslateColormode" t="m"><m n="memblock" c="container"><a n="closure" t="m"><m n="memblock" c="closure"><a n="@context" t="s">&lt;AcapellaUserInterface||UI/imageviewmethods.proc&gt;</a>
<a n="@modulename" t="s">UI::_CIV_Coloring_Setmode</a>
<a n="@bound" t="m"><m n="memblock" c="container"></m>
</a>
<a n="@suppresswarnings" t="i">0</a>
</m>
</a>
<a n="data" t="m"><m n="memblock" c="container"></m>
</a>
</m>
</a>
<a n="@sticky:10003" t="m"><m n="memblock" c="container"><a n="skip" t="i">1</a>
</m>
</a>
</m>
</a>
<a n="CallbackList" t="m"><m n="memblock" c="XmlNode" t="elem"><CallbackList><Callback label="TranslateColormode" title="ColorMode" trigger="onchange" category="" priority="0" disabled="0" /></CallbackList></m>
</a>
<a n="defaultValue" t="s"></a>
<a n="description" t="s"></a>
<a n="disabled" t="i">0</a>
<a n="highlight" t="s"></a>
<a n="inputtype" t="s">s</a>
<a n="label" t="s">Coloring</a>
<a n="label_style" t="m"><m n="memblock" c="vector" t="string" k="3"><vdata k="3" t="string" l0="0" Transfer-Encoding="zlib base64">
eAHLyy/KTcz5/4/hHwMAIKMFhQ==
</vdata></m>
</a>
<a n="labels" t="m"><m n="memblock" c="vector" t="string" k="3"><vdata k="3" t="string" l0="0" l1="1" l2="2" Transfer-Encoding="zlib base64">
eAELLknMS0ksSvnvmpeRmJecmvLfIzM9IweIS/4DALJdDN0=
</vdata></m>
</a>
<a n="private" t="m"><m n="memblock" c="container"><a n="@sticky:10003" t="m"><m n="memblock" c="container"><a n="skip" t="i">1</a>
</m>
</a>
</m>
</a>
<a n="qualifier" t="s"></a>
<a n="size" t="i">0</a>
<a n="SizeOnFocus" t="i">0</a>
<a n="unit" t="s"></a>
<a n="value" t="s">WeightedAverage:Extended</a>
<a n="value_disabled" t="m"><m n="memblock" c="vector"><vdata k="3" t="byte" rank="1" dimsize0="3" Transfer-Encoding="zlib base64">
eAFjYGAAAAADAAE=
</vdata><a n="factor" t="f">1.0</a>
</m>
</a>
<a n="values" t="m"><m n="memblock" c="vector" t="string" k="3"><vdata k="3" t="string" l0="0" l1="1" l2="2" Transfer-Encoding="zlib base64">
eAHzTawIS8wpTbUKyEnMzPsfnpqZnlGSmuJYllqUmI5L1LWiJDUvJTXlPwAb/hnA

</vdata></m>
</a>
<a n="@sticky:10003" t="m"><m n="memblock" c="container"><a n="attr" t="m"><m n="memblock" c="container"><a n="class" t="s">input</a>
</m>
</a>
<a n="docID" t="s"></a>
<a n="insertmode" t="s">replace</a>
<a n="is_root" t="i">0</a>
<a n="skip" t="i">0</a>
<a n="target" t="m"><m n="memblock" c="container"><a n="target" t="s">value</a>
<a n="upCount" t="i">0</a>
</m>
</a>
<a n="ui" t="s">input</a>
<a n="uiclass" t="s">menu</a>
<a n="uirowmode" t="i">0</a>
</m>
</a>
</m>
</a>
<a n="@sticky:10003" t="m"><m n="memblock" c="container"><a n="AllowReorder" t="i">0</a>
<a n="attr" t="m"><m n="memblock" c="container"><a n="class" t="s">container</a>
<a n="style" t="s">width:0</a>
</m>
</a>
<a n="docID" t="s"></a>
<a n="insertmode" t="s">simple</a>
<a n="is_root" t="i">0</a>
<a n="skip" t="i">0</a>
<a n="tabulate" t="i">1</a>
<a n="ui" t="s">container</a>
<a n="uiclass" t="s">container</a>
</m>
</a>
</m>
</a>
<a n="Render_Labels_Labels" t="m"><m n="memblock" c="container"><a n="@sticky:10003" t="m"><m n="memblock" c="container"><a n="skip" t="i">1</a>
</m>
</a>
</m>
</a>
<a n="Render_Images_Images" t="m"><m n="memblock" c="container"><a n="@isordered" t="i">1</a>
<a n="colormode" t="m"><m n="memblock" c="container"><a n="autosubmit" t="s"></a>
<a n="callback" t="m"><m n="memblock" c="container"><a n="@isordered" t="i">1</a>
<a n="ReloadFrames" t="m"><m n="memblock" c="container"><a n="closure" t="m"><m n="memblock" c="closure"><a n="@context" t="s">&lt;AcapellaUserInterface||UI/imageviewmethods.proc&gt;</a>
<a n="@modulename" t="s">UI::_CIV_CB_Render_Images_SwitchMode</a>
<a n="@bound" t="m"><m n="memblock" c="container"></m>
</a>
<a n="@suppresswarnings" t="i">0</a>
</m>
</a>
<a n="data" t="m"><m n="memblock" c="container"></m>
</a>
</m>
</a>
<a n="@sticky:10003" t="m"><m n="memblock" c="container"><a n="skip" t="i">1</a>
</m>
</a>
</m>
</a>
<a n="CallbackList" t="m"><m n="memblock" c="XmlNode" t="elem"><CallbackList><Callback label="ReloadFrames" title="ColoringMode" trigger="onchange" category="" priority="0" disabled="0" /></CallbackList></m>
</a>
<a n="defaultValue" t="s"></a>
<a n="description" t="s"></a>
<a n="disabled" t="i">0</a>
<a n="highlight" t="s"></a>
<a n="inputtype" t="s">s</a>
<a n="label" t="s">Coloring mode</a>
<a n="label_style" t="m"><m n="memblock" c="vector" t="string" k="3"><vdata k="3" t="string" l0="0" Transfer-Encoding="zlib base64">
eAHLyy/KTcz5/4/hHwMAIKMFhQ==
</vdata></m>
</a>
<a n="labels" t="m"><m n="memblock" c="vector" t="string" k="3"><vdata k="3" t="string" l0="0" l1="1" l2="2" Transfer-Encoding="zlib base64">
eAFzTEksKMksS/3vllmRmvI/KDW9NCexSME5Pye/6D8AvyMNDQ==
</vdata></m>
</a>
<a n="private" t="m"><m n="memblock" c="container"><a n="@sticky:10003" t="m"><m n="memblock" c="container"><a n="skip" t="i">1</a>
</m>
</a>
</m>
</a>
<a n="qualifier" t="s"></a>
<a n="size" t="i">0</a>
<a n="SizeOnFocus" t="i">0</a>
<a n="unit" t="s"></a>
<a n="value" t="s">WeightedAverage</a>
<a n="value_disabled" t="m"><m n="memblock" c="vector"><vdata k="3" t="byte" rank="1" dimsize0="3" Transfer-Encoding="zlib base64">
eAFjYGAAAAADAAE=
</vdata><a n="factor" t="f">1.0</a>
</m>
</a>
<a n="values" t="m"><m n="memblock" c="vector" t="string" k="3"><vdata k="3" t="string" l0="0" l1="1" l2="2" Transfer-Encoding="zlib base64">
eAELT81MzyhJTXEsSy1KTE/9H1ya+983sSIsMac09T8AuiwNQg==
</vdata></m>
</a>
<a n="@sticky:10003" t="m"><m n="memblock" c="container"><a n="attr" t="m"><m n="memblock" c="container"><a n="class" t="s">input</a>
</m>
</a>
<a n="docID" t="s"></a>
<a n="insertmode" t="s">replace</a>
<a n="is_root" t="i">0</a>
<a n="skip" t="i">1</a>
<a n="target" t="m"><m n="memblock" c="container"><a n="target" t="s">value</a>
<a n="upCount" t="i">0</a>
</m>
</a>
<a n="ui" t="s">input</a>
<a n="uiclass" t="s">menu</a>
<a n="uirowmode" t="i">0</a>
</m>
</a>
</m>
</a>
<a n="palette" t="m"><m n="memblock" c="container"><a n="autosubmit" t="s"></a>
<a n="callback" t="m"><m n="memblock" c="container"><a n="@isordered" t="i">1</a>
<a n="ReloadFrames" t="m"><m n="memblock" c="container"><a n="closure" t="m"><m n="memblock" c="closure"><a n="@context" t="s">&lt;AcapellaUserInterface||UI/imageviewmethods.proc&gt;</a>
<a n="@modulename" t="s">UI::_CIV_CB_Render_Images_SwitchMode</a>
<a n="@bound" t="m"><m n="memblock" c="container"></m>
</a>
<a n="@suppresswarnings" t="i">0</a>
</m>
</a>
<a n="data" t="m"><m n="memblock" c="container"></m>
</a>
</m>
</a>
<a n="@sticky:10003" t="m"><m n="memblock" c="container"><a n="skip" t="i">1</a>
</m>
</a>
</m>
</a>
<a n="CallbackList" t="m"><m n="memblock" c="XmlNode" t="elem"><CallbackList><Callback label="ReloadFrames" title="Palette" trigger="onchange" category="" priority="0" disabled="0" /></CallbackList></m>
</a>
<a n="defaultValue" t="s"></a>
<a n="description" t="s"></a>
<a n="disabled" t="i">0</a>
<a n="highlight" t="s"></a>
<a n="inputtype" t="s">s</a>
<a n="label" t="s">Color palette</a>
<a n="label_style" t="m"><m n="memblock" c="vector" t="string" k="2"><vdata k="2" t="string" l0="0" Transfer-Encoding="zlib base64">
eAHLyy/KTcz5/48BABWZBIc=
</vdata></m>
</a>
<a n="labels" t="m"><m n="memblock" c="vector" t="string" k="2"><vdata k="2" t="string" l0="0" l1="1" Transfer-Encoding="zlib base64">
eAFzrShJzUtJTfkfnJlbkJP6HwA7bAea
</vdata></m>
</a>
<a n="private" t="m"><m n="memblock" c="container"><a n="@sticky:10003" t="m"><m n="memblock" c="container"><a n="skip" t="i">1</a>
</m>
</a>
</m>
</a>
<a n="qualifier" t="s"></a>
<a n="size" t="i">0</a>
<a n="SizeOnFocus" t="i">0</a>
<a n="unit" t="s"></a>
<a n="value" t="s">Extended</a>
<a n="value_disabled" t="m"><m n="memblock" c="vector"><vdata k="2" t="byte" rank="1" dimsize0="2" Transfer-Encoding="zlib base64">
eAFjYAAAAAIAAQ==
</vdata><a n="factor" t="f">1.0</a>
</m>
</a>
<a n="values" t="m"><m n="memblock" c="vector" t="string" k="2"><vdata k="2" t="string" l0="0" l1="1" Transfer-Encoding="zlib base64">
eAFzrShJzUtJTfkfkJOYmfcfADQoByQ=
</vdata></m>
</a>
<a n="@sticky:10003" t="m"><m n="memblock" c="container"><a n="attr" t="m"><m n="memblock" c="container"><a n="class" t="s">input</a>
</m>
</a>
<a n="docID" t="s"></a>
<a n="insertmode" t="s">replace</a>
<a n="is_root" t="i">0</a>
<a n="skip" t="i">1</a>
<a n="target" t="m"><m n="memblock" c="container"><a n="target" t="s">value</a>
<a n="upCount" t="i">0</a>
</m>
</a>
<a n="ui" t="s">input</a>
<a n="uiclass" t="s">menu</a>
<a n="uirowmode" t="i">0</a>
</m>
</a>
</m>
</a>
<a n="@sticky:10003" t="m"><m n="memblock" c="container"><a n="AllowReorder" t="i">0</a>
<a n="attr" t="m"><m n="memblock" c="container"><a n="class" t="s">container</a>
<a n="style" t="s">width:0</a>
</m>
</a>
<a n="docID" t="s"></a>
<a n="insertmode" t="s">simple</a>
<a n="is_root" t="i">0</a>
<a n="skip" t="i">0</a>
<a n="tabulate" t="i">1</a>
<a n="ui" t="s">container</a>
<a n="uiclass" t="s">container</a>
</m>
</a>
</m>
</a>
<a n="Render_OverlapControl_Stencils" t="m"><m n="memblock" c="container"><a n="@isordered" t="i">1</a>
<a n="overlapmode" t="m"><m n="memblock" c="container"><a n="autosubmit" t="s"></a>
<a n="callback" t="m"><m n="memblock" c="container"><a n="@isordered" t="i">1</a>
<a n="ChangeOverlapmode" t="m"><m n="memblock" c="container"><a n="closure" t="m"><m n="memblock" c="closure"><a n="@context" t="s">&lt;AcapellaUserInterface||UI/imageviewmethods.proc&gt;</a>
<a n="@modulename" t="s">UI::_CIV_CB__ReloadFrames</a>
<a n="@bound" t="m"><m n="memblock" c="container"><a n="SplitPoint" t="i">-4</a>
</m>
</a>
<a n="@suppresswarnings" t="i">0</a>
</m>
</a>
<a n="data" t="m"><m n="memblock" c="container"></m>
</a>
</m>
</a>
<a n="@sticky:10003" t="m"><m n="memblock" c="container"><a n="skip" t="i">1</a>
</m>
</a>
</m>
</a>
<a n="CallbackList" t="m"><m n="memblock" c="XmlNode" t="elem"><CallbackList><Callback label="ChangeOverlapmode" title="OverlapMode" trigger="onchange" category="" priority="0" disabled="0" /></CallbackList></m>
</a>
<a n="defaultValue" t="s">none</a>
<a n="description" t="s"></a>
<a n="disabled" t="i">0</a>
<a n="highlight" t="s"></a>
<a n="inputtype" t="s">s</a>
<a n="label" t="s">Overlap style</a>
<a n="label_style" t="m"><m n="memblock" c="vector" t="string" k="4"><vdata k="4" t="string" l0="0" Transfer-Encoding="zlib base64">
eAHLyy/KTcz5/48BBAEtqQaD
</vdata></m>
</a>
<a n="labels" t="m"><m n="memblock" c="vector" t="string" k="4"><vdata k="4" t="string" l0="0" l1="1" l2="2" l3="3" Transfer-Encoding="zlib base64">
eAHzy89L/e+ckZqcnVqUlJ9YlPI/uKQosyC1+H9wfk5myn8A7wUPLw==
</vdata></m>
</a>
<a n="private" t="m"><m n="memblock" c="container"><a n="@sticky:10003" t="m"><m n="memblock" c="container"><a n="skip" t="i">1</a>
</m>
</a>
</m>
</a>
<a n="qualifier" t="s"></a>
<a n="size" t="i">0</a>
<a n="SizeOnFocus" t="i">0</a>
<a n="unit" t="s"></a>
<a n="value" t="s">none</a>
<a n="value_disabled" t="m"><m n="memblock" c="vector"><vdata k="4" t="byte" rank="1" dimsize0="4" Transfer-Encoding="zlib base64">
eAFjYGBgAAAABAAB
</vdata><a n="factor" t="f">1.0</a>
</m>
</a>
<a n="values" t="m"><m n="memblock" c="vector" t="string" k="4"><vdata k="4" t="string" l0="0" l1="1" l2="2" l3="3" Transfer-Encoding="zlib base64">
eAHLy89L/Z9elJnyv7ikKLMgtfh/cX4OkAcAl/MMeA==
</vdata></m>
</a>
<a n="@sticky:10003" t="m"><m n="memblock" c="container"><a n="attr" t="m"><m n="memblock" c="container"><a n="class" t="s">input</a>
</m>
</a>
<a n="docID" t="s"></a>
<a n="insertmode" t="s">replace</a>
<a n="is_root" t="i">0</a>
<a n="skip" t="i">1</a>
<a n="target" t="m"><m n="memblock" c="container"><a n="target" t="s">value</a>
<a n="upCount" t="i">0</a>
</m>
</a>
<a n="ui" t="s">input</a>
<a n="uiclass" t="s">menu</a>
<a n="uirowmode" t="i">0</a>
</m>
</a>
</m>
</a>
<a n="@sticky:10003" t="m"><m n="memblock" c="container"><a n="AllowReorder" t="i">0</a>
<a n="attr" t="m"><m n="memblock" c="container"><a n="class" t="s">container</a>
<a n="style" t="s">width:0</a>
</m>
</a>
<a n="docID" t="s"></a>
<a n="insertmode" t="s">simple</a>
<a n="is_root" t="i">0</a>
<a n="skip" t="i">0</a>
<a n="tabulate" t="i">1</a>
<a n="ui" t="s">container</a>
<a n="uiclass" t="s">container</a>
</m>
</a>
</m>
</a>
<a n="Render_ScaleBar_ScaleBar" t="m"><m n="memblock" c="container"><a n="@isordered" t="i">1</a>
<a n="ScaleBar" t="m"><m n="memblock" c="container"><a n="autosubmit" t="s"></a>
<a n="callback" t="m"><m n="memblock" c="container"><a n="@isordered" t="i">1</a>
<a n="ReloadFrames" t="m"><m n="memblock" c="container"><a n="closure" t="m"><m n="memblock" c="closure"><a n="@context" t="s">&lt;AcapellaUserInterface||UI/imageviewmethods.proc&gt;</a>
<a n="@modulename" t="s">UI::_CIV_CB__SetScaleBar</a>
<a n="@bound" t="m"><m n="memblock" c="container"></m>
</a>
<a n="@suppresswarnings" t="i">0</a>
</m>
</a>
<a n="data" t="m"><m n="memblock" c="container"></m>
</a>
</m>
</a>
<a n="@sticky:10003" t="m"><m n="memblock" c="container"><a n="skip" t="i">1</a>
</m>
</a>
</m>
</a>
<a n="CallbackList" t="m"><m n="memblock" c="XmlNode" t="elem"><CallbackList><Callback label="ReloadFrames" title="ReloadFrames" trigger="onchange" category="" priority="0" disabled="0" /></CallbackList></m>
</a>
<a n="defaultValue" t="s"></a>
<a n="description" t="s"></a>
<a n="disabled" t="i">0</a>
<a n="highlight" t="s"></a>
<a n="inputtype" t="s">s</a>
<a n="label" t="s">Show Scale</a>
<a n="label_style" t="m"><m n="memblock" c="vector" t="string" k="5"><vdata k="5" t="string" l0="0" Transfer-Encoding="zlib base64">
eAHLyy/KTcz5/48BAgE8qweB
</vdata></m>
</a>
<a n="labels" t="m"><m n="memblock" c="vector" t="string" k="5"><vdata k="5" t="string" l0="0" l1="1" l2="2" l3="3" l4="4" Transfer-Encoding="zlib base64">
eAHzy89L/e+UX1KSn6vgk5pW8j8kvwDBCMpMzyiBSUM4ABF1FW4=
</vdata></m>
</a>
<a n="private" t="m"><m n="memblock" c="container"><a n="@sticky:10003" t="m"><m n="memblock" c="container"><a n="skip" t="i">1</a>
</m>
</a>
</m>
</a>
<a n="qualifier" t="s"></a>
<a n="size" t="i">0</a>
<a n="SizeOnFocus" t="i">0</a>
<a n="unit" t="s"></a>
<a n="value" t="f">NaN</a>
<a n="value_disabled" t="m"><m n="memblock" c="vector"><vdata k="5" t="byte" rank="1" dimsize0="5" Transfer-Encoding="zlib base64">
eAFjYAACAAAFAAE=
</vdata><a n="factor" t="f">1.0</a>
</m>
</a>
<a n="values" t="m"><m n="memblock" c="vector"><vdata k="5" t="double" rank="1" dimsize0="5" Transfer-Encoding="zlib base64">
eAFjYACBH/VgCk58sIcyHSA0hwMASRYDLw==
</vdata><a n="factor" t="f">1.0</a>
</m>
</a>
<a n="@sticky:10003" t="m"><m n="memblock" c="container"><a n="attr" t="m"><m n="memblock" c="container"><a n="class" t="s">input</a>
</m>
</a>
<a n="docID" t="s"></a>
<a n="insertmode" t="s">replace</a>
<a n="is_root" t="i">0</a>
<a n="skip" t="i">0</a>
<a n="target" t="m"><m n="memblock" c="container"><a n="target" t="s">value</a>
<a n="upCount" t="i">0</a>
</m>
</a>
<a n="ui" t="s">input</a>
<a n="uiclass" t="s">menu</a>
<a n="uirowmode" t="i">0</a>
</m>
</a>
</m>
</a>
<a n="@sticky:10003" t="m"><m n="memblock" c="container"><a n="AllowReorder" t="i">0</a>
<a n="attr" t="m"><m n="memblock" c="container"><a n="class" t="s">container</a>
<a n="style" t="s">width:0</a>
</m>
</a>
<a n="docID" t="s"></a>
<a n="insertmode" t="s">simple</a>
<a n="is_root" t="i">0</a>
<a n="skip" t="i">0</a>
<a n="tabulate" t="i">1</a>
<a n="ui" t="s">container</a>
<a n="uiclass" t="s">container</a>
</m>
</a>
</m>
</a>
<a n="Frames_Images_Images" t="m"><m n="memblock" c="container"><a n="@isordered" t="i">1</a>
<a n="Sharpness" t="m"><m n="memblock" c="container"><a n="autosubmit" t="s"></a>
<a n="callback" t="m"><m n="memblock" c="container"><a n="@isordered" t="i">1</a>
<a n="ConditionalReloadFrames" t="m"><m n="memblock" c="container"><a n="closure" t="m"><m n="memblock" c="closure"><a n="@context" t="s">&lt;AcapellaUserInterface||UI/imageviewmethods.proc&gt;</a>
<a n="@modulename" t="s">UI::_CIV_CB__ReloadSharpnessFrames</a>
<a n="@bound" t="m"><m n="memblock" c="container"><a n="SplitPoint" t="i">-4</a>
</m>
</a>
<a n="@suppresswarnings" t="i">0</a>
</m>
</a>
<a n="data" t="m"><m n="memblock" c="container"></m>
</a>
</m>
</a>
<a n="@sticky:10003" t="m"><m n="memblock" c="container"><a n="skip" t="i">1</a>
</m>
</a>
</m>
</a>
<a n="CallbackList" t="m"><m n="memblock" c="XmlNode" t="elem"><CallbackList><Callback label="ConditionalReloadFrames" title="ConditionalReloadFrames" trigger="onchange" category="" priority="0" disabled="0" /></CallbackList></m>
</a>
<a n="defaultValue" t="s">1</a>
<a n="description" t="s"></a>
<a n="disabled" t="i">0</a>
<a n="highlight" t="s"></a>
<a n="inputtype" t="s">d</a>
<a n="label" t="s">Sharpness</a>
<a n="max" t="s"></a>
<a n="min" t="s"></a>
<a n="precision" t="i">3</a>
<a n="private" t="m"><m n="memblock" c="container"><a n="@sticky:10003" t="m"><m n="memblock" c="container"><a n="skip" t="i">1</a>
</m>
</a>
</m>
</a>
<a n="qualifier" t="m"><m n="memblock" c="container"><a n="autosubmit" t="s"></a>
<a n="callback" t="m"><m n="memblock" c="container"><a n="@isordered" t="i">1</a>
<a n="ReloadFrames" t="m"><m n="memblock" c="container"><a n="closure" t="m"><m n="memblock" c="closure"><a n="@context" t="s">&lt;AcapellaUserInterface||UI/imageviewmethods.proc&gt;</a>
<a n="@modulename" t="s">UI::_CIV_CB__ReloadFrames</a>
<a n="@bound" t="m"><m n="memblock" c="container"><a n="SplitPoint" t="i">-5</a>
</m>
</a>
<a n="@suppresswarnings" t="i">0</a>
</m>
</a>
<a n="data" t="m"><m n="memblock" c="container"></m>
</a>
</m>
</a>
<a n="@sticky:10003" t="m"><m n="memblock" c="container"><a n="skip" t="i">1</a>
</m>
</a>
</m>
</a>
<a n="CallbackList" t="m"><m n="memblock" c="XmlNode" t="elem"><CallbackList><Callback label="ReloadFrames" title="ReloadFrames" trigger="onchange" category="" priority="0" disabled="0" /></CallbackList></m>
</a>
<a n="defaultValue" t="s">true</a>
<a n="description" t="s"></a>
<a n="disabled" t="i">0</a>
<a n="highlight" t="s"></a>
<a n="inputtype" t="s">b</a>
<a n="label" t="s">Apply Sharpness</a>
<a n="max" t="s"></a>
<a n="min" t="s"></a>
<a n="precision" t="i">3</a>
<a n="private" t="m"><m n="memblock" c="container"><a n="@sticky:10003" t="m"><m n="memblock" c="container"><a n="skip" t="i">1</a>
</m>
</a>
</m>
</a>
<a n="qualifier" t="s"></a>
<a n="step" t="s"></a>
<a n="unit" t="s"></a>
<a n="value" t="s">true</a>
<a n="@sticky:10003" t="m"><m n="memblock" c="container"><a n="attr" t="m"><m n="memblock" c="container"><a n="class" t="s">input</a>
</m>
</a>
<a n="docID" t="s"></a>
<a n="insertmode" t="s">replace</a>
<a n="is_root" t="i">0</a>
<a n="showMinMax" t="i">0</a>
<a n="showValue" t="i">0</a>
<a n="skip" t="i">0</a>
<a n="target" t="m"><m n="memblock" c="container"><a n="target" t="s">value</a>
<a n="upCount" t="i">0</a>
</m>
</a>
<a n="ui" t="s">input</a>
<a n="uiclass" t="s">text</a>
<a n="uirowmode" t="i">0</a>
</m>
</a>
</m>
</a>
<a n="step" t="s"></a>
<a n="unit" t="s"></a>
<a n="value" t="s">1</a>
<a n="@sticky:10003" t="m"><m n="memblock" c="container"><a n="attr" t="m"><m n="memblock" c="container"><a n="class" t="s">input</a>
</m>
</a>
<a n="docID" t="s"></a>
<a n="insertmode" t="s">replace</a>
<a n="is_root" t="i">0</a>
<a n="showMinMax" t="i">0</a>
<a n="showValue" t="i">0</a>
<a n="skip" t="i">0</a>
<a n="target" t="m"><m n="memblock" c="container"><a n="target" t="s">value</a>
<a n="upCount" t="i">0</a>
</m>
</a>
<a n="ui" t="s">input</a>
<a n="uiclass" t="s">text</a>
<a n="uirowmode" t="i">0</a>
</m>
</a>
</m>
</a>
<a n="@sticky:10003" t="m"><m n="memblock" c="container"><a n="AllowReorder" t="i">0</a>
<a n="attr" t="m"><m n="memblock" c="container"><a n="class" t="s">container</a>
<a n="style" t="s">width:0</a>
</m>
</a>
<a n="docID" t="s"></a>
<a n="insertmode" t="s">simple</a>
<a n="is_root" t="i">0</a>
<a n="skip" t="i">0</a>
<a n="tabulate" t="i">1</a>
<a n="ui" t="s">container</a>
<a n="uiclass" t="s">container</a>
</m>
</a>
</m>
</a>
<a n="Render_Stencils_Stencils" t="m"><m n="memblock" c="container"><a n="rainbowsize" t="m"><m n="memblock" c="container"><a n="value" t="f">10.0</a>
<a n="@sticky:10003" t="m"><m n="memblock" c="container"><a n="skip" t="i">1</a>
</m>
</a>
</m>
</a>
</m>
</a>
<a n="@sticky:10003" t="m"><m n="memblock" c="container"><a n="AllowReorder" t="i">0</a>
<a n="attr" t="m"><m n="memblock" c="container"><a n="class" t="s">container</a>
<a n="style" t="s"></a>
</m>
</a>
<a n="docID" t="s"></a>
<a n="insertmode" t="s">simple</a>
<a n="is_root" t="i">0</a>
<a n="skip" t="i">0</a>
<a n="tabulate" t="i">1</a>
<a n="ui" t="s">container</a>
<a n="uiclass" t="s">container</a>
</m>
</a>
</m>
</a>
<a n="general_title" t="s">General controls</a>
<a n="image_groups" t="m"><m n="memblock" c="XmlNode" t="elem"><Groups><Group no="0" title="Channels"><open>1</open><Members><Member no="0" /><Member no="1" /><Member no="2" /><Member no="3" /><Member no="4" /><Member no="5" /><Member no="6" /></Members></Group></Groups></m>
</a>
<a n="image_title" t="s">Channels</a>
<a n="images" t="m"><m n="memblock" c="container"><a n="autocontrast" t="m"><m n="memblock" c="vector"><vdata k="7" t="signed char" rank="1" dimsize0="7" Transfer-Encoding="zlib base64">
eAFjYAQDAAAcAAc=
</vdata><a n="factor" t="f">1.0</a>
</m>
</a>
<a n="color" t="m"><m n="memblock" c="vector" t="string" k="7"><vdata k="7" t="string" l0="0" Transfer-Encoding="zlib base64">
eAFzL0qs/P+PAQEBTtQIhw==
</vdata></m>
</a>
<a n="default_color" t="m"><m n="memblock" c="vector" t="string" k="7"><vdata k="7" t="string" l0="0" Transfer-Encoding="zlib base64">
eAFzL0qs/P+PAQEBTtQIhw==
</vdata></m>
</a>
<a n="flag" t="m"><m n="memblock" c="vector"><vdata k="7" t="signed char" rank="1" dimsize0="7" Transfer-Encoding="zlib base64">
eAFjZAABRgAADwAD
</vdata><a n="factor" t="f">1.0</a>
</m>
</a>
<a n="label" t="m"><m n="memblock" c="vector" t="string" k="7"><vdata k="7" t="string" l0="0" l1="1" l2="2" l3="3" l4="4" l5="5" Transfer-Encoding="zlib base64">
eAFzCjAxMdU3Mf3vFGBqZKpvagBkmJmb6RtZ/g/IScxLVfBNLFBwgilCFoIqRxaC
avRNTcxTCM7Nzy/JSE35DwDx+iB4
</vdata></m>
</a>
<a n="open" t="m"><m n="memblock" c="vector"><vdata k="7" t="byte" rank="1" dimsize0="7" Transfer-Encoding="zlib base64">
eAFjYAADAAAHAAE=
</vdata><a n="factor" t="f">1.0</a>
</m>
</a>
<a n="xfmid" t="m"><m n="memblock" c="vector"><vdata k="7" t="double" rank="1" dimsize0="7" Transfer-Encoding="zlib base64">
eAGrW/vMls/vpH3f5g8XnjTett+jyBaudPqSPQMYPMCgX9X29/j9OW8PAIEHFKI=

</vdata><a n="factor" t="f">1.0</a>
</m>
</a>
<a n="xmax" t="m"><m n="memblock" c="vector"><vdata k="7" t="double" rank="1" dimsize0="7" Transfer-Encoding="zlib base64">
eAFjYGBgcOi97OD/5ojfh6YLDs8Srt/fXTLPASgMBCoHwBQS3bn5k/Al1hMOADG7
EoU=
</vdata><a n="factor" t="f">1.0</a>
</m>
</a>
<a n="xmin" t="m"><m n="memblock" c="vector"><vdata k="7" t="double" rank="1" dimsize0="7" Transfer-Encoding="zlib base64">
eAFjYAAC9oMO/m+O+L1hrnZIr1nUIPC20gEkzMCgcQBMIdHf+lY27lWtdgAAtAYP
vg==
</vdata><a n="factor" t="f">1.0</a>
</m>
</a>
<a n="ymax" t="m"><m n="memblock" c="vector"><vdata k="7" t="double" rank="1" dimsize0="7" Transfer-Encoding="zlib base64">
eAFjYACBD/ZgigQaANXpCEo=
</vdata><a n="factor" t="f">1.0</a>
</m>
</a>
<a n="ymid" t="m"><m n="memblock" c="vector"><vdata k="7" t="double" rank="1" dimsize0="7" Transfer-Encoding="zlib base64">
eAFjYACBB/ZgigQaAMqJB9o=
</vdata><a n="factor" t="f">1.0</a>
</m>
</a>
<a n="ymin" t="m"><m n="memblock" c="vector"><vdata k="7" t="double" rank="1" dimsize0="7" Transfer-Encoding="zlib base64">
eAFjYCAPAAAAOAAB
</vdata><a n="factor" t="f">1.0</a>
</m>
</a>
</m>
</a>
<a n="stencil_groups" t="m"><m n="memblock" c="XmlNode" t="elem"><Groups><Group no="0" title="Regions"><open>1</open><Members><Member no="0" /></Members></Group><Group no="1" title="Overlays"><open>1</open><Members /></Group></Groups></m>
</a>
<a n="stencil_title" t="s">Regions</a>
<a n="stencils" t="m"><m n="memblock" c="container"><a n="class" t="m"><m n="memblock" c="vector" t="string" k="2"><vdata k="2" t="string" Transfer-Encoding="zlib base64">
eAH7/x8AAv8B/w==
</vdata></m>
</a>
<a n="color" t="m"><m n="memblock" c="vector" t="string" k="2"><vdata k="2" t="string" l0="0" l1="1" Transfer-Encoding="zlib base64">
eAFLzs/JLypOLXEoSszMS8ov/6/s5mZpbOD4HwCFZAoo
</vdata></m>
</a>
<a n="default_color" t="m"><m n="memblock" c="vector" t="string" k="2"><vdata k="2" t="string" l0="0" l1="1" Transfer-Encoding="zlib base64">
eAFLzs/JLypOLXEoSszMS8ov/6/s5mZpbOD4HwCFZAoo
</vdata></m>
</a>
<a n="flag" t="m"><m n="memblock" c="vector"><vdata k="2" t="byte" rank="1" dimsize0="2" Transfer-Encoding="zlib base64">
eAFjZAQAAAUAAw==
</vdata><a n="factor" t="f">1.0</a>
</m>
</a>
<a n="label" t="m"><m n="memblock" c="vector" t="string" k="2"><vdata k="2" t="string" l0="0" l1="1" Transfer-Encoding="zlib base64">
eAHzK03OSS0t/u+RmZ6RA8QlqSkK/klZqcklxf8BrPYMKQ==
</vdata></m>
</a>
<a n="open" t="m"><m n="memblock" c="vector"><vdata k="2" t="byte" rank="1" dimsize0="2" Transfer-Encoding="zlib base64">
eAFjYAAAAAIAAQ==
</vdata><a n="factor" t="f">1.0</a>
</m>
</a>
<a n="priority" t="m"><m n="memblock" c="vector"><vdata k="2" t="byte" rank="1" dimsize0="2" Transfer-Encoding="zlib base64">
eAFjYAQAAAMAAg==
</vdata><a n="factor" t="f">1.0</a>
</m>
</a>
<a n="style" t="m"><m n="memblock" c="vector" t="string" k="2"><vdata k="2" t="string" l0="0" l1="1" Transfer-Encoding="zlib base64">
eAFLyi9KSS36X5yfk5nyHwAqrgaY
</vdata></m>
</a>
</m>
</a>
<a n="tracker" t="m"><m n="memblock" c="container"><a n="color" t="m"><m n="memblock" c="vector" t="string" k="7"><vdata k="7" t="string" l0="0" Transfer-Encoding="zlib base64">
eAFzL0qs/P+PAQEBTtQIhw==
</vdata></m>
</a>
<a n="@sticky:10003" t="m"><m n="memblock" c="container"><a n="skip" t="i">1</a>
</m>
</a>
</m>
</a>
</m>
</a>
<a n="TableRefString" t="m"><m n="memblock" c="vector" t="string" k="1"><vdata k="1" t="string" l0="0" Transfer-Encoding="zlib base64">
eAFzLUvMKU0syczPc0ksSdQLKMpPTk0pLUot1nPLzEvxK03OSc3U8y8tKSgtKdZz
LCkpCklMyknVSwEqzixJzf0PACHoGUU=
</vdata></m>
</a>
<a n="DefaultStencilControls" t="m"><m n="memblock" c="container"><a n="color" t="m"><m n="memblock" c="vector" t="string" k="1"><vdata k="1" t="string" l0="0" Transfer-Encoding="zlib base64">
eAFLzs/JLypOLXEoSszMS8ov/w8AP9wHnQ==
</vdata></m>
</a>
<a n="flag" t="m"><m n="memblock" c="vector"><vdata k="1" t="byte" rank="1" dimsize0="1" Transfer-Encoding="zlib base64">
eAFjBAAAAgAC
</vdata><a n="factor" t="f">1.0</a>
</m>
</a>
<a n="style" t="m"><m n="memblock" c="vector" t="string" k="1"><vdata k="1" t="string" l0="0" Transfer-Encoding="zlib base64">
eAFLyi9KSS36DwAMKwN+
</vdata></m>
</a>
<a n="@sticky:10003" t="m"><m n="memblock" c="container"><a n="DefaultColor" t="s">colorset@rainbow</a>
<a n="DefaultStyle" t="s">border</a>
<a n="last_standardvalues" t="m"><m n="memblock" c="container"><a n="@isordered" t="i">1</a>
<a n="Nucleus" t="m"><m n="memblock" c="container"><a n="color" t="s">colorset@rainbow</a>
<a n="style" t="s">Border</a>
</m>
</a>
</m>
</a>
<a n="NonDefaultStyle" t="s">Border</a>
</m>
</a>
</m>
</a>
<a n="current_frame" t="s">0</a>
<a n="cRenderSettings" t="m"><m n="memblock" c="container"><a n="Render" t="m"><m n="memblock" c="container"><a n="Colormode_ColorTranslator" t="m"><m n="memblock" c="container"><a n="Colormode" t="s">WeightedAverage:Extended</a>
<a n="methodclass" t="s">Colormode</a>
<a n="pluginclass" t="s">Render</a>
</m>
</a>
<a n="Images_Images" t="m"><m n="memblock" c="container"><a n="colormode" t="s">WeightedAverage</a>
<a n="methodclass" t="s">Images</a>
<a n="palette" t="s">Extended</a>
<a n="pluginclass" t="s">Render</a>
</m>
</a>
<a n="OverlapControl_OverlapControl" t="m"><m n="memblock" c="container"><a n="methodclass" t="s">OverlapControl</a>
<a n="Overlapmode" t="s">none</a>
<a n="pluginclass" t="s">Render</a>
</m>
</a>
<a n="ScaleBar_ScaleBar" t="m"><m n="memblock" c="container"><a n="methodclass" t="s">ScaleBar</a>
<a n="pluginclass" t="s">Render</a>
<a n="ScaleBar" t="f">NaN</a>
</m>
</a>
<a n="Stencils_Stencils" t="m"><m n="memblock" c="container"><a n="color" t="m"><m n="memblock" c="vector" t="string" k="2"><vdata k="2" t="string" l0="0" l1="1" Transfer-Encoding="zlib base64">
eAFLzs/JLypOLXEoSszMS8ov/6/s5mZpbOD4HwCFZAoo
</vdata></m>
</a>
<a n="flag" t="m"><m n="memblock" c="vector"><vdata k="2" t="byte" rank="1" dimsize0="2" Transfer-Encoding="zlib base64">
eAFjZAQAAAUAAw==
</vdata><a n="factor" t="f">1.0</a>
</m>
</a>
<a n="methodclass" t="s">Stencils</a>
<a n="pluginclass" t="s">Render</a>
<a n="rainbowsize" t="f">10.0</a>
<a n="style" t="m"><m n="memblock" c="vector" t="string" k="2"><vdata k="2" t="string" l0="0" l1="1" Transfer-Encoding="zlib base64">
eAFLyi9KSS36X5yfk5nyHwAqrgaY
</vdata></m>
</a>
</m>
</a>
</m>
</a>
</m>
</a>
<a n="Frames" t="m"><m n="memblock" c="container"><a n="@isordered" t="i">1</a>
<a n="Nuclei" t="m"><m n="memblock" c="container"><a n="@isordered" t="i">1</a>
<a n="FrameLabel" t="s">Nuclei</a>
<a n="FrameItemName" t="s">Nuclei</a>
<a n="Images_RefString" t="s">Images=AAL::GetValidImages().v_images;</a>
<a n="Stencils_RefString" t="s">Stencils=AAL::GetImageViewStencils(ListRefString).v_stencils;</a>
<a n="Type" t="s">Standard</a>
<a n="ListRefString" t="s">EvaluationData.Procedures.FindNuclei.Outputs.Nuclei.dataitem</a>
</m>
</a>
</m>
</a>
<a n="SkipTab" t="i">0</a>
<a n="ButtonDef" t="s">&#x0A;&#x09;&#x09;UI_in=UI;&#x0A;&#x09;&#x09;UI=ocnt();&#x0A;&#x09;&#x09;UI::C_Layout(&quot;(1)&quot;, vec(&quot;Controls&quot;), cellalign=&quot;center&quot;, class=&quot;packer&quot;)&#x0A;&#x09;&#x09;Buttons=UI;&#x0A;&#x09;&#x09;UI=UI_in;&#x0A;&#x09;</a>
<a n="@sticky:10003" t="m"><m n="memblock" c="container"><a n="__version" t="f">3.0</a>
</m>
</a>
</m>
</a>
<a n="InitialMaskFindNuclei" t="m"><m n="memblock" c="container"><a n="@isordered" t="i">1</a>
<a n="TabLabel" t="s">Initial Mask</a>
<a n="TabItemName" t="s">InitialMaskFindNuclei</a>
<a n="TabTitle" t="s">Population: Initial Mask</a>
<a n="Skip" t="i">0</a>
<a n="UIclass" t="s">sticky</a>
<a n="NewDefaultChannel" t="m"><m n="memblock" c="vector" t="string" k="1"><vdata k="1" t="string" l0="0" Transfer-Encoding="zlib base64">
eAHzTU3MUwjOzc8vyUhN+Q8AJrsF5A==
</vdata></m>
</a>
<a n="NewDefaultStencil" t="m"><m n="memblock" c="vector" t="string" k="1"><vdata k="1" t="string" l0="0" Transfer-Encoding="zlib base64">
eAHzzMssyUzMUfBNLM7+DwAilQV2
</vdata></m>
</a>
<a n="Type" t="s">Standard</a>
<a n="OKButtons" t="i">0</a>
<a n="TableLabel" t="m"><m n="memblock" c="vector" t="string" k="1"><vdata k="1" t="string" l0="0" Transfer-Encoding="zlib base64">
eAELKMovSC0qyUwtVvDMyyzJTMxR8E0szv4PAHVgCcM=
</vdata></m>
</a>
<a n="UIinsert" t="s">FeedBack.InitialMaskFindNuclei</a>
<a n="UseCommonTableStencil" t="m"><m n="memblock" c="vector"><vdata k="1" t="byte" rank="1" dimsize0="1" Transfer-Encoding="zlib base64">
eAFjAAAAAQAB
</vdata><a n="factor" t="f">1.0</a>
</m>
</a>
<a n="SummaryTableOn" t="m"><m n="memblock" c="vector"><vdata k="1" t="byte" rank="1" dimsize0="1" Transfer-Encoding="zlib base64">
eAFjAAAAAQAB
</vdata><a n="factor" t="f">1.0</a>
</m>
</a>
<a n="SummaryTableLabel" t="m"><m n="memblock" c="vector" t="string" k="1"><vdata k="1" t="string" l0="0" Transfer-Encoding="zlib base64">
eAELLs3NTSyq/A8AD00D7g==
</vdata></m>
</a>
<a n="AttrTypeTable" t="m"><m n="memblock" c="vector"><vdata k="1" t="byte" rank="1" dimsize0="1" Transfer-Encoding="zlib base64">
eAFjBAAAAgAC
</vdata><a n="factor" t="f">1.0</a>
</m>
</a>
<a n="WizardImageView" t="i">1</a>
<a n="TypeofOverlays" t="s">SingleDefaultOverLay</a>
<a n="coloring_mode" t="s">WeightedAverage</a>
<a n="scopeforimages" t="s">script</a>
<a n="yFrame2Timepoint" t="i">0</a>
<a n="cnt_overlays" t="m"><m n="memblock" c="container"><a n="@isordered" t="i">1</a>
<a n="@Initial@20Mask" t="m"><m n="memblock" c="container"></m>
</a>
</m>
</a>
<a n="Controls" t="m"><m n="memblock" c="container"><a n="general" t="m"><m n="memblock" c="container"><a n="@isordered" t="i">1</a>
<a n="Render_Colormode_Standard" t="m"><m n="memblock" c="container"><a n="@isordered" t="i">1</a>
<a n="colormode" t="m"><m n="memblock" c="container"><a n="autosubmit" t="s"></a>
<a n="callback" t="m"><m n="memblock" c="container"><a n="@isordered" t="i">1</a>
<a n="TranslateColormode" t="m"><m n="memblock" c="container"><a n="closure" t="m"><m n="memblock" c="closure"><a n="@context" t="s">&lt;AcapellaUserInterface||UI/imageviewmethods.proc&gt;</a>
<a n="@modulename" t="s">UI::_CIV_Coloring_Setmode</a>
<a n="@bound" t="m"><m n="memblock" c="container"></m>
</a>
<a n="@suppresswarnings" t="i">0</a>
</m>
</a>
<a n="data" t="m"><m n="memblock" c="container"></m>
</a>
</m>
</a>
<a n="@sticky:10003" t="m"><m n="memblock" c="container"><a n="skip" t="i">1</a>
</m>
</a>
</m>
</a>
<a n="CallbackList" t="m"><m n="memblock" c="XmlNode" t="elem"><CallbackList><Callback label="TranslateColormode" title="ColorMode" trigger="onchange" category="" priority="0" disabled="0" /></CallbackList></m>
</a>
<a n="defaultValue" t="s"></a>
<a n="description" t="s"></a>
<a n="disabled" t="i">0</a>
<a n="highlight" t="s"></a>
<a n="inputtype" t="s">s</a>
<a n="label" t="s">Coloring</a>
<a n="label_style" t="m"><m n="memblock" c="vector" t="string" k="3"><vdata k="3" t="string" l0="0" Transfer-Encoding="zlib base64">
eAHLyy/KTcz5/4/hHwMAIKMFhQ==
</vdata></m>
</a>
<a n="labels" t="m"><m n="memblock" c="vector" t="string" k="3"><vdata k="3" t="string" l0="0" l1="1" l2="2" Transfer-Encoding="zlib base64">
eAELLknMS0ksSvnvmpeRmJecmvLfIzM9IweIS/4DALJdDN0=
</vdata></m>
</a>
<a n="private" t="m"><m n="memblock" c="container"><a n="@sticky:10003" t="m"><m n="memblock" c="container"><a n="skip" t="i">1</a>
</m>
</a>
</m>
</a>
<a n="qualifier" t="s"></a>
<a n="size" t="i">0</a>
<a n="SizeOnFocus" t="i">0</a>
<a n="unit" t="s"></a>
<a n="value" t="s">WeightedAverage:Extended</a>
<a n="value_disabled" t="m"><m n="memblock" c="vector"><vdata k="3" t="byte" rank="1" dimsize0="3" Transfer-Encoding="zlib base64">
eAFjYGAAAAADAAE=
</vdata><a n="factor" t="f">1.0</a>
</m>
</a>
<a n="values" t="m"><m n="memblock" c="vector" t="string" k="3"><vdata k="3" t="string" l0="0" l1="1" l2="2" Transfer-Encoding="zlib base64">
eAHzTawIS8wpTbUKyEnMzPsfnpqZnlGSmuJYllqUmI5L1LWiJDUvJTXlPwAb/hnA

</vdata></m>
</a>
<a n="@sticky:10003" t="m"><m n="memblock" c="container"><a n="attr" t="m"><m n="memblock" c="container"><a n="class" t="s">input</a>
</m>
</a>
<a n="docID" t="s"></a>
<a n="insertmode" t="s">replace</a>
<a n="is_root" t="i">0</a>
<a n="skip" t="i">0</a>
<a n="target" t="m"><m n="memblock" c="container"><a n="target" t="s">value</a>
<a n="upCount" t="i">0</a>
</m>
</a>
<a n="ui" t="s">input</a>
<a n="uiclass" t="s">menu</a>
<a n="uirowmode" t="i">0</a>
</m>
</a>
</m>
</a>
<a n="@sticky:10003" t="m"><m n="memblock" c="container"><a n="AllowReorder" t="i">0</a>
<a n="attr" t="m"><m n="memblock" c="container"><a n="class" t="s">container</a>
<a n="style" t="s">width:0</a>
</m>
</a>
<a n="docID" t="s"></a>
<a n="insertmode" t="s">simple</a>
<a n="is_root" t="i">0</a>
<a n="skip" t="i">0</a>
<a n="tabulate" t="i">1</a>
<a n="ui" t="s">container</a>
<a n="uiclass" t="s">container</a>
</m>
</a>
</m>
</a>
<a n="Render_Labels_Labels" t="m"><m n="memblock" c="container"><a n="@sticky:10003" t="m"><m n="memblock" c="container"><a n="skip" t="i">1</a>
</m>
</a>
</m>
</a>
<a n="Render_Images_Images" t="m"><m n="memblock" c="container"><a n="@isordered" t="i">1</a>
<a n="colormode" t="m"><m n="memblock" c="container"><a n="autosubmit" t="s"></a>
<a n="callback" t="m"><m n="memblock" c="container"><a n="@isordered" t="i">1</a>
<a n="ReloadFrames" t="m"><m n="memblock" c="container"><a n="closure" t="m"><m n="memblock" c="closure"><a n="@context" t="s">&lt;AcapellaUserInterface||UI/imageviewmethods.proc&gt;</a>
<a n="@modulename" t="s">UI::_CIV_CB_Render_Images_SwitchMode</a>
<a n="@bound" t="m"><m n="memblock" c="container"></m>
</a>
<a n="@suppresswarnings" t="i">0</a>
</m>
</a>
<a n="data" t="m"><m n="memblock" c="container"></m>
</a>
</m>
</a>
<a n="@sticky:10003" t="m"><m n="memblock" c="container"><a n="skip" t="i">1</a>
</m>
</a>
</m>
</a>
<a n="CallbackList" t="m"><m n="memblock" c="XmlNode" t="elem"><CallbackList><Callback label="ReloadFrames" title="ColoringMode" trigger="onchange" category="" priority="0" disabled="0" /></CallbackList></m>
</a>
<a n="defaultValue" t="s"></a>
<a n="description" t="s"></a>
<a n="disabled" t="i">0</a>
<a n="highlight" t="s"></a>
<a n="inputtype" t="s">s</a>
<a n="label" t="s">Coloring mode</a>
<a n="label_style" t="m"><m n="memblock" c="vector" t="string" k="3"><vdata k="3" t="string" l0="0" Transfer-Encoding="zlib base64">
eAHLyy/KTcz5/4/hHwMAIKMFhQ==
</vdata></m>
</a>
<a n="labels" t="m"><m n="memblock" c="vector" t="string" k="3"><vdata k="3" t="string" l0="0" l1="1" l2="2" Transfer-Encoding="zlib base64">
eAFzTEksKMksS/3vllmRmvI/KDW9NCexSME5Pye/6D8AvyMNDQ==
</vdata></m>
</a>
<a n="private" t="m"><m n="memblock" c="container"><a n="@sticky:10003" t="m"><m n="memblock" c="container"><a n="skip" t="i">1</a>
</m>
</a>
</m>
</a>
<a n="qualifier" t="s"></a>
<a n="size" t="i">0</a>
<a n="SizeOnFocus" t="i">0</a>
<a n="unit" t="s"></a>
<a n="value" t="s">WeightedAverage</a>
<a n="value_disabled" t="m"><m n="memblock" c="vector"><vdata k="3" t="byte" rank="1" dimsize0="3" Transfer-Encoding="zlib base64">
eAFjYGAAAAADAAE=
</vdata><a n="factor" t="f">1.0</a>
</m>
</a>
<a n="values" t="m"><m n="memblock" c="vector" t="string" k="3"><vdata k="3" t="string" l0="0" l1="1" l2="2" Transfer-Encoding="zlib base64">
eAELT81MzyhJTXEsSy1KTE/9H1ya+983sSIsMac09T8AuiwNQg==
</vdata></m>
</a>
<a n="@sticky:10003" t="m"><m n="memblock" c="container"><a n="attr" t="m"><m n="memblock" c="container"><a n="class" t="s">input</a>
</m>
</a>
<a n="docID" t="s"></a>
<a n="insertmode" t="s">replace</a>
<a n="is_root" t="i">0</a>
<a n="skip" t="i">1</a>
<a n="target" t="m"><m n="memblock" c="container"><a n="target" t="s">value</a>
<a n="upCount" t="i">0</a>
</m>
</a>
<a n="ui" t="s">input</a>
<a n="uiclass" t="s">menu</a>
<a n="uirowmode" t="i">0</a>
</m>
</a>
</m>
</a>
<a n="palette" t="m"><m n="memblock" c="container"><a n="autosubmit" t="s"></a>
<a n="callback" t="m"><m n="memblock" c="container"><a n="@isordered" t="i">1</a>
<a n="ReloadFrames" t="m"><m n="memblock" c="container"><a n="closure" t="m"><m n="memblock" c="closure"><a n="@context" t="s">&lt;AcapellaUserInterface||UI/imageviewmethods.proc&gt;</a>
<a n="@modulename" t="s">UI::_CIV_CB_Render_Images_SwitchMode</a>
<a n="@bound" t="m"><m n="memblock" c="container"></m>
</a>
<a n="@suppresswarnings" t="i">0</a>
</m>
</a>
<a n="data" t="m"><m n="memblock" c="container"></m>
</a>
</m>
</a>
<a n="@sticky:10003" t="m"><m n="memblock" c="container"><a n="skip" t="i">1</a>
</m>
</a>
</m>
</a>
<a n="CallbackList" t="m"><m n="memblock" c="XmlNode" t="elem"><CallbackList><Callback label="ReloadFrames" title="Palette" trigger="onchange" category="" priority="0" disabled="0" /></CallbackList></m>
</a>
<a n="defaultValue" t="s"></a>
<a n="description" t="s"></a>
<a n="disabled" t="i">0</a>
<a n="highlight" t="s"></a>
<a n="inputtype" t="s">s</a>
<a n="label" t="s">Color palette</a>
<a n="label_style" t="m"><m n="memblock" c="vector" t="string" k="2"><vdata k="2" t="string" l0="0" Transfer-Encoding="zlib base64">
eAHLyy/KTcz5/48BABWZBIc=
</vdata></m>
</a>
<a n="labels" t="m"><m n="memblock" c="vector" t="string" k="2"><vdata k="2" t="string" l0="0" l1="1" Transfer-Encoding="zlib base64">
eAFzrShJzUtJTfkfnJlbkJP6HwA7bAea
</vdata></m>
</a>
<a n="private" t="m"><m n="memblock" c="container"><a n="@sticky:10003" t="m"><m n="memblock" c="container"><a n="skip" t="i">1</a>
</m>
</a>
</m>
</a>
<a n="qualifier" t="s"></a>
<a n="size" t="i">0</a>
<a n="SizeOnFocus" t="i">0</a>
<a n="unit" t="s"></a>
<a n="value" t="s">Extended</a>
<a n="value_disabled" t="m"><m n="memblock" c="vector"><vdata k="2" t="byte" rank="1" dimsize0="2" Transfer-Encoding="zlib base64">
eAFjYAAAAAIAAQ==
</vdata><a n="factor" t="f">1.0</a>
</m>
</a>
<a n="values" t="m"><m n="memblock" c="vector" t="string" k="2"><vdata k="2" t="string" l0="0" l1="1" Transfer-Encoding="zlib base64">
eAFzrShJzUtJTfkfkJOYmfcfADQoByQ=
</vdata></m>
</a>
<a n="@sticky:10003" t="m"><m n="memblock" c="container"><a n="attr" t="m"><m n="memblock" c="container"><a n="class" t="s">input</a>
</m>
</a>
<a n="docID" t="s"></a>
<a n="insertmode" t="s">replace</a>
<a n="is_root" t="i">0</a>
<a n="skip" t="i">1</a>
<a n="target" t="m"><m n="memblock" c="container"><a n="target" t="s">value</a>
<a n="upCount" t="i">0</a>
</m>
</a>
<a n="ui" t="s">input</a>
<a n="uiclass" t="s">menu</a>
<a n="uirowmode" t="i">0</a>
</m>
</a>
</m>
</a>
<a n="@sticky:10003" t="m"><m n="memblock" c="container"><a n="AllowReorder" t="i">0</a>
<a n="attr" t="m"><m n="memblock" c="container"><a n="class" t="s">container</a>
<a n="style" t="s">width:0</a>
</m>
</a>
<a n="docID" t="s"></a>
<a n="insertmode" t="s">simple</a>
<a n="is_root" t="i">0</a>
<a n="skip" t="i">0</a>
<a n="tabulate" t="i">1</a>
<a n="ui" t="s">container</a>
<a n="uiclass" t="s">container</a>
</m>
</a>
</m>
</a>
<a n="Render_OverlapControl_Stencils" t="m"><m n="memblock" c="container"><a n="@isordered" t="i">1</a>
<a n="overlapmode" t="m"><m n="memblock" c="container"><a n="autosubmit" t="s"></a>
<a n="callback" t="m"><m n="memblock" c="container"><a n="@isordered" t="i">1</a>
<a n="ChangeOverlapmode" t="m"><m n="memblock" c="container"><a n="closure" t="m"><m n="memblock" c="closure"><a n="@context" t="s">&lt;AcapellaUserInterface||UI/imageviewmethods.proc&gt;</a>
<a n="@modulename" t="s">UI::_CIV_CB__ReloadFrames</a>
<a n="@bound" t="m"><m n="memblock" c="container"><a n="SplitPoint" t="i">-4</a>
</m>
</a>
<a n="@suppresswarnings" t="i">0</a>
</m>
</a>
<a n="data" t="m"><m n="memblock" c="container"></m>
</a>
</m>
</a>
<a n="@sticky:10003" t="m"><m n="memblock" c="container"><a n="skip" t="i">1</a>
</m>
</a>
</m>
</a>
<a n="CallbackList" t="m"><m n="memblock" c="XmlNode" t="elem"><CallbackList><Callback label="ChangeOverlapmode" title="OverlapMode" trigger="onchange" category="" priority="0" disabled="0" /></CallbackList></m>
</a>
<a n="defaultValue" t="s">none</a>
<a n="description" t="s"></a>
<a n="disabled" t="i">0</a>
<a n="highlight" t="s"></a>
<a n="inputtype" t="s">s</a>
<a n="label" t="s">Overlap style</a>
<a n="label_style" t="m"><m n="memblock" c="vector" t="string" k="4"><vdata k="4" t="string" l0="0" Transfer-Encoding="zlib base64">
eAHLyy/KTcz5/48BBAEtqQaD
</vdata></m>
</a>
<a n="labels" t="m"><m n="memblock" c="vector" t="string" k="4"><vdata k="4" t="string" l0="0" l1="1" l2="2" l3="3" Transfer-Encoding="zlib base64">
eAHzy89L/e+ckZqcnVqUlJ9YlPI/uKQosyC1+H9wfk5myn8A7wUPLw==
</vdata></m>
</a>
<a n="private" t="m"><m n="memblock" c="container"><a n="@sticky:10003" t="m"><m n="memblock" c="container"><a n="skip" t="i">1</a>
</m>
</a>
</m>
</a>
<a n="qualifier" t="s"></a>
<a n="size" t="i">0</a>
<a n="SizeOnFocus" t="i">0</a>
<a n="unit" t="s"></a>
<a n="value" t="s">none</a>
<a n="value_disabled" t="m"><m n="memblock" c="vector"><vdata k="4" t="byte" rank="1" dimsize0="4" Transfer-Encoding="zlib base64">
eAFjYGBgAAAABAAB
</vdata><a n="factor" t="f">1.0</a>
</m>
</a>
<a n="values" t="m"><m n="memblock" c="vector" t="string" k="4"><vdata k="4" t="string" l0="0" l1="1" l2="2" l3="3" Transfer-Encoding="zlib base64">
eAHLy89L/Z9elJnyv7ikKLMgtfh/cX4OkAcAl/MMeA==
</vdata></m>
</a>
<a n="@sticky:10003" t="m"><m n="memblock" c="container"><a n="attr" t="m"><m n="memblock" c="container"><a n="class" t="s">input</a>
</m>
</a>
<a n="docID" t="s"></a>
<a n="insertmode" t="s">replace</a>
<a n="is_root" t="i">0</a>
<a n="skip" t="i">1</a>
<a n="target" t="m"><m n="memblock" c="container"><a n="target" t="s">value</a>
<a n="upCount" t="i">0</a>
</m>
</a>
<a n="ui" t="s">input</a>
<a n="uiclass" t="s">menu</a>
<a n="uirowmode" t="i">0</a>
</m>
</a>
</m>
</a>
<a n="@sticky:10003" t="m"><m n="memblock" c="container"><a n="AllowReorder" t="i">0</a>
<a n="attr" t="m"><m n="memblock" c="container"><a n="class" t="s">container</a>
<a n="style" t="s">width:0</a>
</m>
</a>
<a n="docID" t="s"></a>
<a n="insertmode" t="s">simple</a>
<a n="is_root" t="i">0</a>
<a n="skip" t="i">0</a>
<a n="tabulate" t="i">1</a>
<a n="ui" t="s">container</a>
<a n="uiclass" t="s">container</a>
</m>
</a>
</m>
</a>
<a n="Render_ScaleBar_ScaleBar" t="m"><m n="memblock" c="container"><a n="@isordered" t="i">1</a>
<a n="ScaleBar" t="m"><m n="memblock" c="container"><a n="autosubmit" t="s"></a>
<a n="callback" t="m"><m n="memblock" c="container"><a n="@isordered" t="i">1</a>
<a n="ReloadFrames" t="m"><m n="memblock" c="container"><a n="closure" t="m"><m n="memblock" c="closure"><a n="@context" t="s">&lt;AcapellaUserInterface||UI/imageviewmethods.proc&gt;</a>
<a n="@modulename" t="s">UI::_CIV_CB__SetScaleBar</a>
<a n="@bound" t="m"><m n="memblock" c="container"></m>
</a>
<a n="@suppresswarnings" t="i">0</a>
</m>
</a>
<a n="data" t="m"><m n="memblock" c="container"></m>
</a>
</m>
</a>
<a n="@sticky:10003" t="m"><m n="memblock" c="container"><a n="skip" t="i">1</a>
</m>
</a>
</m>
</a>
<a n="CallbackList" t="m"><m n="memblock" c="XmlNode" t="elem"><CallbackList><Callback label="ReloadFrames" title="ReloadFrames" trigger="onchange" category="" priority="0" disabled="0" /></CallbackList></m>
</a>
<a n="defaultValue" t="s"></a>
<a n="description" t="s"></a>
<a n="disabled" t="i">0</a>
<a n="highlight" t="s"></a>
<a n="inputtype" t="s">s</a>
<a n="label" t="s">Show Scale</a>
<a n="label_style" t="m"><m n="memblock" c="vector" t="string" k="5"><vdata k="5" t="string" l0="0" Transfer-Encoding="zlib base64">
eAHLyy/KTcz5/48BAgE8qweB
</vdata></m>
</a>
<a n="labels" t="m"><m n="memblock" c="vector" t="string" k="5"><vdata k="5" t="string" l0="0" l1="1" l2="2" l3="3" l4="4" Transfer-Encoding="zlib base64">
eAHzy89L/e+UX1KSn6vgk5pW8j8kvwDBCMpMzyiBSUM4ABF1FW4=
</vdata></m>
</a>
<a n="private" t="m"><m n="memblock" c="container"><a n="@sticky:10003" t="m"><m n="memblock" c="container"><a n="skip" t="i">1</a>
</m>
</a>
</m>
</a>
<a n="qualifier" t="s"></a>
<a n="size" t="i">0</a>
<a n="SizeOnFocus" t="i">0</a>
<a n="unit" t="s"></a>
<a n="value" t="f">NaN</a>
<a n="value_disabled" t="m"><m n="memblock" c="vector"><vdata k="5" t="byte" rank="1" dimsize0="5" Transfer-Encoding="zlib base64">
eAFjYAACAAAFAAE=
</vdata><a n="factor" t="f">1.0</a>
</m>
</a>
<a n="values" t="m"><m n="memblock" c="vector"><vdata k="5" t="double" rank="1" dimsize0="5" Transfer-Encoding="zlib base64">
eAFjYACBH/VgCk58sIcyHSA0hwMASRYDLw==
</vdata><a n="factor" t="f">1.0</a>
</m>
</a>
<a n="@sticky:10003" t="m"><m n="memblock" c="container"><a n="attr" t="m"><m n="memblock" c="container"><a n="class" t="s">input</a>
</m>
</a>
<a n="docID" t="s"></a>
<a n="insertmode" t="s">replace</a>
<a n="is_root" t="i">0</a>
<a n="skip" t="i">0</a>
<a n="target" t="m"><m n="memblock" c="container"><a n="target" t="s">value</a>
<a n="upCount" t="i">0</a>
</m>
</a>
<a n="ui" t="s">input</a>
<a n="uiclass" t="s">menu</a>
<a n="uirowmode" t="i">0</a>
</m>
</a>
</m>
</a>
<a n="@sticky:10003" t="m"><m n="memblock" c="container"><a n="AllowReorder" t="i">0</a>
<a n="attr" t="m"><m n="memblock" c="container"><a n="class" t="s">container</a>
<a n="style" t="s">width:0</a>
</m>
</a>
<a n="docID" t="s"></a>
<a n="insertmode" t="s">simple</a>
<a n="is_root" t="i">0</a>
<a n="skip" t="i">0</a>
<a n="tabulate" t="i">1</a>
<a n="ui" t="s">container</a>
<a n="uiclass" t="s">container</a>
</m>
</a>
</m>
</a>
<a n="Frames_Images_Images" t="m"><m n="memblock" c="container"><a n="@isordered" t="i">1</a>
<a n="Sharpness" t="m"><m n="memblock" c="container"><a n="autosubmit" t="s"></a>
<a n="callback" t="m"><m n="memblock" c="container"><a n="@isordered" t="i">1</a>
<a n="ConditionalReloadFrames" t="m"><m n="memblock" c="container"><a n="closure" t="m"><m n="memblock" c="closure"><a n="@context" t="s">&lt;AcapellaUserInterface||UI/imageviewmethods.proc&gt;</a>
<a n="@modulename" t="s">UI::_CIV_CB__ReloadSharpnessFrames</a>
<a n="@bound" t="m"><m n="memblock" c="container"><a n="SplitPoint" t="i">-4</a>
</m>
</a>
<a n="@suppresswarnings" t="i">0</a>
</m>
</a>
<a n="data" t="m"><m n="memblock" c="container"></m>
</a>
</m>
</a>
<a n="@sticky:10003" t="m"><m n="memblock" c="container"><a n="skip" t="i">1</a>
</m>
</a>
</m>
</a>
<a n="CallbackList" t="m"><m n="memblock" c="XmlNode" t="elem"><CallbackList><Callback label="ConditionalReloadFrames" title="ConditionalReloadFrames" trigger="onchange" category="" priority="0" disabled="0" /></CallbackList></m>
</a>
<a n="defaultValue" t="s">1</a>
<a n="description" t="s"></a>
<a n="disabled" t="i">0</a>
<a n="highlight" t="s"></a>
<a n="inputtype" t="s">d</a>
<a n="label" t="s">Sharpness</a>
<a n="max" t="s"></a>
<a n="min" t="s"></a>
<a n="precision" t="i">3</a>
<a n="private" t="m"><m n="memblock" c="container"><a n="@sticky:10003" t="m"><m n="memblock" c="container"><a n="skip" t="i">1</a>
</m>
</a>
</m>
</a>
<a n="qualifier" t="m"><m n="memblock" c="container"><a n="autosubmit" t="s"></a>
<a n="callback" t="m"><m n="memblock" c="container"><a n="@isordered" t="i">1</a>
<a n="ReloadFrames" t="m"><m n="memblock" c="container"><a n="closure" t="m"><m n="memblock" c="closure"><a n="@context" t="s">&lt;AcapellaUserInterface||UI/imageviewmethods.proc&gt;</a>
<a n="@modulename" t="s">UI::_CIV_CB__ReloadFrames</a>
<a n="@bound" t="m"><m n="memblock" c="container"><a n="SplitPoint" t="i">-5</a>
</m>
</a>
<a n="@suppresswarnings" t="i">0</a>
</m>
</a>
<a n="data" t="m"><m n="memblock" c="container"></m>
</a>
</m>
</a>
<a n="@sticky:10003" t="m"><m n="memblock" c="container"><a n="skip" t="i">1</a>
</m>
</a>
</m>
</a>
<a n="CallbackList" t="m"><m n="memblock" c="XmlNode" t="elem"><CallbackList><Callback label="ReloadFrames" title="ReloadFrames" trigger="onchange" category="" priority="0" disabled="0" /></CallbackList></m>
</a>
<a n="defaultValue" t="s">true</a>
<a n="description" t="s"></a>
<a n="disabled" t="i">0</a>
<a n="highlight" t="s"></a>
<a n="inputtype" t="s">b</a>
<a n="label" t="s">Apply Sharpness</a>
<a n="max" t="s"></a>
<a n="min" t="s"></a>
<a n="precision" t="i">3</a>
<a n="private" t="m"><m n="memblock" c="container"><a n="@sticky:10003" t="m"><m n="memblock" c="container"><a n="skip" t="i">1</a>
</m>
</a>
</m>
</a>
<a n="qualifier" t="s"></a>
<a n="step" t="s"></a>
<a n="unit" t="s"></a>
<a n="value" t="s">true</a>
<a n="@sticky:10003" t="m"><m n="memblock" c="container"><a n="attr" t="m"><m n="memblock" c="container"><a n="class" t="s">input</a>
</m>
</a>
<a n="docID" t="s"></a>
<a n="insertmode" t="s">replace</a>
<a n="is_root" t="i">0</a>
<a n="showMinMax" t="i">0</a>
<a n="showValue" t="i">0</a>
<a n="skip" t="i">0</a>
<a n="target" t="m"><m n="memblock" c="container"><a n="target" t="s">value</a>
<a n="upCount" t="i">0</a>
</m>
</a>
<a n="ui" t="s">input</a>
<a n="uiclass" t="s">text</a>
<a n="uirowmode" t="i">0</a>
</m>
</a>
</m>
</a>
<a n="step" t="s"></a>
<a n="unit" t="s"></a>
<a n="value" t="s">1</a>
<a n="@sticky:10003" t="m"><m n="memblock" c="container"><a n="attr" t="m"><m n="memblock" c="container"><a n="class" t="s">input</a>
</m>
</a>
<a n="docID" t="s"></a>
<a n="insertmode" t="s">replace</a>
<a n="is_root" t="i">0</a>
<a n="showMinMax" t="i">0</a>
<a n="showValue" t="i">0</a>
<a n="skip" t="i">0</a>
<a n="target" t="m"><m n="memblock" c="container"><a n="target" t="s">value</a>
<a n="upCount" t="i">0</a>
</m>
</a>
<a n="ui" t="s">input</a>
<a n="uiclass" t="s">text</a>
<a n="uirowmode" t="i">0</a>
</m>
</a>
</m>
</a>
<a n="@sticky:10003" t="m"><m n="memblock" c="container"><a n="AllowReorder" t="i">0</a>
<a n="attr" t="m"><m n="memblock" c="container"><a n="class" t="s">container</a>
<a n="style" t="s">width:0</a>
</m>
</a>
<a n="docID" t="s"></a>
<a n="insertmode" t="s">simple</a>
<a n="is_root" t="i">0</a>
<a n="skip" t="i">0</a>
<a n="tabulate" t="i">1</a>
<a n="ui" t="s">container</a>
<a n="uiclass" t="s">container</a>
</m>
</a>
</m>
</a>
<a n="@sticky:10003" t="m"><m n="memblock" c="container"><a n="AllowReorder" t="i">0</a>
<a n="attr" t="m"><m n="memblock" c="container"><a n="class" t="s">container</a>
<a n="style" t="s"></a>
</m>
</a>
<a n="docID" t="s"></a>
<a n="insertmode" t="s">simple</a>
<a n="is_root" t="i">0</a>
<a n="skip" t="i">0</a>
<a n="tabulate" t="i">1</a>
<a n="ui" t="s">container</a>
<a n="uiclass" t="s">container</a>
</m>
</a>
</m>
</a>
<a n="general_title" t="s">General controls</a>
<a n="image_groups" t="m"><m n="memblock" c="XmlNode" t="elem"><Groups><Group no="0" title="Channels"><open>1</open><Members><Member no="0" /><Member no="1" /><Member no="2" /><Member no="3" /><Member no="4" /><Member no="5" /><Member no="6" /></Members></Group></Groups></m>
</a>
<a n="image_title" t="s">Channels</a>
<a n="images" t="m"><m n="memblock" c="container"><a n="autocontrast" t="m"><m n="memblock" c="vector"><vdata k="7" t="signed char" rank="1" dimsize0="7" Transfer-Encoding="zlib base64">
eAFjZAQDAAAjAAg=
</vdata><a n="factor" t="f">1.0</a>
</m>
</a>
<a n="color" t="m"><m n="memblock" c="vector" t="string" k="7"><vdata k="7" t="string" l0="0" Transfer-Encoding="zlib base64">
eAFzL0qs/P+PAQEBTtQIhw==
</vdata></m>
</a>
<a n="default_color" t="m"><m n="memblock" c="vector" t="string" k="7"><vdata k="7" t="string" l0="0" Transfer-Encoding="zlib base64">
eAFzL0qs/P+PAQEBTtQIhw==
</vdata></m>
</a>
<a n="flag" t="m"><m n="memblock" c="vector"><vdata k="7" t="signed char" rank="1" dimsize0="7" Transfer-Encoding="zlib base64">
eAFjYAABRgAACAAC
</vdata><a n="factor" t="f">1.0</a>
</m>
</a>
<a n="label" t="m"><m n="memblock" c="vector" t="string" k="7"><vdata k="7" t="string" l0="0" l1="1" l2="2" l3="3" l4="4" l5="5" Transfer-Encoding="zlib base64">
eAFzCjAxMdU3Mf3vFGBqZKpvagBkmJmb6RtZ/g/IScxLVfBNLFBwgilCFoIqRxaC
avRNTcxTCM7Nzy/JSE35DwDx+iB4
</vdata></m>
</a>
<a n="open" t="m"><m n="memblock" c="vector"><vdata k="7" t="signed char" rank="1" dimsize0="7" Transfer-Encoding="zlib base64">
eAFjYAADAAAHAAE=
</vdata><a n="factor" t="f">1.0</a>
</m>
</a>
<a n="xfmid" t="m"><m n="memblock" c="vector"><vdata k="7" t="double" rank="1" dimsize0="7" Transfer-Encoding="zlib base64">
eAEzymV/lCJ81v7NSdG3kRvv2Ms/3fHh9Kwr9gxg8ACDNkxjY467ct4eAHqyE0k=

</vdata><a n="factor" t="f">1.0</a>
</m>
</a>
<a n="xmax" t="m"><m n="memblock" c="vector"><vdata k="7" t="double" rank="1" dimsize0="7" Transfer-Encoding="zlib base64">
eAFjE304TWraZQdxm0bTymfnHA5lKrXzf93gwAAGKgfQaROPZpMPzBccAAniEHY=

</vdata><a n="factor" t="f">1.0</a>
</m>
</a>
<a n="xmin" t="m"><m n="memblock" c="vector"><vdata k="7" t="double" rank="1" dimsize0="7" Transfer-Encoding="zlib base64">
eAEr2bfLPaqyykGu9ob/zQlVDo+Sb/ayv690YAADjQPo9P1Puvc/NVc5AABdHxPE

</vdata><a n="factor" t="f">1.0</a>
</m>
</a>
<a n="ymax" t="m"><m n="memblock" c="vector"><vdata k="7" t="double" rank="1" dimsize0="7" Transfer-Encoding="zlib base64">
eAFjYACBD/ZgigQaANXpCEo=
</vdata><a n="factor" t="f">1.0</a>
</m>
</a>
<a n="ymid" t="m"><m n="memblock" c="vector"><vdata k="7" t="double" rank="1" dimsize0="7" Transfer-Encoding="zlib base64">
eAFjYACBB/ZgigQaAMqJB9o=
</vdata><a n="factor" t="f">1.0</a>
</m>
</a>
<a n="ymin" t="m"><m n="memblock" c="vector"><vdata k="7" t="double" rank="1" dimsize0="7" Transfer-Encoding="zlib base64">
eAFjYCAPAAAAOAAB
</vdata><a n="factor" t="f">1.0</a>
</m>
</a>
</m>
</a>
<a n="stencil_groups" t="m"><m n="memblock" c="XmlNode" t="elem"><Groups><Group no="0" title="Regions"><open>1</open><Members><Member no="0" /></Members></Group><Group no="1" title="Overlays"><open>1</open><Members /></Group></Groups></m>
</a>
<a n="stencil_title" t="s">Regions</a>
<a n="stencils" t="m"><m n="memblock" c="container"><a n="class" t="m"><m n="memblock" c="vector" t="string" k="1"><vdata k="1" t="string" Transfer-Encoding="zlib base64">
eAH7DwABAAEA
</vdata></m>
</a>
<a n="color" t="m"><m n="memblock" c="vector" t="string" k="1"><vdata k="1" t="string" l0="0" Transfer-Encoding="zlib base64">
eAErSk35DwAEwgI7
</vdata></m>
</a>
<a n="default_color" t="m"><m n="memblock" c="vector" t="string" k="1"><vdata k="1" t="string" l0="0" Transfer-Encoding="zlib base64">
eAErSk35DwAEwgI7
</vdata></m>
</a>
<a n="flag" t="m"><m n="memblock" c="vector"><vdata k="1" t="byte" rank="1" dimsize0="1" Transfer-Encoding="zlib base64">
eAFjBAAAAgAC
</vdata><a n="factor" t="f">1.0</a>
</m>
</a>
<a n="label" t="m"><m n="memblock" c="vector" t="string" k="1"><vdata k="1" t="string" l0="0" Transfer-Encoding="zlib base64">
eAHzzMssyUzMUfBNLM7+DwAilQV2
</vdata></m>
</a>
<a n="open" t="m"><m n="memblock" c="vector"><vdata k="1" t="byte" rank="1" dimsize0="1" Transfer-Encoding="zlib base64">
eAFjAAAAAQAB
</vdata><a n="factor" t="f">1.0</a>
</m>
</a>
<a n="priority" t="m"><m n="memblock" c="vector"><vdata k="1" t="byte" rank="1" dimsize0="1" Transfer-Encoding="zlib base64">
eAFjAAAAAQAB
</vdata><a n="factor" t="f">1.0</a>
</m>
</a>
<a n="style" t="m"><m n="memblock" c="vector" t="string" k="1"><vdata k="1" t="string" l0="0" Transfer-Encoding="zlib base64">
eAFLyk+p/A8ABsgCrg==
</vdata></m>
</a>
</m>
</a>
<a n="tracker" t="m"><m n="memblock" c="container"><a n="color" t="m"><m n="memblock" c="vector" t="string" k="7"><vdata k="7" t="string" l0="0" Transfer-Encoding="zlib base64">
eAFzL0qs/P+PAQEBTtQIhw==
</vdata></m>
</a>
<a n="@sticky:10003" t="m"><m n="memblock" c="container"><a n="skip" t="i">1</a>
</m>
</a>
</m>
</a>
</m>
</a>
<a n="TableRefString" t="m"><m n="memblock" c="vector" t="string" k="1"><vdata k="1" t="string" l0="0" Transfer-Encoding="zlib base64">
eAENyksOgDAIBcAbcQo1ceHnCqRlQaTUlIfXV2c988OWDO0+MZjO0YvUHBK0qNc9
i4nSkbgTQasrlG3juKj+XSHt/QBVGxoY
</vdata></m>
</a>
<a n="DefaultStencilControls" t="m"><m n="memblock" c="container"><a n="color" t="m"><m n="memblock" c="vector" t="string" k="1"><vdata k="1" t="string" l0="0" Transfer-Encoding="zlib base64">
eAErSk35DwAEwgI7
</vdata></m>
</a>
<a n="flag" t="m"><m n="memblock" c="vector"><vdata k="1" t="byte" rank="1" dimsize0="1" Transfer-Encoding="zlib base64">
eAFjBAAAAgAC
</vdata><a n="factor" t="f">1.0</a>
</m>
</a>
<a n="style" t="m"><m n="memblock" c="vector" t="string" k="1"><vdata k="1" t="string" l0="0" Transfer-Encoding="zlib base64">
eAFLyk+p/A8ABsgCrg==
</vdata></m>
</a>
<a n="@sticky:10003" t="m"><m n="memblock" c="container"><a n="DefaultColor" t="s">red</a>
<a n="DefaultStyle" t="s">body</a>
<a n="last_standardvalues" t="m"><m n="memblock" c="container"><a n="@isordered" t="i">1</a>
<a n="@Initial@20Mask" t="m"><m n="memblock" c="container"><a n="color" t="s">colorset@rainbow</a>
<a n="style" t="s">Body</a>
</m>
</a>
</m>
</a>
<a n="NonDefaultStyle" t="s">Body</a>
</m>
</a>
</m>
</a>
<a n="current_frame" t="s">0</a>
<a n="Frames" t="m"><m n="memblock" c="container"><a n="@isordered" t="i">1</a>
<a n="InitialMask" t="m"><m n="memblock" c="container"><a n="@isordered" t="i">1</a>
<a n="FrameLabel" t="s">InitialMask</a>
<a n="FrameItemName" t="s">InitialMask</a>
<a n="Images_RefString" t="s">Images=AAL::GetValidImages().v_images;</a>
<a n="Stencils_RefString" t="s">Stencils=AAL::GetImageViewStencils(ListRefString).v_stencils;</a>
<a n="Type" t="s">Standard</a>
<a n="ListRefString" t="s">EvaluationData.Procedures.FindNuclei.Outputs.InitialMask.dataitem</a>
</m>
</a>
</m>
</a>
<a n="SkipTab" t="i">1</a>
<a n="ButtonDef" t="s">&#x0A;&#x09;&#x09;UI_in=UI;&#x0A;&#x09;&#x09;UI=ocnt();&#x0A;&#x09;&#x09;UI::C_Layout(&quot;(1)&quot;, vec(&quot;Controls&quot;), cellalign=&quot;center&quot;, class=&quot;packer&quot;)&#x0A;&#x09;&#x09;Buttons=UI;&#x0A;&#x09;&#x09;UI=UI_in;&#x0A;&#x09;</a>
<a n="@sticky:10003" t="m"><m n="memblock" c="container"><a n="__version" t="f">3.0</a>
</m>
</a>
</m>
</a>
<a n="LowContrastFindNuclei" t="m"><m n="memblock" c="container"><a n="@isordered" t="i">1</a>
<a n="TabLabel" t="s">Low Contrast Objects</a>
<a n="TabItemName" t="s">LowContrastFindNuclei</a>
<a n="TabTitle" t="s">Population: Low Contrast Objects</a>
<a n="Skip" t="i">0</a>
<a n="UIclass" t="s">sticky</a>
<a n="NewDefaultChannel" t="m"><m n="memblock" c="vector" t="string" k="1"><vdata k="1" t="string" l0="0" Transfer-Encoding="zlib base64">
eAHzTU3MUwjOzc8vyUhN+Q8AJrsF5A==
</vdata></m>
</a>
<a n="NewDefaultStencil" t="m"><m n="memblock" c="vector" t="string" k="1"><vdata k="1" t="string" l0="0" Transfer-Encoding="zlib base64">
eAHzyS9XcM7PKylKLC5R8E/KSk0uKf4PAFWWCIo=
</vdata></m>
</a>
<a n="Type" t="s">Standard</a>
<a n="OKButtons" t="i">0</a>
<a n="TableLabel" t="m"><m n="memblock" c="vector" t="string" k="1"><vdata k="1" t="string" l0="0" Transfer-Encoding="zlib base64">
eAELKMovSC0qyUwtVvDJL1dwzs8rKUosLlHwT8pKTS4p/g8AyskM1w==
</vdata></m>
</a>
<a n="UIinsert" t="s">FeedBack.LowContrastFindNuclei</a>
<a n="UseCommonTableStencil" t="m"><m n="memblock" c="vector"><vdata k="1" t="byte" rank="1" dimsize0="1" Transfer-Encoding="zlib base64">
eAFjAAAAAQAB
</vdata><a n="factor" t="f">1.0</a>
</m>
</a>
<a n="SummaryTableOn" t="m"><m n="memblock" c="vector"><vdata k="1" t="byte" rank="1" dimsize0="1" Transfer-Encoding="zlib base64">
eAFjAAAAAQAB
</vdata><a n="factor" t="f">1.0</a>
</m>
</a>
<a n="SummaryTableLabel" t="m"><m n="memblock" c="vector" t="string" k="1"><vdata k="1" t="string" l0="0" Transfer-Encoding="zlib base64">
eAELLs3NTSyq/A8AD00D7g==
</vdata></m>
</a>
<a n="AttrTypeTable" t="m"><m n="memblock" c="vector"><vdata k="1" t="byte" rank="1" dimsize0="1" Transfer-Encoding="zlib base64">
eAFjBAAAAgAC
</vdata><a n="factor" t="f">1.0</a>
</m>
</a>
<a n="WizardImageView" t="i">1</a>
<a n="TypeofOverlays" t="s">SingleDefaultOverLay</a>
<a n="coloring_mode" t="s">WeightedAverage</a>
<a n="scopeforimages" t="s">script</a>
<a n="yFrame2Timepoint" t="i">0</a>
<a n="cnt_overlays" t="m"><m n="memblock" c="container"><a n="@isordered" t="i">1</a>
<a n="@Low@20Contrast@20Objects" t="m"><m n="memblock" c="container"></m>
</a>
</m>
</a>
<a n="Controls" t="m"><m n="memblock" c="container"><a n="Images" t="m"><m n="memblock" c="container"><a n="autocontrast" t="m"><m n="memblock" c="vector"><vdata k="7" t="signed char" rank="1" dimsize0="7" Transfer-Encoding="zlib base64">
eAFjZAQDAAAjAAg=
</vdata><a n="factor" t="f">1.0</a>
</m>
</a>
<a n="color" t="m"><m n="memblock" c="vector" t="string" k="7"><vdata k="7" t="string" l0="0" Transfer-Encoding="zlib base64">
eAFzL0qs/P+PAQEBTtQIhw==
</vdata></m>
</a>
<a n="flag" t="m"><m n="memblock" c="vector"><vdata k="7" t="signed char" rank="1" dimsize0="7" Transfer-Encoding="zlib base64">
eAFjYAABRgAACAAC
</vdata><a n="factor" t="f">1.0</a>
</m>
</a>
<a n="label" t="m"><m n="memblock" c="vector" t="string" k="7"><vdata k="7" t="string" l0="0" l1="1" l2="2" l3="3" l4="4" l5="5" Transfer-Encoding="zlib base64">
eAFzCjAxMdU3Mf3vFGBqZKpvagBkmJmb6RtZ/g/IScxLVfBNLFBwgilCFoIqRxaC
avRNTcxTCM7Nzy/JSE35DwDx+iB4
</vdata></m>
</a>
<a n="open" t="m"><m n="memblock" c="vector"><vdata k="7" t="signed char" rank="1" dimsize0="7" Transfer-Encoding="zlib base64">
eAFjYAADAAAHAAE=
</vdata><a n="factor" t="f">1.0</a>
</m>
</a>
</m>
</a>
<a n="stencils" t="m"><m n="memblock" c="container"><a n="@isordered" t="i">1</a>
<a n="label" t="m"><m n="memblock" c="vector" t="string" k="1"><vdata k="1" t="string" l0="0" Transfer-Encoding="zlib base64">
eAHzyS9XcM7PKylKLC5R8E/KSk0uKf4PAFWWCIo=
</vdata></m>
</a>
<a n="flag" t="m"><m n="memblock" c="vector"><vdata k="1" t="byte" rank="1" dimsize0="1" Transfer-Encoding="zlib base64">
eAFjBAAAAgAC
</vdata><a n="factor" t="f">1.0</a>
</m>
</a>
<a n="color" t="m"><m n="memblock" c="vector" t="string" k="1"><vdata k="1" t="string" l0="0" Transfer-Encoding="zlib base64">
eAErz8gsSf0PAAmhAyE=
</vdata></m>
</a>
<a n="style" t="m"><m n="memblock" c="vector" t="string" k="1"><vdata k="1" t="string" l0="0" Transfer-Encoding="zlib base64">
eAFLyi9KSS36DwAMKwN+
</vdata></m>
</a>
<a n="default_color" t="m"><m n="memblock" c="vector" t="string" k="1"><vdata k="1" t="string" l0="0" Transfer-Encoding="zlib base64">
eAErz8gsSf0PAAmhAyE=
</vdata></m>
</a>
</m>
</a>
</m>
</a>
<a n="TableRefString" t="m"><m n="memblock" c="vector" t="string" k="1"><vdata k="1" t="string" l0="0" Transfer-Encoding="zlib base64">
eAENy0sOgCAMBcAb9RJ+Vka8QoUuSpAaeNXjK9tJZnm4OEOtzgymo1mU5E06rVrT
7rGIUnDcjk6bvZNVNO4IZ5Y4KI2lkOv7ARZDHQw=
</vdata></m>
</a>
<a n="DefaultStencilControls" t="m"><m n="memblock" c="container"><a n="color" t="m"><m n="memblock" c="vector" t="string" k="1"><vdata k="1" t="string" l0="0" Transfer-Encoding="zlib base64">
eAErz8gsSf0PAAmhAyE=
</vdata></m>
</a>
<a n="flag" t="m"><m n="memblock" c="vector"><vdata k="1" t="byte" rank="1" dimsize0="1" Transfer-Encoding="zlib base64">
eAFjBAAAAgAC
</vdata><a n="factor" t="f">1.0</a>
</m>
</a>
<a n="style" t="m"><m n="memblock" c="vector" t="string" k="1"><vdata k="1" t="string" l0="0" Transfer-Encoding="zlib base64">
eAFLyi9KSS36DwAMKwN+
</vdata></m>
</a>
<a n="@sticky:10003" t="m"><m n="memblock" c="container"><a n="DefaultColor" t="s">white</a>
<a n="DefaultStyle" t="s">border</a>
<a n="last_standardvalues" t="m"><m n="memblock" c="container"><a n="@isordered" t="i">1</a>
<a n="@Low@20Contrast@20Objects" t="m"><m n="memblock" c="container"><a n="color" t="s">colorset@rainbow</a>
<a n="style" t="s">Body</a>
</m>
</a>
</m>
</a>
<a n="NonDefaultStyle" t="s">Body</a>
</m>
</a>
</m>
</a>
<a n="current_frame" t="i">0</a>
<a n="Frames" t="m"><m n="memblock" c="container"><a n="@isordered" t="i">1</a>
<a n="LowContrast" t="m"><m n="memblock" c="container"><a n="@isordered" t="i">1</a>
<a n="FrameLabel" t="s">LowContrast</a>
<a n="FrameItemName" t="s">LowContrast</a>
<a n="Images_RefString" t="s">Images=AAL::GetValidImages().v_images;</a>
<a n="Stencils_RefString" t="s">Stencils=AAL::GetImageViewStencils(ListRefString).v_stencils;</a>
<a n="Type" t="s">Standard</a>
<a n="ListRefString" t="s">EvaluationData.Procedures.FindNuclei.Outputs.LowContrastObjects.dataitem</a>
</m>
</a>
</m>
</a>
<a n="SkipTab" t="i">1</a>
<a n="ButtonDef" t="s">&#x0A;&#x09;&#x09;UI_in=UI;&#x0A;&#x09;&#x09;UI=ocnt();&#x0A;&#x09;&#x09;UI::C_Layout(&quot;(1)&quot;, vec(&quot;Controls&quot;), cellalign=&quot;center&quot;, class=&quot;packer&quot;)&#x0A;&#x09;&#x09;Buttons=UI;&#x0A;&#x09;&#x09;UI=UI_in;&#x0A;&#x09;</a>
<a n="@sticky:10003" t="m"><m n="memblock" c="container"><a n="__version" t="f">3.0</a>
</m>
</a>
</m>
</a>
<a n="@sticky:10003" t="m"><m n="memblock" c="container"><a n="CallBacks" t="i">0</a>
<a n="current_tab" t="s">NucleiFindNuclei</a>
</m>
</a>
</m>
</a>
</m>
</a>
<a n="Inputs" t="m"><m n="memblock" c="container"><a n="@isordered" t="i">1</a>
<a n="NucleiDetectionChannel_string" t="m"><m n="memblock" c="container"><a n="DefaultValue" t="s">BP445/45</a>
<a n="Description" t="s">Select channel</a>
<a n="disabled" t="i">0</a>
<a n="InputComplexity" t="s">Complex</a>
<a n="InputType" t="s">s</a>
<a n="IsChannelInput" t="i">1</a>
<a n="IsOriginalChannel" t="i">0</a>
<a n="Item" t="s">NucleiDetectionChannel_string</a>
<a n="Label" t="s">Channel</a>
<a n="ParameterType" t="s">Discrete</a>
<a n="private" t="m"><m n="memblock" c="container"><a n="PreviousValues" t="m"><m n="memblock" c="container"></m>
</a>
<a n="SimpleLastValue" t="m"><m n="memblock" c="container"></m>
</a>
<a n="WizardRulerOff" t="i">1</a>
<a n="WizardTabNames" t="m"><m n="memblock" c="vector" t="string" k="1"><vdata k="1" t="string" l0="0" Transfer-Encoding="zlib base64">
eAHzK03OSc38DwALhgNg
</vdata></m>
</a>
</m>
</a>
<a n="ProcedureIDName" t="s">FindNuclei</a>
<a n="sChannelCreatedAt" t="s">FilterImage</a>
<a n="skip" t="i">0</a>
<a n="SkipWizard" t="i">0</a>
<a n="UIInsert" t="s">UI.InputParameters.FindNuclei.NucleiDetectionChannel_string</a>
<a n="UIPresent" t="i">1</a>
<a n="unit" t="s"></a>
<a n="v_values" t="m"><m n="memblock" c="vector" t="string" k="1"><vdata k="1" t="string" l0="0" Transfer-Encoding="zlib base64">
eAHzTU3MUwjOzc8vyUhN+Q8AJrsF5A==
</vdata></m>
</a>
<a n="value" t="s">Mean Smoothed</a>
<a n="values" t="m"><m n="memblock" c="vector" t="string" k="7"><vdata k="7" t="string" l0="0" l1="1" l2="2" l3="3" l4="4" l5="5" Transfer-Encoding="zlib base64">
eAFzCjAxMdU3Mf3vFGBqZKpvagBkmJmb6RtZ/g/IScxLVfBNLFBwgilCFoIqRxaC
avRNTcxTCM7Nzy/JSE35DwDx+iB4
</vdata></m>
</a>
</m>
</a>
<a n="WholeCells_string" t="m"><m n="memblock" c="container"><a n="DefaultValue" t="s">None</a>
<a n="Description" t="s">Select population for ROI</a>
<a n="disabled" t="i">0</a>
<a n="InputComplexity" t="s">Complex</a>
<a n="InputType" t="s">s</a>
<a n="Item" t="s">WholeCells_string</a>
<a n="Label" t="s">ROI</a>
<a n="ParameterType" t="s">Discrete</a>
<a n="private" t="m"><m n="memblock" c="container"><a n="PreviousValues" t="m"><m n="memblock" c="container"></m>
</a>
<a n="SimpleLastValue" t="m"><m n="memblock" c="container"></m>
</a>
<a n="WizardRulerOff" t="i">0</a>
</m>
</a>
<a n="ProcedureIDName" t="s">FindNuclei</a>
<a n="skip" t="i">0</a>
<a n="SkipWizard" t="i">1</a>
<a n="UIInsert" t="s">UI.InputParameters.FindNuclei.WholeCells_string</a>
<a n="UIPresent" t="i">1</a>
<a n="unit" t="s"></a>
<a n="v_values" t="m"><m n="memblock" c="vector" t="string" k="1"><vdata k="1" t="string" l0="0" Transfer-Encoding="zlib base64">
eAHzy89L/Q8ABloCkA==
</vdata></m>
</a>
<a n="value" t="s">None</a>
<a n="values" t="m"><m n="memblock" c="vector" t="string" k="1"><vdata k="1" t="string" l0="0" Transfer-Encoding="zlib base64">
eAHzy89L/Q8ABloCkA==
</vdata></m>
</a>
</m>
</a>
<a n="Region" t="m"><m n="memblock" c="container"><a n="DefaultValue" t="s"></a>
<a n="Description" t="s">Select ROI region</a>
<a n="disabled" t="i">1</a>
<a n="InputComplexity" t="s">Complex</a>
<a n="InputType" t="s">s</a>
<a n="IsROIRegion" t="i">1</a>
<a n="Item" t="s">Region</a>
<a n="Label" t="s"></a>
<a n="ParameterType" t="s">Discrete</a>
<a n="private" t="m"><m n="memblock" c="container"><a n="PreviousValues" t="m"><m n="memblock" c="container"></m>
</a>
<a n="SimpleLastValue" t="m"><m n="memblock" c="container"></m>
</a>
<a n="WizardRulerOff" t="i">0</a>
</m>
</a>
<a n="ProcedureIDName" t="s">FindNuclei</a>
<a n="skip" t="i">0</a>
<a n="SkipWizard" t="i">1</a>
<a n="UIInsert" t="s">UI.InputParameters.FindNuclei.Region</a>
<a n="UIPresent" t="i">1</a>
<a n="unit" t="s"></a>
<a n="v_values" t="m"><m n="memblock" c="vector" t="string" k="1"><vdata k="1" t="string" Transfer-Encoding="zlib base64">
eAH7DwABAAEA
</vdata></m>
</a>
<a n="value" t="s"></a>
<a n="values" t="m"><m n="memblock" c="vector" t="string" k="1"><vdata k="1" t="string" Transfer-Encoding="zlib base64">
eAH7DwABAAEA
</vdata></m>
</a>
</m>
</a>
<a n="NucleiDetectionAlgorithm" t="m"><m n="memblock" c="container"><a n="DefaultValue" t="s">B</a>
<a n="Description" t="s">Select method</a>
<a n="disabled" t="i">0</a>
<a n="InputComplexity" t="s">Complex</a>
<a n="InputType" t="s">s</a>
<a n="Item" t="s">NucleiDetectionAlgorithm</a>
<a n="Label" t="s">Method</a>
<a n="ParameterType" t="s">Discrete</a>
<a n="private" t="m"><m n="memblock" c="container"><a n="PreviousValues" t="m"><m n="memblock" c="container"></m>
</a>
<a n="SimpleLastValue" t="m"><m n="memblock" c="container"></m>
</a>
<a n="WizardRulerOff" t="i">0</a>
</m>
</a>
<a n="ProcedureIDName" t="s">FindNuclei</a>
<a n="skip" t="i">0</a>
<a n="SkipWizard" t="i">0</a>
<a n="UIInsert" t="s">UI.InputParameters.FindNuclei.AdditionalParameters.title</a>
<a n="UIPresent" t="i">1</a>
<a n="unit" t="s"></a>
<a n="v_values" t="m"><m n="memblock" c="vector" t="string" k="1"><vdata k="1" t="string" l0="0" Transfer-Encoding="zlib base64">
eAFz+g8AAYUBQg==
</vdata></m>
</a>
<a n="value" t="s">B</a>
<a n="values" t="m"><m n="memblock" c="vector" t="string" k="4"><vdata k="4" t="string" l0="0" l1="1" l2="2" l3="3" Transfer-Encoding="zlib base64">
eAFz/O/03/m/738AFTIFEA==
</vdata></m>
</a>
</m>
</a>
<a n="ThresholdAdjustment" t="m"><m n="memblock" c="container"><a n="DefaultValue" t="s">0.4</a>
<a n="Description" t="s">Threshold tuning for the initial thresholding of nuclei. Range: 0..1.0.  Low values shrink the mask and the high ones expand the mask. Adjust by illustration InitialMask.</a>
<a n="disabled" t="i">0</a>
<a n="InputComplexity" t="s">Simple</a>
<a n="InputType" t="s">d</a>
<a n="Item" t="s">ThresholdAdjustment</a>
<a n="Label" t="s">Common Threshold</a>
<a n="max" t="s">1.0</a>
<a n="min" t="s">0.0</a>
<a n="ParameterType" t="s">Numeric</a>
<a n="private" t="m"><m n="memblock" c="container"><a n="GoodnessCalcON" t="i">1</a>
<a n="GoodnessProc" t="s">AAL::GoodnessProc_CommonThreshold()</a>
<a n="Iview_Wizard" t="m"><m n="memblock" c="vector" t="string" k="2"><vdata k="2" t="string" l0="0" l1="1" Transfer-Encoding="zlib base64">
eAHzzMssyUzM8U0sznbLzEvxK03OSc38D6GQBAA7mRB3
</vdata></m>
</a>
<a n="PreviousValues" t="m"><m n="memblock" c="container"></m>
</a>
<a n="SimpleLastValue" t="m"><m n="memblock" c="container"></m>
</a>
<a n="WizardRulerOff" t="i">0</a>
</m>
</a>
<a n="ProcedureIDName" t="s">FindNuclei</a>
<a n="qualifier" t="s"></a>
<a n="skip" t="i">0</a>
<a n="SkipWizard" t="i">0</a>
<a n="step" t="s">0.05</a>
<a n="UIInsert" t="s">UI.InputParameters.FindNuclei.AdditionalParameters.ThresholdAdjustment</a>
<a n="UIPresent" t="i">1</a>
<a n="UIslider" t="s">1</a>
<a n="unit" t="s"></a>
<a n="value" t="s">0.2</a>
<a n="ValuesForScan" t="m"><m n="memblock" c="vector"><vdata k="10" t="double" rank="1" dimsize0="10" Transfer-Encoding="zlib base64">
eAGbNRMEdtrPAtMn7Y3B4DKUf9OeAQweQMUf26eBwTOo/Ev7s2dA4A1U3Qd7AK9V
IwA=
</vdata><a n="factor" t="f">1.0</a>
</m>
</a>
<a n="wizardstep" t="s">0.1</a>
</m>
</a>
<a n="MinimumNuclearArea" t="m"><m n="memblock" c="container"><a n="DefaultValue" t="s">30</a>
<a n="Description" t="s">Nuclei: Minimum allowed area for nuclei, objects with area less than the limit are removed. Too small values of the parameter usually introduce errors. Unit: image pixel. Adjust by illustration Nuclei.</a>
<a n="disabled" t="i">0</a>
<a n="InputComplexity" t="s">Simple</a>
<a n="InputType" t="s">d</a>
<a n="Item" t="s">MinimumNuclearArea</a>
<a n="Label" t="s">Minimum Area</a>
<a n="max" t="s">500000000</a>
<a n="min" t="s">0</a>
<a n="ParameterType" t="s">Numeric</a>
<a n="private" t="m"><m n="memblock" c="container"><a n="PreviousValues" t="m"><m n="memblock" c="container"></m>
</a>
<a n="SimpleLastValue" t="m"><m n="memblock" c="container"></m>
</a>
<a n="WizardRulerOff" t="i">0</a>
</m>
</a>
<a n="ProcedureIDName" t="s">FindNuclei</a>
<a n="qualifier" t="s">&gt;</a>
<a n="skip" t="i">0</a>
<a n="SkipWizard" t="i">0</a>
<a n="step" t="s">2</a>
<a n="UIInsert" t="s">UI.InputParameters.FindNuclei.AdditionalParameters.MinimumNuclearArea</a>
<a n="UIPresent" t="i">1</a>
<a n="UIslider" t="s">0</a>
<a n="unit" t="s">µm²</a>
<a n="value" t="s">30</a>
<a n="ValuesForScan" t="m"><m n="memblock" c="vector"><vdata k="10" t="unsigned short" rank="1" dimsize0="10" Transfer-Encoding="zlib base64">
eAFjZeBiEGGQYzBiCGCoYDjBMIFRgRkAFH4CuA==
</vdata><a n="factor" t="f">1.0</a>
</m>
</a>
<a n="wizardstep" t="s">6</a>
</m>
</a>
<a n="NuclearSplittingAdjustment" t="m"><m n="memblock" c="container"><a n="DefaultValue" t="s">7.0</a>
<a n="Description" t="s">Nuclei: Controls splitting of stuck nuclei. Range: 1..100. With the lower values more objects are split. Adjust by illustration Nuclei. Parameter has only limited control other the splitting process. Adjust by illustration Nuclei.</a>
<a n="disabled" t="i">0</a>
<a n="InputComplexity" t="s">Simple</a>
<a n="InputType" t="s">d</a>
<a n="Item" t="s">NuclearSplittingAdjustment</a>
<a n="Label" t="s">Splitting Coefficient</a>
<a n="max" t="s">100.0</a>
<a n="min" t="s">1.0</a>
<a n="ParameterType" t="s">Numeric</a>
<a n="private" t="m"><m n="memblock" c="container"><a n="PreviousValues" t="m"><m n="memblock" c="container"></m>
</a>
<a n="SimpleLastValue" t="m"><m n="memblock" c="container"></m>
</a>
<a n="WizardRulerOff" t="i">0</a>
</m>
</a>
<a n="ProcedureIDName" t="s">FindNuclei</a>
<a n="qualifier" t="s"></a>
<a n="skip" t="i">0</a>
<a n="SkipWizard" t="i">0</a>
<a n="step" t="s">0.5</a>
<a n="UIInsert" t="s">UI.InputParameters.FindNuclei.AdditionalParameters.More.NuclearSplittingAdjustment</a>
<a n="UIPresent" t="i">1</a>
<a n="UIslider" t="s">1</a>
<a n="unit" t="s"></a>
<a n="value" t="s">5</a>
<a n="ValuesForScan" t="m"><m n="memblock" c="vector"><vdata k="7" t="byte" rank="1" dimsize0="7" Transfer-Encoding="zlib base64">
eAFjYmZl5+KXBAAAsQBE
</vdata><a n="factor" t="f">1.0</a>
</m>
</a>
<a n="wizardstep" t="s">1.0</a>
</m>
</a>
<a n="IndividualThresholdAdjustment" t="m"><m n="memblock" c="container"><a n="DefaultValue" t="s">0.4</a>
<a n="Description" t="s">Nuclei: Controls the size (border position) of nuclei. Range: 0..~1.0. With the higher values nuclei appear smaller and with the lower values larger. Adjust by illustration Nuclei. </a>
<a n="disabled" t="i">0</a>
<a n="InputComplexity" t="s">Simple</a>
<a n="InputType" t="s">d</a>
<a n="Item" t="s">IndividualThresholdAdjustment</a>
<a n="Label" t="s">Individual Threshold</a>
<a n="max" t="s">1.0</a>
<a n="min" t="s">0.0</a>
<a n="ParameterType" t="s">Numeric</a>
<a n="private" t="m"><m n="memblock" c="container"><a n="AutoTune" t="i">1</a>
<a n="AutoTuneProc" t="s">OptimizeITA()</a>
<a n="AutotuneStencilname" t="s">NucleiDetectionData.NucleIIllustrations.Nuclei</a>
<a n="PreviousValues" t="m"><m n="memblock" c="container"></m>
</a>
<a n="SimpleLastValue" t="m"><m n="memblock" c="container"></m>
</a>
<a n="WizardDescription" t="s">Nuclei: Controls the size (border position) of nuclei. Range: 0..~1.0. With the higher values nuclei appear smaller and with the lower values larger. Adjust by illustration Nuclei. </a>
<a n="WizardRulerOff" t="i">0</a>
</m>
</a>
<a n="ProcedureIDName" t="s">FindNuclei</a>
<a n="qualifier" t="s"></a>
<a n="skip" t="i">0</a>
<a n="SkipWizard" t="i">0</a>
<a n="step" t="s">0.05</a>
<a n="UIInsert" t="s">UI.InputParameters.FindNuclei.AdditionalParameters.More.IndividualThresholdAdjustment</a>
<a n="UIPresent" t="i">1</a>
<a n="UIslider" t="s">1</a>
<a n="unit" t="s"></a>
<a n="value" t="s">0.5</a>
<a n="ValuesForScan" t="m"><m n="memblock" c="vector"><vdata k="10" t="double" rank="1" dimsize0="10" Transfer-Encoding="zlib base64">
eAGbNRMEdtrPAtMn7Y3B4DKUf9OeAQweQMUf26eBwTOo/Ev7s2dA4A1U3Qd7AK9V
IwA=
</vdata><a n="factor" t="f">1.0</a>
</m>
</a>
<a n="wizardstep" t="s">0.1</a>
</m>
</a>
<a n="MinimumNuclearContrast" t="m"><m n="memblock" c="container"><a n="DefaultValue" t="s">0.1</a>
<a n="Description" t="s">Nuclei: Minimum allowed contrast for nuclei, objects with contrast less than the limit are removed. Range: 0..1.0. Adjust by illustration LowContrastObjects and Nuclei.</a>
<a n="disabled" t="i">0</a>
<a n="InputComplexity" t="s">Simple</a>
<a n="InputType" t="s">d</a>
<a n="Item" t="s">MinimumNuclearContrast</a>
<a n="Label" t="s">Minimum Contrast</a>
<a n="max" t="s">1.0</a>
<a n="min" t="s">-1.0</a>
<a n="ParameterType" t="s">Numeric</a>
<a n="private" t="m"><m n="memblock" c="container"><a n="Iview_Wizard" t="m"><m n="memblock" c="vector" t="string" k="2"><vdata k="2" t="string" l0="0" l1="1" Transfer-Encoding="zlib base64">
eAHzyS93zs8rKUosLnHLzEvxK03OSc38D6GQBABAjxCh
</vdata></m>
</a>
<a n="PreviousValues" t="m"><m n="memblock" c="container"></m>
</a>
<a n="SimpleLastValue" t="m"><m n="memblock" c="container"></m>
</a>
<a n="WizardRulerOff" t="i">0</a>
</m>
</a>
<a n="ProcedureIDName" t="s">FindNuclei</a>
<a n="qualifier" t="s">&gt;</a>
<a n="skip" t="i">0</a>
<a n="SkipWizard" t="i">0</a>
<a n="step" t="s">0.05</a>
<a n="UIInsert" t="s">UI.InputParameters.FindNuclei.AdditionalParameters.More.MinimumNuclearContrast</a>
<a n="UIPresent" t="i">1</a>
<a n="UIslider" t="s">1</a>
<a n="unit" t="s"></a>
<a n="value" t="s">0.1</a>
<a n="ValuesForScan" t="m"><m n="memblock" c="vector"><vdata k="8" t="double" rank="1" dimsize0="8" Transfer-Encoding="zlib base64">
eAFjYACBB/vBFJCYNRMEVtpD6J32xmBwGMo/CaVvQsUf2wMArp0YhA==
</vdata><a n="factor" t="f">1.0</a>
</m>
</a>
<a n="wizardstep" t="s">0.1</a>
</m>
</a>
<a n="NucDiam" t="m"><m n="memblock" c="container"><a n="DefaultValue" t="s">13.0</a>
<a n="Description" t="s">Expected diameter. Smaller values yield more fragmented and smaller objects. Range: 2..40. </a>
<a n="disabled" t="i">0</a>
<a n="InputComplexity" t="s">Complex</a>
<a n="InputType" t="s">d</a>
<a n="Item" t="s">NucDiam</a>
<a n="Label" t="s">Diameter</a>
<a n="max" t="s">40.0</a>
<a n="min" t="s">2.0</a>
<a n="ParameterType" t="s">Numeric</a>
<a n="private" t="m"><m n="memblock" c="container"><a n="AutoTune" t="i">1</a>
<a n="AutoTuneProc" t="s">Set(NucDiam=NucleiDetectionData.EstimatedDiam)</a>
<a n="AutotuneStencilname" t="s">NucleiDetectionData.Nuclei</a>
<a n="PreviousValues" t="m"><m n="memblock" c="container"></m>
</a>
<a n="SimpleLastValue" t="m"><m n="memblock" c="container"></m>
</a>
<a n="WizardDescription" t="s">Expected diameter. Smaller values yield more fragmented and smaller objects. Range: 2..40. </a>
<a n="WizardRulerOff" t="i">0</a>
</m>
</a>
<a n="ProcedureIDName" t="s">FindNuclei</a>
<a n="qualifier" t="s"></a>
<a n="skip" t="i">1</a>
<a n="SkipWizard" t="i">0</a>
<a n="step" t="s">2.0</a>
<a n="UIInsert" t="s">UI.InputParameters.FindNuclei.AdditionalParameters.NucDiam</a>
<a n="UIPresent" t="i">0</a>
<a n="UIslider" t="s">0</a>
<a n="unit" t="s">µm</a>
<a n="value" t="s">13.0</a>
<a n="wizardstep" t="s">4.0</a>
</m>
</a>
<a n="SplitTuner" t="m"><m n="memblock" c="container"><a n="DefaultValue" t="s">0.4</a>
<a n="Description" t="s">Controls splitting of stuck nuclei. Range: 0..1.0. At the value 0.0, splitting is switched off. Higher values return increasingly more splitting events.</a>
<a n="disabled" t="i">0</a>
<a n="InputComplexity" t="s">Complex</a>
<a n="InputType" t="s">d</a>
<a n="Item" t="s">SplitTuner</a>
<a n="Label" t="s">Splitting Sensitivity</a>
<a n="max" t="s">1.0</a>
<a n="min" t="s">0.0</a>
<a n="ParameterType" t="s">Numeric</a>
<a n="private" t="m"><m n="memblock" c="container"><a n="PreviousValues" t="m"><m n="memblock" c="container"></m>
</a>
<a n="SimpleLastValue" t="m"><m n="memblock" c="container"></m>
</a>
<a n="WizardRulerOff" t="i">0</a>
</m>
</a>
<a n="ProcedureIDName" t="s">FindNuclei</a>
<a n="qualifier" t="s"></a>
<a n="skip" t="i">1</a>
<a n="SkipWizard" t="i">0</a>
<a n="step" t="s">0.05</a>
<a n="UIInsert" t="s">UI.InputParameters.FindNuclei.AdditionalParameters.SplitTuner</a>
<a n="UIPresent" t="i">0</a>
<a n="UIslider" t="s">1</a>
<a n="unit" t="s"></a>
<a n="value" t="s">0.4</a>
<a n="wizardstep" t="s">0.1</a>
</m>
</a>
<a n="DynRanThr" t="m"><m n="memblock" c="container"><a n="DefaultValue" t="s">0.4</a>
<a n="Description" t="s">This is a relative threshold determining how dark objects can be detected. Range: 0..1.0. With smaller values, darker objects are detected.</a>
<a n="disabled" t="i">0</a>
<a n="InputComplexity" t="s">Complex</a>
<a n="InputType" t="s">d</a>
<a n="Item" t="s">DynRanThr</a>
<a n="Label" t="s">Common Threshold</a>
<a n="max" t="s">1.0</a>
<a n="min" t="s">0.0</a>
<a n="ParameterType" t="s">Numeric</a>
<a n="private" t="m"><m n="memblock" c="container"><a n="PreviousValues" t="m"><m n="memblock" c="container"></m>
</a>
<a n="SimpleLastValue" t="m"><m n="memblock" c="container"></m>
</a>
<a n="WizardRulerOff" t="i">0</a>
</m>
</a>
<a n="ProcedureIDName" t="s">FindNuclei</a>
<a n="qualifier" t="s"></a>
<a n="skip" t="i">1</a>
<a n="SkipWizard" t="i">0</a>
<a n="step" t="s">0.05</a>
<a n="UIInsert" t="s">UI.InputParameters.FindNuclei.AdditionalParameters.DynRanThr</a>
<a n="UIPresent" t="i">0</a>
<a n="UIslider" t="s">1</a>
<a n="unit" t="s"></a>
<a n="value" t="s">0.4</a>
<a n="wizardstep" t="s">0.1</a>
</m>
</a>
<a n="OutputName" t="m"><m n="memblock" c="container"><a n="DefaultValue" t="s">Nuclei</a>
<a n="Description" t="s">Name of the output population.</a>
<a n="disabled" t="i">0</a>
<a n="InputComplexity" t="s">Complex</a>
<a n="InputType" t="s">s</a>
<a n="Item" t="s">OutputName</a>
<a n="Label" t="s">Output Population</a>
<a n="max" t="s"></a>
<a n="min" t="s"></a>
<a n="ParameterType" t="s">Numeric</a>
<a n="private" t="m"><m n="memblock" c="container"><a n="DefaultNamingIsUsed" t="i">1</a>
<a n="DefaultString" t="s">Nuclei</a>
<a n="OriginalDefault" t="s">Nuclei</a>
<a n="PreviousValues" t="m"><m n="memblock" c="container"></m>
</a>
<a n="SimpleLastValue" t="m"><m n="memblock" c="container"></m>
</a>
<a n="UsedListCounter" t="i">1</a>
<a n="WizardRulerOff" t="i">0</a>
</m>
</a>
<a n="ProcedureIDName" t="s">FindNuclei</a>
<a n="qualifier" t="s"></a>
<a n="skip" t="i">0</a>
<a n="SkipWizard" t="i">1</a>
<a n="step" t="s"></a>
<a n="UIInsert" t="s">UI.InputParameters.FindNuclei.OutputName</a>
<a n="UIPresent" t="i">1</a>
<a n="UIslider" t="s">0</a>
<a n="unit" t="s"></a>
<a n="value" t="s">Nuclei</a>
<a n="wizardstep" t="s"></a>
</m>
</a>
<a n="@sticky:10003" t="m"><m n="memblock" c="container"><a n="__BuildMinor" t="i">124084</a>
<a n="__initialBuildMinor" t="i">124084</a>
<a n="__initialversion" t="s">7</a>
<a n="__ProcOpenStatus" t="i">1</a>
<a n="__UsedPopulationNamesInCurrentBBRun" t="m"><m n="memblock" c="vector" t="string" k="1"><vdata k="1" t="string" l0="0" Transfer-Encoding="zlib base64">
eAHzK03OSc38DwALhgNg
</vdata></m>
</a>
<a n="__version" t="s">7</a>
<a n="__VersionId" t="s">5.1.0.124084</a>
<a n="BBScaleLevel" t="s">0</a>
</m>
</a>
</m>
</a>
<a n="OutputClass" t="s">Output Population</a>
<a n="OutputName" t="s">Nuclei</a>
<a n="ProcedureOutputsByType" t="m"><m n="memblock" c="container"><a n="Illustration" t="m"><m n="memblock" c="Table"><m n="Label" c="vector" t="string" k="1"><vdata k="1" t="string" l0="0" Transfer-Encoding="zlib base64">
eAGLj/cvykzPzEvM8cxNTE91y8wpSS0CM/8DAJNHCx8=
</vdata></m>
<m n="ItemName" c="vector" t="string" k="1"><vdata k="1" t="string" l0="0" Transfer-Encoding="zlib base64">
eAHzL8pMz8xLzPHMTUxP/Q8AKdAGGA==
</vdata></m>
<m n="ItemType" c="vector" t="string" k="1"><vdata k="1" t="string" Transfer-Encoding="zlib base64">
eAH7DwABAAEA
</vdata></m>
<m n="RefString" c="vector" t="string" k="1"><vdata k="1" t="string" l0="0" Transfer-Encoding="zlib base64">
eAFzLUvMKU0syczPc0ksSdQLKMpPTk0pLUot1nPLzClJLfLMTUxP1fMvLSkoLSnW
8y/KTM/MS8yBiKYAdWSWpOb+BwClCRtC
</vdata></m>
<m n="ValidFlag" c="vector"><vdata k="1" t="byte" rank="1" dimsize0="1" Transfer-Encoding="zlib base64">
eAFjAAAAAQAB
</vdata><a n="factor" t="f">1.0</a>
</m>
<m n="OriginRef" c="vector" t="string" k="1"><vdata k="1" t="string" l0="0" Transfer-Encoding="zlib base64">
eAFzy8wpSS3yzE1MT/0PAB7CBUk=
</vdata></m>
<m n="CreatedAt" c="vector" t="string" k="1"><vdata k="1" t="string" l0="0" Transfer-Encoding="zlib base64">
eAFzy8wpSS3yzE1MT/0PAB7CBUk=
</vdata></m>
<m n="CreatedAtNo" c="vector"><vdata k="1" t="byte" rank="1" dimsize0="1" Transfer-Encoding="zlib base64">
eAFjAgAAAwAD
</vdata><a n="factor" t="f">1.0</a>
</m>
<m n="Hidden" c="vector"><vdata k="1" t="byte" rank="1" dimsize0="1" Transfer-Encoding="zlib base64">
eAFjAAAAAQAB
</vdata><a n="factor" t="f">1.0</a>
</m>
<m n="InternalIDNumber" c="vector"><vdata k="1" t="byte" rank="1" dimsize0="1" Transfer-Encoding="zlib base64">
eAFjAgAAAwAD
</vdata><a n="factor" t="f">1.0</a>
</m>
<m n="InvalidatedAtNo" c="vector"><vdata k="1" t="byte" rank="1" dimsize0="1" Transfer-Encoding="zlib base64">
eAFjAAAAAQAB
</vdata><a n="factor" t="f">1.0</a>
</m>
<m n="NewPopulation" c="vector"><vdata k="1" t="byte" rank="1" dimsize0="1" Transfer-Encoding="zlib base64">
eAFjBAAAAgAC
</vdata><a n="factor" t="f">1.0</a>
</m>
<m n="OverTakenFrom" c="vector" t="string" k="1"><vdata k="1" t="string" l0="0" Transfer-Encoding="zlib base64">
eAFzy8wpSS3yzE1MT/0PAB7CBUk=
</vdata></m>
<m n="ROIlabel" c="vector" t="string" k="1"><vdata k="1" t="string" Transfer-Encoding="zlib base64">
eAH7DwABAAEA
</vdata></m>
<m n="ROIRegionLabel" c="vector" t="string" k="1"><vdata k="1" t="string" Transfer-Encoding="zlib base64">
eAH7DwABAAEA
</vdata></m>
<m n="ScaleLevel" c="vector"><vdata k="1" t="byte" rank="1" dimsize0="1" Transfer-Encoding="zlib base64">
eAFjAAAAAQAB
</vdata><a n="factor" t="f">1.0</a>
</m>
<m n="sMainChannel" c="vector" t="string" k="1"><vdata k="1" t="string" Transfer-Encoding="zlib base64">
eAH7DwABAAEA
</vdata></m>
<a n="@sticky:10003" t="m"><m n="memblock" c="container"></m>
</a>
</m>
</a>
<a n="Images" t="m"><m n="memblock" c="Table"><m n="Label" c="vector" t="string" k="4"><vdata k="4" t="string" l0="0" l1="1" l2="2" l3="3" Transfer-Encoding="zlib base64">
eAELyEnMS1XwTSxQcAowMTHVNzH9H4AkZGpkqm9qgCJkZm6mb2T53zc1MU8hODc/
vyQjNeU/ADWeGCM=
</vdata></m>
<m n="ItemName" c="vector" t="string" k="4"><vdata k="4" t="string" l0="0" l1="1" l2="2" l3="3" Transfer-Encoding="zlib base64">
eAGLj3dOzEn2zE1MTy12CMhJzEt1MDLwTSwAkk4BJiamDkZpJqb/4/GpMjUCqTI1
wK/KzNwMqMrIElWVb2piHtCq4Nz8/JKM1JT/AGlNMMg=
</vdata></m>
<m n="ItemType" c="vector" t="string" k="4"><vdata k="4" t="string" Transfer-Encoding="zlib base64">
eAH7////fwAJ+gP9
</vdata></m>
<m n="IsNonNegative" c="vector"><vdata k="4" t="byte" rank="1" dimsize0="4" Transfer-Encoding="zlib base64">
eAFjYGBgBAAABQAC
</vdata><a n="factor" t="f">1.0</a>
</m>
<m n="RefString" c="vector" t="string" k="4"><vdata k="4" t="string" l0="0" l1="1" l2="2" l3="3" Transfer-Encoding="zlib base64">
eAGt0L0KwjAUBeA3CiUkFbegVnEoBnyAcmmuGshPSW58/TZ2cXFw6HKGM3xwTvcG
V4BsDCcgYDrFEU1JmNkFaa1uhaZCmQ3DEdx49fDErLSDgIo3PUw1D1oIqfhDSGaq
Ygn93G0DS/6BZbM53O7aCvP9P/DZOsK0Tmc/7+gRQv3h7mOkF5qvuQCG5YBj
</vdata></m>
<m n="ValidFlag" c="vector"><vdata k="4" t="byte" rank="1" dimsize0="4" Transfer-Encoding="zlib base64">
eAFjZGRkBAAADgAF
</vdata><a n="factor" t="f">1.0</a>
</m>
<m n="OriginalLabel" c="vector" t="string" k="4"><vdata k="4" t="string" l0="0" l1="1" l2="2" l3="3" Transfer-Encoding="zlib base64">
eAELyEnMS1XwTSxQcAowMTHVNzH9H4AkZGpkqm9qgCJkZm6mb2T53zc1MU8hODc/
vyQjNeU/ADWeGCM=
</vdata></m>
<m n="CreatedAt" c="vector" t="string" k="4"><vdata k="4" t="string" l0="0" l1="3" Transfer-Encoding="zlib base64">
eAFzTy1xSSxJ/P+P4R+DW2ZOSWqRZ25ieup/AIPKCt4=
</vdata></m>
<m n="CreatedAtNo" c="vector"><vdata k="4" t="byte" rank="1" dimsize0="4" Transfer-Encoding="zlib base64">
eAFjZGRkAgAADwAG
</vdata><a n="factor" t="f">1.0</a>
</m>
<m n="InternalIDNumber" c="vector"><vdata k="4" t="signed char" rank="1" dimsize0="4" Transfer-Encoding="zlib base64">
eAHj4ORiBAAAVAAd
</vdata><a n="factor" t="f">1.0</a>
</m>
<m n="ScaleLevel" c="vector"><vdata k="4" t="byte" rank="1" dimsize0="4" Transfer-Encoding="zlib base64">
eAFjYGBgAAAABAAB
</vdata><a n="factor" t="f">1.0</a>
</m>
<a n="@sticky:10003" t="m"><m n="memblock" c="container"></m>
</a>
</m>
</a>
<a n="Objects" t="m"><m n="memblock" c="Table"><m n="Label" c="vector" t="string" k="3"><vdata k="3" t="string" l0="0" l1="1" l2="2" Transfer-Encoding="zlib base64">
eAHzK03OSc3875mXWZKZmKPgm1icraPgBxH0yS9XSM7PKylKLC5RyE/KSk0uKYZL
AgCXYhb2
</vdata></m>
<m n="ItemName" c="vector" t="string" k="3"><vdata k="3" t="string" l0="0" l1="1" l2="2" Transfer-Encoding="zlib base64">
eAHzK03OSc3875mXWZKZmOObWJz93ye/3Dk/r6QosbjEPykrNbmk+D8ARPEQ/g==

</vdata></m>
<m n="ItemType" c="vector" t="string" k="3"><vdata k="3" t="string" l0="0" l1="1" l2="2" Transfer-Encoding="zlib base64">
eAHzK03OSc3875mXWZKZmKPgm1ic/d8nv1zBOT+vpCixuETBPykrNbmk+D8AaPcR
Xg==
</vdata></m>
<m n="RefString" c="vector" t="string" k="3"><vdata k="3" t="string" l0="0" l1="1" l2="2" Transfer-Encoding="zlib base64">
eAGdjkEOQDAQRW80l6ASCeoKo53FUK20MxwfC7Fn+ZP3Xr7ZMSgKp1ijIIw5OfKa
qUDD0Q/qAjFYlU2lwDP9TbLQepovchtZGEOPZYF/hS4dVYqSsYidZnL3ozd0AdB+
T0Q=
</vdata></m>
<m n="ValidFlag" c="vector"><vdata k="3" t="byte" rank="1" dimsize0="3" Transfer-Encoding="zlib base64">
eAFjZGAAAAAGAAI=
</vdata><a n="factor" t="f">1.0</a>
</m>
<m n="OriginRef" c="vector" t="string" k="3"><vdata k="3" t="string" l0="0" Transfer-Encoding="zlib base64">
eAFzy8xL8StNzknN/P+P4R8DADMcBt0=
</vdata></m>
<m n="CreatedAt" c="vector" t="string" k="3"><vdata k="3" t="string" l0="0" Transfer-Encoding="zlib base64">
eAFzy8xL8StNzknN/P+P4R8DADMcBt0=
</vdata></m>
<m n="CreatedAtNo" c="vector"><vdata k="3" t="byte" rank="1" dimsize0="3" Transfer-Encoding="zlib base64">
eAFjZmYGAAAVAAo=
</vdata><a n="factor" t="f">1.0</a>
</m>
<m n="Hidden" c="vector"><vdata k="3" t="byte" rank="1" dimsize0="3" Transfer-Encoding="zlib base64">
eAFjYGAAAAADAAE=
</vdata><a n="factor" t="f">1.0</a>
</m>
<m n="InternalIDNumber" c="vector"><vdata k="3" t="byte" rank="1" dimsize0="3" Transfer-Encoding="zlib base64">
eAFjZGYBAAAQAAk=
</vdata><a n="factor" t="f">1.0</a>
</m>
<m n="InvalidatedAtNo" c="vector"><vdata k="3" t="byte" rank="1" dimsize0="3" Transfer-Encoding="zlib base64">
eAFjYGAAAAADAAE=
</vdata><a n="factor" t="f">1.0</a>
</m>
<m n="NewPopulation" c="vector"><vdata k="3" t="byte" rank="1" dimsize0="3" Transfer-Encoding="zlib base64">
eAFjZGQEAAAJAAQ=
</vdata><a n="factor" t="f">1.0</a>
</m>
<m n="OverTakenFrom" c="vector" t="string" k="3"><vdata k="3" t="string" l0="0" Transfer-Encoding="zlib base64">
eAFzy8xL8StNzknN/P+P4R8DADMcBt0=
</vdata></m>
<m n="ROIlabel" c="vector" t="string" k="3"><vdata k="3" t="string" l0="0" Transfer-Encoding="zlib base64">
eAHzy89L/f//PwAOdwSO
</vdata></m>
<m n="ROIRegionLabel" c="vector" t="string" k="3"><vdata k="3" t="string" Transfer-Encoding="zlib base64">
eAH7//8/AAX9Av4=
</vdata></m>
<m n="ScaleLevel" c="vector"><vdata k="3" t="byte" rank="1" dimsize0="3" Transfer-Encoding="zlib base64">
eAFjYGAAAAADAAE=
</vdata><a n="factor" t="f">1.0</a>
</m>
<m n="sMainChannel" c="vector" t="string" k="3"><vdata k="3" t="string" l0="0" Transfer-Encoding="zlib base64">
eAHzTU3MUwjOzc8vyUhN+f//PwA1gAfi
</vdata></m>
<a n="@sticky:10003" t="m"><m n="memblock" c="container"></m>
</a>
</m>
</a>
<a n="Table" t="m"><m n="memblock" c="Table"><m n="Label" c="vector" t="string" k="1"><vdata k="1" t="string" l0="0" Transfer-Encoding="zlib base64">
eAHzyU9OzFFwSSxJVPArTc5JzfwPADv7BwU=
</vdata></m>
<m n="ItemName" c="vector" t="string" k="1"><vdata k="1" t="string" l0="0" Transfer-Encoding="zlib base64">
eAFzLCkpCklMykn9DwAV2ASD
</vdata></m>
<m n="ItemType" c="vector" t="string" k="1"><vdata k="1" t="string" l0="0" Transfer-Encoding="zlib base64">
eAHzyU9OzPErTc5JzQxJTMpJ/Q8AO3YHMw==
</vdata></m>
<m n="RefString" c="vector" t="string" k="1"><vdata k="1" t="string" l0="0" Transfer-Encoding="zlib base64">
eAFzLUvMKU0syczPc0ksSdQLKMpPTk0pLUot1nPLzEvxK03OSc3U8y8tKSgtKdZz
LCkpCklMyknVSwEqzixJzf0PACHoGUU=
</vdata></m>
<m n="ValidFlag" c="vector"><vdata k="1" t="byte" rank="1" dimsize0="1" Transfer-Encoding="zlib base64">
eAFjAAAAAQAB
</vdata><a n="factor" t="f">1.0</a>
</m>
<m n="OriginRef" c="vector" t="string" k="1"><vdata k="1" t="string" l0="0" Transfer-Encoding="zlib base64">
eAFzy8xL8StNzknN/A8AGaQE4Q==
</vdata></m>
<m n="CreatedAt" c="vector" t="string" k="1"><vdata k="1" t="string" l0="0" Transfer-Encoding="zlib base64">
eAFzy8xL8StNzknN/A8AGaQE4Q==
</vdata></m>
<m n="CreatedAtNo" c="vector"><vdata k="1" t="byte" rank="1" dimsize0="1" Transfer-Encoding="zlib base64">
eAFjBgAABAAE
</vdata><a n="factor" t="f">1.0</a>
</m>
<m n="Hidden" c="vector"><vdata k="1" t="byte" rank="1" dimsize0="1" Transfer-Encoding="zlib base64">
eAFjAAAAAQAB
</vdata><a n="factor" t="f">1.0</a>
</m>
<m n="InternalIDNumber" c="vector"><vdata k="1" t="byte" rank="1" dimsize0="1" Transfer-Encoding="zlib base64">
eAFjAgAAAwAD
</vdata><a n="factor" t="f">1.0</a>
</m>
<m n="InvalidatedAtNo" c="vector"><vdata k="1" t="byte" rank="1" dimsize0="1" Transfer-Encoding="zlib base64">
eAFjAAAAAQAB
</vdata><a n="factor" t="f">1.0</a>
</m>
<m n="NewPopulation" c="vector"><vdata k="1" t="byte" rank="1" dimsize0="1" Transfer-Encoding="zlib base64">
eAFjBAAAAgAC
</vdata><a n="factor" t="f">1.0</a>
</m>
<m n="OverTakenFrom" c="vector" t="string" k="1"><vdata k="1" t="string" l0="0" Transfer-Encoding="zlib base64">
eAFzy8xL8StNzknN/A8AGaQE4Q==
</vdata></m>
<m n="ROIlabel" c="vector" t="string" k="1"><vdata k="1" t="string" Transfer-Encoding="zlib base64">
eAH7DwABAAEA
</vdata></m>
<m n="ROIRegionLabel" c="vector" t="string" k="1"><vdata k="1" t="string" Transfer-Encoding="zlib base64">
eAH7DwABAAEA
</vdata></m>
<m n="ScaleLevel" c="vector"><vdata k="1" t="byte" rank="1" dimsize0="1" Transfer-Encoding="zlib base64">
eAFjAAAAAQAB
</vdata><a n="factor" t="f">1.0</a>
</m>
<m n="sMainChannel" c="vector" t="string" k="1"><vdata k="1" t="string" Transfer-Encoding="zlib base64">
eAH7DwABAAEA
</vdata></m>
<a n="@sticky:10003" t="m"><m n="memblock" c="container"></m>
</a>
</m>
</a>
</m>
</a>
<a n="UIFolders" t="m"><m n="memblock" c="container"><a n="@isordered" t="i">1</a>
<a n="F1" t="m"><m n="memblock" c="container"><a n="sFolderName" t="s">AdditionalParameters</a>
<a n="sFolderType" t="s">MethodFolder</a>
<a n="sInsert" t="s">InputParameters.FindNuclei.AdditionalParameters</a>
<a n="sItemName" t="s">NucleiDetectionAlgorithm</a>
<a n="sLastInput" t="s">Region</a>
<a n="sTitle" t="s">AdditionalParameters</a>
<a n="yDefaultOpenStatus" t="i">0</a>
<a n="yOpenStatus" t="i">1</a>
<a n="ySkip" t="i">0</a>
</m>
</a>
<a n="F2" t="m"><m n="memblock" c="container"><a n="sFolderName" t="s">AdditionalParameters</a>
<a n="sFolderType" t="s">MethodFolder</a>
<a n="sInsert" t="s">InputParameters.FindNuclei.AdditionalParameters</a>
<a n="sItemName" t="s">NucleiDetectionAlgorithm</a>
<a n="sLastInput" t="s">Region</a>
<a n="sTitle" t="s">AdditionalParameters</a>
<a n="yDefaultOpenStatus" t="i">0</a>
<a n="yOpenStatus" t="i">1</a>
<a n="ySkip" t="i">0</a>
</m>
</a>
</m>
</a>
</m>
</a>
<a n="CalculateIntensityProperties" t="m"><m n="memblock" c="container"><a n="BBHasBeenSaved" t="i">1</a>
<a n="bbType" t="s">builtin</a>
<a n="Comment" t="s"></a>
<a n="DataScope" t="m"><m n="memblock" c="container"><a n="Field" t="m"><m n="memblock" c="container"><a n="Span" t="s">Each</a>
</m>
</a>
</m>
</a>
<a n="IDName" t="s">CalculateIntensityProperties</a>
<a n="ImageView" t="m"><m n="memblock" c="container"><a n="@isordered" t="i">1</a>
<a n="Label" t="s">Replace me</a>
<a n="Tabs" t="m"><m n="memblock" c="container"><a n="@isordered" t="i">1</a>
<a n="PopulationCalculateIntensityProperties" t="m"><m n="memblock" c="container"><a n="@isordered" t="i">1</a>
<a n="TabLabel" t="s">Nuclei</a>
<a n="TabItemName" t="s">PopulationCalculateIntensityProperties</a>
<a n="TabTitle" t="s">Population: Nuclei</a>
<a n="Skip" t="i">0</a>
<a n="UIclass" t="s">sticky</a>
<a n="NewDefaultChannel" t="m"><m n="memblock" c="vector" t="string" k="1"><vdata k="1" t="string" l0="0" Transfer-Encoding="zlib base64">
eAFzCjAxMdU3Mf0PAAtJAsc=
</vdata></m>
</a>
<a n="NewDefaultStencil" t="m"><m n="memblock" c="vector" t="string" k="1"><vdata k="1" t="string" l0="0" Transfer-Encoding="zlib base64">
eAHzK03OSS0t/g8ADvED3w==
</vdata></m>
</a>
<a n="Type" t="s">Standard</a>
<a n="OKButtons" t="i">0</a>
<a n="TableLabel" t="m"><m n="memblock" c="vector" t="string" k="1"><vdata k="1" t="string" l0="0" Transfer-Encoding="zlib base64">
eAELKMovSC0qyUwtVvArTc5JzfwPAESDB60=
</vdata></m>
</a>
<a n="UIinsert" t="s">FeedBack.PopulationCalculateIntensityProperties</a>
<a n="UseCommonTableStencil" t="m"><m n="memblock" c="vector"><vdata k="1" t="byte" rank="1" dimsize0="1" Transfer-Encoding="zlib base64">
eAFjAAAAAQAB
</vdata><a n="factor" t="f">1.0</a>
</m>
</a>
<a n="SummaryTableOn" t="m"><m n="memblock" c="vector"><vdata k="1" t="byte" rank="1" dimsize0="1" Transfer-Encoding="zlib base64">
eAFjBAAAAgAC
</vdata><a n="factor" t="f">1.0</a>
</m>
</a>
<a n="SummaryTableLabel" t="m"><m n="memblock" c="vector" t="string" k="1"><vdata k="1" t="string" l0="0" Transfer-Encoding="zlib base64">
eAELLs3NTSyq/A8AD00D7g==
</vdata></m>
</a>
<a n="AttrTypeTable" t="m"><m n="memblock" c="vector"><vdata k="1" t="byte" rank="1" dimsize0="1" Transfer-Encoding="zlib base64">
eAFjBAAAAgAC
</vdata><a n="factor" t="f">1.0</a>
</m>
</a>
<a n="WizardImageView" t="i">0</a>
<a n="TypeofOverlays" t="s">SingleDefaultOverLay</a>
<a n="coloring_mode" t="s">WeightedAverage</a>
<a n="scopeforimages" t="s">script</a>
<a n="yFrame2Timepoint" t="i">0</a>
<a n="cnt_overlays" t="m"><m n="memblock" c="container"><a n="@isordered" t="i">1</a>
<a n="Nucleus" t="m"><m n="memblock" c="container"></m>
</a>
</m>
</a>
<a n="Controls" t="m"><m n="memblock" c="container"><a n="general" t="m"><m n="memblock" c="container"><a n="@isordered" t="i">1</a>
<a n="Render_Colormode_Standard" t="m"><m n="memblock" c="container"><a n="@isordered" t="i">1</a>
<a n="colormode" t="m"><m n="memblock" c="container"><a n="autosubmit" t="s"></a>
<a n="callback" t="m"><m n="memblock" c="container"><a n="@isordered" t="i">1</a>
<a n="TranslateColormode" t="m"><m n="memblock" c="container"><a n="closure" t="m"><m n="memblock" c="closure"><a n="@context" t="s">&lt;AcapellaUserInterface||UI/imageviewmethods.proc&gt;</a>
<a n="@modulename" t="s">UI::_CIV_Coloring_Setmode</a>
<a n="@bound" t="m"><m n="memblock" c="container"></m>
</a>
<a n="@suppresswarnings" t="i">0</a>
</m>
</a>
<a n="data" t="m"><m n="memblock" c="container"></m>
</a>
</m>
</a>
<a n="@sticky:10003" t="m"><m n="memblock" c="container"><a n="skip" t="i">1</a>
</m>
</a>
</m>
</a>
<a n="CallbackList" t="m"><m n="memblock" c="XmlNode" t="elem"><CallbackList><Callback label="TranslateColormode" title="ColorMode" trigger="onchange" category="" priority="0" disabled="0" /></CallbackList></m>
</a>
<a n="defaultValue" t="s"></a>
<a n="description" t="s"></a>
<a n="disabled" t="i">0</a>
<a n="highlight" t="s"></a>
<a n="inputtype" t="s">s</a>
<a n="label" t="s">Coloring</a>
<a n="label_style" t="m"><m n="memblock" c="vector" t="string" k="3"><vdata k="3" t="string" l0="0" Transfer-Encoding="zlib base64">
eAHLyy/KTcz5/4/hHwMAIKMFhQ==
</vdata></m>
</a>
<a n="labels" t="m"><m n="memblock" c="vector" t="string" k="3"><vdata k="3" t="string" l0="0" l1="1" l2="2" Transfer-Encoding="zlib base64">
eAELLknMS0ksSvnvmpeRmJecmvLfIzM9IweIS/4DALJdDN0=
</vdata></m>
</a>
<a n="private" t="m"><m n="memblock" c="container"><a n="@sticky:10003" t="m"><m n="memblock" c="container"><a n="skip" t="i">1</a>
</m>
</a>
</m>
</a>
<a n="qualifier" t="s"></a>
<a n="size" t="i">0</a>
<a n="SizeOnFocus" t="i">0</a>
<a n="unit" t="s"></a>
<a n="value" t="s">WeightedAverage:Extended</a>
<a n="value_disabled" t="m"><m n="memblock" c="vector"><vdata k="3" t="byte" rank="1" dimsize0="3" Transfer-Encoding="zlib base64">
eAFjYGAAAAADAAE=
</vdata><a n="factor" t="f">1.0</a>
</m>
</a>
<a n="values" t="m"><m n="memblock" c="vector" t="string" k="3"><vdata k="3" t="string" l0="0" l1="1" l2="2" Transfer-Encoding="zlib base64">
eAHzTawIS8wpTbUKyEnMzPsfnpqZnlGSmuJYllqUmI5L1LWiJDUvJTXlPwAb/hnA

</vdata></m>
</a>
<a n="@sticky:10003" t="m"><m n="memblock" c="container"><a n="attr" t="m"><m n="memblock" c="container"><a n="class" t="s">input</a>
</m>
</a>
<a n="docID" t="s"></a>
<a n="insertmode" t="s">replace</a>
<a n="is_root" t="i">0</a>
<a n="skip" t="i">0</a>
<a n="target" t="m"><m n="memblock" c="container"><a n="target" t="s">value</a>
<a n="upCount" t="i">0</a>
</m>
</a>
<a n="ui" t="s">input</a>
<a n="uiclass" t="s">menu</a>
<a n="uirowmode" t="i">0</a>
</m>
</a>
</m>
</a>
<a n="@sticky:10003" t="m"><m n="memblock" c="container"><a n="AllowReorder" t="i">0</a>
<a n="attr" t="m"><m n="memblock" c="container"><a n="class" t="s">container</a>
<a n="style" t="s">width:0</a>
</m>
</a>
<a n="docID" t="s"></a>
<a n="insertmode" t="s">simple</a>
<a n="is_root" t="i">0</a>
<a n="skip" t="i">0</a>
<a n="tabulate" t="i">1</a>
<a n="ui" t="s">container</a>
<a n="uiclass" t="s">container</a>
</m>
</a>
</m>
</a>
<a n="Render_Labels_Labels" t="m"><m n="memblock" c="container"><a n="@sticky:10003" t="m"><m n="memblock" c="container"><a n="skip" t="i">1</a>
</m>
</a>
</m>
</a>
<a n="Render_Images_Images" t="m"><m n="memblock" c="container"><a n="@isordered" t="i">1</a>
<a n="colormode" t="m"><m n="memblock" c="container"><a n="autosubmit" t="s"></a>
<a n="callback" t="m"><m n="memblock" c="container"><a n="@isordered" t="i">1</a>
<a n="ReloadFrames" t="m"><m n="memblock" c="container"><a n="closure" t="m"><m n="memblock" c="closure"><a n="@context" t="s">&lt;AcapellaUserInterface||UI/imageviewmethods.proc&gt;</a>
<a n="@modulename" t="s">UI::_CIV_CB_Render_Images_SwitchMode</a>
<a n="@bound" t="m"><m n="memblock" c="container"></m>
</a>
<a n="@suppresswarnings" t="i">0</a>
</m>
</a>
<a n="data" t="m"><m n="memblock" c="container"></m>
</a>
</m>
</a>
<a n="@sticky:10003" t="m"><m n="memblock" c="container"><a n="skip" t="i">1</a>
</m>
</a>
</m>
</a>
<a n="CallbackList" t="m"><m n="memblock" c="XmlNode" t="elem"><CallbackList><Callback label="ReloadFrames" title="ColoringMode" trigger="onchange" category="" priority="0" disabled="0" /></CallbackList></m>
</a>
<a n="defaultValue" t="s"></a>
<a n="description" t="s"></a>
<a n="disabled" t="i">0</a>
<a n="highlight" t="s"></a>
<a n="inputtype" t="s">s</a>
<a n="label" t="s">Coloring mode</a>
<a n="label_style" t="m"><m n="memblock" c="vector" t="string" k="3"><vdata k="3" t="string" l0="0" Transfer-Encoding="zlib base64">
eAHLyy/KTcz5/4/hHwMAIKMFhQ==
</vdata></m>
</a>
<a n="labels" t="m"><m n="memblock" c="vector" t="string" k="3"><vdata k="3" t="string" l0="0" l1="1" l2="2" Transfer-Encoding="zlib base64">
eAFzTEksKMksS/3vllmRmvI/KDW9NCexSME5Pye/6D8AvyMNDQ==
</vdata></m>
</a>
<a n="private" t="m"><m n="memblock" c="container"><a n="@sticky:10003" t="m"><m n="memblock" c="container"><a n="skip" t="i">1</a>
</m>
</a>
</m>
</a>
<a n="qualifier" t="s"></a>
<a n="size" t="i">0</a>
<a n="SizeOnFocus" t="i">0</a>
<a n="unit" t="s"></a>
<a n="value" t="s">WeightedAverage</a>
<a n="value_disabled" t="m"><m n="memblock" c="vector"><vdata k="3" t="byte" rank="1" dimsize0="3" Transfer-Encoding="zlib base64">
eAFjYGAAAAADAAE=
</vdata><a n="factor" t="f">1.0</a>
</m>
</a>
<a n="values" t="m"><m n="memblock" c="vector" t="string" k="3"><vdata k="3" t="string" l0="0" l1="1" l2="2" Transfer-Encoding="zlib base64">
eAELT81MzyhJTXEsSy1KTE/9H1ya+983sSIsMac09T8AuiwNQg==
</vdata></m>
</a>
<a n="@sticky:10003" t="m"><m n="memblock" c="container"><a n="attr" t="m"><m n="memblock" c="container"><a n="class" t="s">input</a>
</m>
</a>
<a n="docID" t="s"></a>
<a n="insertmode" t="s">replace</a>
<a n="is_root" t="i">0</a>
<a n="skip" t="i">1</a>
<a n="target" t="m"><m n="memblock" c="container"><a n="target" t="s">value</a>
<a n="upCount" t="i">0</a>
</m>
</a>
<a n="ui" t="s">input</a>
<a n="uiclass" t="s">menu</a>
<a n="uirowmode" t="i">0</a>
</m>
</a>
</m>
</a>
<a n="palette" t="m"><m n="memblock" c="container"><a n="autosubmit" t="s"></a>
<a n="callback" t="m"><m n="memblock" c="container"><a n="@isordered" t="i">1</a>
<a n="ReloadFrames" t="m"><m n="memblock" c="container"><a n="closure" t="m"><m n="memblock" c="closure"><a n="@context" t="s">&lt;AcapellaUserInterface||UI/imageviewmethods.proc&gt;</a>
<a n="@modulename" t="s">UI::_CIV_CB_Render_Images_SwitchMode</a>
<a n="@bound" t="m"><m n="memblock" c="container"></m>
</a>
<a n="@suppresswarnings" t="i">0</a>
</m>
</a>
<a n="data" t="m"><m n="memblock" c="container"></m>
</a>
</m>
</a>
<a n="@sticky:10003" t="m"><m n="memblock" c="container"><a n="skip" t="i">1</a>
</m>
</a>
</m>
</a>
<a n="CallbackList" t="m"><m n="memblock" c="XmlNode" t="elem"><CallbackList><Callback label="ReloadFrames" title="Palette" trigger="onchange" category="" priority="0" disabled="0" /></CallbackList></m>
</a>
<a n="defaultValue" t="s"></a>
<a n="description" t="s"></a>
<a n="disabled" t="i">0</a>
<a n="highlight" t="s"></a>
<a n="inputtype" t="s">s</a>
<a n="label" t="s">Color palette</a>
<a n="label_style" t="m"><m n="memblock" c="vector" t="string" k="2"><vdata k="2" t="string" l0="0" Transfer-Encoding="zlib base64">
eAHLyy/KTcz5/48BABWZBIc=
</vdata></m>
</a>
<a n="labels" t="m"><m n="memblock" c="vector" t="string" k="2"><vdata k="2" t="string" l0="0" l1="1" Transfer-Encoding="zlib base64">
eAFzrShJzUtJTfkfnJlbkJP6HwA7bAea
</vdata></m>
</a>
<a n="private" t="m"><m n="memblock" c="container"><a n="@sticky:10003" t="m"><m n="memblock" c="container"><a n="skip" t="i">1</a>
</m>
</a>
</m>
</a>
<a n="qualifier" t="s"></a>
<a n="size" t="i">0</a>
<a n="SizeOnFocus" t="i">0</a>
<a n="unit" t="s"></a>
<a n="value" t="s">Extended</a>
<a n="value_disabled" t="m"><m n="memblock" c="vector"><vdata k="2" t="byte" rank="1" dimsize0="2" Transfer-Encoding="zlib base64">
eAFjYAAAAAIAAQ==
</vdata><a n="factor" t="f">1.0</a>
</m>
</a>
<a n="values" t="m"><m n="memblock" c="vector" t="string" k="2"><vdata k="2" t="string" l0="0" l1="1" Transfer-Encoding="zlib base64">
eAFzrShJzUtJTfkfkJOYmfcfADQoByQ=
</vdata></m>
</a>
<a n="@sticky:10003" t="m"><m n="memblock" c="container"><a n="attr" t="m"><m n="memblock" c="container"><a n="class" t="s">input</a>
</m>
</a>
<a n="docID" t="s"></a>
<a n="insertmode" t="s">replace</a>
<a n="is_root" t="i">0</a>
<a n="skip" t="i">1</a>
<a n="target" t="m"><m n="memblock" c="container"><a n="target" t="s">value</a>
<a n="upCount" t="i">0</a>
</m>
</a>
<a n="ui" t="s">input</a>
<a n="uiclass" t="s">menu</a>
<a n="uirowmode" t="i">0</a>
</m>
</a>
</m>
</a>
<a n="@sticky:10003" t="m"><m n="memblock" c="container"><a n="AllowReorder" t="i">0</a>
<a n="attr" t="m"><m n="memblock" c="container"><a n="class" t="s">container</a>
<a n="style" t="s">width:0</a>
</m>
</a>
<a n="docID" t="s"></a>
<a n="insertmode" t="s">simple</a>
<a n="is_root" t="i">0</a>
<a n="skip" t="i">0</a>
<a n="tabulate" t="i">1</a>
<a n="ui" t="s">container</a>
<a n="uiclass" t="s">container</a>
</m>
</a>
</m>
</a>
<a n="Render_OverlapControl_Stencils" t="m"><m n="memblock" c="container"><a n="@isordered" t="i">1</a>
<a n="overlapmode" t="m"><m n="memblock" c="container"><a n="autosubmit" t="s"></a>
<a n="callback" t="m"><m n="memblock" c="container"><a n="@isordered" t="i">1</a>
<a n="ChangeOverlapmode" t="m"><m n="memblock" c="container"><a n="closure" t="m"><m n="memblock" c="closure"><a n="@context" t="s">&lt;AcapellaUserInterface||UI/imageviewmethods.proc&gt;</a>
<a n="@modulename" t="s">UI::_CIV_CB__ReloadFrames</a>
<a n="@bound" t="m"><m n="memblock" c="container"><a n="SplitPoint" t="i">-4</a>
</m>
</a>
<a n="@suppresswarnings" t="i">0</a>
</m>
</a>
<a n="data" t="m"><m n="memblock" c="container"></m>
</a>
</m>
</a>
<a n="@sticky:10003" t="m"><m n="memblock" c="container"><a n="skip" t="i">1</a>
</m>
</a>
</m>
</a>
<a n="CallbackList" t="m"><m n="memblock" c="XmlNode" t="elem"><CallbackList><Callback label="ChangeOverlapmode" title="OverlapMode" trigger="onchange" category="" priority="0" disabled="0" /></CallbackList></m>
</a>
<a n="defaultValue" t="s">none</a>
<a n="description" t="s"></a>
<a n="disabled" t="i">0</a>
<a n="highlight" t="s"></a>
<a n="inputtype" t="s">s</a>
<a n="label" t="s">Overlap style</a>
<a n="label_style" t="m"><m n="memblock" c="vector" t="string" k="4"><vdata k="4" t="string" l0="0" Transfer-Encoding="zlib base64">
eAHLyy/KTcz5/48BBAEtqQaD
</vdata></m>
</a>
<a n="labels" t="m"><m n="memblock" c="vector" t="string" k="4"><vdata k="4" t="string" l0="0" l1="1" l2="2" l3="3" Transfer-Encoding="zlib base64">
eAHzy89L/e+ckZqcnVqUlJ9YlPI/uKQosyC1+H9wfk5myn8A7wUPLw==
</vdata></m>
</a>
<a n="private" t="m"><m n="memblock" c="container"><a n="@sticky:10003" t="m"><m n="memblock" c="container"><a n="skip" t="i">1</a>
</m>
</a>
</m>
</a>
<a n="qualifier" t="s"></a>
<a n="size" t="i">0</a>
<a n="SizeOnFocus" t="i">0</a>
<a n="unit" t="s"></a>
<a n="value" t="s">none</a>
<a n="value_disabled" t="m"><m n="memblock" c="vector"><vdata k="4" t="byte" rank="1" dimsize0="4" Transfer-Encoding="zlib base64">
eAFjYGBgAAAABAAB
</vdata><a n="factor" t="f">1.0</a>
</m>
</a>
<a n="values" t="m"><m n="memblock" c="vector" t="string" k="4"><vdata k="4" t="string" l0="0" l1="1" l2="2" l3="3" Transfer-Encoding="zlib base64">
eAHLy89L/Z9elJnyv7ikKLMgtfh/cX4OkAcAl/MMeA==
</vdata></m>
</a>
<a n="@sticky:10003" t="m"><m n="memblock" c="container"><a n="attr" t="m"><m n="memblock" c="container"><a n="class" t="s">input</a>
</m>
</a>
<a n="docID" t="s"></a>
<a n="insertmode" t="s">replace</a>
<a n="is_root" t="i">0</a>
<a n="skip" t="i">1</a>
<a n="target" t="m"><m n="memblock" c="container"><a n="target" t="s">value</a>
<a n="upCount" t="i">0</a>
</m>
</a>
<a n="ui" t="s">input</a>
<a n="uiclass" t="s">menu</a>
<a n="uirowmode" t="i">0</a>
</m>
</a>
</m>
</a>
<a n="@sticky:10003" t="m"><m n="memblock" c="container"><a n="AllowReorder" t="i">0</a>
<a n="attr" t="m"><m n="memblock" c="container"><a n="class" t="s">container</a>
<a n="style" t="s">width:0</a>
</m>
</a>
<a n="docID" t="s"></a>
<a n="insertmode" t="s">simple</a>
<a n="is_root" t="i">0</a>
<a n="skip" t="i">0</a>
<a n="tabulate" t="i">1</a>
<a n="ui" t="s">container</a>
<a n="uiclass" t="s">container</a>
</m>
</a>
</m>
</a>
<a n="Render_ScaleBar_ScaleBar" t="m"><m n="memblock" c="container"><a n="@isordered" t="i">1</a>
<a n="ScaleBar" t="m"><m n="memblock" c="container"><a n="autosubmit" t="s"></a>
<a n="callback" t="m"><m n="memblock" c="container"><a n="@isordered" t="i">1</a>
<a n="ReloadFrames" t="m"><m n="memblock" c="container"><a n="closure" t="m"><m n="memblock" c="closure"><a n="@context" t="s">&lt;AcapellaUserInterface||UI/imageviewmethods.proc&gt;</a>
<a n="@modulename" t="s">UI::_CIV_CB__SetScaleBar</a>
<a n="@bound" t="m"><m n="memblock" c="container"></m>
</a>
<a n="@suppresswarnings" t="i">0</a>
</m>
</a>
<a n="data" t="m"><m n="memblock" c="container"></m>
</a>
</m>
</a>
<a n="@sticky:10003" t="m"><m n="memblock" c="container"><a n="skip" t="i">1</a>
</m>
</a>
</m>
</a>
<a n="CallbackList" t="m"><m n="memblock" c="XmlNode" t="elem"><CallbackList><Callback label="ReloadFrames" title="ReloadFrames" trigger="onchange" category="" priority="0" disabled="0" /></CallbackList></m>
</a>
<a n="defaultValue" t="s"></a>
<a n="description" t="s"></a>
<a n="disabled" t="i">0</a>
<a n="highlight" t="s"></a>
<a n="inputtype" t="s">s</a>
<a n="label" t="s">Show Scale</a>
<a n="label_style" t="m"><m n="memblock" c="vector" t="string" k="5"><vdata k="5" t="string" l0="0" Transfer-Encoding="zlib base64">
eAHLyy/KTcz5/48BAgE8qweB
</vdata></m>
</a>
<a n="labels" t="m"><m n="memblock" c="vector" t="string" k="5"><vdata k="5" t="string" l0="0" l1="1" l2="2" l3="3" l4="4" Transfer-Encoding="zlib base64">
eAHzy89L/e+UX1KSn6vgk5pW8j8kvwDBCMpMzyiBSUM4ABF1FW4=
</vdata></m>
</a>
<a n="private" t="m"><m n="memblock" c="container"><a n="@sticky:10003" t="m"><m n="memblock" c="container"><a n="skip" t="i">1</a>
</m>
</a>
</m>
</a>
<a n="qualifier" t="s"></a>
<a n="size" t="i">0</a>
<a n="SizeOnFocus" t="i">0</a>
<a n="unit" t="s"></a>
<a n="value" t="f">NaN</a>
<a n="value_disabled" t="m"><m n="memblock" c="vector"><vdata k="5" t="byte" rank="1" dimsize0="5" Transfer-Encoding="zlib base64">
eAFjYAACAAAFAAE=
</vdata><a n="factor" t="f">1.0</a>
</m>
</a>
<a n="values" t="m"><m n="memblock" c="vector"><vdata k="5" t="double" rank="1" dimsize0="5" Transfer-Encoding="zlib base64">
eAFjYACBH/VgCk58sIcyHSA0hwMASRYDLw==
</vdata><a n="factor" t="f">1.0</a>
</m>
</a>
<a n="@sticky:10003" t="m"><m n="memblock" c="container"><a n="attr" t="m"><m n="memblock" c="container"><a n="class" t="s">input</a>
</m>
</a>
<a n="docID" t="s"></a>
<a n="insertmode" t="s">replace</a>
<a n="is_root" t="i">0</a>
<a n="skip" t="i">0</a>
<a n="target" t="m"><m n="memblock" c="container"><a n="target" t="s">value</a>
<a n="upCount" t="i">0</a>
</m>
</a>
<a n="ui" t="s">input</a>
<a n="uiclass" t="s">menu</a>
<a n="uirowmode" t="i">0</a>
</m>
</a>
</m>
</a>
<a n="@sticky:10003" t="m"><m n="memblock" c="container"><a n="AllowReorder" t="i">0</a>
<a n="attr" t="m"><m n="memblock" c="container"><a n="class" t="s">container</a>
<a n="style" t="s">width:0</a>
</m>
</a>
<a n="docID" t="s"></a>
<a n="insertmode" t="s">simple</a>
<a n="is_root" t="i">0</a>
<a n="skip" t="i">0</a>
<a n="tabulate" t="i">1</a>
<a n="ui" t="s">container</a>
<a n="uiclass" t="s">container</a>
</m>
</a>
</m>
</a>
<a n="Frames_Images_Images" t="m"><m n="memblock" c="container"><a n="@isordered" t="i">1</a>
<a n="Sharpness" t="m"><m n="memblock" c="container"><a n="autosubmit" t="s"></a>
<a n="callback" t="m"><m n="memblock" c="container"><a n="@isordered" t="i">1</a>
<a n="ConditionalReloadFrames" t="m"><m n="memblock" c="container"><a n="closure" t="m"><m n="memblock" c="closure"><a n="@context" t="s">&lt;AcapellaUserInterface||UI/imageviewmethods.proc&gt;</a>
<a n="@modulename" t="s">UI::_CIV_CB__ReloadSharpnessFrames</a>
<a n="@bound" t="m"><m n="memblock" c="container"><a n="SplitPoint" t="i">-4</a>
</m>
</a>
<a n="@suppresswarnings" t="i">0</a>
</m>
</a>
<a n="data" t="m"><m n="memblock" c="container"></m>
</a>
</m>
</a>
<a n="@sticky:10003" t="m"><m n="memblock" c="container"><a n="skip" t="i">1</a>
</m>
</a>
</m>
</a>
<a n="CallbackList" t="m"><m n="memblock" c="XmlNode" t="elem"><CallbackList><Callback label="ConditionalReloadFrames" title="ConditionalReloadFrames" trigger="onchange" category="" priority="0" disabled="0" /></CallbackList></m>
</a>
<a n="defaultValue" t="s">1</a>
<a n="description" t="s"></a>
<a n="disabled" t="i">0</a>
<a n="highlight" t="s"></a>
<a n="inputtype" t="s">d</a>
<a n="label" t="s">Sharpness</a>
<a n="max" t="s"></a>
<a n="min" t="s"></a>
<a n="precision" t="i">3</a>
<a n="private" t="m"><m n="memblock" c="container"><a n="@sticky:10003" t="m"><m n="memblock" c="container"><a n="skip" t="i">1</a>
</m>
</a>
</m>
</a>
<a n="qualifier" t="m"><m n="memblock" c="container"><a n="autosubmit" t="s"></a>
<a n="callback" t="m"><m n="memblock" c="container"><a n="@isordered" t="i">1</a>
<a n="ReloadFrames" t="m"><m n="memblock" c="container"><a n="closure" t="m"><m n="memblock" c="closure"><a n="@context" t="s">&lt;AcapellaUserInterface||UI/imageviewmethods.proc&gt;</a>
<a n="@modulename" t="s">UI::_CIV_CB__ReloadFrames</a>
<a n="@bound" t="m"><m n="memblock" c="container"><a n="SplitPoint" t="i">-5</a>
</m>
</a>
<a n="@suppresswarnings" t="i">0</a>
</m>
</a>
<a n="data" t="m"><m n="memblock" c="container"></m>
</a>
</m>
</a>
<a n="@sticky:10003" t="m"><m n="memblock" c="container"><a n="skip" t="i">1</a>
</m>
</a>
</m>
</a>
<a n="CallbackList" t="m"><m n="memblock" c="XmlNode" t="elem"><CallbackList><Callback label="ReloadFrames" title="ReloadFrames" trigger="onchange" category="" priority="0" disabled="0" /></CallbackList></m>
</a>
<a n="defaultValue" t="s">true</a>
<a n="description" t="s"></a>
<a n="disabled" t="i">0</a>
<a n="highlight" t="s"></a>
<a n="inputtype" t="s">b</a>
<a n="label" t="s">Apply Sharpness</a>
<a n="max" t="s"></a>
<a n="min" t="s"></a>
<a n="precision" t="i">3</a>
<a n="private" t="m"><m n="memblock" c="container"><a n="@sticky:10003" t="m"><m n="memblock" c="container"><a n="skip" t="i">1</a>
</m>
</a>
</m>
</a>
<a n="qualifier" t="s"></a>
<a n="step" t="s"></a>
<a n="unit" t="s"></a>
<a n="value" t="s">true</a>
<a n="@sticky:10003" t="m"><m n="memblock" c="container"><a n="attr" t="m"><m n="memblock" c="container"><a n="class" t="s">input</a>
</m>
</a>
<a n="docID" t="s"></a>
<a n="insertmode" t="s">replace</a>
<a n="is_root" t="i">0</a>
<a n="showMinMax" t="i">0</a>
<a n="showValue" t="i">0</a>
<a n="skip" t="i">0</a>
<a n="target" t="m"><m n="memblock" c="container"><a n="target" t="s">value</a>
<a n="upCount" t="i">0</a>
</m>
</a>
<a n="ui" t="s">input</a>
<a n="uiclass" t="s">text</a>
<a n="uirowmode" t="i">0</a>
</m>
</a>
</m>
</a>
<a n="step" t="s"></a>
<a n="unit" t="s"></a>
<a n="value" t="s">1</a>
<a n="@sticky:10003" t="m"><m n="memblock" c="container"><a n="attr" t="m"><m n="memblock" c="container"><a n="class" t="s">input</a>
</m>
</a>
<a n="docID" t="s"></a>
<a n="insertmode" t="s">replace</a>
<a n="is_root" t="i">0</a>
<a n="showMinMax" t="i">0</a>
<a n="showValue" t="i">0</a>
<a n="skip" t="i">0</a>
<a n="target" t="m"><m n="memblock" c="container"><a n="target" t="s">value</a>
<a n="upCount" t="i">0</a>
</m>
</a>
<a n="ui" t="s">input</a>
<a n="uiclass" t="s">text</a>
<a n="uirowmode" t="i">0</a>
</m>
</a>
</m>
</a>
<a n="@sticky:10003" t="m"><m n="memblock" c="container"><a n="AllowReorder" t="i">0</a>
<a n="attr" t="m"><m n="memblock" c="container"><a n="class" t="s">container</a>
<a n="style" t="s">width:0</a>
</m>
</a>
<a n="docID" t="s"></a>
<a n="insertmode" t="s">simple</a>
<a n="is_root" t="i">0</a>
<a n="skip" t="i">0</a>
<a n="tabulate" t="i">1</a>
<a n="ui" t="s">container</a>
<a n="uiclass" t="s">container</a>
</m>
</a>
</m>
</a>
<a n="Render_Stencils_Stencils" t="m"><m n="memblock" c="container"><a n="rainbowsize" t="m"><m n="memblock" c="container"><a n="value" t="f">10.0</a>
<a n="@sticky:10003" t="m"><m n="memblock" c="container"><a n="skip" t="i">1</a>
</m>
</a>
</m>
</a>
</m>
</a>
<a n="@sticky:10003" t="m"><m n="memblock" c="container"><a n="AllowReorder" t="i">0</a>
<a n="attr" t="m"><m n="memblock" c="container"><a n="class" t="s">container</a>
<a n="style" t="s"></a>
</m>
</a>
<a n="docID" t="s"></a>
<a n="insertmode" t="s">simple</a>
<a n="is_root" t="i">0</a>
<a n="skip" t="i">0</a>
<a n="tabulate" t="i">1</a>
<a n="ui" t="s">container</a>
<a n="uiclass" t="s">container</a>
</m>
</a>
</m>
</a>
<a n="general_title" t="s">General controls</a>
<a n="image_groups" t="m"><m n="memblock" c="XmlNode" t="elem"><Groups><Group no="0" title="Channels"><open>1</open><Members><Member no="0" /><Member no="1" /><Member no="2" /><Member no="3" /></Members></Group></Groups></m>
</a>
<a n="image_title" t="s">Channels</a>
<a n="images" t="m"><m n="memblock" c="container"><a n="autocontrast" t="m"><m n="memblock" c="vector"><vdata k="7" t="signed char" rank="1" dimsize0="7" Transfer-Encoding="zlib base64">
eAFjZAQDAAAjAAg=
</vdata><a n="factor" t="f">1.0</a>
</m>
</a>
<a n="color" t="m"><m n="memblock" c="vector" t="string" k="7"><vdata k="7" t="string" l0="0" Transfer-Encoding="zlib base64">
eAFzL0qs/P+PAQEBTtQIhw==
</vdata></m>
</a>
<a n="default_color" t="m"><m n="memblock" c="vector" t="string" k="7"><vdata k="7" t="string" l0="0" Transfer-Encoding="zlib base64">
eAFzL0qs/P+PAQEBTtQIhw==
</vdata></m>
</a>
<a n="flag" t="m"><m n="memblock" c="vector"><vdata k="7" t="signed char" rank="1" dimsize0="7" Transfer-Encoding="zlib base64">
eAFjZAADAAAOAAI=
</vdata><a n="factor" t="f">1.0</a>
</m>
</a>
<a n="label" t="m"><m n="memblock" c="vector" t="string" k="7"><vdata k="7" t="string" l0="0" l1="1" l2="2" l3="3" l4="4" l5="5" Transfer-Encoding="zlib base64">
eAFzCjAxMdU3Mf3vFGBqZKpvagBkmJmb6RtZ/g/IScxLVfBNLFBwgilCFoIqRxaC
avRNTcxTCM7Nzy/JSE35DwDx+iB4
</vdata></m>
</a>
<a n="open" t="m"><m n="memblock" c="vector"><vdata k="7" t="byte" rank="1" dimsize0="7" Transfer-Encoding="zlib base64">
eAFjYAADAAAHAAE=
</vdata><a n="factor" t="f">1.0</a>
</m>
</a>
<a n="xfmid" t="m"><m n="memblock" c="vector"><vdata k="7" t="double" rank="1" dimsize0="7" Transfer-Encoding="zlib base64">
eAHT/9XBbJV1zr5v84cLTxpv2+9RZAtXOn3JngEMHmDQr2r7e/z+nLcHAG/yFFU=

</vdata><a n="factor" t="f">1.0</a>
</m>
</a>
<a n="xmax" t="m"><m n="memblock" c="vector"><vdata k="7" t="double" rank="1" dimsize0="7" Transfer-Encoding="zlib base64">
eAG7ukhTvbXntIP/myN+H5ouODxLuH5/d8k8BwYwUDmATndu/iR8ifWEAwCgGxSI

</vdata><a n="factor" t="f">1.0</a>
</m>
</a>
<a n="xmin" t="m"><m n="memblock" c="vector"><vdata k="7" t="double" rank="1" dimsize0="7" Transfer-Encoding="zlib base64">
eAHzX3paKpq/2sH/zRG/N8zVDuk1ixoE3lY6MICBxgF0+lvfysa9qtUOAB9sEbQ=

</vdata><a n="factor" t="f">1.0</a>
</m>
</a>
<a n="ymax" t="m"><m n="memblock" c="vector"><vdata k="7" t="double" rank="1" dimsize0="7" Transfer-Encoding="zlib base64">
eAFjYACBD/ZgigQaANXpCEo=
</vdata><a n="factor" t="f">1.0</a>
</m>
</a>
<a n="ymid" t="m"><m n="memblock" c="vector"><vdata k="7" t="double" rank="1" dimsize0="7" Transfer-Encoding="zlib base64">
eAFjYACBB/ZgigQaAMqJB9o=
</vdata><a n="factor" t="f">1.0</a>
</m>
</a>
<a n="ymin" t="m"><m n="memblock" c="vector"><vdata k="7" t="double" rank="1" dimsize0="7" Transfer-Encoding="zlib base64">
eAFjYCAPAAAAOAAB
</vdata><a n="factor" t="f">1.0</a>
</m>
</a>
</m>
</a>
<a n="stencil_groups" t="m"><m n="memblock" c="XmlNode" t="elem"><Groups><Group no="0" title="Regions"><open>1</open><Members><Member no="0" /><Member no="1" /><Member no="2" /><Member no="3" /></Members></Group><Group no="1" title="Overlays"><open>1</open><Members><Member no="4" /></Members></Group></Groups></m>
</a>
<a n="stencil_title" t="s">Regions</a>
<a n="stencils" t="m"><m n="memblock" c="container"><a n="class" t="m"><m n="memblock" c="vector" t="string" k="2"><vdata k="2" t="string" Transfer-Encoding="zlib base64">
eAH7/x8AAv8B/w==
</vdata></m>
</a>
<a n="color" t="m"><m n="memblock" c="vector" t="string" k="2"><vdata k="2" t="string" l0="0" l1="1" Transfer-Encoding="zlib base64">
eAFLzs/JLypOLXEoSszMS8ov/6/s5mZpbOD4HwCFZAoo
</vdata></m>
</a>
<a n="default_color" t="m"><m n="memblock" c="vector" t="string" k="2"><vdata k="2" t="string" l0="0" l1="1" Transfer-Encoding="zlib base64">
eAFLzs/JLypOLXEoSszMS8ov/6/s5mZpbOD4HwCFZAoo
</vdata></m>
</a>
<a n="flag" t="m"><m n="memblock" c="vector"><vdata k="2" t="byte" rank="1" dimsize0="2" Transfer-Encoding="zlib base64">
eAFjZAQAAAUAAw==
</vdata><a n="factor" t="f">1.0</a>
</m>
</a>
<a n="label" t="m"><m n="memblock" c="vector" t="string" k="2"><vdata k="2" t="string" l0="0" l1="1" Transfer-Encoding="zlib base64">
eAHzK03OSS0t/u+RmZ6RA8QlqSkK/klZqcklxf8BrPYMKQ==
</vdata></m>
</a>
<a n="open" t="m"><m n="memblock" c="vector"><vdata k="2" t="byte" rank="1" dimsize0="2" Transfer-Encoding="zlib base64">
eAFjYAAAAAIAAQ==
</vdata><a n="factor" t="f">1.0</a>
</m>
</a>
<a n="priority" t="m"><m n="memblock" c="vector"><vdata k="2" t="byte" rank="1" dimsize0="2" Transfer-Encoding="zlib base64">
eAFjYAQAAAMAAg==
</vdata><a n="factor" t="f">1.0</a>
</m>
</a>
<a n="style" t="m"><m n="memblock" c="vector" t="string" k="2"><vdata k="2" t="string" l0="0" l1="1" Transfer-Encoding="zlib base64">
eAFzyi9KSS36X5yfk5nyHwApDgZ4
</vdata></m>
</a>
</m>
</a>
<a n="tracker" t="m"><m n="memblock" c="container"><a n="color" t="m"><m n="memblock" c="vector" t="string" k="4"><vdata k="4" t="string" l0="0" Transfer-Encoding="zlib base64">
eAFzL0qs/P+PAQQBIZ4FjQ==
</vdata></m>
</a>
<a n="@sticky:10003" t="m"><m n="memblock" c="container"><a n="skip" t="i">1</a>
</m>
</a>
</m>
</a>
</m>
</a>
<a n="TableRefString" t="m"><m n="memblock" c="vector" t="string" k="1"><vdata k="1" t="string" l0="0" Transfer-Encoding="zlib base64">
eAENyzEKgDAMBdAb5RLVwUk359AGDMS2ND+Cp9fOj7c+bMHQVhcG0zFalhJDnBJb
DmPIViHVFe/ELgM6cQ/0gNN5NZMkZk5lfoXc3w9b9SFV
</vdata></m>
</a>
<a n="DefaultStencilControls" t="m"><m n="memblock" c="container"><a n="color" t="m"><m n="memblock" c="vector" t="string" k="4"><vdata k="4" t="string" l0="0" Transfer-Encoding="zlib base64">
eAFLzs/JLypOLXEoSszMS8ov//+PAQQBeXIKlw==
</vdata></m>
</a>
<a n="flag" t="m"><m n="memblock" c="vector"><vdata k="4" t="byte" rank="1" dimsize0="4" Transfer-Encoding="zlib base64">
eAFjYGRgAAAABwAC
</vdata><a n="factor" t="f">1.0</a>
</m>
</a>
<a n="style" t="m"><m n="memblock" c="vector" t="string" k="4"><vdata k="4" t="string" l0="0" Transfer-Encoding="zlib base64">
eAFzyi9KSS36/48BBAErZwZY
</vdata></m>
</a>
<a n="@sticky:10003" t="m"><m n="memblock" c="container"><a n="DefaultColor" t="s">colorset@rainbow</a>
<a n="DefaultStyle" t="s">Border</a>
<a n="last_standardvalues" t="m"><m n="memblock" c="container"><a n="@isordered" t="i">1</a>
<a n="Cell" t="m"><m n="memblock" c="container"><a n="color" t="s">colorset@rainbow</a>
<a n="style" t="s">Border</a>
</m>
</a>
</m>
</a>
<a n="NonDefaultStyle" t="s">Border</a>
</m>
</a>
</m>
</a>
<a n="current_frame" t="s">0</a>
<a n="cRenderSettings" t="m"><m n="memblock" c="container"><a n="Render" t="m"><m n="memblock" c="container"><a n="Colormode_ColorTranslator" t="m"><m n="memblock" c="container"><a n="Colormode" t="s">WeightedAverage:Extended</a>
<a n="methodclass" t="s">Colormode</a>
<a n="pluginclass" t="s">Render</a>
</m>
</a>
<a n="Images_Images" t="m"><m n="memblock" c="container"><a n="colormode" t="s">WeightedAverage</a>
<a n="methodclass" t="s">Images</a>
<a n="palette" t="s">Extended</a>
<a n="pluginclass" t="s">Render</a>
</m>
</a>
<a n="OverlapControl_OverlapControl" t="m"><m n="memblock" c="container"><a n="methodclass" t="s">OverlapControl</a>
<a n="Overlapmode" t="s">none</a>
<a n="pluginclass" t="s">Render</a>
</m>
</a>
<a n="ScaleBar_ScaleBar" t="m"><m n="memblock" c="container"><a n="methodclass" t="s">ScaleBar</a>
<a n="pluginclass" t="s">Render</a>
<a n="ScaleBar" t="f">NaN</a>
</m>
</a>
<a n="Stencils_Stencils" t="m"><m n="memblock" c="container"><a n="color" t="m"><m n="memblock" c="vector" t="string" k="2"><vdata k="2" t="string" l0="0" l1="1" Transfer-Encoding="zlib base64">
eAFLzs/JLypOLXEoSszMS8ov/6/s5mZpbOD4HwCFZAoo
</vdata></m>
</a>
<a n="flag" t="m"><m n="memblock" c="vector"><vdata k="2" t="byte" rank="1" dimsize0="2" Transfer-Encoding="zlib base64">
eAFjZAQAAAUAAw==
</vdata><a n="factor" t="f">1.0</a>
</m>
</a>
<a n="methodclass" t="s">Stencils</a>
<a n="pluginclass" t="s">Render</a>
<a n="rainbowsize" t="f">10.0</a>
<a n="style" t="m"><m n="memblock" c="vector" t="string" k="2"><vdata k="2" t="string" l0="0" l1="1" Transfer-Encoding="zlib base64">
eAFzyi9KSS36X5yfk5nyHwApDgZ4
</vdata></m>
</a>
</m>
</a>
</m>
</a>
</m>
</a>
<a n="Frames" t="m"><m n="memblock" c="container"><a n="@isordered" t="i">1</a>
<a n="Population" t="m"><m n="memblock" c="container"><a n="@isordered" t="i">1</a>
<a n="FrameLabel" t="s">Population</a>
<a n="FrameItemName" t="s">Population</a>
<a n="Images_RefString" t="s">Images=AAL::GetValidImages().v_images;</a>
<a n="Stencils_RefString" t="s">Stencils=AAL::GetImageViewStencils(ListRefString).v_stencils;</a>
<a n="Type" t="s">Standard</a>
<a n="ListRefString" t="s">EvaluationData.Procedures.CalculateIntensityProperties.Outputs.WholeCells.dataitem</a>
</m>
</a>
</m>
</a>
<a n="SkipTab" t="i">0</a>
<a n="ButtonDef" t="s">&#x0A;&#x09;&#x09;UI_in=UI;&#x0A;&#x09;&#x09;UI=ocnt();&#x0A;&#x09;&#x09;UI::C_Layout(&quot;(1)&quot;, vec(&quot;Controls&quot;), cellalign=&quot;center&quot;, class=&quot;packer&quot;)&#x0A;&#x09;&#x09;Buttons=UI;&#x0A;&#x09;&#x09;UI=UI_in;&#x0A;&#x09;</a>
<a n="@sticky:10003" t="m"><m n="memblock" c="container"><a n="__version" t="f">3.0</a>
</m>
</a>
</m>
</a>
<a n="@sticky:10003" t="m"><m n="memblock" c="container"><a n="CallBacks" t="i">0</a>
<a n="current_tab" t="s">PopulationCalculateIntensityProperties</a>
</m>
</a>
</m>
</a>
</m>
</a>
<a n="Inputs" t="m"><m n="memblock" c="container"><a n="@isordered" t="i">1</a>
<a n="channel_string" t="m"><m n="memblock" c="container"><a n="DefaultValue" t="s">BP445/45</a>
<a n="Description" t="s">Signal channel</a>
<a n="disabled" t="i">0</a>
<a n="InputComplexity" t="s">Complex</a>
<a n="InputType" t="s">s</a>
<a n="IsChannelInput" t="i">1</a>
<a n="IsOriginalChannel" t="i">1</a>
<a n="Item" t="s">channel_string</a>
<a n="Label" t="s">Channel</a>
<a n="ParameterType" t="s">Discrete</a>
<a n="private" t="m"><m n="memblock" c="container"><a n="PreviousValues" t="m"><m n="memblock" c="container"></m>
</a>
<a n="SimpleLastValue" t="m"><m n="memblock" c="container"></m>
</a>
<a n="WizardRulerOff" t="i">1</a>
</m>
</a>
<a n="ProcedureIDName" t="s">CalculateIntensityProperties</a>
<a n="sChannelCreatedAt" t="s"></a>
<a n="skip" t="i">0</a>
<a n="SkipWizard" t="i">1</a>
<a n="UIInsert" t="s">UI.InputParameters.CalculateIntensityProperties.channel_string</a>
<a n="UIPresent" t="i">1</a>
<a n="unit" t="s"></a>
<a n="v_values" t="m"><m n="memblock" c="vector" t="string" k="1"><vdata k="1" t="string" l0="0" Transfer-Encoding="zlib base64">
eAFzCjAxMdU3Mf0PAAtJAsc=
</vdata></m>
</a>
<a n="value" t="s">BP445/45</a>
<a n="values" t="m"><m n="memblock" c="vector" t="string" k="7"><vdata k="7" t="string" l0="0" l1="1" l2="2" l3="3" l4="4" l5="5" Transfer-Encoding="zlib base64">
eAFzCjAxMdU3Mf3vFGBqZKpvagBkmJmb6RtZ/g/IScxLVfBNLFBwgilCFoIqRxaC
avRNTcxTCM7Nzy/JSE35DwDx+iB4
</vdata></m>
</a>
</m>
</a>
<a n="WholeCells_string" t="m"><m n="memblock" c="container"><a n="DefaultValue" t="s">Nuclei</a>
<a n="Description" t="s">Select population</a>
<a n="disabled" t="i">0</a>
<a n="InputComplexity" t="s">Complex</a>
<a n="InputType" t="s">s</a>
<a n="Item" t="s">WholeCells_string</a>
<a n="Label" t="s">Population</a>
<a n="ParameterType" t="s">Discrete</a>
<a n="private" t="m"><m n="memblock" c="container"><a n="PreviousValues" t="m"><m n="memblock" c="container"></m>
</a>
<a n="SelectedPopulation" t="m"><m n="memblock" c="Table"><m n="Label" c="vector" t="string" k="1"><vdata k="1" t="string" l0="0" Transfer-Encoding="zlib base64">
eAHzK03OSc38DwALhgNg
</vdata></m>
<m n="ItemName" c="vector" t="string" k="1"><vdata k="1" t="string" l0="0" Transfer-Encoding="zlib base64">
eAHzK03OSc38DwALhgNg
</vdata></m>
<m n="ItemType" c="vector" t="string" k="1"><vdata k="1" t="string" l0="0" Transfer-Encoding="zlib base64">
eAHzK03OSc38DwALhgNg
</vdata></m>
<m n="RefString" c="vector" t="string" k="1"><vdata k="1" t="string" l0="0" Transfer-Encoding="zlib base64">
eAFzLUvMKU0syczPc0ksSdQLKMpPTk0pLUot1nPLzEvxK03OSc3U8y8tKSgtKdaD
clOAKjNLUnP/AwDZaxgi
</vdata></m>
<m n="ValidFlag" c="vector"><vdata k="1" t="byte" rank="1" dimsize0="1" Transfer-Encoding="zlib base64">
eAFjBAAAAgAC
</vdata><a n="factor" t="f">1.0</a>
</m>
<m n="OriginRef" c="vector" t="string" k="1"><vdata k="1" t="string" l0="0" Transfer-Encoding="zlib base64">
eAFzy8xL8StNzknN/A8AGaQE4Q==
</vdata></m>
<m n="CreatedAt" c="vector" t="string" k="1"><vdata k="1" t="string" l0="0" Transfer-Encoding="zlib base64">
eAFzy8xL8StNzknN/A8AGaQE4Q==
</vdata></m>
<m n="CreatedAtNo" c="vector"><vdata k="1" t="byte" rank="1" dimsize0="1" Transfer-Encoding="zlib base64">
eAFjBgAABAAE
</vdata><a n="factor" t="f">1.0</a>
</m>
<m n="Hidden" c="vector"><vdata k="1" t="byte" rank="1" dimsize0="1" Transfer-Encoding="zlib base64">
eAFjAAAAAQAB
</vdata><a n="factor" t="f">1.0</a>
</m>
<m n="InternalIDNumber" c="vector"><vdata k="1" t="byte" rank="1" dimsize0="1" Transfer-Encoding="zlib base64">
eAFjBAAAAgAC
</vdata><a n="factor" t="f">1.0</a>
</m>
<m n="InvalidatedAtNo" c="vector"><vdata k="1" t="byte" rank="1" dimsize0="1" Transfer-Encoding="zlib base64">
eAFjAAAAAQAB
</vdata><a n="factor" t="f">1.0</a>
</m>
<m n="NewPopulation" c="vector"><vdata k="1" t="byte" rank="1" dimsize0="1" Transfer-Encoding="zlib base64">
eAFjBAAAAgAC
</vdata><a n="factor" t="f">1.0</a>
</m>
<m n="OverTakenFrom" c="vector" t="string" k="1"><vdata k="1" t="string" l0="0" Transfer-Encoding="zlib base64">
eAFzy8xL8StNzknN/A8AGaQE4Q==
</vdata></m>
<m n="ROIlabel" c="vector" t="string" k="1"><vdata k="1" t="string" l0="0" Transfer-Encoding="zlib base64">
eAHzy89L/Q8ABloCkA==
</vdata></m>
<m n="ROIRegionLabel" c="vector" t="string" k="1"><vdata k="1" t="string" Transfer-Encoding="zlib base64">
eAH7DwABAAEA
</vdata></m>
<m n="ScaleLevel" c="vector"><vdata k="1" t="byte" rank="1" dimsize0="1" Transfer-Encoding="zlib base64">
eAFjAAAAAQAB
</vdata><a n="factor" t="f">1.0</a>
</m>
<m n="sMainChannel" c="vector" t="string" k="1"><vdata k="1" t="string" l0="0" Transfer-Encoding="zlib base64">
eAHzTU3MUwjOzc8vyUhN+Q8AJrsF5A==
</vdata></m>
<m n="MyPopulationTypes" c="vector" t="string" k="1"><vdata k="1" t="string" l0="0" Transfer-Encoding="zlib base64">
eAHzT8pKTS4p/g8ADnADyg==
</vdata></m>
<a n="@sticky:10003" t="m"><m n="memblock" c="container"></m>
</a>
</m>
</a>
<a n="SimpleLastValue" t="m"><m n="memblock" c="container"></m>
</a>
<a n="WizardRulerOff" t="i">0</a>
</m>
</a>
<a n="ProcedureIDName" t="s">CalculateIntensityProperties</a>
<a n="skip" t="i">0</a>
<a n="SkipWizard" t="i">1</a>
<a n="UIInsert" t="s">UI.InputParameters.CalculateIntensityProperties.WholeCells_string</a>
<a n="UIPresent" t="i">1</a>
<a n="unit" t="s"></a>
<a n="v_values" t="m"><m n="memblock" c="vector" t="string" k="1"><vdata k="1" t="string" l0="0" Transfer-Encoding="zlib base64">
eAHzK03OSc38DwALhgNg
</vdata></m>
</a>
<a n="value" t="s">Nuclei</a>
<a n="values" t="m"><m n="memblock" c="vector" t="string" k="1"><vdata k="1" t="string" l0="0" Transfer-Encoding="zlib base64">
eAHzK03OSc38DwALhgNg
</vdata></m>
</a>
</m>
</a>
<a n="Region" t="m"><m n="memblock" c="container"><a n="DefaultValue" t="s">Nucleus</a>
<a n="Description" t="s">Select region  which should be characterized.</a>
<a n="disabled" t="i">0</a>
<a n="InputComplexity" t="s">Complex</a>
<a n="InputType" t="s">s</a>
<a n="Item" t="s">Region</a>
<a n="Label" t="s">Region</a>
<a n="ParameterType" t="s">Discrete</a>
<a n="private" t="m"><m n="memblock" c="container"><a n="PreviousValues" t="m"><m n="memblock" c="container"></m>
</a>
<a n="SimpleLastValue" t="m"><m n="memblock" c="container"></m>
</a>
<a n="WizardRulerOff" t="i">1</a>
</m>
</a>
<a n="ProcedureIDName" t="s">CalculateIntensityProperties</a>
<a n="skip" t="i">0</a>
<a n="SkipWizard" t="i">1</a>
<a n="TableForSelectedPropertyOrRegion" t="m"><m n="memblock" c="Table"><m n="Label" c="vector" t="string" k="1"><vdata k="1" t="string" l0="0" Transfer-Encoding="zlib base64">
eAHzK03OSS0t/g8ADvED3w==
</vdata></m>
<m n="AttrType" c="vector" t="string" k="1"><vdata k="1" t="string" l0="0" Transfer-Encoding="zlib base64">
eAELSk3PzM/7DwALcgNk
</vdata></m>
<m n="ItemName" c="vector" t="string" k="1"><vdata k="1" t="string" l0="0" Transfer-Encoding="zlib base64">
eAHzK03OSS0t/g8ADvED3w==
</vdata></m>
<m n="OriginRegion" c="vector" t="string" k="1"><vdata k="1" t="string" l0="0" Transfer-Encoding="zlib base64">
eAHzK03OSS0t/g8ADvED3w==
</vdata></m>
<m n="CreatedAt" c="vector" t="string" k="1"><vdata k="1" t="string" l0="0" Transfer-Encoding="zlib base64">
eAFzy8xL8StNzknN/A8AGaQE4Q==
</vdata></m>
<m n="CreatedAtNo" c="vector" t="string" k="1"><vdata k="1" t="string" l0="0" Transfer-Encoding="zlib base64">
eAEz/g8AAWcBMw==
</vdata></m>
<m n="RegionType" c="vector" t="string" k="1"><vdata k="1" t="string" l0="0" Transfer-Encoding="zlib base64">
eAHzK03OSS0t/g8ADvED3w==
</vdata></m>
<m n="PreviousLabel" c="vector" t="string" k="1"><vdata k="1" t="string" l0="0" Transfer-Encoding="zlib base64">
eAHzK03OSS0t/g8ADvED3w==
</vdata></m>
<m n="Commentary" c="vector" t="string" k="1"><vdata k="1" t="string" Transfer-Encoding="zlib base64">
eAH7DwABAAEA
</vdata></m>
<m n="RegionTypeDetailed" c="vector" t="string" k="1"><vdata k="1" t="string" l0="0" Transfer-Encoding="zlib base64">
eAHzK03OSS0t/g8ADvED3w==
</vdata></m>
<m n="Statistic" c="vector" t="string" k="1"><vdata k="1" t="string" Transfer-Encoding="zlib base64">
eAH7DwABAAEA
</vdata></m>
<m n="Channel" c="vector" t="string" k="1"><vdata k="1" t="string" l0="0" Transfer-Encoding="zlib base64">
eAHzTU3MUwjOzc8vyUhN+Q8AJrsF5A==
</vdata></m>
<m n="HiddenStatus" c="vector" t="string" k="1"><vdata k="1" t="string" l0="0" Transfer-Encoding="zlib base64">
eAEz+A8AAWEBMA==
</vdata></m>
<m n="Unit" c="vector" t="string" k="1"><vdata k="1" t="string" Transfer-Encoding="zlib base64">
eAH7DwABAAEA
</vdata></m>
<m n="StatisticDetailed1" c="vector" t="string" k="1"><vdata k="1" t="string" Transfer-Encoding="zlib base64">
eAH7DwABAAEA
</vdata></m>
<m n="ID" c="vector" t="string" k="1"><vdata k="1" t="string" Transfer-Encoding="zlib base64">
eAH7DwABAAEA
</vdata></m>
<m n="ParType" c="vector" t="string" k="1"><vdata k="1" t="string" l0="0" Transfer-Encoding="zlib base64">
eAFL+Q8AAckBZA==
</vdata></m>
<m n="ParTypeDetailed" c="vector" t="string" k="1"><vdata k="1" t="string" Transfer-Encoding="zlib base64">
eAH7DwABAAEA
</vdata></m>
<m n="Stage2Dim" c="vector" t="string" k="1"><vdata k="1" t="string" Transfer-Encoding="zlib base64">
eAH7DwABAAEA
</vdata></m>
<m n="_order" c="vector"><vdata k="1" t="signed int" rank="1" dimsize0="1" Transfer-Encoding="zlib base64">
eAFjYGBgAAAABAAB
</vdata><a n="factor" t="f">1.0</a>
</m>
<a n="@sticky:10003" t="m"><m n="memblock" c="container"><a n="__version" t="f">5.0</a>
</m>
</a>
</m>
</a>
<a n="UIInsert" t="s">UI.InputParameters.CalculateIntensityProperties.Region</a>
<a n="UIPresent" t="i">1</a>
<a n="unit" t="s"></a>
<a n="v_values" t="m"><m n="memblock" c="vector" t="string" k="1"><vdata k="1" t="string" l0="0" Transfer-Encoding="zlib base64">
eAHzK03OSS0t/g8ADvED3w==
</vdata></m>
</a>
<a n="value" t="s">Nucleus</a>
<a n="values" t="m"><m n="memblock" c="vector" t="string" k="1"><vdata k="1" t="string" l0="0" Transfer-Encoding="zlib base64">
eAHzK03OSS0t/g8ADvED3w==
</vdata></m>
</a>
</m>
</a>
<a n="Method" t="m"><m n="memblock" c="container"><a n="DefaultValue" t="s">Standard</a>
<a n="Description" t="s">Select a method</a>
<a n="disabled" t="i">0</a>
<a n="InputComplexity" t="s">Complex</a>
<a n="InputType" t="s">s</a>
<a n="Item" t="s">Method</a>
<a n="Label" t="s">Method</a>
<a n="ParameterType" t="s">Discrete</a>
<a n="private" t="m"><m n="memblock" c="container"><a n="PreviousValues" t="m"><m n="memblock" c="container"></m>
</a>
<a n="SimpleLastValue" t="m"><m n="memblock" c="container"><a n="Contrast_ONOFF" t="s">0</a>
<a n="CV_ONOFF" t="s">1</a>
<a n="Max_ONOFF" t="s">0</a>
<a n="Mean_ONOFF" t="s">1</a>
<a n="Median_ONOFF" t="s">0</a>
<a n="Min_ONOFF" t="s">0</a>
<a n="QuantileFraction" t="s">50</a>
<a n="Stddev_ONOFF" t="s">1</a>
<a n="Sum_ONOFF" t="s">1</a>
</m>
</a>
<a n="WizardRulerOff" t="i">0</a>
</m>
</a>
<a n="ProcedureIDName" t="s">CalculateIntensityProperties</a>
<a n="skip" t="i">0</a>
<a n="SkipWizard" t="i">1</a>
<a n="UIInsert" t="s">UI.InputParameters.CalculateIntensityProperties.Method.title</a>
<a n="UIPresent" t="i">1</a>
<a n="unit" t="s"></a>
<a n="v_values" t="m"><m n="memblock" c="vector" t="string" k="1"><vdata k="1" t="string" l0="0" Transfer-Encoding="zlib base64">
eAELLknMS0ksSvkPABJkBDE=
</vdata></m>
</a>
<a n="value" t="s">Standard</a>
<a n="values" t="m"><m n="memblock" c="vector" t="string" k="1"><vdata k="1" t="string" l0="0" Transfer-Encoding="zlib base64">
eAELLknMS0ksSvkPABJkBDE=
</vdata></m>
</a>
</m>
</a>
<a n="Mean_ONOFF" t="m"><m n="memblock" c="container"><a n="DefaultValue" t="s">1</a>
<a n="Description" t="s">Turn the Mean Intensity calculation ON/OFF</a>
<a n="disabled" t="i">0</a>
<a n="InputComplexity" t="s">Complex</a>
<a n="InputType" t="s">b</a>
<a n="Item" t="s">Mean_ONOFF</a>
<a n="Label" t="s">Mean</a>
<a n="max" t="s">1</a>
<a n="min" t="s">0</a>
<a n="ParameterType" t="s">Numeric</a>
<a n="private" t="m"><m n="memblock" c="container"><a n="PreviousValues" t="m"><m n="memblock" c="container"></m>
</a>
<a n="SimpleLastValue" t="m"><m n="memblock" c="container"></m>
</a>
<a n="WizardRulerOff" t="i">0</a>
</m>
</a>
<a n="ProcedureIDName" t="s">CalculateIntensityProperties</a>
<a n="qualifier" t="s"></a>
<a n="skip" t="i">0</a>
<a n="SkipWizard" t="i">1</a>
<a n="step" t="s">1</a>
<a n="UIInsert" t="s">UI.InputParameters.CalculateIntensityProperties.Method.Mean_ONOFF</a>
<a n="UIPresent" t="i">1</a>
<a n="UIslider" t="s">0</a>
<a n="unit" t="s"></a>
<a n="value" t="s">1</a>
<a n="wizardstep" t="s">1</a>
</m>
</a>
<a n="Stddev_ONOFF" t="m"><m n="memblock" c="container"><a n="DefaultValue" t="s">0</a>
<a n="Description" t="s">Turn the Standard Deviation (StdDev) calculation ON/OFF</a>
<a n="disabled" t="i">0</a>
<a n="InputComplexity" t="s">Complex</a>
<a n="InputType" t="s">b</a>
<a n="Item" t="s">Stddev_ONOFF</a>
<a n="Label" t="s">Standard Deviation</a>
<a n="max" t="s">1</a>
<a n="min" t="s">0</a>
<a n="ParameterType" t="s">Numeric</a>
<a n="private" t="m"><m n="memblock" c="container"><a n="PreviousValues" t="m"><m n="memblock" c="container"></m>
</a>
<a n="SimpleLastValue" t="m"><m n="memblock" c="container"></m>
</a>
<a n="WizardRulerOff" t="i">0</a>
</m>
</a>
<a n="ProcedureIDName" t="s">CalculateIntensityProperties</a>
<a n="qualifier" t="s"></a>
<a n="skip" t="i">0</a>
<a n="SkipWizard" t="i">1</a>
<a n="step" t="s">1</a>
<a n="UIInsert" t="s">UI.InputParameters.CalculateIntensityProperties.Method.Stddev_ONOFF</a>
<a n="UIPresent" t="i">1</a>
<a n="UIslider" t="s">0</a>
<a n="unit" t="s"></a>
<a n="value" t="s">1</a>
<a n="wizardstep" t="s">1</a>
</m>
</a>
<a n="CV_ONOFF" t="m"><m n="memblock" c="container"><a n="DefaultValue" t="s">0</a>
<a n="Description" t="s">Turn the Coefficient of Variance (CV) calculation ON/OFF</a>
<a n="disabled" t="i">0</a>
<a n="InputComplexity" t="s">Complex</a>
<a n="InputType" t="s">b</a>
<a n="Item" t="s">CV_ONOFF</a>
<a n="Label" t="s">Coefficient of Variance</a>
<a n="max" t="s">1</a>
<a n="min" t="s">0</a>
<a n="ParameterType" t="s">Numeric</a>
<a n="private" t="m"><m n="memblock" c="container"><a n="PreviousValues" t="m"><m n="memblock" c="container"></m>
</a>
<a n="SimpleLastValue" t="m"><m n="memblock" c="container"></m>
</a>
<a n="WizardRulerOff" t="i">0</a>
</m>
</a>
<a n="ProcedureIDName" t="s">CalculateIntensityProperties</a>
<a n="qualifier" t="s"></a>
<a n="skip" t="i">0</a>
<a n="SkipWizard" t="i">1</a>
<a n="step" t="s">1</a>
<a n="UIInsert" t="s">UI.InputParameters.CalculateIntensityProperties.Method.CV_ONOFF</a>
<a n="UIPresent" t="i">1</a>
<a n="UIslider" t="s">0</a>
<a n="unit" t="s"></a>
<a n="value" t="s">1</a>
<a n="wizardstep" t="s">1</a>
</m>
</a>
<a n="Median_ONOFF" t="m"><m n="memblock" c="container"><a n="DefaultValue" t="s">0</a>
<a n="Description" t="s">Turn the Meadian Intensity calculation ON/OFF</a>
<a n="disabled" t="i">0</a>
<a n="InputComplexity" t="s">Complex</a>
<a n="InputType" t="s">b</a>
<a n="Item" t="s">Median_ONOFF</a>
<a n="Label" t="s">Median</a>
<a n="max" t="s">1</a>
<a n="min" t="s">0</a>
<a n="ParameterType" t="s">Numeric</a>
<a n="private" t="m"><m n="memblock" c="container"><a n="PreviousValues" t="m"><m n="memblock" c="container"></m>
</a>
<a n="SimpleLastValue" t="m"><m n="memblock" c="container"></m>
</a>
<a n="WizardRulerOff" t="i">0</a>
</m>
</a>
<a n="ProcedureIDName" t="s">CalculateIntensityProperties</a>
<a n="qualifier" t="s"></a>
<a n="skip" t="i">0</a>
<a n="SkipWizard" t="i">1</a>
<a n="step" t="s">1</a>
<a n="UIInsert" t="s">UI.InputParameters.CalculateIntensityProperties.Method.More.Median_ONOFF</a>
<a n="UIPresent" t="i">1</a>
<a n="UIslider" t="s">0</a>
<a n="unit" t="s"></a>
<a n="value" t="s">0</a>
<a n="wizardstep" t="s">1</a>
</m>
</a>
<a n="Sum_ONOFF" t="m"><m n="memblock" c="container"><a n="DefaultValue" t="s">0</a>
<a n="Description" t="s">Turn the summarized/integral intensity calculation ON/OFF</a>
<a n="disabled" t="i">0</a>
<a n="InputComplexity" t="s">Complex</a>
<a n="InputType" t="s">b</a>
<a n="Item" t="s">Sum_ONOFF</a>
<a n="Label" t="s">Sum</a>
<a n="max" t="s">1</a>
<a n="min" t="s">0</a>
<a n="ParameterType" t="s">Numeric</a>
<a n="private" t="m"><m n="memblock" c="container"><a n="PreviousValues" t="m"><m n="memblock" c="container"></m>
</a>
<a n="SimpleLastValue" t="m"><m n="memblock" c="container"></m>
</a>
<a n="WizardRulerOff" t="i">0</a>
</m>
</a>
<a n="ProcedureIDName" t="s">CalculateIntensityProperties</a>
<a n="qualifier" t="s"></a>
<a n="skip" t="i">0</a>
<a n="SkipWizard" t="i">1</a>
<a n="step" t="s">1</a>
<a n="UIInsert" t="s">UI.InputParameters.CalculateIntensityProperties.Method.More.Sum_ONOFF</a>
<a n="UIPresent" t="i">1</a>
<a n="UIslider" t="s">0</a>
<a n="unit" t="s"></a>
<a n="value" t="s">1</a>
<a n="wizardstep" t="s">1</a>
</m>
</a>
<a n="Max_ONOFF" t="m"><m n="memblock" c="container"><a n="DefaultValue" t="s">0</a>
<a n="Description" t="s">Turn the Maximum Intensity calculation ON/OFF</a>
<a n="disabled" t="i">0</a>
<a n="InputComplexity" t="s">Complex</a>
<a n="InputType" t="s">b</a>
<a n="Item" t="s">Max_ONOFF</a>
<a n="Label" t="s">Maximum</a>
<a n="max" t="s">1</a>
<a n="min" t="s">0</a>
<a n="ParameterType" t="s">Numeric</a>
<a n="private" t="m"><m n="memblock" c="container"><a n="PreviousValues" t="m"><m n="memblock" c="container"></m>
</a>
<a n="SimpleLastValue" t="m"><m n="memblock" c="container"></m>
</a>
<a n="WizardRulerOff" t="i">0</a>
</m>
</a>
<a n="ProcedureIDName" t="s">CalculateIntensityProperties</a>
<a n="qualifier" t="s"></a>
<a n="skip" t="i">0</a>
<a n="SkipWizard" t="i">1</a>
<a n="step" t="s">1</a>
<a n="UIInsert" t="s">UI.InputParameters.CalculateIntensityProperties.Method.More.Max_ONOFF</a>
<a n="UIPresent" t="i">1</a>
<a n="UIslider" t="s">0</a>
<a n="unit" t="s"></a>
<a n="value" t="s">0</a>
<a n="wizardstep" t="s">1</a>
</m>
</a>
<a n="Min_ONOFF" t="m"><m n="memblock" c="container"><a n="DefaultValue" t="s">0</a>
<a n="Description" t="s">Turn the Minimum Intensity calculation ON/OFF</a>
<a n="disabled" t="i">0</a>
<a n="InputComplexity" t="s">Complex</a>
<a n="InputType" t="s">b</a>
<a n="Item" t="s">Min_ONOFF</a>
<a n="Label" t="s">Minimum</a>
<a n="max" t="s">1</a>
<a n="min" t="s">0</a>
<a n="ParameterType" t="s">Numeric</a>
<a n="private" t="m"><m n="memblock" c="container"><a n="PreviousValues" t="m"><m n="memblock" c="container"></m>
</a>
<a n="SimpleLastValue" t="m"><m n="memblock" c="container"></m>
</a>
<a n="WizardRulerOff" t="i">0</a>
</m>
</a>
<a n="ProcedureIDName" t="s">CalculateIntensityProperties</a>
<a n="qualifier" t="s"></a>
<a n="skip" t="i">0</a>
<a n="SkipWizard" t="i">1</a>
<a n="step" t="s">1</a>
<a n="UIInsert" t="s">UI.InputParameters.CalculateIntensityProperties.Method.More.Min_ONOFF</a>
<a n="UIPresent" t="i">1</a>
<a n="UIslider" t="s">0</a>
<a n="unit" t="s"></a>
<a n="value" t="s">0</a>
<a n="wizardstep" t="s">1</a>
</m>
</a>
<a n="QuantileFraction" t="m"><m n="memblock" c="container"><a n="DefaultValue" t="s">50</a>
<a n="Description" t="s">For the quantile calculation all pixels are sorted according to their intensity. The quantile is the intensity of that pixel, which is brighter than the QuantileFraction number of pixels. The statistic &quot;median&quot; is the shorthand for &quot;quantile&quot; at 0.5.</a>
<a n="disabled" t="i">0</a>
<a n="InputComplexity" t="s">Complex</a>
<a n="InputType" t="s">d</a>
<a n="Item" t="s">QuantileFraction</a>
<a n="Label" t="s">Quantile Fraction</a>
<a n="max" t="s">100</a>
<a n="min" t="s">0</a>
<a n="ParameterType" t="s">Numeric</a>
<a n="private" t="m"><m n="memblock" c="container"><a n="PreviousValues" t="m"><m n="memblock" c="container"></m>
</a>
<a n="SimpleLastValue" t="m"><m n="memblock" c="container"></m>
</a>
<a n="WizardRulerOff" t="i">0</a>
</m>
</a>
<a n="ProcedureIDName" t="s">CalculateIntensityProperties</a>
<a n="qualifier" t="s"></a>
<a n="skip" t="i">0</a>
<a n="SkipWizard" t="i">1</a>
<a n="step" t="s">5</a>
<a n="UIInsert" t="s">UI.InputParameters.CalculateIntensityProperties.Method.More.QuantileFraction</a>
<a n="UIPresent" t="i">1</a>
<a n="UIslider" t="s">1</a>
<a n="unit" t="s">%</a>
<a n="value" t="s">50</a>
<a n="wizardstep" t="s">10</a>
</m>
</a>
<a n="Quantile_ONOFF" t="m"><m n="memblock" c="container"><a n="DefaultValue" t="s">0</a>
<a n="Description" t="s">Turn the Quantile Intensity calculation ON/OFF</a>
<a n="disabled" t="i">0</a>
<a n="InputComplexity" t="s">Complex</a>
<a n="InputType" t="s">b</a>
<a n="Item" t="s">Quantile_ONOFF</a>
<a n="Label" t="s"></a>
<a n="max" t="s"></a>
<a n="min" t="s"></a>
<a n="ParameterType" t="s">Numeric</a>
<a n="private" t="m"><m n="memblock" c="container"><a n="PreviousValues" t="m"><m n="memblock" c="container"></m>
</a>
<a n="SimpleLastValue" t="m"><m n="memblock" c="container"></m>
</a>
<a n="WizardRulerOff" t="i">0</a>
</m>
</a>
<a n="ProcedureIDName" t="s">CalculateIntensityProperties</a>
<a n="qualifier" t="s"></a>
<a n="skip" t="i">0</a>
<a n="SkipWizard" t="i">1</a>
<a n="step" t="s"></a>
<a n="UIInsert" t="s">UI.InputParameters.CalculateIntensityProperties.Method.More.QuantileFraction.qualifier</a>
<a n="UIPresent" t="i">1</a>
<a n="UIslider" t="s">0</a>
<a n="unit" t="s"></a>
<a n="value" t="s">0</a>
<a n="wizardstep" t="s"></a>
</m>
</a>
<a n="Contrast_ONOFF" t="m"><m n="memblock" c="container"><a n="DefaultValue" t="s">0</a>
<a n="Description" t="s">Turn the Contrast calculation ON/OFF</a>
<a n="disabled" t="i">0</a>
<a n="InputComplexity" t="s">Complex</a>
<a n="InputType" t="s">b</a>
<a n="Item" t="s">Contrast_ONOFF</a>
<a n="Label" t="s">Contrast</a>
<a n="max" t="s">1</a>
<a n="min" t="s">0</a>
<a n="ParameterType" t="s">Numeric</a>
<a n="private" t="m"><m n="memblock" c="container"><a n="PreviousValues" t="m"><m n="memblock" c="container"></m>
</a>
<a n="SimpleLastValue" t="m"><m n="memblock" c="container"></m>
</a>
<a n="WizardRulerOff" t="i">0</a>
</m>
</a>
<a n="ProcedureIDName" t="s">CalculateIntensityProperties</a>
<a n="qualifier" t="s"></a>
<a n="skip" t="i">0</a>
<a n="SkipWizard" t="i">1</a>
<a n="step" t="s">1</a>
<a n="UIInsert" t="s">UI.InputParameters.CalculateIntensityProperties.Method.More.Contrast_ONOFF</a>
<a n="UIPresent" t="i">1</a>
<a n="UIslider" t="s">0</a>
<a n="unit" t="s"></a>
<a n="value" t="s">0</a>
<a n="wizardstep" t="s">1</a>
</m>
</a>
<a n="SuffixForPropertyNames" t="m"><m n="memblock" c="container"><a n="DefaultValue" t="s">Intensity Nucleus BP445/45</a>
<a n="Description" t="s">Prefix for property names.</a>
<a n="disabled" t="i">0</a>
<a n="InputComplexity" t="s">Complex</a>
<a n="InputType" t="s">s</a>
<a n="Item" t="s">SuffixForPropertyNames</a>
<a n="Label" t="s">Output Properties</a>
<a n="max" t="s"></a>
<a n="min" t="s"></a>
<a n="ParameterType" t="s">Numeric</a>
<a n="private" t="m"><m n="memblock" c="container"><a n="DefaultNamingIsUsed" t="i">1</a>
<a n="DefaultString" t="s">Intensity Nucleus BP445/45</a>
<a n="OriginalDefault" t="s">Intensity Nucleus BP445/45</a>
<a n="PreviousValues" t="m"><m n="memblock" c="container"></m>
</a>
<a n="SimpleLastValue" t="m"><m n="memblock" c="container"></m>
</a>
<a n="UsedListCounter" t="i">0</a>
<a n="WizardRulerOff" t="i">0</a>
</m>
</a>
<a n="ProcedureIDName" t="s">CalculateIntensityProperties</a>
<a n="qualifier" t="s"></a>
<a n="skip" t="i">0</a>
<a n="SkipWizard" t="i">1</a>
<a n="step" t="s"></a>
<a n="UIInsert" t="s">UI.InputParameters.CalculateIntensityProperties.SuffixForPropertyNames</a>
<a n="UIPresent" t="i">1</a>
<a n="UIslider" t="s">0</a>
<a n="unit" t="s"></a>
<a n="value" t="s">Intensity Nucleus Hoechst</a>
<a n="wizardstep" t="s"></a>
</m>
</a>
<a n="@sticky:10003" t="m"><m n="memblock" c="container"><a n="__BuildMinor" t="i">124084</a>
<a n="__initialBuildMinor" t="i">124084</a>
<a n="__initialversion" t="s">3</a>
<a n="__ProcOpenStatus" t="i">1</a>
<a n="__version" t="s">3</a>
<a n="__VersionId" t="s">5.1.0.124084</a>
<a n="BBScaleLevel" t="s">0</a>
</m>
</a>
</m>
</a>
<a n="OutputClass" t="s">Output Properties</a>
<a n="OutputName" t="s">Intensity Nucleus Hoechst Mean, Intensity Nucleus Hoechst StdDev, Intensity Nucleus Hoechst CV [%], Intensity Nucleus Hoechst Sum</a>
<a n="ProcedureOutputsByType" t="m"><m n="memblock" c="container"><a n="Illustration" t="m"><m n="memblock" c="Table"><m n="Label" c="vector" t="string" k="1"><vdata k="1" t="string" l0="0" Transfer-Encoding="zlib base64">
eAGLj/cvykzPzEvM8cxNTE91y8wpSS0CM/8DAJNHCx8=
</vdata></m>
<m n="ItemName" c="vector" t="string" k="1"><vdata k="1" t="string" l0="0" Transfer-Encoding="zlib base64">
eAHzL8pMz8xLzPHMTUxP/Q8AKdAGGA==
</vdata></m>
<m n="ItemType" c="vector" t="string" k="1"><vdata k="1" t="string" Transfer-Encoding="zlib base64">
eAH7DwABAAEA
</vdata></m>
<m n="RefString" c="vector" t="string" k="1"><vdata k="1" t="string" l0="0" Transfer-Encoding="zlib base64">
eAFzLUvMKU0syczPc0ksSdQLKMpPTk0pLUot1nPLzClJLfLMTUxP1fMvLSkoLSnW
8y/KTM/MS8yBiKYAdWSWpOb+BwClCRtC
</vdata></m>
<m n="ValidFlag" c="vector"><vdata k="1" t="byte" rank="1" dimsize0="1" Transfer-Encoding="zlib base64">
eAFjAAAAAQAB
</vdata><a n="factor" t="f">1.0</a>
</m>
<m n="OriginRef" c="vector" t="string" k="1"><vdata k="1" t="string" l0="0" Transfer-Encoding="zlib base64">
eAFzy8wpSS3yzE1MT/0PAB7CBUk=
</vdata></m>
<m n="CreatedAt" c="vector" t="string" k="1"><vdata k="1" t="string" l0="0" Transfer-Encoding="zlib base64">
eAFzy8wpSS3yzE1MT/0PAB7CBUk=
</vdata></m>
<m n="CreatedAtNo" c="vector"><vdata k="1" t="byte" rank="1" dimsize0="1" Transfer-Encoding="zlib base64">
eAFjAgAAAwAD
</vdata><a n="factor" t="f">1.0</a>
</m>
<m n="Hidden" c="vector"><vdata k="1" t="byte" rank="1" dimsize0="1" Transfer-Encoding="zlib base64">
eAFjAAAAAQAB
</vdata><a n="factor" t="f">1.0</a>
</m>
<m n="InternalIDNumber" c="vector"><vdata k="1" t="byte" rank="1" dimsize0="1" Transfer-Encoding="zlib base64">
eAFjAgAAAwAD
</vdata><a n="factor" t="f">1.0</a>
</m>
<m n="InvalidatedAtNo" c="vector"><vdata k="1" t="byte" rank="1" dimsize0="1" Transfer-Encoding="zlib base64">
eAFjAAAAAQAB
</vdata><a n="factor" t="f">1.0</a>
</m>
<m n="NewPopulation" c="vector"><vdata k="1" t="byte" rank="1" dimsize0="1" Transfer-Encoding="zlib base64">
eAFjBAAAAgAC
</vdata><a n="factor" t="f">1.0</a>
</m>
<m n="OverTakenFrom" c="vector" t="string" k="1"><vdata k="1" t="string" l0="0" Transfer-Encoding="zlib base64">
eAFzy8wpSS3yzE1MT/0PAB7CBUk=
</vdata></m>
<m n="ROIlabel" c="vector" t="string" k="1"><vdata k="1" t="string" Transfer-Encoding="zlib base64">
eAH7DwABAAEA
</vdata></m>
<m n="ROIRegionLabel" c="vector" t="string" k="1"><vdata k="1" t="string" Transfer-Encoding="zlib base64">
eAH7DwABAAEA
</vdata></m>
<m n="ScaleLevel" c="vector"><vdata k="1" t="byte" rank="1" dimsize0="1" Transfer-Encoding="zlib base64">
eAFjAAAAAQAB
</vdata><a n="factor" t="f">1.0</a>
</m>
<m n="sMainChannel" c="vector" t="string" k="1"><vdata k="1" t="string" Transfer-Encoding="zlib base64">
eAH7DwABAAEA
</vdata></m>
<a n="@sticky:10003" t="m"><m n="memblock" c="container"></m>
</a>
</m>
</a>
<a n="Images" t="m"><m n="memblock" c="Table"><m n="Label" c="vector" t="string" k="4"><vdata k="4" t="string" l0="0" l1="1" l2="2" l3="3" Transfer-Encoding="zlib base64">
eAELyEnMS1XwTSxQcAowMTHVNzH9H4AkZGpkqm9qgCJkZm6mb2T53zc1MU8hODc/
vyQjNeU/ADWeGCM=
</vdata></m>
<m n="ItemName" c="vector" t="string" k="4"><vdata k="4" t="string" l0="0" l1="1" l2="2" l3="3" Transfer-Encoding="zlib base64">
eAGLj3dOzEn2zE1MTy12CMhJzEt1MDLwTSwAkk4BJiamDkZpJqb/4/GpMjUCqTI1
wK/KzNwMqMrIElWVb2piHtCq4Nz8/JKM1JT/AGlNMMg=
</vdata></m>
<m n="ItemType" c="vector" t="string" k="4"><vdata k="4" t="string" Transfer-Encoding="zlib base64">
eAH7////fwAJ+gP9
</vdata></m>
<m n="IsNonNegative" c="vector"><vdata k="4" t="byte" rank="1" dimsize0="4" Transfer-Encoding="zlib base64">
eAFjYGBgBAAABQAC
</vdata><a n="factor" t="f">1.0</a>
</m>
<m n="RefString" c="vector" t="string" k="4"><vdata k="4" t="string" l0="0" l1="1" l2="2" l3="3" Transfer-Encoding="zlib base64">
eAGt0L0KwjAUBeA3CiUkFbegVnEoBnyAcmmuGshPSW58/TZ2cXFw6HKGM3xwTvcG
V4BsDCcgYDrFEU1JmNkFaa1uhaZCmQ3DEdx49fDErLSDgIo3PUw1D1oIqfhDSGaq
Ygn93G0DS/6BZbM53O7aCvP9P/DZOsK0Tmc/7+gRQv3h7mOkF5qvuQCG5YBj
</vdata></m>
<m n="ValidFlag" c="vector"><vdata k="4" t="byte" rank="1" dimsize0="4" Transfer-Encoding="zlib base64">
eAFjZGRkBAAADgAF
</vdata><a n="factor" t="f">1.0</a>
</m>
<m n="OriginalLabel" c="vector" t="string" k="4"><vdata k="4" t="string" l0="0" l1="1" l2="2" l3="3" Transfer-Encoding="zlib base64">
eAELyEnMS1XwTSxQcAowMTHVNzH9H4AkZGpkqm9qgCJkZm6mb2T53zc1MU8hODc/
vyQjNeU/ADWeGCM=
</vdata></m>
<m n="CreatedAt" c="vector" t="string" k="4"><vdata k="4" t="string" l0="0" l1="3" Transfer-Encoding="zlib base64">
eAFzTy1xSSxJ/P+P4R+DW2ZOSWqRZ25ieup/AIPKCt4=
</vdata></m>
<m n="CreatedAtNo" c="vector"><vdata k="4" t="byte" rank="1" dimsize0="4" Transfer-Encoding="zlib base64">
eAFjZGRkAgAADwAG
</vdata><a n="factor" t="f">1.0</a>
</m>
<m n="InternalIDNumber" c="vector"><vdata k="4" t="signed char" rank="1" dimsize0="4" Transfer-Encoding="zlib base64">
eAHj4ORiBAAAVAAd
</vdata><a n="factor" t="f">1.0</a>
</m>
<m n="ScaleLevel" c="vector"><vdata k="4" t="byte" rank="1" dimsize0="4" Transfer-Encoding="zlib base64">
eAFjYGBgAAAABAAB
</vdata><a n="factor" t="f">1.0</a>
</m>
<a n="@sticky:10003" t="m"><m n="memblock" c="container"></m>
</a>
</m>
</a>
<a n="Objects" t="m"><m n="memblock" c="Table"><m n="Label" c="vector" t="string" k="4"><vdata k="4" t="string" l0="0" l1="1" l2="2" Transfer-Encoding="zlib base64">
eAHzK03OSc3875mXWZKZmKPgm1icraPgBxH0yS9XSM7PKylKLC5RyE/KSk0uKYZL
/mMAAMdKF/Q=
</vdata></m>
<m n="ItemName" c="vector" t="string" k="4"><vdata k="4" t="string" l0="0" l1="1" l2="2" l3="3" Transfer-Encoding="zlib base64">
eAHzK03OSc3875mXWZKZmOObWJz93ye/3Dk/r6QosbjEPykrNbmk+H94Rn5OqnNq
Tk7xfwAaJRXv
</vdata></m>
<m n="ItemType" c="vector" t="string" k="4"><vdata k="4" t="string" l0="0" l1="1" l2="2" Transfer-Encoding="zlib base64">
eAHzK03OSc3875mXWZKZmKPgm1ic/d8nv1zBOT+vpCixuETBPykrNbmk+P8/BgCN
rxJc
</vdata></m>
<m n="RefString" c="vector" t="string" k="4"><vdata k="4" t="string" l0="0" l1="1" l2="2" l3="3" Transfer-Encoding="zlib base64">
eAGdj8EKAjEMRP+oP1FXWFDXm+fYBozGdGknLn699qDgUT0OzDzmDTdSJ0ixFYHC
vpbE2Su3sBbLO0/KEibH7GjhFXNvCvj6GH4ZjyYQ0i21S/iPsClLLIZKDdPxzKk/
+gIUSZMrgUcDWxPcu+TMFdIl32aHU1GOrPqBfALgsnCY
</vdata></m>
<m n="ValidFlag" c="vector"><vdata k="4" t="byte" rank="1" dimsize0="4" Transfer-Encoding="zlib base64">
eAFjYGBgBAAABQAC
</vdata><a n="factor" t="f">1.0</a>
</m>
<m n="OriginRef" c="vector" t="string" k="4"><vdata k="4" t="string" l0="0" Transfer-Encoding="zlib base64">
eAFzy8xL8StNzknN/P+PAQQBQtIH2w==
</vdata></m>
<m n="CreatedAt" c="vector" t="string" k="4"><vdata k="4" t="string" l0="0" l1="3" Transfer-Encoding="zlib base64">
eAFzy8xL8StNzknN/P+P4R+Dc2JOcmlOYkmqZ15Jal5xZkllQFF+QWpRSWZq8X8A
qboTXg==
</vdata></m>
<m n="CreatedAtNo" c="vector"><vdata k="4" t="byte" rank="1" dimsize0="4" Transfer-Encoding="zlib base64">
eAFjZmZmAQAAIwAO
</vdata><a n="factor" t="f">1.0</a>
</m>
<m n="Hidden" c="vector"><vdata k="4" t="byte" rank="1" dimsize0="4" Transfer-Encoding="zlib base64">
eAFjYGBgAAAABAAB
</vdata><a n="factor" t="f">1.0</a>
</m>
<m n="InternalIDNumber" c="vector"><vdata k="4" t="byte" rank="1" dimsize0="4" Transfer-Encoding="zlib base64">
eAFjZGZhBAAAGgAK
</vdata><a n="factor" t="f">1.0</a>
</m>
<m n="InvalidatedAtNo" c="vector"><vdata k="4" t="byte" rank="1" dimsize0="4" Transfer-Encoding="zlib base64">
eAFjYWBgAAAAFAAF
</vdata><a n="factor" t="f">1.0</a>
</m>
<m n="NewPopulation" c="vector"><vdata k="4" t="byte" rank="1" dimsize0="4" Transfer-Encoding="zlib base64">
eAFjZGRkAAAADQAE
</vdata><a n="factor" t="f">1.0</a>
</m>
<m n="OverTakenFrom" c="vector" t="string" k="4"><vdata k="4" t="string" l0="0" Transfer-Encoding="zlib base64">
eAFzy8xL8StNzknN/P+PAQQBQtIH2w==
</vdata></m>
<m n="ROIlabel" c="vector" t="string" k="4"><vdata k="4" t="string" l0="0" Transfer-Encoding="zlib base64">
eAHzy89L/f///z8GABmPBYw=
</vdata></m>
<m n="ROIRegionLabel" c="vector" t="string" k="4"><vdata k="4" t="string" Transfer-Encoding="zlib base64">
eAH7////fwAJ+gP9
</vdata></m>
<m n="ScaleLevel" c="vector"><vdata k="4" t="byte" rank="1" dimsize0="4" Transfer-Encoding="zlib base64">
eAFjYGBgAAAABAAB
</vdata><a n="factor" t="f">1.0</a>
</m>
<m n="sMainChannel" c="vector" t="string" k="4"><vdata k="4" t="string" l0="0" Transfer-Encoding="zlib base64">
eAHzTU3MUwjOzc8vyUhN+f///z8GAEdACOA=
</vdata></m>
<a n="@sticky:10003" t="m"><m n="memblock" c="container"></m>
</a>
</m>
</a>
<a n="Table" t="m"><m n="memblock" c="Table"><m n="Label" c="vector" t="string" k="1"><vdata k="1" t="string" l0="0" Transfer-Encoding="zlib base64">
eAHzyU9OzFFwSSxJVPArTc5JzfwPADv7BwU=
</vdata></m>
<m n="ItemName" c="vector" t="string" k="1"><vdata k="1" t="string" l0="0" Transfer-Encoding="zlib base64">
eAFzLCkpCklMykn9DwAV2ASD
</vdata></m>
<m n="ItemType" c="vector" t="string" k="1"><vdata k="1" t="string" l0="0" Transfer-Encoding="zlib base64">
eAHzyU9OzPErTc5JzQxJTMpJ/Q8AO3YHMw==
</vdata></m>
<m n="RefString" c="vector" t="string" k="1"><vdata k="1" t="string" l0="0" Transfer-Encoding="zlib base64">
eAFzLUvMKU0syczPc0ksSdQLKMpPTk0pLUot1nPLzEvxK03OSc3U8y8tKSgtKdZz
LCkpCklMyknVSwEqzixJzf0PACHoGUU=
</vdata></m>
<m n="ValidFlag" c="vector"><vdata k="1" t="byte" rank="1" dimsize0="1" Transfer-Encoding="zlib base64">
eAFjAAAAAQAB
</vdata><a n="factor" t="f">1.0</a>
</m>
<m n="OriginRef" c="vector" t="string" k="1"><vdata k="1" t="string" l0="0" Transfer-Encoding="zlib base64">
eAFzy8xL8StNzknN/A8AGaQE4Q==
</vdata></m>
<m n="CreatedAt" c="vector" t="string" k="1"><vdata k="1" t="string" l0="0" Transfer-Encoding="zlib base64">
eAFzy8xL8StNzknN/A8AGaQE4Q==
</vdata></m>
<m n="CreatedAtNo" c="vector"><vdata k="1" t="byte" rank="1" dimsize0="1" Transfer-Encoding="zlib base64">
eAFjBgAABAAE
</vdata><a n="factor" t="f">1.0</a>
</m>
<m n="Hidden" c="vector"><vdata k="1" t="byte" rank="1" dimsize0="1" Transfer-Encoding="zlib base64">
eAFjAAAAAQAB
</vdata><a n="factor" t="f">1.0</a>
</m>
<m n="InternalIDNumber" c="vector"><vdata k="1" t="byte" rank="1" dimsize0="1" Transfer-Encoding="zlib base64">
eAFjAgAAAwAD
</vdata><a n="factor" t="f">1.0</a>
</m>
<m n="InvalidatedAtNo" c="vector"><vdata k="1" t="byte" rank="1" dimsize0="1" Transfer-Encoding="zlib base64">
eAFjAAAAAQAB
</vdata><a n="factor" t="f">1.0</a>
</m>
<m n="NewPopulation" c="vector"><vdata k="1" t="byte" rank="1" dimsize0="1" Transfer-Encoding="zlib base64">
eAFjBAAAAgAC
</vdata><a n="factor" t="f">1.0</a>
</m>
<m n="OverTakenFrom" c="vector" t="string" k="1"><vdata k="1" t="string" l0="0" Transfer-Encoding="zlib base64">
eAFzy8xL8StNzknN/A8AGaQE4Q==
</vdata></m>
<m n="ROIlabel" c="vector" t="string" k="1"><vdata k="1" t="string" Transfer-Encoding="zlib base64">
eAH7DwABAAEA
</vdata></m>
<m n="ROIRegionLabel" c="vector" t="string" k="1"><vdata k="1" t="string" Transfer-Encoding="zlib base64">
eAH7DwABAAEA
</vdata></m>
<m n="ScaleLevel" c="vector"><vdata k="1" t="byte" rank="1" dimsize0="1" Transfer-Encoding="zlib base64">
eAFjAAAAAQAB
</vdata><a n="factor" t="f">1.0</a>
</m>
<m n="sMainChannel" c="vector" t="string" k="1"><vdata k="1" t="string" Transfer-Encoding="zlib base64">
eAH7DwABAAEA
</vdata></m>
<a n="@sticky:10003" t="m"><m n="memblock" c="container"></m>
</a>
</m>
</a>
</m>
</a>
<a n="UIFolders" t="m"><m n="memblock" c="container"><a n="@isordered" t="i">1</a>
<a n="F1" t="m"><m n="memblock" c="container"><a n="sFolderName" t="s">Method</a>
<a n="sFolderType" t="s">MethodFolder</a>
<a n="sInsert" t="s">InputParameters.CalculateIntensityProperties.Method</a>
<a n="sItemName" t="s">Method</a>
<a n="sLastInput" t="s">Region</a>
<a n="sTitle" t="s">Method</a>
<a n="yDefaultOpenStatus" t="i">0</a>
<a n="yOpenStatus" t="i">0</a>
<a n="ySkip" t="i">0</a>
</m>
</a>
<a n="F2" t="m"><m n="memblock" c="container"><a n="sFolderName" t="s"></a>
<a n="sFolderType" t="s">MoreFolder</a>
<a n="sInsert" t="s">InputParameters.CalculateIntensityProperties.Method.More</a>
<a n="sItemName" t="s"></a>
<a n="sLastInput" t="s">CV_ONOFF</a>
<a n="sTitle" t="s"></a>
<a n="yDefaultOpenStatus" t="i">0</a>
<a n="yOpenStatus" t="i">0</a>
<a n="ySkip" t="i">0</a>
</m>
</a>
</m>
</a>
</m>
</a>
<a n="SelectPopulation_2" t="m"><m n="memblock" c="container"><a n="BBHasBeenSaved" t="i">1</a>
<a n="bbType" t="s">builtin</a>
<a n="Comment" t="s"></a>
<a n="DataScope" t="m"><m n="memblock" c="container"><a n="Field" t="m"><m n="memblock" c="container"><a n="Span" t="s">Each</a>
</m>
</a>
</m>
</a>
<a n="IDName" t="s">SelectPopulation_2</a>
<a n="ImageView" t="m"><m n="memblock" c="container"><a n="@isordered" t="i">1</a>
<a n="Label" t="s">Replace me</a>
<a n="Tabs" t="m"><m n="memblock" c="container"><a n="@isordered" t="i">1</a>
<a n="PopulationSelectPopulation_2" t="m"><m n="memblock" c="container"><a n="@isordered" t="i">1</a>
<a n="TabLabel" t="s">Nuclei</a>
<a n="TabItemName" t="s">PopulationSelectPopulation_2</a>
<a n="TabTitle" t="s">Population: Nuclei</a>
<a n="Skip" t="i">0</a>
<a n="UIclass" t="s">sticky</a>
<a n="NewDefaultChannel" t="m"><m n="memblock" c="vector" t="string" k="1"><vdata k="1" t="string" l0="0" Transfer-Encoding="zlib base64">
eAFzCjAxMdU3Mf0PAAtJAsc=
</vdata></m>
</a>
<a n="NewDefaultStencil" t="m"><m n="memblock" c="vector" t="string" k="2"><vdata k="2" t="string" l0="0" l1="1" Transfer-Encoding="zlib base64">
eAELTs1JTS5JTVHwT8oCMor/u2QWJycWpSCJAAD5nw5/
</vdata></m>
</a>
<a n="Type" t="s">Standard</a>
<a n="OKButtons" t="i">0</a>
<a n="TableLabel" t="m"><m n="memblock" c="vector" t="string" k="1"><vdata k="1" t="string" l0="0" Transfer-Encoding="zlib base64">
eAELKMovSC0qyUwtVvArTc5JzfwPAESDB60=
</vdata></m>
</a>
<a n="UIinsert" t="s">FeedBack.PopulationSelectPopulation_2</a>
<a n="UseCommonTableStencil" t="m"><m n="memblock" c="vector"><vdata k="1" t="byte" rank="1" dimsize0="1" Transfer-Encoding="zlib base64">
eAFjAAAAAQAB
</vdata><a n="factor" t="f">1.0</a>
</m>
</a>
<a n="SummaryTableOn" t="m"><m n="memblock" c="vector"><vdata k="1" t="byte" rank="1" dimsize0="1" Transfer-Encoding="zlib base64">
eAFjBAAAAgAC
</vdata><a n="factor" t="f">1.0</a>
</m>
</a>
<a n="SummaryTableLabel" t="m"><m n="memblock" c="vector" t="string" k="1"><vdata k="1" t="string" l0="0" Transfer-Encoding="zlib base64">
eAELLs3NTSyq/A8AD00D7g==
</vdata></m>
</a>
<a n="AttrTypeTable" t="m"><m n="memblock" c="vector"><vdata k="1" t="byte" rank="1" dimsize0="1" Transfer-Encoding="zlib base64">
eAFjBAAAAgAC
</vdata><a n="factor" t="f">1.0</a>
</m>
</a>
<a n="WizardImageView" t="i">0</a>
<a n="TypeofOverlays" t="s">SingleDefaultOverLay</a>
<a n="coloring_mode" t="s">WeightedAverage</a>
<a n="scopeforimages" t="s">script</a>
<a n="yFrame2Timepoint" t="i">0</a>
<a n="cnt_overlays" t="m"><m n="memblock" c="container"><a n="@isordered" t="i">1</a>
<a n="Nucleus" t="m"><m n="memblock" c="container"></m>
</a>
<a n="@Selected@20Objects" t="m"><m n="memblock" c="container"></m>
</a>
<a n="@Discarded@20Objects" t="m"><m n="memblock" c="container"></m>
</a>
</m>
</a>
<a n="Controls" t="m"><m n="memblock" c="container"><a n="general" t="m"><m n="memblock" c="container"><a n="@isordered" t="i">1</a>
<a n="Render_Colormode_Standard" t="m"><m n="memblock" c="container"><a n="@isordered" t="i">1</a>
<a n="colormode" t="m"><m n="memblock" c="container"><a n="autosubmit" t="s"></a>
<a n="callback" t="m"><m n="memblock" c="container"><a n="@isordered" t="i">1</a>
<a n="TranslateColormode" t="m"><m n="memblock" c="container"><a n="closure" t="m"><m n="memblock" c="closure"><a n="@context" t="s">&lt;AcapellaUserInterface||UI/imageviewmethods.proc&gt;</a>
<a n="@modulename" t="s">UI::_CIV_Coloring_Setmode</a>
<a n="@bound" t="m"><m n="memblock" c="container"></m>
</a>
<a n="@suppresswarnings" t="i">0</a>
</m>
</a>
<a n="data" t="m"><m n="memblock" c="container"></m>
</a>
</m>
</a>
<a n="@sticky:10003" t="m"><m n="memblock" c="container"><a n="skip" t="i">1</a>
</m>
</a>
</m>
</a>
<a n="CallbackList" t="m"><m n="memblock" c="XmlNode" t="elem"><CallbackList><Callback label="TranslateColormode" title="ColorMode" trigger="onchange" category="" priority="0" disabled="0" /></CallbackList></m>
</a>
<a n="defaultValue" t="s"></a>
<a n="description" t="s"></a>
<a n="disabled" t="i">0</a>
<a n="highlight" t="s"></a>
<a n="inputtype" t="s">s</a>
<a n="label" t="s">Coloring</a>
<a n="label_style" t="m"><m n="memblock" c="vector" t="string" k="3"><vdata k="3" t="string" l0="0" Transfer-Encoding="zlib base64">
eAHLyy/KTcz5/4/hHwMAIKMFhQ==
</vdata></m>
</a>
<a n="labels" t="m"><m n="memblock" c="vector" t="string" k="3"><vdata k="3" t="string" l0="0" l1="1" l2="2" Transfer-Encoding="zlib base64">
eAELLknMS0ksSvnvmpeRmJecmvLfIzM9IweIS/4DALJdDN0=
</vdata></m>
</a>
<a n="private" t="m"><m n="memblock" c="container"><a n="@sticky:10003" t="m"><m n="memblock" c="container"><a n="skip" t="i">1</a>
</m>
</a>
</m>
</a>
<a n="qualifier" t="s"></a>
<a n="size" t="i">0</a>
<a n="SizeOnFocus" t="i">0</a>
<a n="unit" t="s"></a>
<a n="value" t="s">WeightedAverage:Extended</a>
<a n="value_disabled" t="m"><m n="memblock" c="vector"><vdata k="3" t="byte" rank="1" dimsize0="3" Transfer-Encoding="zlib base64">
eAFjYGAAAAADAAE=
</vdata><a n="factor" t="f">1.0</a>
</m>
</a>
<a n="values" t="m"><m n="memblock" c="vector" t="string" k="3"><vdata k="3" t="string" l0="0" l1="1" l2="2" Transfer-Encoding="zlib base64">
eAHzTawIS8wpTbUKyEnMzPsfnpqZnlGSmuJYllqUmI5L1LWiJDUvJTXlPwAb/hnA

</vdata></m>
</a>
<a n="@sticky:10003" t="m"><m n="memblock" c="container"><a n="attr" t="m"><m n="memblock" c="container"><a n="class" t="s">input</a>
</m>
</a>
<a n="docID" t="s"></a>
<a n="insertmode" t="s">replace</a>
<a n="is_root" t="i">0</a>
<a n="skip" t="i">0</a>
<a n="target" t="m"><m n="memblock" c="container"><a n="target" t="s">value</a>
<a n="upCount" t="i">0</a>
</m>
</a>
<a n="ui" t="s">input</a>
<a n="uiclass" t="s">menu</a>
<a n="uirowmode" t="i">0</a>
</m>
</a>
</m>
</a>
<a n="@sticky:10003" t="m"><m n="memblock" c="container"><a n="AllowReorder" t="i">0</a>
<a n="attr" t="m"><m n="memblock" c="container"><a n="class" t="s">container</a>
<a n="style" t="s">width:0</a>
</m>
</a>
<a n="docID" t="s"></a>
<a n="insertmode" t="s">simple</a>
<a n="is_root" t="i">0</a>
<a n="skip" t="i">0</a>
<a n="tabulate" t="i">1</a>
<a n="ui" t="s">container</a>
<a n="uiclass" t="s">container</a>
</m>
</a>
</m>
</a>
<a n="Render_Labels_Labels" t="m"><m n="memblock" c="container"><a n="@sticky:10003" t="m"><m n="memblock" c="container"><a n="skip" t="i">1</a>
</m>
</a>
</m>
</a>
<a n="Render_Images_Images" t="m"><m n="memblock" c="container"><a n="@isordered" t="i">1</a>
<a n="colormode" t="m"><m n="memblock" c="container"><a n="autosubmit" t="s"></a>
<a n="callback" t="m"><m n="memblock" c="container"><a n="@isordered" t="i">1</a>
<a n="ReloadFrames" t="m"><m n="memblock" c="container"><a n="closure" t="m"><m n="memblock" c="closure"><a n="@context" t="s">&lt;AcapellaUserInterface||UI/imageviewmethods.proc&gt;</a>
<a n="@modulename" t="s">UI::_CIV_CB_Render_Images_SwitchMode</a>
<a n="@bound" t="m"><m n="memblock" c="container"></m>
</a>
<a n="@suppresswarnings" t="i">0</a>
</m>
</a>
<a n="data" t="m"><m n="memblock" c="container"></m>
</a>
</m>
</a>
<a n="@sticky:10003" t="m"><m n="memblock" c="container"><a n="skip" t="i">1</a>
</m>
</a>
</m>
</a>
<a n="CallbackList" t="m"><m n="memblock" c="XmlNode" t="elem"><CallbackList><Callback label="ReloadFrames" title="ColoringMode" trigger="onchange" category="" priority="0" disabled="0" /></CallbackList></m>
</a>
<a n="defaultValue" t="s"></a>
<a n="description" t="s"></a>
<a n="disabled" t="i">0</a>
<a n="highlight" t="s"></a>
<a n="inputtype" t="s">s</a>
<a n="label" t="s">Coloring mode</a>
<a n="label_style" t="m"><m n="memblock" c="vector" t="string" k="3"><vdata k="3" t="string" l0="0" Transfer-Encoding="zlib base64">
eAHLyy/KTcz5/4/hHwMAIKMFhQ==
</vdata></m>
</a>
<a n="labels" t="m"><m n="memblock" c="vector" t="string" k="3"><vdata k="3" t="string" l0="0" l1="1" l2="2" Transfer-Encoding="zlib base64">
eAFzTEksKMksS/3vllmRmvI/KDW9NCexSME5Pye/6D8AvyMNDQ==
</vdata></m>
</a>
<a n="private" t="m"><m n="memblock" c="container"><a n="@sticky:10003" t="m"><m n="memblock" c="container"><a n="skip" t="i">1</a>
</m>
</a>
</m>
</a>
<a n="qualifier" t="s"></a>
<a n="size" t="i">0</a>
<a n="SizeOnFocus" t="i">0</a>
<a n="unit" t="s"></a>
<a n="value" t="s">WeightedAverage</a>
<a n="value_disabled" t="m"><m n="memblock" c="vector"><vdata k="3" t="byte" rank="1" dimsize0="3" Transfer-Encoding="zlib base64">
eAFjYGAAAAADAAE=
</vdata><a n="factor" t="f">1.0</a>
</m>
</a>
<a n="values" t="m"><m n="memblock" c="vector" t="string" k="3"><vdata k="3" t="string" l0="0" l1="1" l2="2" Transfer-Encoding="zlib base64">
eAELT81MzyhJTXEsSy1KTE/9H1ya+983sSIsMac09T8AuiwNQg==
</vdata></m>
</a>
<a n="@sticky:10003" t="m"><m n="memblock" c="container"><a n="attr" t="m"><m n="memblock" c="container"><a n="class" t="s">input</a>
</m>
</a>
<a n="docID" t="s"></a>
<a n="insertmode" t="s">replace</a>
<a n="is_root" t="i">0</a>
<a n="skip" t="i">1</a>
<a n="target" t="m"><m n="memblock" c="container"><a n="target" t="s">value</a>
<a n="upCount" t="i">0</a>
</m>
</a>
<a n="ui" t="s">input</a>
<a n="uiclass" t="s">menu</a>
<a n="uirowmode" t="i">0</a>
</m>
</a>
</m>
</a>
<a n="palette" t="m"><m n="memblock" c="container"><a n="autosubmit" t="s"></a>
<a n="callback" t="m"><m n="memblock" c="container"><a n="@isordered" t="i">1</a>
<a n="ReloadFrames" t="m"><m n="memblock" c="container"><a n="closure" t="m"><m n="memblock" c="closure"><a n="@context" t="s">&lt;AcapellaUserInterface||UI/imageviewmethods.proc&gt;</a>
<a n="@modulename" t="s">UI::_CIV_CB_Render_Images_SwitchMode</a>
<a n="@bound" t="m"><m n="memblock" c="container"></m>
</a>
<a n="@suppresswarnings" t="i">0</a>
</m>
</a>
<a n="data" t="m"><m n="memblock" c="container"></m>
</a>
</m>
</a>
<a n="@sticky:10003" t="m"><m n="memblock" c="container"><a n="skip" t="i">1</a>
</m>
</a>
</m>
</a>
<a n="CallbackList" t="m"><m n="memblock" c="XmlNode" t="elem"><CallbackList><Callback label="ReloadFrames" title="Palette" trigger="onchange" category="" priority="0" disabled="0" /></CallbackList></m>
</a>
<a n="defaultValue" t="s"></a>
<a n="description" t="s"></a>
<a n="disabled" t="i">0</a>
<a n="highlight" t="s"></a>
<a n="inputtype" t="s">s</a>
<a n="label" t="s">Color palette</a>
<a n="label_style" t="m"><m n="memblock" c="vector" t="string" k="2"><vdata k="2" t="string" l0="0" Transfer-Encoding="zlib base64">
eAHLyy/KTcz5/48BABWZBIc=
</vdata></m>
</a>
<a n="labels" t="m"><m n="memblock" c="vector" t="string" k="2"><vdata k="2" t="string" l0="0" l1="1" Transfer-Encoding="zlib base64">
eAFzrShJzUtJTfkfnJlbkJP6HwA7bAea
</vdata></m>
</a>
<a n="private" t="m"><m n="memblock" c="container"><a n="@sticky:10003" t="m"><m n="memblock" c="container"><a n="skip" t="i">1</a>
</m>
</a>
</m>
</a>
<a n="qualifier" t="s"></a>
<a n="size" t="i">0</a>
<a n="SizeOnFocus" t="i">0</a>
<a n="unit" t="s"></a>
<a n="value" t="s">Extended</a>
<a n="value_disabled" t="m"><m n="memblock" c="vector"><vdata k="2" t="byte" rank="1" dimsize0="2" Transfer-Encoding="zlib base64">
eAFjYAAAAAIAAQ==
</vdata><a n="factor" t="f">1.0</a>
</m>
</a>
<a n="values" t="m"><m n="memblock" c="vector" t="string" k="2"><vdata k="2" t="string" l0="0" l1="1" Transfer-Encoding="zlib base64">
eAFzrShJzUtJTfkfkJOYmfcfADQoByQ=
</vdata></m>
</a>
<a n="@sticky:10003" t="m"><m n="memblock" c="container"><a n="attr" t="m"><m n="memblock" c="container"><a n="class" t="s">input</a>
</m>
</a>
<a n="docID" t="s"></a>
<a n="insertmode" t="s">replace</a>
<a n="is_root" t="i">0</a>
<a n="skip" t="i">1</a>
<a n="target" t="m"><m n="memblock" c="container"><a n="target" t="s">value</a>
<a n="upCount" t="i">0</a>
</m>
</a>
<a n="ui" t="s">input</a>
<a n="uiclass" t="s">menu</a>
<a n="uirowmode" t="i">0</a>
</m>
</a>
</m>
</a>
<a n="@sticky:10003" t="m"><m n="memblock" c="container"><a n="AllowReorder" t="i">0</a>
<a n="attr" t="m"><m n="memblock" c="container"><a n="class" t="s">container</a>
<a n="style" t="s">width:0</a>
</m>
</a>
<a n="docID" t="s"></a>
<a n="insertmode" t="s">simple</a>
<a n="is_root" t="i">0</a>
<a n="skip" t="i">0</a>
<a n="tabulate" t="i">1</a>
<a n="ui" t="s">container</a>
<a n="uiclass" t="s">container</a>
</m>
</a>
</m>
</a>
<a n="Render_OverlapControl_Stencils" t="m"><m n="memblock" c="container"><a n="@isordered" t="i">1</a>
<a n="overlapmode" t="m"><m n="memblock" c="container"><a n="autosubmit" t="s"></a>
<a n="callback" t="m"><m n="memblock" c="container"><a n="@isordered" t="i">1</a>
<a n="ChangeOverlapmode" t="m"><m n="memblock" c="container"><a n="closure" t="m"><m n="memblock" c="closure"><a n="@context" t="s">&lt;AcapellaUserInterface||UI/imageviewmethods.proc&gt;</a>
<a n="@modulename" t="s">UI::_CIV_CB__ReloadFrames</a>
<a n="@bound" t="m"><m n="memblock" c="container"><a n="SplitPoint" t="i">-4</a>
</m>
</a>
<a n="@suppresswarnings" t="i">0</a>
</m>
</a>
<a n="data" t="m"><m n="memblock" c="container"></m>
</a>
</m>
</a>
<a n="@sticky:10003" t="m"><m n="memblock" c="container"><a n="skip" t="i">1</a>
</m>
</a>
</m>
</a>
<a n="CallbackList" t="m"><m n="memblock" c="XmlNode" t="elem"><CallbackList><Callback label="ChangeOverlapmode" title="OverlapMode" trigger="onchange" category="" priority="0" disabled="0" /></CallbackList></m>
</a>
<a n="defaultValue" t="s">none</a>
<a n="description" t="s"></a>
<a n="disabled" t="i">0</a>
<a n="highlight" t="s"></a>
<a n="inputtype" t="s">s</a>
<a n="label" t="s">Overlap style</a>
<a n="label_style" t="m"><m n="memblock" c="vector" t="string" k="4"><vdata k="4" t="string" l0="0" Transfer-Encoding="zlib base64">
eAHLyy/KTcz5/48BBAEtqQaD
</vdata></m>
</a>
<a n="labels" t="m"><m n="memblock" c="vector" t="string" k="4"><vdata k="4" t="string" l0="0" l1="1" l2="2" l3="3" Transfer-Encoding="zlib base64">
eAHzy89L/e+ckZqcnVqUlJ9YlPI/uKQosyC1+H9wfk5myn8A7wUPLw==
</vdata></m>
</a>
<a n="private" t="m"><m n="memblock" c="container"><a n="@sticky:10003" t="m"><m n="memblock" c="container"><a n="skip" t="i">1</a>
</m>
</a>
</m>
</a>
<a n="qualifier" t="s"></a>
<a n="size" t="i">0</a>
<a n="SizeOnFocus" t="i">0</a>
<a n="unit" t="s"></a>
<a n="value" t="s">none</a>
<a n="value_disabled" t="m"><m n="memblock" c="vector"><vdata k="4" t="byte" rank="1" dimsize0="4" Transfer-Encoding="zlib base64">
eAFjYGBgAAAABAAB
</vdata><a n="factor" t="f">1.0</a>
</m>
</a>
<a n="values" t="m"><m n="memblock" c="vector" t="string" k="4"><vdata k="4" t="string" l0="0" l1="1" l2="2" l3="3" Transfer-Encoding="zlib base64">
eAHLy89L/Z9elJnyv7ikKLMgtfh/cX4OkAcAl/MMeA==
</vdata></m>
</a>
<a n="@sticky:10003" t="m"><m n="memblock" c="container"><a n="attr" t="m"><m n="memblock" c="container"><a n="class" t="s">input</a>
</m>
</a>
<a n="docID" t="s"></a>
<a n="insertmode" t="s">replace</a>
<a n="is_root" t="i">0</a>
<a n="skip" t="i">1</a>
<a n="target" t="m"><m n="memblock" c="container"><a n="target" t="s">value</a>
<a n="upCount" t="i">0</a>
</m>
</a>
<a n="ui" t="s">input</a>
<a n="uiclass" t="s">menu</a>
<a n="uirowmode" t="i">0</a>
</m>
</a>
</m>
</a>
<a n="@sticky:10003" t="m"><m n="memblock" c="container"><a n="AllowReorder" t="i">0</a>
<a n="attr" t="m"><m n="memblock" c="container"><a n="class" t="s">container</a>
<a n="style" t="s">width:0</a>
</m>
</a>
<a n="docID" t="s"></a>
<a n="insertmode" t="s">simple</a>
<a n="is_root" t="i">0</a>
<a n="skip" t="i">0</a>
<a n="tabulate" t="i">1</a>
<a n="ui" t="s">container</a>
<a n="uiclass" t="s">container</a>
</m>
</a>
</m>
</a>
<a n="Render_ScaleBar_ScaleBar" t="m"><m n="memblock" c="container"><a n="@isordered" t="i">1</a>
<a n="ScaleBar" t="m"><m n="memblock" c="container"><a n="autosubmit" t="s"></a>
<a n="callback" t="m"><m n="memblock" c="container"><a n="@isordered" t="i">1</a>
<a n="ReloadFrames" t="m"><m n="memblock" c="container"><a n="closure" t="m"><m n="memblock" c="closure"><a n="@context" t="s">&lt;AcapellaUserInterface||UI/imageviewmethods.proc&gt;</a>
<a n="@modulename" t="s">UI::_CIV_CB__SetScaleBar</a>
<a n="@bound" t="m"><m n="memblock" c="container"></m>
</a>
<a n="@suppresswarnings" t="i">0</a>
</m>
</a>
<a n="data" t="m"><m n="memblock" c="container"></m>
</a>
</m>
</a>
<a n="@sticky:10003" t="m"><m n="memblock" c="container"><a n="skip" t="i">1</a>
</m>
</a>
</m>
</a>
<a n="CallbackList" t="m"><m n="memblock" c="XmlNode" t="elem"><CallbackList><Callback label="ReloadFrames" title="ReloadFrames" trigger="onchange" category="" priority="0" disabled="0" /></CallbackList></m>
</a>
<a n="defaultValue" t="s"></a>
<a n="description" t="s"></a>
<a n="disabled" t="i">0</a>
<a n="highlight" t="s"></a>
<a n="inputtype" t="s">s</a>
<a n="label" t="s">Show Scale</a>
<a n="label_style" t="m"><m n="memblock" c="vector" t="string" k="5"><vdata k="5" t="string" l0="0" Transfer-Encoding="zlib base64">
eAHLyy/KTcz5/48BAgE8qweB
</vdata></m>
</a>
<a n="labels" t="m"><m n="memblock" c="vector" t="string" k="5"><vdata k="5" t="string" l0="0" l1="1" l2="2" l3="3" l4="4" Transfer-Encoding="zlib base64">
eAHzy89L/e+UX1KSn6vgk5pW8j8kvwDBCMpMzyiBSUM4ABF1FW4=
</vdata></m>
</a>
<a n="private" t="m"><m n="memblock" c="container"><a n="@sticky:10003" t="m"><m n="memblock" c="container"><a n="skip" t="i">1</a>
</m>
</a>
</m>
</a>
<a n="qualifier" t="s"></a>
<a n="size" t="i">0</a>
<a n="SizeOnFocus" t="i">0</a>
<a n="unit" t="s"></a>
<a n="value" t="f">NaN</a>
<a n="value_disabled" t="m"><m n="memblock" c="vector"><vdata k="5" t="byte" rank="1" dimsize0="5" Transfer-Encoding="zlib base64">
eAFjYAACAAAFAAE=
</vdata><a n="factor" t="f">1.0</a>
</m>
</a>
<a n="values" t="m"><m n="memblock" c="vector"><vdata k="5" t="double" rank="1" dimsize0="5" Transfer-Encoding="zlib base64">
eAFjYACBH/VgCk58sIcyHSA0hwMASRYDLw==
</vdata><a n="factor" t="f">1.0</a>
</m>
</a>
<a n="@sticky:10003" t="m"><m n="memblock" c="container"><a n="attr" t="m"><m n="memblock" c="container"><a n="class" t="s">input</a>
</m>
</a>
<a n="docID" t="s"></a>
<a n="insertmode" t="s">replace</a>
<a n="is_root" t="i">0</a>
<a n="skip" t="i">0</a>
<a n="target" t="m"><m n="memblock" c="container"><a n="target" t="s">value</a>
<a n="upCount" t="i">0</a>
</m>
</a>
<a n="ui" t="s">input</a>
<a n="uiclass" t="s">menu</a>
<a n="uirowmode" t="i">0</a>
</m>
</a>
</m>
</a>
<a n="@sticky:10003" t="m"><m n="memblock" c="container"><a n="AllowReorder" t="i">0</a>
<a n="attr" t="m"><m n="memblock" c="container"><a n="class" t="s">container</a>
<a n="style" t="s">width:0</a>
</m>
</a>
<a n="docID" t="s"></a>
<a n="insertmode" t="s">simple</a>
<a n="is_root" t="i">0</a>
<a n="skip" t="i">0</a>
<a n="tabulate" t="i">1</a>
<a n="ui" t="s">container</a>
<a n="uiclass" t="s">container</a>
</m>
</a>
</m>
</a>
<a n="Frames_Images_Images" t="m"><m n="memblock" c="container"><a n="@isordered" t="i">1</a>
<a n="Sharpness" t="m"><m n="memblock" c="container"><a n="autosubmit" t="s"></a>
<a n="callback" t="m"><m n="memblock" c="container"><a n="@isordered" t="i">1</a>
<a n="ConditionalReloadFrames" t="m"><m n="memblock" c="container"><a n="closure" t="m"><m n="memblock" c="closure"><a n="@context" t="s">&lt;AcapellaUserInterface||UI/imageviewmethods.proc&gt;</a>
<a n="@modulename" t="s">UI::_CIV_CB__ReloadSharpnessFrames</a>
<a n="@bound" t="m"><m n="memblock" c="container"><a n="SplitPoint" t="i">-4</a>
</m>
</a>
<a n="@suppresswarnings" t="i">0</a>
</m>
</a>
<a n="data" t="m"><m n="memblock" c="container"></m>
</a>
</m>
</a>
<a n="@sticky:10003" t="m"><m n="memblock" c="container"><a n="skip" t="i">1</a>
</m>
</a>
</m>
</a>
<a n="CallbackList" t="m"><m n="memblock" c="XmlNode" t="elem"><CallbackList><Callback label="ConditionalReloadFrames" title="ConditionalReloadFrames" trigger="onchange" category="" priority="0" disabled="0" /></CallbackList></m>
</a>
<a n="defaultValue" t="s">1</a>
<a n="description" t="s"></a>
<a n="disabled" t="i">0</a>
<a n="highlight" t="s"></a>
<a n="inputtype" t="s">d</a>
<a n="label" t="s">Sharpness</a>
<a n="max" t="s"></a>
<a n="min" t="s"></a>
<a n="precision" t="i">3</a>
<a n="private" t="m"><m n="memblock" c="container"><a n="@sticky:10003" t="m"><m n="memblock" c="container"><a n="skip" t="i">1</a>
</m>
</a>
</m>
</a>
<a n="qualifier" t="m"><m n="memblock" c="container"><a n="autosubmit" t="s"></a>
<a n="callback" t="m"><m n="memblock" c="container"><a n="@isordered" t="i">1</a>
<a n="ReloadFrames" t="m"><m n="memblock" c="container"><a n="closure" t="m"><m n="memblock" c="closure"><a n="@context" t="s">&lt;AcapellaUserInterface||UI/imageviewmethods.proc&gt;</a>
<a n="@modulename" t="s">UI::_CIV_CB__ReloadFrames</a>
<a n="@bound" t="m"><m n="memblock" c="container"><a n="SplitPoint" t="i">-5</a>
</m>
</a>
<a n="@suppresswarnings" t="i">0</a>
</m>
</a>
<a n="data" t="m"><m n="memblock" c="container"></m>
</a>
</m>
</a>
<a n="@sticky:10003" t="m"><m n="memblock" c="container"><a n="skip" t="i">1</a>
</m>
</a>
</m>
</a>
<a n="CallbackList" t="m"><m n="memblock" c="XmlNode" t="elem"><CallbackList><Callback label="ReloadFrames" title="ReloadFrames" trigger="onchange" category="" priority="0" disabled="0" /></CallbackList></m>
</a>
<a n="defaultValue" t="s">true</a>
<a n="description" t="s"></a>
<a n="disabled" t="i">0</a>
<a n="highlight" t="s"></a>
<a n="inputtype" t="s">b</a>
<a n="label" t="s">Apply Sharpness</a>
<a n="max" t="s"></a>
<a n="min" t="s"></a>
<a n="precision" t="i">3</a>
<a n="private" t="m"><m n="memblock" c="container"><a n="@sticky:10003" t="m"><m n="memblock" c="container"><a n="skip" t="i">1</a>
</m>
</a>
</m>
</a>
<a n="qualifier" t="s"></a>
<a n="step" t="s"></a>
<a n="unit" t="s"></a>
<a n="value" t="s">true</a>
<a n="@sticky:10003" t="m"><m n="memblock" c="container"><a n="attr" t="m"><m n="memblock" c="container"><a n="class" t="s">input</a>
</m>
</a>
<a n="docID" t="s"></a>
<a n="insertmode" t="s">replace</a>
<a n="is_root" t="i">0</a>
<a n="showMinMax" t="i">0</a>
<a n="showValue" t="i">0</a>
<a n="skip" t="i">0</a>
<a n="target" t="m"><m n="memblock" c="container"><a n="target" t="s">value</a>
<a n="upCount" t="i">0</a>
</m>
</a>
<a n="ui" t="s">input</a>
<a n="uiclass" t="s">text</a>
<a n="uirowmode" t="i">0</a>
</m>
</a>
</m>
</a>
<a n="step" t="s"></a>
<a n="unit" t="s"></a>
<a n="value" t="s">1</a>
<a n="@sticky:10003" t="m"><m n="memblock" c="container"><a n="attr" t="m"><m n="memblock" c="container"><a n="class" t="s">input</a>
</m>
</a>
<a n="docID" t="s"></a>
<a n="insertmode" t="s">replace</a>
<a n="is_root" t="i">0</a>
<a n="showMinMax" t="i">0</a>
<a n="showValue" t="i">0</a>
<a n="skip" t="i">0</a>
<a n="target" t="m"><m n="memblock" c="container"><a n="target" t="s">value</a>
<a n="upCount" t="i">0</a>
</m>
</a>
<a n="ui" t="s">input</a>
<a n="uiclass" t="s">text</a>
<a n="uirowmode" t="i">0</a>
</m>
</a>
</m>
</a>
<a n="@sticky:10003" t="m"><m n="memblock" c="container"><a n="AllowReorder" t="i">0</a>
<a n="attr" t="m"><m n="memblock" c="container"><a n="class" t="s">container</a>
<a n="style" t="s">width:0</a>
</m>
</a>
<a n="docID" t="s"></a>
<a n="insertmode" t="s">simple</a>
<a n="is_root" t="i">0</a>
<a n="skip" t="i">0</a>
<a n="tabulate" t="i">1</a>
<a n="ui" t="s">container</a>
<a n="uiclass" t="s">container</a>
</m>
</a>
</m>
</a>
<a n="Render_Stencils_Stencils" t="m"><m n="memblock" c="container"><a n="rainbowsize" t="m"><m n="memblock" c="container"><a n="value" t="f">10.0</a>
<a n="@sticky:10003" t="m"><m n="memblock" c="container"><a n="skip" t="i">1</a>
</m>
</a>
</m>
</a>
</m>
</a>
<a n="@sticky:10003" t="m"><m n="memblock" c="container"><a n="AllowReorder" t="i">0</a>
<a n="attr" t="m"><m n="memblock" c="container"><a n="class" t="s">container</a>
<a n="style" t="s"></a>
</m>
</a>
<a n="docID" t="s"></a>
<a n="insertmode" t="s">simple</a>
<a n="is_root" t="i">0</a>
<a n="skip" t="i">0</a>
<a n="tabulate" t="i">1</a>
<a n="ui" t="s">container</a>
<a n="uiclass" t="s">container</a>
</m>
</a>
</m>
</a>
<a n="general_title" t="s">General controls</a>
<a n="image_groups" t="m"><m n="memblock" c="XmlNode" t="elem"><Groups><Group no="0" title="Channels"><open>1</open><Members><Member no="0" /><Member no="1" /><Member no="2" /><Member no="3" /><Member no="4" /><Member no="5" /><Member no="6" /></Members></Group></Groups></m>
</a>
<a n="image_title" t="s">Channels</a>
<a n="images" t="m"><m n="memblock" c="container"><a n="autocontrast" t="m"><m n="memblock" c="vector"><vdata k="7" t="signed char" rank="1" dimsize0="7" Transfer-Encoding="zlib base64">
eAFjZAQDAAAjAAg=
</vdata><a n="factor" t="f">1.0</a>
</m>
</a>
<a n="color" t="m"><m n="memblock" c="vector" t="string" k="7"><vdata k="7" t="string" l0="0" Transfer-Encoding="zlib base64">
eAFzL0qs/P+PAQEBTtQIhw==
</vdata></m>
</a>
<a n="default_color" t="m"><m n="memblock" c="vector" t="string" k="7"><vdata k="7" t="string" l0="0" Transfer-Encoding="zlib base64">
eAFzL0qs/P+PAQEBTtQIhw==
</vdata></m>
</a>
<a n="flag" t="m"><m n="memblock" c="vector"><vdata k="7" t="signed char" rank="1" dimsize0="7" Transfer-Encoding="zlib base64">
eAFjZAADAAAOAAI=
</vdata><a n="factor" t="f">1.0</a>
</m>
</a>
<a n="label" t="m"><m n="memblock" c="vector" t="string" k="7"><vdata k="7" t="string" l0="0" l1="1" l2="2" l3="3" l4="4" l5="5" Transfer-Encoding="zlib base64">
eAFzCjAxMdU3Mf3vFGBqZKpvagBkmJmb6RtZ/g/IScxLVfBNLFBwgilCFoIqRxaC
avRNTcxTCM7Nzy/JSE35DwDx+iB4
</vdata></m>
</a>
<a n="open" t="m"><m n="memblock" c="vector"><vdata k="7" t="byte" rank="1" dimsize0="7" Transfer-Encoding="zlib base64">
eAFjYAADAAAHAAE=
</vdata><a n="factor" t="f">1.0</a>
</m>
</a>
<a n="xfmid" t="m"><m n="memblock" c="vector"><vdata k="7" t="double" rank="1" dimsize0="7" Transfer-Encoding="zlib base64">
eAHT/9XBbJV1zr5v84cLTxpv2+9RZAtXOn3JngEMHmDQr2r7e/z+nLcHAG/yFFU=

</vdata><a n="factor" t="f">1.0</a>
</m>
</a>
<a n="xmax" t="m"><m n="memblock" c="vector"><vdata k="7" t="double" rank="1" dimsize0="7" Transfer-Encoding="zlib base64">
eAG7ukhTvbXntIP/myN+H5ouODxLuH5/d8k8BwYwUDmATndu/iR8ifWEAwCgGxSI

</vdata><a n="factor" t="f">1.0</a>
</m>
</a>
<a n="xmin" t="m"><m n="memblock" c="vector"><vdata k="7" t="double" rank="1" dimsize0="7" Transfer-Encoding="zlib base64">
eAHzX3paKpq/2sH/zRG/N8zVDuk1ixoE3lY6MICBxgF0+lvfysa9qtUOAB9sEbQ=

</vdata><a n="factor" t="f">1.0</a>
</m>
</a>
<a n="ymax" t="m"><m n="memblock" c="vector"><vdata k="7" t="double" rank="1" dimsize0="7" Transfer-Encoding="zlib base64">
eAFjYACBD/ZgigQaANXpCEo=
</vdata><a n="factor" t="f">1.0</a>
</m>
</a>
<a n="ymid" t="m"><m n="memblock" c="vector"><vdata k="7" t="double" rank="1" dimsize0="7" Transfer-Encoding="zlib base64">
eAFjYACBB/ZgigQaAMqJB9o=
</vdata><a n="factor" t="f">1.0</a>
</m>
</a>
<a n="ymin" t="m"><m n="memblock" c="vector"><vdata k="7" t="double" rank="1" dimsize0="7" Transfer-Encoding="zlib base64">
eAFjYCAPAAAAOAAB
</vdata><a n="factor" t="f">1.0</a>
</m>
</a>
</m>
</a>
<a n="stencil_groups" t="m"><m n="memblock" c="XmlNode" t="elem"><Groups><Group no="0" title="Regions"><open>1</open><Members><Member no="0" /><Member no="1" /><Member no="2" /></Members></Group><Group no="1" title="Overlays"><open>1</open><Members><Member no="3" /></Members></Group></Groups></m>
</a>
<a n="stencil_title" t="s">Regions</a>
<a n="stencils" t="m"><m n="memblock" c="container"><a n="class" t="m"><m n="memblock" c="vector" t="string" k="4"><vdata k="4" t="string" Transfer-Encoding="zlib base64">
eAH7////fwAJ+gP9
</vdata></m>
</a>
<a n="color" t="m"><m n="memblock" c="vector" t="string" k="4"><vdata k="4" t="string" l0="0" l1="1" l2="2" l3="3" Transfer-Encoding="zlib base64">
eAFLzs/JLypOLXEoSszMS8ov/59elJqa978oNeW/spubpbGB438AFiUPcg==
</vdata></m>
</a>
<a n="default_color" t="m"><m n="memblock" c="vector" t="string" k="4"><vdata k="4" t="string" l0="0" l1="1" l2="2" l3="3" Transfer-Encoding="zlib base64">
eAFLzs/JLypOLXEoSszMS8ov/59elJqa978oNeW/spubpbGB438AFiUPcg==
</vdata></m>
</a>
<a n="flag" t="m"><m n="memblock" c="vector"><vdata k="4" t="byte" rank="1" dimsize0="4" Transfer-Encoding="zlib base64">
eAFjYGRkBAAACgAE
</vdata><a n="factor" t="f">1.0</a>
</m>
</a>
<a n="label" t="m"><m n="memblock" c="vector" t="string" k="4"><vdata k="4" t="string" l0="0" l1="1" l2="2" l3="3" Transfer-Encoding="zlib base64">
eAHzK03OSS0t/h+cmpOaXJKaouCflAVkFP93ySxOTixKQRLxyEzPyAFiZFUAT/Qa
pw==
</vdata></m>
</a>
<a n="open" t="m"><m n="memblock" c="vector"><vdata k="4" t="byte" rank="1" dimsize0="4" Transfer-Encoding="zlib base64">
eAFjYGBgAAAABAAB
</vdata><a n="factor" t="f">1.0</a>
</m>
</a>
<a n="priority" t="m"><m n="memblock" c="vector"><vdata k="4" t="byte" rank="1" dimsize0="4" Transfer-Encoding="zlib base64">
eAFjYGBgBAAABQAC
</vdata><a n="factor" t="f">1.0</a>
</m>
</a>
<a n="style" t="m"><m n="memblock" c="vector" t="string" k="4"><vdata k="4" t="string" l0="0" l1="1" l2="3" Transfer-Encoding="zlib base64">
eAFzyk+p/J8EIv4xFufnZKb8BwBVDwlU
</vdata></m>
</a>
</m>
</a>
<a n="tracker" t="m"><m n="memblock" c="container"><a n="color" t="m"><m n="memblock" c="vector" t="string" k="7"><vdata k="7" t="string" l0="0" Transfer-Encoding="zlib base64">
eAFzL0qs/P+PAQEBTtQIhw==
</vdata></m>
</a>
<a n="@sticky:10003" t="m"><m n="memblock" c="container"><a n="skip" t="i">1</a>
</m>
</a>
</m>
</a>
</m>
</a>
<a n="TableRefString" t="m"><m n="memblock" c="vector" t="string" k="1"><vdata k="1" t="string" l0="0" Transfer-Encoding="zlib base64">
eAEdzDEKgDAMQNEbZfAMKjhZcHAsoQ1YiKY0idfX0vl9/vIiO1qRZ0ZDCE0SZW+k
cBBTsiDVeXicYHerbgrnJd2IWeMqbWN2tTYiyP1SjO7vBxxSI58=
</vdata></m>
</a>
<a n="DefaultStencilControls" t="m"><m n="memblock" c="container"><a n="color" t="m"><m n="memblock" c="vector" t="string" k="6"><vdata k="6" t="string" l0="0" l1="4" l2="5" Transfer-Encoding="zlib base64">
eAFLzs/JLypOLXEoSszMS8ov//+PAQTTi1JT8/4Xpab8BwD9mA/h
</vdata></m>
</a>
<a n="flag" t="m"><m n="memblock" c="vector"><vdata k="6" t="byte" rank="1" dimsize0="6" Transfer-Encoding="zlib base64">
eAFjYGBgYGQEAAAJAAM=
</vdata><a n="factor" t="f">1.0</a>
</m>
</a>
<a n="style" t="m"><m n="memblock" c="vector" t="string" k="6"><vdata k="6" t="string" l0="0" l1="4" Transfer-Encoding="zlib base64">
eAFzyk+p/P+PAQSTwExGAFY2CTQ=
</vdata></m>
</a>
<a n="@sticky:10003" t="m"><m n="memblock" c="container"><a n="DefaultColor" t="s">green</a>
<a n="DefaultStyle" t="s">body</a>
<a n="last_standardvalues" t="m"><m n="memblock" c="container"><a n="@isordered" t="i">1</a>
<a n="@Selected@20Objects" t="m"><m n="memblock" c="container"><a n="color" t="s">colorset@rainbow</a>
<a n="style" t="s">Body</a>
</m>
</a>
<a n="@Discarded@20Objects" t="m"><m n="memblock" c="container"><a n="color" t="s">colorset@rainbow</a>
<a n="style" t="s">Body</a>
</m>
</a>
</m>
</a>
<a n="NonDefaultStyle" t="s">Body</a>
</m>
</a>
</m>
</a>
<a n="current_frame" t="s">0</a>
<a n="cRenderSettings" t="m"><m n="memblock" c="container"><a n="Render" t="m"><m n="memblock" c="container"><a n="Colormode_ColorTranslator" t="m"><m n="memblock" c="container"><a n="Colormode" t="s">WeightedAverage:Extended</a>
<a n="methodclass" t="s">Colormode</a>
<a n="pluginclass" t="s">Render</a>
</m>
</a>
<a n="Images_Images" t="m"><m n="memblock" c="container"><a n="colormode" t="s">WeightedAverage</a>
<a n="methodclass" t="s">Images</a>
<a n="palette" t="s">Extended</a>
<a n="pluginclass" t="s">Render</a>
</m>
</a>
<a n="OverlapControl_OverlapControl" t="m"><m n="memblock" c="container"><a n="methodclass" t="s">OverlapControl</a>
<a n="Overlapmode" t="s">none</a>
<a n="pluginclass" t="s">Render</a>
</m>
</a>
<a n="ScaleBar_ScaleBar" t="m"><m n="memblock" c="container"><a n="methodclass" t="s">ScaleBar</a>
<a n="pluginclass" t="s">Render</a>
<a n="ScaleBar" t="f">NaN</a>
</m>
</a>
<a n="Stencils_Stencils" t="m"><m n="memblock" c="container"><a n="color" t="m"><m n="memblock" c="vector" t="string" k="4"><vdata k="4" t="string" l0="0" l1="1" l2="2" l3="3" Transfer-Encoding="zlib base64">
eAFLzs/JLypOLXEoSszMS8ov/59elJqa978oNeW/spubpbGB438AFiUPcg==
</vdata></m>
</a>
<a n="flag" t="m"><m n="memblock" c="vector"><vdata k="4" t="byte" rank="1" dimsize0="4" Transfer-Encoding="zlib base64">
eAFjYGRkBAAACgAE
</vdata><a n="factor" t="f">1.0</a>
</m>
</a>
<a n="methodclass" t="s">Stencils</a>
<a n="pluginclass" t="s">Render</a>
<a n="rainbowsize" t="f">10.0</a>
<a n="style" t="m"><m n="memblock" c="vector" t="string" k="4"><vdata k="4" t="string" l0="0" l1="1" l2="3" Transfer-Encoding="zlib base64">
eAFzyk+p/J8EIv4xFufnZKb8BwBVDwlU
</vdata></m>
</a>
</m>
</a>
</m>
</a>
</m>
</a>
<a n="Frames" t="m"><m n="memblock" c="container"><a n="@isordered" t="i">1</a>
<a n="Population" t="m"><m n="memblock" c="container"><a n="@isordered" t="i">1</a>
<a n="FrameLabel" t="s">Population</a>
<a n="FrameItemName" t="s">Population</a>
<a n="Images_RefString" t="s">Images=AAL::GetValidImages().v_images;</a>
<a n="Stencils_RefString" t="s">Stencils=AAL::GetImageViewStencils(ListRefString).v_stencils;</a>
<a n="Type" t="s">Standard</a>
<a n="ListRefString" t="s">EvaluationData.Procedures.SelectPopulation_2.Outputs.Wholecells_ForIllustration.dataitem</a>
</m>
</a>
</m>
</a>
<a n="SkipTab" t="i">0</a>
<a n="ButtonDef" t="s">&#x0A;&#x09;&#x09;UI_in=UI;&#x0A;&#x09;&#x09;UI=ocnt();&#x0A;&#x09;&#x09;UI::C_Layout(&quot;(1)&quot;, vec(&quot;Controls&quot;), cellalign=&quot;center&quot;, class=&quot;packer&quot;)&#x0A;&#x09;&#x09;Buttons=UI;&#x0A;&#x09;&#x09;UI=UI_in;&#x0A;&#x09;</a>
<a n="@sticky:10003" t="m"><m n="memblock" c="container"><a n="__version" t="f">3.0</a>
</m>
</a>
</m>
</a>
<a n="FilteredSelectPopulation_2" t="m"><m n="memblock" c="container"><a n="@isordered" t="i">1</a>
<a n="TabLabel" t="s">Nuclei Selected Intensity Nucleus</a>
<a n="TabItemName" t="s">FilteredSelectPopulation_2</a>
<a n="TabTitle" t="s">Population: Nuclei Selected Intensity Nucleus</a>
<a n="Skip" t="i">0</a>
<a n="UIclass" t="s">sticky</a>
<a n="NewDefaultChannel" t="m"><m n="memblock" c="vector" t="string" k="1"><vdata k="1" t="string" l0="0" Transfer-Encoding="zlib base64">
eAFzCjAxMdU3Mf0PAAtJAsc=
</vdata></m>
</a>
<a n="NewDefaultStencil" t="m"><m n="memblock" c="vector" t="string" k="1"><vdata k="1" t="string" l0="0" Transfer-Encoding="zlib base64">
eAHzK03OSS0t/g8ADvED3w==
</vdata></m>
</a>
<a n="Type" t="s">Standard</a>
<a n="OKButtons" t="i">0</a>
<a n="TableLabel" t="m"><m n="memblock" c="vector" t="string" k="1"><vdata k="1" t="string" l0="0" Transfer-Encoding="zlib base64">
eAELKMovSC0qyUwtVvArTc5JzVQITs1JTS5JTVHwzCtJzSvOLKmEyJQW/wcAi+sR
3A==
</vdata></m>
</a>
<a n="UIinsert" t="s">FeedBack.FilteredSelectPopulation_2</a>
<a n="UseCommonTableStencil" t="m"><m n="memblock" c="vector"><vdata k="1" t="byte" rank="1" dimsize0="1" Transfer-Encoding="zlib base64">
eAFjAAAAAQAB
</vdata><a n="factor" t="f">1.0</a>
</m>
</a>
<a n="SummaryTableOn" t="m"><m n="memblock" c="vector"><vdata k="1" t="byte" rank="1" dimsize0="1" Transfer-Encoding="zlib base64">
eAFjBAAAAgAC
</vdata><a n="factor" t="f">1.0</a>
</m>
</a>
<a n="SummaryTableLabel" t="m"><m n="memblock" c="vector" t="string" k="1"><vdata k="1" t="string" l0="0" Transfer-Encoding="zlib base64">
eAELLs3NTSyq/A8AD00D7g==
</vdata></m>
</a>
<a n="AttrTypeTable" t="m"><m n="memblock" c="vector"><vdata k="1" t="byte" rank="1" dimsize0="1" Transfer-Encoding="zlib base64">
eAFjBAAAAgAC
</vdata><a n="factor" t="f">1.0</a>
</m>
</a>
<a n="WizardImageView" t="i">0</a>
<a n="TypeofOverlays" t="s">SingleDefaultOverLay</a>
<a n="coloring_mode" t="s">WeightedAverage</a>
<a n="scopeforimages" t="s">script</a>
<a n="yFrame2Timepoint" t="i">0</a>
<a n="cnt_overlays" t="m"><m n="memblock" c="container"><a n="@isordered" t="i">1</a>
<a n="Nucleus" t="m"><m n="memblock" c="container"></m>
</a>
</m>
</a>
<a n="Controls" t="m"><m n="memblock" c="container"><a n="general" t="m"><m n="memblock" c="container"><a n="@isordered" t="i">1</a>
<a n="Render_Colormode_Standard" t="m"><m n="memblock" c="container"><a n="@isordered" t="i">1</a>
<a n="colormode" t="m"><m n="memblock" c="container"><a n="autosubmit" t="s"></a>
<a n="callback" t="m"><m n="memblock" c="container"><a n="@isordered" t="i">1</a>
<a n="TranslateColormode" t="m"><m n="memblock" c="container"><a n="closure" t="m"><m n="memblock" c="closure"><a n="@context" t="s">&lt;AcapellaUserInterface||UI/imageviewmethods.proc&gt;</a>
<a n="@modulename" t="s">UI::_CIV_Coloring_Setmode</a>
<a n="@bound" t="m"><m n="memblock" c="container"></m>
</a>
<a n="@suppresswarnings" t="i">0</a>
</m>
</a>
<a n="data" t="m"><m n="memblock" c="container"></m>
</a>
</m>
</a>
<a n="@sticky:10003" t="m"><m n="memblock" c="container"><a n="skip" t="i">1</a>
</m>
</a>
</m>
</a>
<a n="CallbackList" t="m"><m n="memblock" c="XmlNode" t="elem"><CallbackList><Callback label="TranslateColormode" title="ColorMode" trigger="onchange" category="" priority="0" disabled="0" /></CallbackList></m>
</a>
<a n="defaultValue" t="s"></a>
<a n="description" t="s"></a>
<a n="disabled" t="i">0</a>
<a n="highlight" t="s"></a>
<a n="inputtype" t="s">s</a>
<a n="label" t="s">Coloring</a>
<a n="label_style" t="m"><m n="memblock" c="vector" t="string" k="3"><vdata k="3" t="string" l0="0" Transfer-Encoding="zlib base64">
eAHLyy/KTcz5/4/hHwMAIKMFhQ==
</vdata></m>
</a>
<a n="labels" t="m"><m n="memblock" c="vector" t="string" k="3"><vdata k="3" t="string" l0="0" l1="1" l2="2" Transfer-Encoding="zlib base64">
eAELLknMS0ksSvnvmpeRmJecmvLfIzM9IweIS/4DALJdDN0=
</vdata></m>
</a>
<a n="private" t="m"><m n="memblock" c="container"><a n="@sticky:10003" t="m"><m n="memblock" c="container"><a n="skip" t="i">1</a>
</m>
</a>
</m>
</a>
<a n="qualifier" t="s"></a>
<a n="size" t="i">0</a>
<a n="SizeOnFocus" t="i">0</a>
<a n="unit" t="s"></a>
<a n="value" t="s">WeightedAverage:Extended</a>
<a n="value_disabled" t="m"><m n="memblock" c="vector"><vdata k="3" t="byte" rank="1" dimsize0="3" Transfer-Encoding="zlib base64">
eAFjYGAAAAADAAE=
</vdata><a n="factor" t="f">1.0</a>
</m>
</a>
<a n="values" t="m"><m n="memblock" c="vector" t="string" k="3"><vdata k="3" t="string" l0="0" l1="1" l2="2" Transfer-Encoding="zlib base64">
eAHzTawIS8wpTbUKyEnMzPsfnpqZnlGSmuJYllqUmI5L1LWiJDUvJTXlPwAb/hnA

</vdata></m>
</a>
<a n="@sticky:10003" t="m"><m n="memblock" c="container"><a n="attr" t="m"><m n="memblock" c="container"><a n="class" t="s">input</a>
</m>
</a>
<a n="docID" t="s"></a>
<a n="insertmode" t="s">replace</a>
<a n="is_root" t="i">0</a>
<a n="skip" t="i">0</a>
<a n="target" t="m"><m n="memblock" c="container"><a n="target" t="s">value</a>
<a n="upCount" t="i">0</a>
</m>
</a>
<a n="ui" t="s">input</a>
<a n="uiclass" t="s">menu</a>
<a n="uirowmode" t="i">0</a>
</m>
</a>
</m>
</a>
<a n="@sticky:10003" t="m"><m n="memblock" c="container"><a n="AllowReorder" t="i">0</a>
<a n="attr" t="m"><m n="memblock" c="container"><a n="class" t="s">container</a>
<a n="style" t="s">width:0</a>
</m>
</a>
<a n="docID" t="s"></a>
<a n="insertmode" t="s">simple</a>
<a n="is_root" t="i">0</a>
<a n="skip" t="i">0</a>
<a n="tabulate" t="i">1</a>
<a n="ui" t="s">container</a>
<a n="uiclass" t="s">container</a>
</m>
</a>
</m>
</a>
<a n="Render_Labels_Labels" t="m"><m n="memblock" c="container"><a n="@sticky:10003" t="m"><m n="memblock" c="container"><a n="skip" t="i">1</a>
</m>
</a>
</m>
</a>
<a n="Render_Images_Images" t="m"><m n="memblock" c="container"><a n="@isordered" t="i">1</a>
<a n="colormode" t="m"><m n="memblock" c="container"><a n="autosubmit" t="s"></a>
<a n="callback" t="m"><m n="memblock" c="container"><a n="@isordered" t="i">1</a>
<a n="ReloadFrames" t="m"><m n="memblock" c="container"><a n="closure" t="m"><m n="memblock" c="closure"><a n="@context" t="s">&lt;AcapellaUserInterface||UI/imageviewmethods.proc&gt;</a>
<a n="@modulename" t="s">UI::_CIV_CB_Render_Images_SwitchMode</a>
<a n="@bound" t="m"><m n="memblock" c="container"></m>
</a>
<a n="@suppresswarnings" t="i">0</a>
</m>
</a>
<a n="data" t="m"><m n="memblock" c="container"></m>
</a>
</m>
</a>
<a n="@sticky:10003" t="m"><m n="memblock" c="container"><a n="skip" t="i">1</a>
</m>
</a>
</m>
</a>
<a n="CallbackList" t="m"><m n="memblock" c="XmlNode" t="elem"><CallbackList><Callback label="ReloadFrames" title="ColoringMode" trigger="onchange" category="" priority="0" disabled="0" /></CallbackList></m>
</a>
<a n="defaultValue" t="s"></a>
<a n="description" t="s"></a>
<a n="disabled" t="i">0</a>
<a n="highlight" t="s"></a>
<a n="inputtype" t="s">s</a>
<a n="label" t="s">Coloring mode</a>
<a n="label_style" t="m"><m n="memblock" c="vector" t="string" k="3"><vdata k="3" t="string" l0="0" Transfer-Encoding="zlib base64">
eAHLyy/KTcz5/4/hHwMAIKMFhQ==
</vdata></m>
</a>
<a n="labels" t="m"><m n="memblock" c="vector" t="string" k="3"><vdata k="3" t="string" l0="0" l1="1" l2="2" Transfer-Encoding="zlib base64">
eAFzTEksKMksS/3vllmRmvI/KDW9NCexSME5Pye/6D8AvyMNDQ==
</vdata></m>
</a>
<a n="private" t="m"><m n="memblock" c="container"><a n="@sticky:10003" t="m"><m n="memblock" c="container"><a n="skip" t="i">1</a>
</m>
</a>
</m>
</a>
<a n="qualifier" t="s"></a>
<a n="size" t="i">0</a>
<a n="SizeOnFocus" t="i">0</a>
<a n="unit" t="s"></a>
<a n="value" t="s">WeightedAverage</a>
<a n="value_disabled" t="m"><m n="memblock" c="vector"><vdata k="3" t="byte" rank="1" dimsize0="3" Transfer-Encoding="zlib base64">
eAFjYGAAAAADAAE=
</vdata><a n="factor" t="f">1.0</a>
</m>
</a>
<a n="values" t="m"><m n="memblock" c="vector" t="string" k="3"><vdata k="3" t="string" l0="0" l1="1" l2="2" Transfer-Encoding="zlib base64">
eAELT81MzyhJTXEsSy1KTE/9H1ya+983sSIsMac09T8AuiwNQg==
</vdata></m>
</a>
<a n="@sticky:10003" t="m"><m n="memblock" c="container"><a n="attr" t="m"><m n="memblock" c="container"><a n="class" t="s">input</a>
</m>
</a>
<a n="docID" t="s"></a>
<a n="insertmode" t="s">replace</a>
<a n="is_root" t="i">0</a>
<a n="skip" t="i">1</a>
<a n="target" t="m"><m n="memblock" c="container"><a n="target" t="s">value</a>
<a n="upCount" t="i">0</a>
</m>
</a>
<a n="ui" t="s">input</a>
<a n="uiclass" t="s">menu</a>
<a n="uirowmode" t="i">0</a>
</m>
</a>
</m>
</a>
<a n="palette" t="m"><m n="memblock" c="container"><a n="autosubmit" t="s"></a>
<a n="callback" t="m"><m n="memblock" c="container"><a n="@isordered" t="i">1</a>
<a n="ReloadFrames" t="m"><m n="memblock" c="container"><a n="closure" t="m"><m n="memblock" c="closure"><a n="@context" t="s">&lt;AcapellaUserInterface||UI/imageviewmethods.proc&gt;</a>
<a n="@modulename" t="s">UI::_CIV_CB_Render_Images_SwitchMode</a>
<a n="@bound" t="m"><m n="memblock" c="container"></m>
</a>
<a n="@suppresswarnings" t="i">0</a>
</m>
</a>
<a n="data" t="m"><m n="memblock" c="container"></m>
</a>
</m>
</a>
<a n="@sticky:10003" t="m"><m n="memblock" c="container"><a n="skip" t="i">1</a>
</m>
</a>
</m>
</a>
<a n="CallbackList" t="m"><m n="memblock" c="XmlNode" t="elem"><CallbackList><Callback label="ReloadFrames" title="Palette" trigger="onchange" category="" priority="0" disabled="0" /></CallbackList></m>
</a>
<a n="defaultValue" t="s"></a>
<a n="description" t="s"></a>
<a n="disabled" t="i">0</a>
<a n="highlight" t="s"></a>
<a n="inputtype" t="s">s</a>
<a n="label" t="s">Color palette</a>
<a n="label_style" t="m"><m n="memblock" c="vector" t="string" k="2"><vdata k="2" t="string" l0="0" Transfer-Encoding="zlib base64">
eAHLyy/KTcz5/48BABWZBIc=
</vdata></m>
</a>
<a n="labels" t="m"><m n="memblock" c="vector" t="string" k="2"><vdata k="2" t="string" l0="0" l1="1" Transfer-Encoding="zlib base64">
eAFzrShJzUtJTfkfnJlbkJP6HwA7bAea
</vdata></m>
</a>
<a n="private" t="m"><m n="memblock" c="container"><a n="@sticky:10003" t="m"><m n="memblock" c="container"><a n="skip" t="i">1</a>
</m>
</a>
</m>
</a>
<a n="qualifier" t="s"></a>
<a n="size" t="i">0</a>
<a n="SizeOnFocus" t="i">0</a>
<a n="unit" t="s"></a>
<a n="value" t="s">Extended</a>
<a n="value_disabled" t="m"><m n="memblock" c="vector"><vdata k="2" t="byte" rank="1" dimsize0="2" Transfer-Encoding="zlib base64">
eAFjYAAAAAIAAQ==
</vdata><a n="factor" t="f">1.0</a>
</m>
</a>
<a n="values" t="m"><m n="memblock" c="vector" t="string" k="2"><vdata k="2" t="string" l0="0" l1="1" Transfer-Encoding="zlib base64">
eAFzrShJzUtJTfkfkJOYmfcfADQoByQ=
</vdata></m>
</a>
<a n="@sticky:10003" t="m"><m n="memblock" c="container"><a n="attr" t="m"><m n="memblock" c="container"><a n="class" t="s">input</a>
</m>
</a>
<a n="docID" t="s"></a>
<a n="insertmode" t="s">replace</a>
<a n="is_root" t="i">0</a>
<a n="skip" t="i">1</a>
<a n="target" t="m"><m n="memblock" c="container"><a n="target" t="s">value</a>
<a n="upCount" t="i">0</a>
</m>
</a>
<a n="ui" t="s">input</a>
<a n="uiclass" t="s">menu</a>
<a n="uirowmode" t="i">0</a>
</m>
</a>
</m>
</a>
<a n="@sticky:10003" t="m"><m n="memblock" c="container"><a n="AllowReorder" t="i">0</a>
<a n="attr" t="m"><m n="memblock" c="container"><a n="class" t="s">container</a>
<a n="style" t="s">width:0</a>
</m>
</a>
<a n="docID" t="s"></a>
<a n="insertmode" t="s">simple</a>
<a n="is_root" t="i">0</a>
<a n="skip" t="i">0</a>
<a n="tabulate" t="i">1</a>
<a n="ui" t="s">container</a>
<a n="uiclass" t="s">container</a>
</m>
</a>
</m>
</a>
<a n="Render_OverlapControl_Stencils" t="m"><m n="memblock" c="container"><a n="@isordered" t="i">1</a>
<a n="overlapmode" t="m"><m n="memblock" c="container"><a n="autosubmit" t="s"></a>
<a n="callback" t="m"><m n="memblock" c="container"><a n="@isordered" t="i">1</a>
<a n="ChangeOverlapmode" t="m"><m n="memblock" c="container"><a n="closure" t="m"><m n="memblock" c="closure"><a n="@context" t="s">&lt;AcapellaUserInterface||UI/imageviewmethods.proc&gt;</a>
<a n="@modulename" t="s">UI::_CIV_CB__ReloadFrames</a>
<a n="@bound" t="m"><m n="memblock" c="container"><a n="SplitPoint" t="i">-4</a>
</m>
</a>
<a n="@suppresswarnings" t="i">0</a>
</m>
</a>
<a n="data" t="m"><m n="memblock" c="container"></m>
</a>
</m>
</a>
<a n="@sticky:10003" t="m"><m n="memblock" c="container"><a n="skip" t="i">1</a>
</m>
</a>
</m>
</a>
<a n="CallbackList" t="m"><m n="memblock" c="XmlNode" t="elem"><CallbackList><Callback label="ChangeOverlapmode" title="OverlapMode" trigger="onchange" category="" priority="0" disabled="0" /></CallbackList></m>
</a>
<a n="defaultValue" t="s">none</a>
<a n="description" t="s"></a>
<a n="disabled" t="i">0</a>
<a n="highlight" t="s"></a>
<a n="inputtype" t="s">s</a>
<a n="label" t="s">Overlap style</a>
<a n="label_style" t="m"><m n="memblock" c="vector" t="string" k="4"><vdata k="4" t="string" l0="0" Transfer-Encoding="zlib base64">
eAHLyy/KTcz5/48BBAEtqQaD
</vdata></m>
</a>
<a n="labels" t="m"><m n="memblock" c="vector" t="string" k="4"><vdata k="4" t="string" l0="0" l1="1" l2="2" l3="3" Transfer-Encoding="zlib base64">
eAHzy89L/e+ckZqcnVqUlJ9YlPI/uKQosyC1+H9wfk5myn8A7wUPLw==
</vdata></m>
</a>
<a n="private" t="m"><m n="memblock" c="container"><a n="@sticky:10003" t="m"><m n="memblock" c="container"><a n="skip" t="i">1</a>
</m>
</a>
</m>
</a>
<a n="qualifier" t="s"></a>
<a n="size" t="i">0</a>
<a n="SizeOnFocus" t="i">0</a>
<a n="unit" t="s"></a>
<a n="value" t="s">none</a>
<a n="value_disabled" t="m"><m n="memblock" c="vector"><vdata k="4" t="byte" rank="1" dimsize0="4" Transfer-Encoding="zlib base64">
eAFjYGBgAAAABAAB
</vdata><a n="factor" t="f">1.0</a>
</m>
</a>
<a n="values" t="m"><m n="memblock" c="vector" t="string" k="4"><vdata k="4" t="string" l0="0" l1="1" l2="2" l3="3" Transfer-Encoding="zlib base64">
eAHLy89L/Z9elJnyv7ikKLMgtfh/cX4OkAcAl/MMeA==
</vdata></m>
</a>
<a n="@sticky:10003" t="m"><m n="memblock" c="container"><a n="attr" t="m"><m n="memblock" c="container"><a n="class" t="s">input</a>
</m>
</a>
<a n="docID" t="s"></a>
<a n="insertmode" t="s">replace</a>
<a n="is_root" t="i">0</a>
<a n="skip" t="i">1</a>
<a n="target" t="m"><m n="memblock" c="container"><a n="target" t="s">value</a>
<a n="upCount" t="i">0</a>
</m>
</a>
<a n="ui" t="s">input</a>
<a n="uiclass" t="s">menu</a>
<a n="uirowmode" t="i">0</a>
</m>
</a>
</m>
</a>
<a n="@sticky:10003" t="m"><m n="memblock" c="container"><a n="AllowReorder" t="i">0</a>
<a n="attr" t="m"><m n="memblock" c="container"><a n="class" t="s">container</a>
<a n="style" t="s">width:0</a>
</m>
</a>
<a n="docID" t="s"></a>
<a n="insertmode" t="s">simple</a>
<a n="is_root" t="i">0</a>
<a n="skip" t="i">0</a>
<a n="tabulate" t="i">1</a>
<a n="ui" t="s">container</a>
<a n="uiclass" t="s">container</a>
</m>
</a>
</m>
</a>
<a n="Render_ScaleBar_ScaleBar" t="m"><m n="memblock" c="container"><a n="@isordered" t="i">1</a>
<a n="ScaleBar" t="m"><m n="memblock" c="container"><a n="autosubmit" t="s"></a>
<a n="callback" t="m"><m n="memblock" c="container"><a n="@isordered" t="i">1</a>
<a n="ReloadFrames" t="m"><m n="memblock" c="container"><a n="closure" t="m"><m n="memblock" c="closure"><a n="@context" t="s">&lt;AcapellaUserInterface||UI/imageviewmethods.proc&gt;</a>
<a n="@modulename" t="s">UI::_CIV_CB__SetScaleBar</a>
<a n="@bound" t="m"><m n="memblock" c="container"></m>
</a>
<a n="@suppresswarnings" t="i">0</a>
</m>
</a>
<a n="data" t="m"><m n="memblock" c="container"></m>
</a>
</m>
</a>
<a n="@sticky:10003" t="m"><m n="memblock" c="container"><a n="skip" t="i">1</a>
</m>
</a>
</m>
</a>
<a n="CallbackList" t="m"><m n="memblock" c="XmlNode" t="elem"><CallbackList><Callback label="ReloadFrames" title="ReloadFrames" trigger="onchange" category="" priority="0" disabled="0" /></CallbackList></m>
</a>
<a n="defaultValue" t="s"></a>
<a n="description" t="s"></a>
<a n="disabled" t="i">0</a>
<a n="highlight" t="s"></a>
<a n="inputtype" t="s">s</a>
<a n="label" t="s">Show Scale</a>
<a n="label_style" t="m"><m n="memblock" c="vector" t="string" k="5"><vdata k="5" t="string" l0="0" Transfer-Encoding="zlib base64">
eAHLyy/KTcz5/48BAgE8qweB
</vdata></m>
</a>
<a n="labels" t="m"><m n="memblock" c="vector" t="string" k="5"><vdata k="5" t="string" l0="0" l1="1" l2="2" l3="3" l4="4" Transfer-Encoding="zlib base64">
eAHzy89L/e+UX1KSn6vgk5pW8j8kvwDBCMpMzyiBSUM4ABF1FW4=
</vdata></m>
</a>
<a n="private" t="m"><m n="memblock" c="container"><a n="@sticky:10003" t="m"><m n="memblock" c="container"><a n="skip" t="i">1</a>
</m>
</a>
</m>
</a>
<a n="qualifier" t="s"></a>
<a n="size" t="i">0</a>
<a n="SizeOnFocus" t="i">0</a>
<a n="unit" t="s"></a>
<a n="value" t="f">NaN</a>
<a n="value_disabled" t="m"><m n="memblock" c="vector"><vdata k="5" t="byte" rank="1" dimsize0="5" Transfer-Encoding="zlib base64">
eAFjYAACAAAFAAE=
</vdata><a n="factor" t="f">1.0</a>
</m>
</a>
<a n="values" t="m"><m n="memblock" c="vector"><vdata k="5" t="double" rank="1" dimsize0="5" Transfer-Encoding="zlib base64">
eAFjYACBH/VgCk58sIcyHSA0hwMASRYDLw==
</vdata><a n="factor" t="f">1.0</a>
</m>
</a>
<a n="@sticky:10003" t="m"><m n="memblock" c="container"><a n="attr" t="m"><m n="memblock" c="container"><a n="class" t="s">input</a>
</m>
</a>
<a n="docID" t="s"></a>
<a n="insertmode" t="s">replace</a>
<a n="is_root" t="i">0</a>
<a n="skip" t="i">0</a>
<a n="target" t="m"><m n="memblock" c="container"><a n="target" t="s">value</a>
<a n="upCount" t="i">0</a>
</m>
</a>
<a n="ui" t="s">input</a>
<a n="uiclass" t="s">menu</a>
<a n="uirowmode" t="i">0</a>
</m>
</a>
</m>
</a>
<a n="@sticky:10003" t="m"><m n="memblock" c="container"><a n="AllowReorder" t="i">0</a>
<a n="attr" t="m"><m n="memblock" c="container"><a n="class" t="s">container</a>
<a n="style" t="s">width:0</a>
</m>
</a>
<a n="docID" t="s"></a>
<a n="insertmode" t="s">simple</a>
<a n="is_root" t="i">0</a>
<a n="skip" t="i">0</a>
<a n="tabulate" t="i">1</a>
<a n="ui" t="s">container</a>
<a n="uiclass" t="s">container</a>
</m>
</a>
</m>
</a>
<a n="Frames_Images_Images" t="m"><m n="memblock" c="container"><a n="@isordered" t="i">1</a>
<a n="Sharpness" t="m"><m n="memblock" c="container"><a n="autosubmit" t="s"></a>
<a n="callback" t="m"><m n="memblock" c="container"><a n="@isordered" t="i">1</a>
<a n="ConditionalReloadFrames" t="m"><m n="memblock" c="container"><a n="closure" t="m"><m n="memblock" c="closure"><a n="@context" t="s">&lt;AcapellaUserInterface||UI/imageviewmethods.proc&gt;</a>
<a n="@modulename" t="s">UI::_CIV_CB__ReloadSharpnessFrames</a>
<a n="@bound" t="m"><m n="memblock" c="container"><a n="SplitPoint" t="i">-4</a>
</m>
</a>
<a n="@suppresswarnings" t="i">0</a>
</m>
</a>
<a n="data" t="m"><m n="memblock" c="container"></m>
</a>
</m>
</a>
<a n="@sticky:10003" t="m"><m n="memblock" c="container"><a n="skip" t="i">1</a>
</m>
</a>
</m>
</a>
<a n="CallbackList" t="m"><m n="memblock" c="XmlNode" t="elem"><CallbackList><Callback label="ConditionalReloadFrames" title="ConditionalReloadFrames" trigger="onchange" category="" priority="0" disabled="0" /></CallbackList></m>
</a>
<a n="defaultValue" t="s">1</a>
<a n="description" t="s"></a>
<a n="disabled" t="i">0</a>
<a n="highlight" t="s"></a>
<a n="inputtype" t="s">d</a>
<a n="label" t="s">Sharpness</a>
<a n="max" t="s"></a>
<a n="min" t="s"></a>
<a n="precision" t="i">3</a>
<a n="private" t="m"><m n="memblock" c="container"><a n="@sticky:10003" t="m"><m n="memblock" c="container"><a n="skip" t="i">1</a>
</m>
</a>
</m>
</a>
<a n="qualifier" t="m"><m n="memblock" c="container"><a n="autosubmit" t="s"></a>
<a n="callback" t="m"><m n="memblock" c="container"><a n="@isordered" t="i">1</a>
<a n="ReloadFrames" t="m"><m n="memblock" c="container"><a n="closure" t="m"><m n="memblock" c="closure"><a n="@context" t="s">&lt;AcapellaUserInterface||UI/imageviewmethods.proc&gt;</a>
<a n="@modulename" t="s">UI::_CIV_CB__ReloadFrames</a>
<a n="@bound" t="m"><m n="memblock" c="container"><a n="SplitPoint" t="i">-5</a>
</m>
</a>
<a n="@suppresswarnings" t="i">0</a>
</m>
</a>
<a n="data" t="m"><m n="memblock" c="container"></m>
</a>
</m>
</a>
<a n="@sticky:10003" t="m"><m n="memblock" c="container"><a n="skip" t="i">1</a>
</m>
</a>
</m>
</a>
<a n="CallbackList" t="m"><m n="memblock" c="XmlNode" t="elem"><CallbackList><Callback label="ReloadFrames" title="ReloadFrames" trigger="onchange" category="" priority="0" disabled="0" /></CallbackList></m>
</a>
<a n="defaultValue" t="s">true</a>
<a n="description" t="s"></a>
<a n="disabled" t="i">0</a>
<a n="highlight" t="s"></a>
<a n="inputtype" t="s">b</a>
<a n="label" t="s">Apply Sharpness</a>
<a n="max" t="s"></a>
<a n="min" t="s"></a>
<a n="precision" t="i">3</a>
<a n="private" t="m"><m n="memblock" c="container"><a n="@sticky:10003" t="m"><m n="memblock" c="container"><a n="skip" t="i">1</a>
</m>
</a>
</m>
</a>
<a n="qualifier" t="s"></a>
<a n="step" t="s"></a>
<a n="unit" t="s"></a>
<a n="value" t="s">true</a>
<a n="@sticky:10003" t="m"><m n="memblock" c="container"><a n="attr" t="m"><m n="memblock" c="container"><a n="class" t="s">input</a>
</m>
</a>
<a n="docID" t="s"></a>
<a n="insertmode" t="s">replace</a>
<a n="is_root" t="i">0</a>
<a n="showMinMax" t="i">0</a>
<a n="showValue" t="i">0</a>
<a n="skip" t="i">0</a>
<a n="target" t="m"><m n="memblock" c="container"><a n="target" t="s">value</a>
<a n="upCount" t="i">0</a>
</m>
</a>
<a n="ui" t="s">input</a>
<a n="uiclass" t="s">text</a>
<a n="uirowmode" t="i">0</a>
</m>
</a>
</m>
</a>
<a n="step" t="s"></a>
<a n="unit" t="s"></a>
<a n="value" t="s">1</a>
<a n="@sticky:10003" t="m"><m n="memblock" c="container"><a n="attr" t="m"><m n="memblock" c="container"><a n="class" t="s">input</a>
</m>
</a>
<a n="docID" t="s"></a>
<a n="insertmode" t="s">replace</a>
<a n="is_root" t="i">0</a>
<a n="showMinMax" t="i">0</a>
<a n="showValue" t="i">0</a>
<a n="skip" t="i">0</a>
<a n="target" t="m"><m n="memblock" c="container"><a n="target" t="s">value</a>
<a n="upCount" t="i">0</a>
</m>
</a>
<a n="ui" t="s">input</a>
<a n="uiclass" t="s">text</a>
<a n="uirowmode" t="i">0</a>
</m>
</a>
</m>
</a>
<a n="@sticky:10003" t="m"><m n="memblock" c="container"><a n="AllowReorder" t="i">0</a>
<a n="attr" t="m"><m n="memblock" c="container"><a n="class" t="s">container</a>
<a n="style" t="s">width:0</a>
</m>
</a>
<a n="docID" t="s"></a>
<a n="insertmode" t="s">simple</a>
<a n="is_root" t="i">0</a>
<a n="skip" t="i">0</a>
<a n="tabulate" t="i">1</a>
<a n="ui" t="s">container</a>
<a n="uiclass" t="s">container</a>
</m>
</a>
</m>
</a>
<a n="@sticky:10003" t="m"><m n="memblock" c="container"><a n="AllowReorder" t="i">0</a>
<a n="attr" t="m"><m n="memblock" c="container"><a n="class" t="s">container</a>
<a n="style" t="s"></a>
</m>
</a>
<a n="docID" t="s"></a>
<a n="insertmode" t="s">simple</a>
<a n="is_root" t="i">0</a>
<a n="skip" t="i">0</a>
<a n="tabulate" t="i">1</a>
<a n="ui" t="s">container</a>
<a n="uiclass" t="s">container</a>
</m>
</a>
</m>
</a>
<a n="general_title" t="s">General controls</a>
<a n="image_groups" t="m"><m n="memblock" c="XmlNode" t="elem"><Groups><Group no="0" title="Channels"><open>1</open><Members><Member no="0" /><Member no="1" /><Member no="2" /><Member no="3" /><Member no="4" /><Member no="5" /><Member no="6" /></Members></Group></Groups></m>
</a>
<a n="image_title" t="s">Channels</a>
<a n="images" t="m"><m n="memblock" c="container"><a n="autocontrast" t="m"><m n="memblock" c="vector"><vdata k="7" t="signed char" rank="1" dimsize0="7" Transfer-Encoding="zlib base64">
eAFjZAQDAAAjAAg=
</vdata><a n="factor" t="f">1.0</a>
</m>
</a>
<a n="color" t="m"><m n="memblock" c="vector" t="string" k="7"><vdata k="7" t="string" l0="0" Transfer-Encoding="zlib base64">
eAFzL0qs/P+PAQEBTtQIhw==
</vdata></m>
</a>
<a n="default_color" t="m"><m n="memblock" c="vector" t="string" k="7"><vdata k="7" t="string" l0="0" Transfer-Encoding="zlib base64">
eAFzL0qs/P+PAQEBTtQIhw==
</vdata></m>
</a>
<a n="flag" t="m"><m n="memblock" c="vector"><vdata k="7" t="signed char" rank="1" dimsize0="7" Transfer-Encoding="zlib base64">
eAFjZAADAAAOAAI=
</vdata><a n="factor" t="f">1.0</a>
</m>
</a>
<a n="label" t="m"><m n="memblock" c="vector" t="string" k="7"><vdata k="7" t="string" l0="0" l1="1" l2="2" l3="3" l4="4" l5="5" Transfer-Encoding="zlib base64">
eAFzCjAxMdU3Mf3vFGBqZKpvagBkmJmb6RtZ/g/IScxLVfBNLFBwgilCFoIqRxaC
avRNTcxTCM7Nzy/JSE35DwDx+iB4
</vdata></m>
</a>
<a n="open" t="m"><m n="memblock" c="vector"><vdata k="7" t="byte" rank="1" dimsize0="7" Transfer-Encoding="zlib base64">
eAFjYAADAAAHAAE=
</vdata><a n="factor" t="f">1.0</a>
</m>
</a>
<a n="xfmid" t="m"><m n="memblock" c="vector"><vdata k="7" t="double" rank="1" dimsize0="7" Transfer-Encoding="zlib base64">
eAHT/9XBbJV1zr5v84cLTxpv2+9RZAtXOn3JngEMHmDQr2r7e/z+nLcHAG/yFFU=

</vdata><a n="factor" t="f">1.0</a>
</m>
</a>
<a n="xmax" t="m"><m n="memblock" c="vector"><vdata k="7" t="double" rank="1" dimsize0="7" Transfer-Encoding="zlib base64">
eAG7ukhTvbXntIP/myN+H5ouODxLuH5/d8k8BwYwUDmATndu/iR8ifWEAwCgGxSI

</vdata><a n="factor" t="f">1.0</a>
</m>
</a>
<a n="xmin" t="m"><m n="memblock" c="vector"><vdata k="7" t="double" rank="1" dimsize0="7" Transfer-Encoding="zlib base64">
eAHzX3paKpq/2sH/zRG/N8zVDuk1ixoE3lY6MICBxgF0+lvfysa9qtUOAB9sEbQ=

</vdata><a n="factor" t="f">1.0</a>
</m>
</a>
<a n="ymax" t="m"><m n="memblock" c="vector"><vdata k="7" t="double" rank="1" dimsize0="7" Transfer-Encoding="zlib base64">
eAFjYACBD/ZgigQaANXpCEo=
</vdata><a n="factor" t="f">1.0</a>
</m>
</a>
<a n="ymid" t="m"><m n="memblock" c="vector"><vdata k="7" t="double" rank="1" dimsize0="7" Transfer-Encoding="zlib base64">
eAFjYACBB/ZgigQaAMqJB9o=
</vdata><a n="factor" t="f">1.0</a>
</m>
</a>
<a n="ymin" t="m"><m n="memblock" c="vector"><vdata k="7" t="double" rank="1" dimsize0="7" Transfer-Encoding="zlib base64">
eAFjYCAPAAAAOAAB
</vdata><a n="factor" t="f">1.0</a>
</m>
</a>
</m>
</a>
<a n="stencil_groups" t="m"><m n="memblock" c="XmlNode" t="elem"><Groups><Group no="0" title="Regions"><open>1</open><Members><Member no="0" /></Members></Group><Group no="1" title="Overlays"><open>1</open><Members><Member no="1" /></Members></Group></Groups></m>
</a>
<a n="stencil_title" t="s">Regions</a>
<a n="stencils" t="m"><m n="memblock" c="container"><a n="class" t="m"><m n="memblock" c="vector" t="string" k="2"><vdata k="2" t="string" Transfer-Encoding="zlib base64">
eAH7/x8AAv8B/w==
</vdata></m>
</a>
<a n="color" t="m"><m n="memblock" c="vector" t="string" k="2"><vdata k="2" t="string" l0="0" l1="1" Transfer-Encoding="zlib base64">
eAFLzs/JLypOLXEoSszMS8ov/6/s5mZpbOD4HwCFZAoo
</vdata></m>
</a>
<a n="default_color" t="m"><m n="memblock" c="vector" t="string" k="2"><vdata k="2" t="string" l0="0" l1="1" Transfer-Encoding="zlib base64">
eAFLzs/JLypOLXEoSszMS8ov/6/s5mZpbOD4HwCFZAoo
</vdata></m>
</a>
<a n="flag" t="m"><m n="memblock" c="vector"><vdata k="2" t="byte" rank="1" dimsize0="2" Transfer-Encoding="zlib base64">
eAFjZAQAAAUAAw==
</vdata><a n="factor" t="f">1.0</a>
</m>
</a>
<a n="label" t="m"><m n="memblock" c="vector" t="string" k="2"><vdata k="2" t="string" l0="0" l1="1" Transfer-Encoding="zlib base64">
eAHzK03OSS0t/u+RmZ6RA8QlqSkK/klZqcklxf8BrPYMKQ==
</vdata></m>
</a>
<a n="open" t="m"><m n="memblock" c="vector"><vdata k="2" t="byte" rank="1" dimsize0="2" Transfer-Encoding="zlib base64">
eAFjYAAAAAIAAQ==
</vdata><a n="factor" t="f">1.0</a>
</m>
</a>
<a n="priority" t="m"><m n="memblock" c="vector"><vdata k="2" t="byte" rank="1" dimsize0="2" Transfer-Encoding="zlib base64">
eAFjYAQAAAMAAg==
</vdata><a n="factor" t="f">1.0</a>
</m>
</a>
<a n="style" t="m"><m n="memblock" c="vector" t="string" k="2"><vdata k="2" t="string" l0="0" l1="1" Transfer-Encoding="zlib base64">
eAFzyk+p/F+cn5OZ8h8AHwsFqA==
</vdata></m>
</a>
</m>
</a>
<a n="tracker" t="m"><m n="memblock" c="container"><a n="color" t="m"><m n="memblock" c="vector" t="string" k="7"><vdata k="7" t="string" l0="0" Transfer-Encoding="zlib base64">
eAFzL0qs/P+PAQEBTtQIhw==
</vdata></m>
</a>
<a n="@sticky:10003" t="m"><m n="memblock" c="container"><a n="skip" t="i">1</a>
</m>
</a>
</m>
</a>
</m>
</a>
<a n="TableRefString" t="m"><m n="memblock" c="vector" t="string" k="1"><vdata k="1" t="string" l0="0" Transfer-Encoding="zlib base64">
eAEdyzEKgDAMBdAbZfAK6mzBwbGE9ouFaEqbeH0V58ebbxZnK3pNbEyhaUL2hk4r
BMmCVpff40CLW3XrtB0qGCHS417E0JApf70YzucFLJMgnQ==
</vdata></m>
</a>
<a n="cIViewRelatedPopulationData" t="m"><m n="memblock" c="container"><a n="@isordered" t="i">1</a>
<a n="Nuclei" t="m"><m n="memblock" c="container"><a n="TabName" t="s">PopulationSelectPopulation_2</a>
</m>
</a>
</m>
</a>
<a n="DefaultStencilControls" t="m"><m n="memblock" c="container"><a n="color" t="m"><m n="memblock" c="vector" t="string" k="4"><vdata k="4" t="string" l0="0" Transfer-Encoding="zlib base64">
eAFLzs/JLypOLXEoSszMS8ov//+PAQQBeXIKlw==
</vdata></m>
</a>
<a n="flag" t="m"><m n="memblock" c="vector"><vdata k="4" t="byte" rank="1" dimsize0="4" Transfer-Encoding="zlib base64">
eAFjYGRgAAAABwAC
</vdata><a n="factor" t="f">1.0</a>
</m>
</a>
<a n="style" t="m"><m n="memblock" c="vector" t="string" k="4"><vdata k="4" t="string" l0="0" l1="1" Transfer-Encoding="zlib base64">
eAFzyk+p/J8EIv4x/GMAADSRBzc=
</vdata></m>
</a>
<a n="@sticky:10003" t="m"><m n="memblock" c="container"><a n="DefaultColor" t="s">colorset@rainbow</a>
<a n="DefaultStyle" t="s">body</a>
<a n="last_standardvalues" t="m"><m n="memblock" c="container"><a n="@isordered" t="i">1</a>
<a n="Cell" t="m"><m n="memblock" c="container"><a n="color" t="s">colorset@rainbow</a>
<a n="style" t="s">Body</a>
</m>
</a>
</m>
</a>
<a n="NonDefaultStyle" t="s">Body</a>
</m>
</a>
</m>
</a>
<a n="current_frame" t="s">0</a>
<a n="Frames" t="m"><m n="memblock" c="container"><a n="@isordered" t="i">1</a>
<a n="Filtered" t="m"><m n="memblock" c="container"><a n="@isordered" t="i">1</a>
<a n="FrameLabel" t="s">Filtered</a>
<a n="FrameItemName" t="s">Filtered</a>
<a n="Images_RefString" t="s">Images=AAL::GetValidImages().v_images;</a>
<a n="Stencils_RefString" t="s">Stencils=AAL::GetImageViewStencils(ListRefString).v_stencils;</a>
<a n="Type" t="s">Standard</a>
<a n="ListRefString" t="s">EvaluationData.Procedures.SelectPopulation_2.Outputs.WholeCells_filtered.dataitem</a>
</m>
</a>
</m>
</a>
<a n="SkipTab" t="i">0</a>
<a n="ButtonDef" t="s">&#x0A;&#x09;&#x09;UI_in=UI;&#x0A;&#x09;&#x09;UI=ocnt();&#x0A;&#x09;&#x09;UI::C_Layout(&quot;(1)&quot;, vec(&quot;Controls&quot;), cellalign=&quot;center&quot;, class=&quot;packer&quot;)&#x0A;&#x09;&#x09;Buttons=UI;&#x0A;&#x09;&#x09;UI=UI_in;&#x0A;&#x09;</a>
<a n="@sticky:10003" t="m"><m n="memblock" c="container"><a n="__version" t="f">3.0</a>
</m>
</a>
</m>
</a>
<a n="@sticky:10003" t="m"><m n="memblock" c="container"><a n="CallBacks" t="i">0</a>
<a n="current_tab" t="s">PopulationSelectPopulation_2</a>
</m>
</a>
</m>
</a>
</m>
</a>
<a n="Inputs" t="m"><m n="memblock" c="container"><a n="@isordered" t="i">1</a>
<a n="WholeCells_string" t="m"><m n="memblock" c="container"><a n="DefaultValue" t="s">Nuclei</a>
<a n="Description" t="s">Select a population</a>
<a n="disabled" t="i">0</a>
<a n="InputComplexity" t="s">Complex</a>
<a n="InputType" t="s">s</a>
<a n="Item" t="s">WholeCells_string</a>
<a n="Label" t="s">Population</a>
<a n="ParameterType" t="s">Discrete</a>
<a n="private" t="m"><m n="memblock" c="container"><a n="PreviousValues" t="m"><m n="memblock" c="container"></m>
</a>
<a n="SelectedPopulation" t="m"><m n="memblock" c="Table"><m n="Label" c="vector" t="string" k="1"><vdata k="1" t="string" l0="0" Transfer-Encoding="zlib base64">
eAHzK03OSc38DwALhgNg
</vdata></m>
<m n="ItemName" c="vector" t="string" k="1"><vdata k="1" t="string" l0="0" Transfer-Encoding="zlib base64">
eAELz8jPSXVOzckp/g8AGkYE8g==
</vdata></m>
<m n="ItemType" c="vector" t="string" k="1"><vdata k="1" t="string" l0="0" Transfer-Encoding="zlib base64">
eAHzK03OSc38DwALhgNg
</vdata></m>
<m n="RefString" c="vector" t="string" k="1"><vdata k="1" t="string" l0="0" Transfer-Encoding="zlib base64">
eAENyzEKgDAMBdAb5RLVwUk359AGDMS2ND+Cp9fOj7c+bMHQVhcG0zFalhJDnBJb
DmPIViHVFe/ELgM6cQ/0gNN5NZMkZk5lfoXc3w9b9SFV
</vdata></m>
<m n="ValidFlag" c="vector"><vdata k="1" t="byte" rank="1" dimsize0="1" Transfer-Encoding="zlib base64">
eAFjBAAAAgAC
</vdata><a n="factor" t="f">1.0</a>
</m>
<m n="OriginRef" c="vector" t="string" k="1"><vdata k="1" t="string" l0="0" Transfer-Encoding="zlib base64">
eAFzy8xL8StNzknN/A8AGaQE4Q==
</vdata></m>
<m n="CreatedAt" c="vector" t="string" k="1"><vdata k="1" t="string" l0="0" Transfer-Encoding="zlib base64">
eAFzTsxJLs1JLEn1zCtJzSvOLKkMKMovSC0qyUwt/g8Ar6MMgg==
</vdata></m>
<m n="CreatedAtNo" c="vector"><vdata k="1" t="byte" rank="1" dimsize0="1" Transfer-Encoding="zlib base64">
eAFjAQAABQAF
</vdata><a n="factor" t="f">1.0</a>
</m>
<m n="Hidden" c="vector"><vdata k="1" t="byte" rank="1" dimsize0="1" Transfer-Encoding="zlib base64">
eAFjAAAAAQAB
</vdata><a n="factor" t="f">1.0</a>
</m>
<m n="InternalIDNumber" c="vector"><vdata k="1" t="byte" rank="1" dimsize0="1" Transfer-Encoding="zlib base64">
eAFjBAAAAgAC
</vdata><a n="factor" t="f">1.0</a>
</m>
<m n="InvalidatedAtNo" c="vector"><vdata k="1" t="byte" rank="1" dimsize0="1" Transfer-Encoding="zlib base64">
eAFjAAAAAQAB
</vdata><a n="factor" t="f">1.0</a>
</m>
<m n="NewPopulation" c="vector"><vdata k="1" t="byte" rank="1" dimsize0="1" Transfer-Encoding="zlib base64">
eAFjAAAAAQAB
</vdata><a n="factor" t="f">1.0</a>
</m>
<m n="OverTakenFrom" c="vector" t="string" k="1"><vdata k="1" t="string" l0="0" Transfer-Encoding="zlib base64">
eAFzy8xL8StNzknN/A8AGaQE4Q==
</vdata></m>
<m n="ROIlabel" c="vector" t="string" k="1"><vdata k="1" t="string" l0="0" Transfer-Encoding="zlib base64">
eAHzy89L/Q8ABloCkA==
</vdata></m>
<m n="ROIRegionLabel" c="vector" t="string" k="1"><vdata k="1" t="string" Transfer-Encoding="zlib base64">
eAH7DwABAAEA
</vdata></m>
<m n="ScaleLevel" c="vector"><vdata k="1" t="byte" rank="1" dimsize0="1" Transfer-Encoding="zlib base64">
eAFjAAAAAQAB
</vdata><a n="factor" t="f">1.0</a>
</m>
<m n="sMainChannel" c="vector" t="string" k="1"><vdata k="1" t="string" l0="0" Transfer-Encoding="zlib base64">
eAHzTU3MUwjOzc8vyUhN+Q8AJrsF5A==
</vdata></m>
<m n="MyPopulationTypes" c="vector" t="string" k="1"><vdata k="1" t="string" l0="0" Transfer-Encoding="zlib base64">
eAHzT8pKTS4p/g8ADnADyg==
</vdata></m>
<a n="@sticky:10003" t="m"><m n="memblock" c="container"></m>
</a>
</m>
</a>
<a n="SimpleLastValue" t="m"><m n="memblock" c="container"></m>
</a>
<a n="WizardRulerOff" t="i">0</a>
</m>
</a>
<a n="ProcedureIDName" t="s">SelectPopulation_2</a>
<a n="skip" t="i">0</a>
<a n="SkipWizard" t="i">1</a>
<a n="UIInsert" t="s">UI.InputParameters.SelectPopulation_2.WholeCells_string</a>
<a n="UIPresent" t="i">1</a>
<a n="unit" t="s"></a>
<a n="v_values" t="m"><m n="memblock" c="vector" t="string" k="1"><vdata k="1" t="string" l0="0" Transfer-Encoding="zlib base64">
eAHzK03OSc38DwALhgNg
</vdata></m>
</a>
<a n="value" t="s">Nuclei</a>
<a n="values" t="m"><m n="memblock" c="vector" t="string" k="1"><vdata k="1" t="string" l0="0" Transfer-Encoding="zlib base64">
eAHzK03OSc38DwALhgNg
</vdata></m>
</a>
</m>
</a>
<a n="Method" t="m"><m n="memblock" c="container"><a n="DefaultValue" t="s">Filter by Property</a>
<a n="Description" t="s">Select a method</a>
<a n="disabled" t="i">0</a>
<a n="InputComplexity" t="s">Complex</a>
<a n="InputType" t="s">s</a>
<a n="Item" t="s">Method</a>
<a n="Label" t="s">Method</a>
<a n="ParameterType" t="s">Discrete</a>
<a n="private" t="m"><m n="memblock" c="container"><a n="PreviousValues" t="m"><m n="memblock" c="container"></m>
</a>
<a n="SimpleLastValue" t="m"><m n="memblock" c="container"></m>
</a>
<a n="WizardRulerOff" t="i">0</a>
</m>
</a>
<a n="ProcedureIDName" t="s">SelectPopulation_2</a>
<a n="skip" t="i">0</a>
<a n="SkipWizard" t="i">1</a>
<a n="UIInsert" t="s">UI.InputParameters.SelectPopulation_2.Method.title</a>
<a n="UIPresent" t="i">1</a>
<a n="unit" t="s"></a>
<a n="v_values" t="m"><m n="memblock" c="vector" t="string" k="1"><vdata k="1" t="string" l0="0" Transfer-Encoding="zlib base64">
eAFzy8wpSS1SSKpUCCjKL0gtKqn8DwBG/Afm
</vdata></m>
</a>
<a n="value" t="s">Filter by Property</a>
<a n="values" t="m"><m n="memblock" c="vector" t="string" k="4"><vdata k="4" t="string" l0="0" l1="1" l2="2" l3="3" Transfer-Encoding="zlib base64">
eAFzy8wpSS1SSKpUCCjKL0gtKqn875yfm5ufp+AGlin+75OZl5pYpOCck1hcnJmW
mVr0Pzg1JzW5BKTHN7E4+z8Anq0bzA==
</vdata></m>
</a>
</m>
</a>
<a n="Attribute1" t="m"><m n="memblock" c="container"><a n="DefaultValue" t="s">0.0</a>
<a n="Description" t="s">Define a proper value for the selection criterion</a>
<a n="disabled" t="i">0</a>
<a n="InputComplexity" t="s">Complex</a>
<a n="InputType" t="s">d</a>
<a n="Item" t="s">Attribute1</a>
<a n="Label" t="s"></a>
<a n="max" t="f">3.00000000000000018e+34</a>
<a n="min" t="f">-3.00000000000000018e+34</a>
<a n="ParameterType" t="s">Numeric</a>
<a n="private" t="m"><m n="memblock" c="container"><a n="PreviousValues" t="m"><m n="memblock" c="container"></m>
</a>
<a n="SimpleLastValue" t="m"><m n="memblock" c="container"></m>
</a>
<a n="WizardRulerOff" t="i">0</a>
</m>
</a>
<a n="ProcedureIDName" t="s">SelectPopulation_2</a>
<a n="qualifier" t="s"></a>
<a n="skip" t="i">0</a>
<a n="SkipWizard" t="i">0</a>
<a n="step" t="s"></a>
<a n="UIInsert" t="s">UI.InputParameters.SelectPopulation_2.Method.Attribute1</a>
<a n="UIPresent" t="i">1</a>
<a n="UIslider" t="s">0</a>
<a n="unit" t="s"></a>
<a n="value" t="s">1500</a>
<a n="ValuesForScan" t="m"><m n="memblock" c="vector"><vdata k="13" t="double" rank="1" dimsize0="13" Transfer-Encoding="zlib base64">
eAFLSwOCR10ODCAQMhVCW8yF0H2LIHTDMghdtApCp6yD0FobIbTyZggtsxVCi26H
0Pw7ITTHbgcAF0URxg==
</vdata><a n="factor" t="f">1.0</a>
</m>
</a>
<a n="wizardstep" t="f">504.899999999999977</a>
</m>
</a>
<a n="AttributeName1" t="m"><m n="memblock" c="container"><a n="DefaultValue" t="s"></a>
<a n="Description" t="s">Property by which the filtering criterion is defined</a>
<a n="disabled" t="i">0</a>
<a n="EvalString" t="s">AAL::GetSelectedRegion(SelectedLabel=AttributeName1, RegionTable=ScalarTable| ScalarTable_1=TableForSelectedRegion, SelectedScalarRowIndex_1=SelectedRegionRowIndex)</a>
<a n="InputComplexity" t="s">Complex</a>
<a n="InputType" t="s">s</a>
<a n="Item" t="s">AttributeName1</a>
<a n="Label" t="s"></a>
<a n="ParameterType" t="s">Discrete</a>
<a n="private" t="m"><m n="memblock" c="container"><a n="FinalFilterText" t="s"> _Scalar1&gt;1500</a>
<a n="MaxUsedNumberOfFilters" t="i">3</a>
<a n="NumberOfFilters" t="i">3</a>
<a n="PreviousValues" t="m"><m n="memblock" c="container"></m>
</a>
<a n="SimpleLastValue" t="m"><m n="memblock" c="container"></m>
</a>
<a n="vGstrings" t="m"><m n="memblock" c="vector" t="string" k="3"><vdata k="3" t="string" l0="0" l1="1" l2="2" Transfer-Encoding="zlib base64">
eAGLdzeM/x/vbgQijOP/AwAxDQaj
</vdata></m>
</a>
<a n="WizardRulerOff" t="i">0</a>
</m>
</a>
<a n="ProcedureIDName" t="s">SelectPopulation_2</a>
<a n="skip" t="i">0</a>
<a n="SkipWizard" t="i">0</a>
<a n="TableForSelectedRegion" t="m"><m n="memblock" c="Table"><m n="Label" c="vector" t="string" k="1"><vdata k="1" t="string" l0="0" Transfer-Encoding="zlib base64">
eAHzzCtJzSvOLKlU8CtNzkktLVbwyE9NziguUfBNTcz7DwC/XwxV
</vdata></m>
<m n="AttrType" c="vector" t="string" k="1"><vdata k="1" t="string" l0="0" Transfer-Encoding="zlib base64">
eAELTk7MSSz6DwALOQNW
</vdata></m>
<m n="ItemName" c="vector" t="string" k="1"><vdata k="1" t="string" l0="0" Transfer-Encoding="zlib base64">
eAGLD05OzEksMvwPABFKA+Y=
</vdata></m>
<m n="OriginRegion" c="vector" t="string" k="1"><vdata k="1" t="string" l0="0" Transfer-Encoding="zlib base64">
eAHzK03OSS0t/g8ADvED3w==
</vdata></m>
<m n="CreatedAt" c="vector" t="string" k="1"><vdata k="1" t="string" l0="0" Transfer-Encoding="zlib base64">
eAFzTsxJLs1JLEn1zCtJzSvOLKkMKMovSC0qyUwt/g8Ar6MMgg==
</vdata></m>
<m n="CreatedAtNo" c="vector" t="string" k="1"><vdata k="1" t="string" l0="0" Transfer-Encoding="zlib base64">
eAEz+Q8AAWkBNA==
</vdata></m>
<m n="RegionType" c="vector" t="string" k="1"><vdata k="1" t="string" Transfer-Encoding="zlib base64">
eAH7DwABAAEA
</vdata></m>
<m n="PreviousLabel" c="vector" t="string" k="1"><vdata k="1" t="string" l0="0" Transfer-Encoding="zlib base64">
eAHzzCtJzSvOLKlU8CtNzkktLVbwyE9NziguUfBNTcz7DwC/XwxV
</vdata></m>
<m n="Commentary" c="vector" t="string" k="1"><vdata k="1" t="string" l0="0" Transfer-Encoding="zlib base64">
eAHzTU3MU8jMK0nNK84sqVTIT1PwK03OSS0tVkiqVEjOSMzLS81RcAowMTHVNzH9
DwCKbRBX
</vdata></m>
<m n="RegionTypeDetailed" c="vector" t="string" k="1"><vdata k="1" t="string" l0="0" Transfer-Encoding="zlib base64">
eAHzK03OSS0t/g8ADvED3w==
</vdata></m>
<m n="Statistic" c="vector" t="string" k="1"><vdata k="1" t="string" l0="0" Transfer-Encoding="zlib base64">
eAHzTU3MU/DMK0nNK84sqfwPACxsBmg=
</vdata></m>
<m n="Channel" c="vector" t="string" k="1"><vdata k="1" t="string" l0="0" Transfer-Encoding="zlib base64">
eAFzCjAxMdU3Mf0PAAtJAsc=
</vdata></m>
<m n="HiddenStatus" c="vector" t="string" k="1"><vdata k="1" t="string" l0="0" Transfer-Encoding="zlib base64">
eAEz+A8AAWEBMA==
</vdata></m>
<m n="Unit" c="vector" t="string" k="1"><vdata k="1" t="string" l0="0" Transfer-Encoding="zlib base64">
eAFzzi/NKynWD8isSM35DwAjwwWt
</vdata></m>
<m n="StatisticDetailed1" c="vector" t="string" k="1"><vdata k="1" t="string" l0="0" Transfer-Encoding="zlib base64">
eAHzTU3MU/DMK0nNK84sqfwPACxsBmg=
</vdata></m>
<m n="ID" c="vector" t="string" k="1"><vdata k="1" t="string" l0="0" Transfer-Encoding="zlib base64">
eAHzTU3MU8jMK0nNK84sqVTIT1PwK03OSS0tVkiqVEjOSMzLS81RcAowMTHVNzH9
DwCKbRBX
</vdata></m>
<m n="ParType" c="vector" t="string" k="1"><vdata k="1" t="string" l0="0" Transfer-Encoding="zlib base64">
eAFL+Q8AAckBZA==
</vdata></m>
<m n="ParTypeDetailed" c="vector" t="string" k="1"><vdata k="1" t="string" Transfer-Encoding="zlib base64">
eAH7DwABAAEA
</vdata></m>
<m n="Stage2Dim" c="vector" t="string" k="1"><vdata k="1" t="string" Transfer-Encoding="zlib base64">
eAH7DwABAAEA
</vdata></m>
<m n="_order" c="vector"><vdata k="1" t="signed int" rank="1" dimsize0="1" Transfer-Encoding="zlib base64">
eAFjYGBgAAAABAAB
</vdata><a n="factor" t="f">1.0</a>
</m>
<a n="@sticky:10003" t="m"><m n="memblock" c="container"><a n="__version" t="f">5.0</a>
</m>
</a>
</m>
</a>
<a n="UIInsert" t="s">UI.InputParameters.SelectPopulation_2.Method.Attribute1.label</a>
<a n="UIPresent" t="i">1</a>
<a n="unit" t="s"></a>
<a n="v_values" t="m"><m n="memblock" c="vector" t="string" k="1"><vdata k="1" t="string" l0="0" Transfer-Encoding="zlib base64">
eAHzzCtJzSvOLKlU8CtNzkktLVbwyE9NziguUfBNTcz7DwC/XwxV
</vdata></m>
</a>
<a n="value" t="s">Intensity Nucleus Hoechst Mean</a>
<a n="values" t="m"><m n="memblock" c="vector" t="string" k="5"><vdata k="5" t="string" l0="1" l1="2" l2="3" l3="4" Transfer-Encoding="zlib base64">
eAH775lXkppXnFlSqeBXmpyTWlqs4JGfmpxRXKLgm5qY9x+3dHBJiktqGT4Fpbl4
ZJ3DFKJVY/8DAAddMuI=
</vdata></m>
</a>
</m>
</a>
<a n="AttributeQualifier1" t="m"><m n="memblock" c="container"><a n="DefaultValue" t="s">&gt;</a>
<a n="Description" t="s">Define a proper qualifier for the selection criterion</a>
<a n="disabled" t="i">0</a>
<a n="display" t="m"><m n="memblock" c="vector" t="string" k="6"><vdata k="6" t="string" l0="0" l1="1" l2="2" l3="3" l4="4" l5="5" Transfer-Encoding="zlib base64">
eAGz+/+oc+l/GyC55L8tkFzwHwB2ywzc
</vdata></m>
</a>
<a n="InputComplexity" t="s">Complex</a>
<a n="InputType" t="s">s</a>
<a n="Item" t="s">AttributeQualifier1</a>
<a n="Label" t="s"></a>
<a n="ParameterType" t="s">Discrete</a>
<a n="private" t="m"><m n="memblock" c="container"><a n="PreviousValues" t="m"><m n="memblock" c="container"></m>
</a>
<a n="SimpleLastValue" t="m"><m n="memblock" c="container"></m>
</a>
<a n="WizardRulerOff" t="i">0</a>
</m>
</a>
<a n="ProcedureIDName" t="s">SelectPopulation_2</a>
<a n="skip" t="i">0</a>
<a n="SkipWizard" t="i">0</a>
<a n="UIInsert" t="s">UI.InputParameters.SelectPopulation_2.Method.Attribute1.qualifier</a>
<a n="UIPresent" t="i">1</a>
<a n="unit" t="s"></a>
<a n="v_values" t="m"><m n="memblock" c="vector" t="string" k="1"><vdata k="1" t="string" l0="0" Transfer-Encoding="zlib base64">
eAGz+w8AAX0BPg==
</vdata></m>
</a>
<a n="value" t="s">&gt;</a>
<a n="values" t="m"><m n="memblock" c="vector" t="string" k="6"><vdata k="6" t="string" l0="0" l1="1" l2="2" l3="3" l4="4" l5="5" Transfer-Encoding="zlib base64">
eAGz+29n+9/mv43tf1vb/4q2/wFFUAhB
</vdata></m>
</a>
</m>
</a>
<a n="Attribute2" t="m"><m n="memblock" c="container"><a n="DefaultValue" t="s">0.0</a>
<a n="Description" t="s">Define a proper value for the selection criterion</a>
<a n="disabled" t="i">0</a>
<a n="InputComplexity" t="s">Complex</a>
<a n="InputType" t="s">d</a>
<a n="Item" t="s">Attribute2</a>
<a n="Label" t="s"></a>
<a n="max" t="s"></a>
<a n="min" t="s"></a>
<a n="ParameterType" t="s">Numeric</a>
<a n="private" t="m"><m n="memblock" c="container"><a n="PreviousValues" t="m"><m n="memblock" c="container"></m>
</a>
<a n="SimpleLastValue" t="m"><m n="memblock" c="container"></m>
</a>
<a n="WizardRulerOff" t="i">0</a>
</m>
</a>
<a n="ProcedureIDName" t="s">SelectPopulation_2</a>
<a n="qualifier" t="s"></a>
<a n="skip" t="i">0</a>
<a n="SkipWizard" t="i">0</a>
<a n="step" t="s"></a>
<a n="UIInsert" t="s">UI.InputParameters.SelectPopulation_2.Method.Attribute2</a>
<a n="UIPresent" t="i">1</a>
<a n="UIslider" t="s">0</a>
<a n="unit" t="s"></a>
<a n="value" t="s">0</a>
<a n="wizardstep" t="s"></a>
</m>
</a>
<a n="AttributeName2" t="m"><m n="memblock" c="container"><a n="DefaultValue" t="s"></a>
<a n="Description" t="s">Property by which the filtering criterion is defined</a>
<a n="disabled" t="i">0</a>
<a n="EvalString" t="s">AAL::GetSelectedRegion(SelectedLabel=AttributeName2, RegionTable=ScalarTable| ScalarTable_2=TableForSelectedRegion, SelectedScalarRowIndex_2=SelectedRegionRowIndex)</a>
<a n="InputComplexity" t="s">Complex</a>
<a n="InputType" t="s">s</a>
<a n="Item" t="s">AttributeName2</a>
<a n="Label" t="s"></a>
<a n="ParameterType" t="s">Discrete</a>
<a n="private" t="m"><m n="memblock" c="container"><a n="PreviousValues" t="m"><m n="memblock" c="container"></m>
</a>
<a n="SimpleLastValue" t="m"><m n="memblock" c="container"></m>
</a>
<a n="WizardRulerOff" t="i">0</a>
</m>
</a>
<a n="ProcedureIDName" t="s">SelectPopulation_2</a>
<a n="skip" t="i">0</a>
<a n="SkipWizard" t="i">0</a>
<a n="TableForSelectedRegion" t="m"><m n="memblock" c="Table"><m n="Label" c="vector" t="string" k="1"><vdata k="1" t="string" l0="0" Transfer-Encoding="zlib base64">
eAHzy89L/Q8ABloCkA==
</vdata></m>
<m n="AttrType" c="vector" t="string" k="1"><vdata k="1" t="string" l0="0" Transfer-Encoding="zlib base64">
eAHzy89L/Q8ABloCkA==
</vdata></m>
<m n="ItemName" c="vector" t="string" k="1"><vdata k="1" t="string" Transfer-Encoding="zlib base64">
eAH7DwABAAEA
</vdata></m>
<m n="OriginRegion" c="vector" t="string" k="1"><vdata k="1" t="string" Transfer-Encoding="zlib base64">
eAH7DwABAAEA
</vdata></m>
<m n="CreatedAt" c="vector" t="string" k="1"><vdata k="1" t="string" Transfer-Encoding="zlib base64">
eAH7DwABAAEA
</vdata></m>
<m n="CreatedAtNo" c="vector" t="string" k="1"><vdata k="1" t="string" Transfer-Encoding="zlib base64">
eAH7DwABAAEA
</vdata></m>
<m n="RegionType" c="vector" t="string" k="1"><vdata k="1" t="string" Transfer-Encoding="zlib base64">
eAH7DwABAAEA
</vdata></m>
<m n="PreviousLabel" c="vector" t="string" k="1"><vdata k="1" t="string" Transfer-Encoding="zlib base64">
eAH7DwABAAEA
</vdata></m>
<m n="Commentary" c="vector" t="string" k="1"><vdata k="1" t="string" Transfer-Encoding="zlib base64">
eAH7DwABAAEA
</vdata></m>
<m n="RegionTypeDetailed" c="vector" t="string" k="1"><vdata k="1" t="string" Transfer-Encoding="zlib base64">
eAH7DwABAAEA
</vdata></m>
<m n="Statistic" c="vector" t="string" k="1"><vdata k="1" t="string" Transfer-Encoding="zlib base64">
eAH7DwABAAEA
</vdata></m>
<m n="Channel" c="vector" t="string" k="1"><vdata k="1" t="string" Transfer-Encoding="zlib base64">
eAH7DwABAAEA
</vdata></m>
<m n="HiddenStatus" c="vector" t="string" k="1"><vdata k="1" t="string" l0="0" Transfer-Encoding="zlib base64">
eAEz+A8AAWEBMA==
</vdata></m>
<m n="Unit" c="vector" t="string" k="1"><vdata k="1" t="string" Transfer-Encoding="zlib base64">
eAH7DwABAAEA
</vdata></m>
<m n="StatisticDetailed1" c="vector" t="string" k="1"><vdata k="1" t="string" Transfer-Encoding="zlib base64">
eAH7DwABAAEA
</vdata></m>
<m n="ID" c="vector" t="string" k="1"><vdata k="1" t="string" Transfer-Encoding="zlib base64">
eAH7DwABAAEA
</vdata></m>
<m n="ParType" c="vector" t="string" k="1"><vdata k="1" t="string" l0="0" Transfer-Encoding="zlib base64">
eAFL+Q8AAckBZA==
</vdata></m>
<m n="ParTypeDetailed" c="vector" t="string" k="1"><vdata k="1" t="string" Transfer-Encoding="zlib base64">
eAH7DwABAAEA
</vdata></m>
<m n="Stage2Dim" c="vector" t="string" k="1"><vdata k="1" t="string" Transfer-Encoding="zlib base64">
eAH7DwABAAEA
</vdata></m>
</m>
</a>
<a n="UIInsert" t="s">UI.InputParameters.SelectPopulation_2.Method.Attribute2.label</a>
<a n="UIPresent" t="i">1</a>
<a n="unit" t="s"></a>
<a n="v_values" t="m"><m n="memblock" c="vector" t="string" k="1"><vdata k="1" t="string" Transfer-Encoding="zlib base64">
eAH7DwABAAEA
</vdata></m>
</a>
<a n="value" t="s"></a>
<a n="values" t="m"><m n="memblock" c="vector" t="string" k="5"><vdata k="5" t="string" l0="1" l1="2" l2="3" l3="4" Transfer-Encoding="zlib base64">
eAH775lXkppXnFlSqeBXmpyTWlqs4JGfmpxRXKLgm5qY9x+3dHBJiktqGT4Fpbl4
ZJ3DFKJVY/8DAAddMuI=
</vdata></m>
</a>
</m>
</a>
<a n="AttributeQualifier2" t="m"><m n="memblock" c="container"><a n="DefaultValue" t="s">&gt;</a>
<a n="Description" t="s">Define a proper qualifier for the selection criterion</a>
<a n="disabled" t="i">0</a>
<a n="display" t="m"><m n="memblock" c="vector" t="string" k="6"><vdata k="6" t="string" l0="0" l1="1" l2="2" l3="3" l4="4" l5="5" Transfer-Encoding="zlib base64">
eAGz+/+oc+l/GyC55L8tkFzwHwB2ywzc
</vdata></m>
</a>
<a n="InputComplexity" t="s">Complex</a>
<a n="InputType" t="s">s</a>
<a n="Item" t="s">AttributeQualifier2</a>
<a n="Label" t="s"></a>
<a n="ParameterType" t="s">Discrete</a>
<a n="private" t="m"><m n="memblock" c="container"><a n="PreviousValues" t="m"><m n="memblock" c="container"></m>
</a>
<a n="SimpleLastValue" t="m"><m n="memblock" c="container"></m>
</a>
<a n="WizardRulerOff" t="i">0</a>
</m>
</a>
<a n="ProcedureIDName" t="s">SelectPopulation_2</a>
<a n="skip" t="i">0</a>
<a n="SkipWizard" t="i">0</a>
<a n="UIInsert" t="s">UI.InputParameters.SelectPopulation_2.Method.Attribute2.qualifier</a>
<a n="UIPresent" t="i">1</a>
<a n="unit" t="s"></a>
<a n="v_values" t="m"><m n="memblock" c="vector" t="string" k="1"><vdata k="1" t="string" l0="0" Transfer-Encoding="zlib base64">
eAGz+w8AAX0BPg==
</vdata></m>
</a>
<a n="value" t="s">&gt;</a>
<a n="values" t="m"><m n="memblock" c="vector" t="string" k="6"><vdata k="6" t="string" l0="0" l1="1" l2="2" l3="3" l4="4" l5="5" Transfer-Encoding="zlib base64">
eAGz+29n+9/mv43tf1vb/4q2/wFFUAhB
</vdata></m>
</a>
</m>
</a>
<a n="Attribute3" t="m"><m n="memblock" c="container"><a n="DefaultValue" t="s">0.0</a>
<a n="Description" t="s">Define a proper value for the selection criterion</a>
<a n="disabled" t="i">0</a>
<a n="InputComplexity" t="s">Complex</a>
<a n="InputType" t="s">d</a>
<a n="Item" t="s">Attribute3</a>
<a n="Label" t="s"></a>
<a n="max" t="s"></a>
<a n="min" t="s"></a>
<a n="ParameterType" t="s">Numeric</a>
<a n="private" t="m"><m n="memblock" c="container"><a n="PreviousValues" t="m"><m n="memblock" c="container"></m>
</a>
<a n="SimpleLastValue" t="m"><m n="memblock" c="container"></m>
</a>
<a n="WizardRulerOff" t="i">0</a>
</m>
</a>
<a n="ProcedureIDName" t="s">SelectPopulation_2</a>
<a n="qualifier" t="s"></a>
<a n="skip" t="i">0</a>
<a n="SkipWizard" t="i">0</a>
<a n="step" t="s"></a>
<a n="UIInsert" t="s">UI.InputParameters.SelectPopulation_2.Method.Attribute3</a>
<a n="UIPresent" t="i">1</a>
<a n="UIslider" t="s">0</a>
<a n="unit" t="s"></a>
<a n="value" t="s">0</a>
<a n="wizardstep" t="s"></a>
</m>
</a>
<a n="AttributeName3" t="m"><m n="memblock" c="container"><a n="DefaultValue" t="s"></a>
<a n="Description" t="s">Property by which the filtering criterion is defined</a>
<a n="disabled" t="i">0</a>
<a n="EvalString" t="s">AAL::GetSelectedRegion(SelectedLabel=AttributeName3, RegionTable=ScalarTable| ScalarTable_3=TableForSelectedRegion, SelectedScalarRowIndex_3=SelectedRegionRowIndex)</a>
<a n="InputComplexity" t="s">Complex</a>
<a n="InputType" t="s">s</a>
<a n="Item" t="s">AttributeName3</a>
<a n="Label" t="s"></a>
<a n="ParameterType" t="s">Discrete</a>
<a n="private" t="m"><m n="memblock" c="container"><a n="PreviousValues" t="m"><m n="memblock" c="container"></m>
</a>
<a n="SimpleLastValue" t="m"><m n="memblock" c="container"></m>
</a>
<a n="WizardRulerOff" t="i">0</a>
</m>
</a>
<a n="ProcedureIDName" t="s">SelectPopulation_2</a>
<a n="skip" t="i">0</a>
<a n="SkipWizard" t="i">0</a>
<a n="TableForSelectedRegion" t="m"><m n="memblock" c="Table"><m n="Label" c="vector" t="string" k="1"><vdata k="1" t="string" l0="0" Transfer-Encoding="zlib base64">
eAHzy89L/Q8ABloCkA==
</vdata></m>
<m n="AttrType" c="vector" t="string" k="1"><vdata k="1" t="string" l0="0" Transfer-Encoding="zlib base64">
eAHzy89L/Q8ABloCkA==
</vdata></m>
<m n="ItemName" c="vector" t="string" k="1"><vdata k="1" t="string" Transfer-Encoding="zlib base64">
eAH7DwABAAEA
</vdata></m>
<m n="OriginRegion" c="vector" t="string" k="1"><vdata k="1" t="string" Transfer-Encoding="zlib base64">
eAH7DwABAAEA
</vdata></m>
<m n="CreatedAt" c="vector" t="string" k="1"><vdata k="1" t="string" Transfer-Encoding="zlib base64">
eAH7DwABAAEA
</vdata></m>
<m n="CreatedAtNo" c="vector" t="string" k="1"><vdata k="1" t="string" Transfer-Encoding="zlib base64">
eAH7DwABAAEA
</vdata></m>
<m n="RegionType" c="vector" t="string" k="1"><vdata k="1" t="string" Transfer-Encoding="zlib base64">
eAH7DwABAAEA
</vdata></m>
<m n="PreviousLabel" c="vector" t="string" k="1"><vdata k="1" t="string" Transfer-Encoding="zlib base64">
eAH7DwABAAEA
</vdata></m>
<m n="Commentary" c="vector" t="string" k="1"><vdata k="1" t="string" Transfer-Encoding="zlib base64">
eAH7DwABAAEA
</vdata></m>
<m n="RegionTypeDetailed" c="vector" t="string" k="1"><vdata k="1" t="string" Transfer-Encoding="zlib base64">
eAH7DwABAAEA
</vdata></m>
<m n="Statistic" c="vector" t="string" k="1"><vdata k="1" t="string" Transfer-Encoding="zlib base64">
eAH7DwABAAEA
</vdata></m>
<m n="Channel" c="vector" t="string" k="1"><vdata k="1" t="string" Transfer-Encoding="zlib base64">
eAH7DwABAAEA
</vdata></m>
<m n="HiddenStatus" c="vector" t="string" k="1"><vdata k="1" t="string" l0="0" Transfer-Encoding="zlib base64">
eAEz+A8AAWEBMA==
</vdata></m>
<m n="Unit" c="vector" t="string" k="1"><vdata k="1" t="string" Transfer-Encoding="zlib base64">
eAH7DwABAAEA
</vdata></m>
<m n="StatisticDetailed1" c="vector" t="string" k="1"><vdata k="1" t="string" Transfer-Encoding="zlib base64">
eAH7DwABAAEA
</vdata></m>
<m n="ID" c="vector" t="string" k="1"><vdata k="1" t="string" Transfer-Encoding="zlib base64">
eAH7DwABAAEA
</vdata></m>
<m n="ParType" c="vector" t="string" k="1"><vdata k="1" t="string" l0="0" Transfer-Encoding="zlib base64">
eAFL+Q8AAckBZA==
</vdata></m>
<m n="ParTypeDetailed" c="vector" t="string" k="1"><vdata k="1" t="string" Transfer-Encoding="zlib base64">
eAH7DwABAAEA
</vdata></m>
<m n="Stage2Dim" c="vector" t="string" k="1"><vdata k="1" t="string" Transfer-Encoding="zlib base64">
eAH7DwABAAEA
</vdata></m>
</m>
</a>
<a n="UIInsert" t="s">UI.InputParameters.SelectPopulation_2.Method.Attribute3.label</a>
<a n="UIPresent" t="i">1</a>
<a n="unit" t="s"></a>
<a n="v_values" t="m"><m n="memblock" c="vector" t="string" k="1"><vdata k="1" t="string" Transfer-Encoding="zlib base64">
eAH7DwABAAEA
</vdata></m>
</a>
<a n="value" t="s"></a>
<a n="values" t="m"><m n="memblock" c="vector" t="string" k="5"><vdata k="5" t="string" l0="1" l1="2" l2="3" l3="4" Transfer-Encoding="zlib base64">
eAH775lXkppXnFlSqeBXmpyTWlqs4JGfmpxRXKLgm5qY9x+3dHBJiktqGT4Fpbl4
ZJ3DFKJVY/8DAAddMuI=
</vdata></m>
</a>
</m>
</a>
<a n="AttributeQualifier3" t="m"><m n="memblock" c="container"><a n="DefaultValue" t="s">&gt;</a>
<a n="Description" t="s">Define a proper qualifier for the selection criterion</a>
<a n="disabled" t="i">0</a>
<a n="display" t="m"><m n="memblock" c="vector" t="string" k="6"><vdata k="6" t="string" l0="0" l1="1" l2="2" l3="3" l4="4" l5="5" Transfer-Encoding="zlib base64">
eAGz+/+oc+l/GyC55L8tkFzwHwB2ywzc
</vdata></m>
</a>
<a n="InputComplexity" t="s">Complex</a>
<a n="InputType" t="s">s</a>
<a n="Item" t="s">AttributeQualifier3</a>
<a n="Label" t="s"></a>
<a n="ParameterType" t="s">Discrete</a>
<a n="private" t="m"><m n="memblock" c="container"><a n="PreviousValues" t="m"><m n="memblock" c="container"></m>
</a>
<a n="SimpleLastValue" t="m"><m n="memblock" c="container"></m>
</a>
<a n="WizardRulerOff" t="i">0</a>
</m>
</a>
<a n="ProcedureIDName" t="s">SelectPopulation_2</a>
<a n="skip" t="i">0</a>
<a n="SkipWizard" t="i">0</a>
<a n="UIInsert" t="s">UI.InputParameters.SelectPopulation_2.Method.Attribute3.qualifier</a>
<a n="UIPresent" t="i">1</a>
<a n="unit" t="s"></a>
<a n="v_values" t="m"><m n="memblock" c="vector" t="string" k="1"><vdata k="1" t="string" l0="0" Transfer-Encoding="zlib base64">
eAGz+w8AAX0BPg==
</vdata></m>
</a>
<a n="value" t="s">&gt;</a>
<a n="values" t="m"><m n="memblock" c="vector" t="string" k="6"><vdata k="6" t="string" l0="0" l1="1" l2="2" l3="3" l4="4" l5="5" Transfer-Encoding="zlib base64">
eAGz+29n+9/mv43tf1vb/4q2/wFFUAhB
</vdata></m>
</a>
</m>
</a>
<a n="OutputName" t="m"><m n="memblock" c="container"><a n="DefaultValue" t="s">Nuclei Selected</a>
<a n="Description" t="s">Name of the output population.</a>
<a n="disabled" t="i">0</a>
<a n="InputComplexity" t="s">Complex</a>
<a n="InputType" t="s">s</a>
<a n="Item" t="s">OutputName</a>
<a n="Label" t="s">Output Population</a>
<a n="max" t="s"></a>
<a n="min" t="s"></a>
<a n="ParameterType" t="s">Numeric</a>
<a n="private" t="m"><m n="memblock" c="container"><a n="DefaultNamingIsUsed" t="i">0</a>
<a n="DefaultString" t="s">Nuclei Selected</a>
<a n="OriginalDefault" t="s">Nuclei Selected</a>
<a n="PreviousValues" t="m"><m n="memblock" c="container"></m>
</a>
<a n="SimpleLastValue" t="m"><m n="memblock" c="container"></m>
</a>
<a n="UsedListCounter" t="i">1</a>
<a n="WizardRulerOff" t="i">0</a>
</m>
</a>
<a n="ProcedureIDName" t="s">SelectPopulation_2</a>
<a n="qualifier" t="s"></a>
<a n="skip" t="i">0</a>
<a n="SkipWizard" t="i">1</a>
<a n="step" t="s"></a>
<a n="UIInsert" t="s">UI.InputParameters.SelectPopulation_2.OutputName</a>
<a n="UIPresent" t="i">1</a>
<a n="UIslider" t="s">0</a>
<a n="unit" t="s"></a>
<a n="value" t="s">Nuclei Selected Intensity Nucleus</a>
<a n="wizardstep" t="s"></a>
</m>
</a>
<a n="@sticky:10003" t="m"><m n="memblock" c="container"><a n="__BuildMinor" t="i">124084</a>
<a n="__initialBuildMinor" t="i">124084</a>
<a n="__initialversion" t="s">4.0</a>
<a n="__ProcOpenStatus" t="i">1</a>
<a n="__UsedPopulationNamesInCurrentBBRun" t="m"><m n="memblock" c="vector" t="string" k="1"><vdata k="1" t="string" l0="0" Transfer-Encoding="zlib base64">
eAHzK03OSc1UCE7NSU0uSU1R8MwrSc0rziypVPADyZQW/wcA3sANjw==
</vdata></m>
</a>
<a n="__version" t="s">4.0</a>
<a n="__VersionId" t="s">5.1.0.124084</a>
<a n="BBScaleLevel" t="s">0</a>
<a n="FromInputs2Main" t="m"><m n="memblock" c="container"><a n="RegionTable" t="m"><m n="memblock" c="Table"><m n="Label" c="vector" t="string" k="1"><vdata k="1" t="string" l0="0" Transfer-Encoding="zlib base64">
eAHzK03OSS0t/g8ADvED3w==
</vdata></m>
<m n="AttrType" c="vector" t="string" k="1"><vdata k="1" t="string" l0="0" Transfer-Encoding="zlib base64">
eAELSk3PzM/7DwALcgNk
</vdata></m>
<m n="ItemName" c="vector" t="string" k="1"><vdata k="1" t="string" l0="0" Transfer-Encoding="zlib base64">
eAHzK03OSS0t/g8ADvED3w==
</vdata></m>
<m n="OriginRegion" c="vector" t="string" k="1"><vdata k="1" t="string" l0="0" Transfer-Encoding="zlib base64">
eAHzK03OSS0t/g8ADvED3w==
</vdata></m>
<m n="CreatedAt" c="vector" t="string" k="1"><vdata k="1" t="string" l0="0" Transfer-Encoding="zlib base64">
eAFzy8xL8StNzknN/A8AGaQE4Q==
</vdata></m>
<m n="CreatedAtNo" c="vector" t="string" k="1"><vdata k="1" t="string" l0="0" Transfer-Encoding="zlib base64">
eAEz/g8AAWcBMw==
</vdata></m>
<m n="RegionType" c="vector" t="string" k="1"><vdata k="1" t="string" l0="0" Transfer-Encoding="zlib base64">
eAHzK03OSS0t/g8ADvED3w==
</vdata></m>
<m n="PreviousLabel" c="vector" t="string" k="1"><vdata k="1" t="string" l0="0" Transfer-Encoding="zlib base64">
eAHzK03OSS0t/g8ADvED3w==
</vdata></m>
<m n="Commentary" c="vector" t="string" k="1"><vdata k="1" t="string" Transfer-Encoding="zlib base64">
eAH7DwABAAEA
</vdata></m>
<m n="RegionTypeDetailed" c="vector" t="string" k="1"><vdata k="1" t="string" l0="0" Transfer-Encoding="zlib base64">
eAHzK03OSS0t/g8ADvED3w==
</vdata></m>
<m n="Statistic" c="vector" t="string" k="1"><vdata k="1" t="string" Transfer-Encoding="zlib base64">
eAH7DwABAAEA
</vdata></m>
<m n="Channel" c="vector" t="string" k="1"><vdata k="1" t="string" l0="0" Transfer-Encoding="zlib base64">
eAHzTU3MUwjOzc8vyUhN+Q8AJrsF5A==
</vdata></m>
<m n="HiddenStatus" c="vector" t="string" k="1"><vdata k="1" t="string" l0="0" Transfer-Encoding="zlib base64">
eAEz+A8AAWEBMA==
</vdata></m>
<m n="Unit" c="vector" t="string" k="1"><vdata k="1" t="string" Transfer-Encoding="zlib base64">
eAH7DwABAAEA
</vdata></m>
<m n="StatisticDetailed1" c="vector" t="string" k="1"><vdata k="1" t="string" Transfer-Encoding="zlib base64">
eAH7DwABAAEA
</vdata></m>
<m n="ID" c="vector" t="string" k="1"><vdata k="1" t="string" Transfer-Encoding="zlib base64">
eAH7DwABAAEA
</vdata></m>
<m n="ParType" c="vector" t="string" k="1"><vdata k="1" t="string" l0="0" Transfer-Encoding="zlib base64">
eAFL+Q8AAckBZA==
</vdata></m>
<m n="ParTypeDetailed" c="vector" t="string" k="1"><vdata k="1" t="string" Transfer-Encoding="zlib base64">
eAH7DwABAAEA
</vdata></m>
<m n="Stage2Dim" c="vector" t="string" k="1"><vdata k="1" t="string" Transfer-Encoding="zlib base64">
eAH7DwABAAEA
</vdata></m>
<a n="@sticky:10003" t="m"><m n="memblock" c="container"><a n="__version" t="f">5.0</a>
</m>
</a>
</m>
</a>
</m>
</a>
</m>
</a>
</m>
</a>
<a n="OutputClass" t="s">Output Population</a>
<a n="OutputName" t="s">Nuclei Selected Intensity Nucleus</a>
<a n="ProcedureOutputsByType" t="m"><m n="memblock" c="container"><a n="Illustration" t="m"><m n="memblock" c="Table"><m n="Label" c="vector" t="string" k="1"><vdata k="1" t="string" l0="0" Transfer-Encoding="zlib base64">
eAGLj/cvykzPzEvM8cxNTE91y8wpSS0CM/8DAJNHCx8=
</vdata></m>
<m n="ItemName" c="vector" t="string" k="1"><vdata k="1" t="string" l0="0" Transfer-Encoding="zlib base64">
eAHzL8pMz8xLzPHMTUxP/Q8AKdAGGA==
</vdata></m>
<m n="ItemType" c="vector" t="string" k="1"><vdata k="1" t="string" Transfer-Encoding="zlib base64">
eAH7DwABAAEA
</vdata></m>
<m n="RefString" c="vector" t="string" k="1"><vdata k="1" t="string" l0="0" Transfer-Encoding="zlib base64">
eAFzLUvMKU0syczPc0ksSdQLKMpPTk0pLUot1nPLzClJLfLMTUxP1fMvLSkoLSnW
8y/KTM/MS8yBiKYAdWSWpOb+BwClCRtC
</vdata></m>
<m n="ValidFlag" c="vector"><vdata k="1" t="byte" rank="1" dimsize0="1" Transfer-Encoding="zlib base64">
eAFjAAAAAQAB
</vdata><a n="factor" t="f">1.0</a>
</m>
<m n="OriginRef" c="vector" t="string" k="1"><vdata k="1" t="string" l0="0" Transfer-Encoding="zlib base64">
eAFzy8wpSS3yzE1MT/0PAB7CBUk=
</vdata></m>
<m n="CreatedAt" c="vector" t="string" k="1"><vdata k="1" t="string" l0="0" Transfer-Encoding="zlib base64">
eAFzy8wpSS3yzE1MT/0PAB7CBUk=
</vdata></m>
<m n="CreatedAtNo" c="vector"><vdata k="1" t="byte" rank="1" dimsize0="1" Transfer-Encoding="zlib base64">
eAFjAgAAAwAD
</vdata><a n="factor" t="f">1.0</a>
</m>
<m n="Hidden" c="vector"><vdata k="1" t="byte" rank="1" dimsize0="1" Transfer-Encoding="zlib base64">
eAFjAAAAAQAB
</vdata><a n="factor" t="f">1.0</a>
</m>
<m n="InternalIDNumber" c="vector"><vdata k="1" t="byte" rank="1" dimsize0="1" Transfer-Encoding="zlib base64">
eAFjAgAAAwAD
</vdata><a n="factor" t="f">1.0</a>
</m>
<m n="InvalidatedAtNo" c="vector"><vdata k="1" t="byte" rank="1" dimsize0="1" Transfer-Encoding="zlib base64">
eAFjAAAAAQAB
</vdata><a n="factor" t="f">1.0</a>
</m>
<m n="NewPopulation" c="vector"><vdata k="1" t="byte" rank="1" dimsize0="1" Transfer-Encoding="zlib base64">
eAFjBAAAAgAC
</vdata><a n="factor" t="f">1.0</a>
</m>
<m n="OverTakenFrom" c="vector" t="string" k="1"><vdata k="1" t="string" l0="0" Transfer-Encoding="zlib base64">
eAFzy8wpSS3yzE1MT/0PAB7CBUk=
</vdata></m>
<m n="ROIlabel" c="vector" t="string" k="1"><vdata k="1" t="string" Transfer-Encoding="zlib base64">
eAH7DwABAAEA
</vdata></m>
<m n="ROIRegionLabel" c="vector" t="string" k="1"><vdata k="1" t="string" Transfer-Encoding="zlib base64">
eAH7DwABAAEA
</vdata></m>
<m n="ScaleLevel" c="vector"><vdata k="1" t="byte" rank="1" dimsize0="1" Transfer-Encoding="zlib base64">
eAFjAAAAAQAB
</vdata><a n="factor" t="f">1.0</a>
</m>
<m n="sMainChannel" c="vector" t="string" k="1"><vdata k="1" t="string" Transfer-Encoding="zlib base64">
eAH7DwABAAEA
</vdata></m>
<a n="@sticky:10003" t="m"><m n="memblock" c="container"></m>
</a>
</m>
</a>
<a n="Images" t="m"><m n="memblock" c="Table"><m n="Label" c="vector" t="string" k="4"><vdata k="4" t="string" l0="0" l1="1" l2="2" l3="3" Transfer-Encoding="zlib base64">
eAELyEnMS1XwTSxQcAowMTHVNzH9H4AkZGpkqm9qgCJkZm6mb2T53zc1MU8hODc/
vyQjNeU/ADWeGCM=
</vdata></m>
<m n="ItemName" c="vector" t="string" k="4"><vdata k="4" t="string" l0="0" l1="1" l2="2" l3="3" Transfer-Encoding="zlib base64">
eAGLj3dOzEn2zE1MTy12CMhJzEt1MDLwTSwAkk4BJiamDkZpJqb/4/GpMjUCqTI1
wK/KzNwMqMrIElWVb2piHtCq4Nz8/JKM1JT/AGlNMMg=
</vdata></m>
<m n="ItemType" c="vector" t="string" k="4"><vdata k="4" t="string" Transfer-Encoding="zlib base64">
eAH7////fwAJ+gP9
</vdata></m>
<m n="IsNonNegative" c="vector"><vdata k="4" t="byte" rank="1" dimsize0="4" Transfer-Encoding="zlib base64">
eAFjYGBgBAAABQAC
</vdata><a n="factor" t="f">1.0</a>
</m>
<m n="RefString" c="vector" t="string" k="4"><vdata k="4" t="string" l0="0" l1="1" l2="2" l3="3" Transfer-Encoding="zlib base64">
eAGt0L0KwjAUBeA3CiUkFbegVnEoBnyAcmmuGshPSW58/TZ2cXFw6HKGM3xwTvcG
V4BsDCcgYDrFEU1JmNkFaa1uhaZCmQ3DEdx49fDErLSDgIo3PUw1D1oIqfhDSGaq
Ygn93G0DS/6BZbM53O7aCvP9P/DZOsK0Tmc/7+gRQv3h7mOkF5qvuQCG5YBj
</vdata></m>
<m n="ValidFlag" c="vector"><vdata k="4" t="byte" rank="1" dimsize0="4" Transfer-Encoding="zlib base64">
eAFjZGRkBAAADgAF
</vdata><a n="factor" t="f">1.0</a>
</m>
<m n="OriginalLabel" c="vector" t="string" k="4"><vdata k="4" t="string" l0="0" l1="1" l2="2" l3="3" Transfer-Encoding="zlib base64">
eAELyEnMS1XwTSxQcAowMTHVNzH9H4AkZGpkqm9qgCJkZm6mb2T53zc1MU8hODc/
vyQjNeU/ADWeGCM=
</vdata></m>
<m n="CreatedAt" c="vector" t="string" k="4"><vdata k="4" t="string" l0="0" l1="3" Transfer-Encoding="zlib base64">
eAFzTy1xSSxJ/P+P4R+DW2ZOSWqRZ25ieup/AIPKCt4=
</vdata></m>
<m n="CreatedAtNo" c="vector"><vdata k="4" t="byte" rank="1" dimsize0="4" Transfer-Encoding="zlib base64">
eAFjZGRkAgAADwAG
</vdata><a n="factor" t="f">1.0</a>
</m>
<m n="InternalIDNumber" c="vector"><vdata k="4" t="signed char" rank="1" dimsize0="4" Transfer-Encoding="zlib base64">
eAHj4ORiBAAAVAAd
</vdata><a n="factor" t="f">1.0</a>
</m>
<m n="ScaleLevel" c="vector"><vdata k="4" t="byte" rank="1" dimsize0="4" Transfer-Encoding="zlib base64">
eAFjYGBgAAAABAAB
</vdata><a n="factor" t="f">1.0</a>
</m>
<a n="@sticky:10003" t="m"><m n="memblock" c="container"></m>
</a>
</m>
</a>
<a n="Objects" t="m"><m n="memblock" c="Table"><m n="Label" c="vector" t="string" k="7"><vdata k="7" t="string" l0="0" l1="1" l2="2" l3="5" l4="6" Transfer-Encoding="zlib base64">
eAE9jEEKwzAMBPMUPaCnPiJgaEMhhxyN6wqqVkghkin5fFxTQ4+7sztTyYxUg5BT
Yrgme59g6uVFP5BVfEvmoPcXZrc/PIZj6DuYkRvCBwRxFCPfu6FYjXF5aqPIbHHU
LTAXa0InlX676Vr4l+O5fgEALzn7
</vdata></m>
<m n="ItemName" c="vector" t="string" k="7"><vdata k="7" t="string" l0="0" l1="1" l2="2" l3="3" l4="5" l5="6" Transfer-Encoding="zlib base64">
eAFFzLsKgDAMQNHBTysIBR+jY6k1YjQ00KT490bFwfHC4Q41EaD5jIqR+iiHdXw6
zlqi6DjvkFRs2pjAAZHY1fwRViSFAssH0gtCy8UTVXkGipztBlOIKzA=
</vdata></m>
<m n="ItemType" c="vector" t="string" k="7"><vdata k="7" t="string" l0="0" l1="1" l2="2" l3="6" Transfer-Encoding="zlib base64">
eAHzK03OSc3875mXWZKZmKPgm1ic/d8nv1zBOT+vpCixuETBPykrNbmk+P8/BhAM
z8jPSXVOzckpjgczk8FMt/wiz5yc0mKgjpLM/Lz/AAk2JEo=
</vdata></m>
<m n="RefString" c="vector" t="string" k="7"><vdata k="7" t="string" l0="0" l1="1" l2="2" l3="3" l4="4" l5="5" Transfer-Encoding="zlib base64">
eAG1kEEKwkAMRW80C69QKxTUFly4LHEmYjTOlJlE8fSaguLSKrgMJC///foCrCCU
4hwEXJeTx6AZi1tQDGv1jORalUGluOcYbJMEz/f6m+MmkhDwCsrJ/UZYpmuVomQo
0u6O6C3RBFAF7JVBsImCsZDcTHLALGSSL7PtITFWyDwJuUG2710aRq5V18/+Cer3
xIIZwxTbT9H86NgvUm6YtViXY/43+AFEC9HA
</vdata></m>
<m n="ValidFlag" c="vector"><vdata k="7" t="byte" rank="1" dimsize0="7" Transfer-Encoding="zlib base64">
eAFjYGBgYGRkAAAADAAD
</vdata><a n="factor" t="f">1.0</a>
</m>
<m n="OriginRef" c="vector" t="string" k="7"><vdata k="7" t="string" l0="0" l1="5" Transfer-Encoding="zlib base64">
eAFzy8xL8StNzknN/P+PAQKDU3NSk0sC8gtKcxJLMvPz4o3+/2MEAGz2EfM=
</vdata></m>
<m n="CreatedAt" c="vector" t="string" k="7"><vdata k="7" t="string" l0="0" l1="3" l2="4" Transfer-Encoding="zlib base64">
eAFzy8xL8StNzknN/P+P4R+Dc2JOcmlOYkmqZ15Jal5xZkllQFF+QWpRSWZq8f/g
1JzU5JKA/AKQisz8vHij//+Y/jEBANoVHXk=
</vdata></m>
<m n="CreatedAtNo" c="vector"><vdata k="7" t="byte" rank="1" dimsize0="7" Transfer-Encoding="zlib base64">
eAFjZmZmYWVlBQAAawAd
</vdata><a n="factor" t="f">1.0</a>
</m>
<m n="Hidden" c="vector"><vdata k="7" t="byte" rank="1" dimsize0="7" Transfer-Encoding="zlib base64">
eAFjYAADAAAHAAE=
</vdata><a n="factor" t="f">1.0</a>
</m>
<m n="InternalIDNumber" c="vector"><vdata k="7" t="byte" rank="1" dimsize0="7" Transfer-Encoding="zlib base64">
eAFjZGZhZGRiBgAAQgAQ
</vdata><a n="factor" t="f">1.0</a>
</m>
<m n="InvalidatedAtNo" c="vector"><vdata k="7" t="byte" rank="1" dimsize0="7" Transfer-Encoding="zlib base64">
eAFjYWBgZWBgAAAANwAK
</vdata><a n="factor" t="f">1.0</a>
</m>
<m n="NewPopulation" c="vector"><vdata k="7" t="byte" rank="1" dimsize0="7" Transfer-Encoding="zlib base64">
eAFjZGRkYGBkBAAAHAAG
</vdata><a n="factor" t="f">1.0</a>
</m>
<m n="OverTakenFrom" c="vector" t="string" k="7"><vdata k="7" t="string" l0="0" l1="4" l2="5" Transfer-Encoding="zlib base64">
eAFzy8xL8StNzknN/P+PAQSdE3OSS3MSS1I980pS84ozSyoDivILUotKMlOL/wen
5qQmlwTkF4BUZObnxRv9/8cEAOB3HXc=
</vdata></m>
<m n="ROIlabel" c="vector" t="string" k="7"><vdata k="7" t="string" l0="0" Transfer-Encoding="zlib base64">
eAHzy89L/f///z8GEPwPAD46CIc=
</vdata></m>
<m n="ROIRegionLabel" c="vector" t="string" k="7"><vdata k="7" t="string" Transfer-Encoding="zlib base64">
eAH7/x8MABvrBvo=
</vdata></m>
<m n="ScaleLevel" c="vector"><vdata k="7" t="byte" rank="1" dimsize0="7" Transfer-Encoding="zlib base64">
eAFjYAADAAAHAAE=
</vdata><a n="factor" t="f">1.0</a>
</m>
<m n="sMainChannel" c="vector" t="string" k="7"><vdata k="7" t="string" l0="0" Transfer-Encoding="zlib base64">
eAHzTU3MUwjOzc8vyUhN+f///z+Gfwz//wMAcbUL3A==
</vdata></m>
<a n="@sticky:10003" t="m"><m n="memblock" c="container"></m>
</a>
</m>
</a>
<a n="Table" t="m"><m n="memblock" c="Table"><m n="Label" c="vector" t="string" k="1"><vdata k="1" t="string" l0="0" Transfer-Encoding="zlib base64">
eAHzyU9OzFFwSSxJVPArTc5JzfwPADv7BwU=
</vdata></m>
<m n="ItemName" c="vector" t="string" k="1"><vdata k="1" t="string" l0="0" Transfer-Encoding="zlib base64">
eAFzLCkpCklMykn9DwAV2ASD
</vdata></m>
<m n="ItemType" c="vector" t="string" k="1"><vdata k="1" t="string" l0="0" Transfer-Encoding="zlib base64">
eAHzyU9OzPErTc5JzQxJTMpJ/Q8AO3YHMw==
</vdata></m>
<m n="RefString" c="vector" t="string" k="1"><vdata k="1" t="string" l0="0" Transfer-Encoding="zlib base64">
eAFzLUvMKU0syczPc0ksSdQLKMpPTk0pLUot1nPLzEvxK03OSc3U8y8tKSgtKdZz
LCkpCklMyknVSwEqzixJzf0PACHoGUU=
</vdata></m>
<m n="ValidFlag" c="vector"><vdata k="1" t="byte" rank="1" dimsize0="1" Transfer-Encoding="zlib base64">
eAFjAAAAAQAB
</vdata><a n="factor" t="f">1.0</a>
</m>
<m n="OriginRef" c="vector" t="string" k="1"><vdata k="1" t="string" l0="0" Transfer-Encoding="zlib base64">
eAFzy8xL8StNzknN/A8AGaQE4Q==
</vdata></m>
<m n="CreatedAt" c="vector" t="string" k="1"><vdata k="1" t="string" l0="0" Transfer-Encoding="zlib base64">
eAFzy8xL8StNzknN/A8AGaQE4Q==
</vdata></m>
<m n="CreatedAtNo" c="vector"><vdata k="1" t="byte" rank="1" dimsize0="1" Transfer-Encoding="zlib base64">
eAFjBgAABAAE
</vdata><a n="factor" t="f">1.0</a>
</m>
<m n="Hidden" c="vector"><vdata k="1" t="byte" rank="1" dimsize0="1" Transfer-Encoding="zlib base64">
eAFjAAAAAQAB
</vdata><a n="factor" t="f">1.0</a>
</m>
<m n="InternalIDNumber" c="vector"><vdata k="1" t="byte" rank="1" dimsize0="1" Transfer-Encoding="zlib base64">
eAFjAgAAAwAD
</vdata><a n="factor" t="f">1.0</a>
</m>
<m n="InvalidatedAtNo" c="vector"><vdata k="1" t="byte" rank="1" dimsize0="1" Transfer-Encoding="zlib base64">
eAFjAAAAAQAB
</vdata><a n="factor" t="f">1.0</a>
</m>
<m n="NewPopulation" c="vector"><vdata k="1" t="byte" rank="1" dimsize0="1" Transfer-Encoding="zlib base64">
eAFjBAAAAgAC
</vdata><a n="factor" t="f">1.0</a>
</m>
<m n="OverTakenFrom" c="vector" t="string" k="1"><vdata k="1" t="string" l0="0" Transfer-Encoding="zlib base64">
eAFzy8xL8StNzknN/A8AGaQE4Q==
</vdata></m>
<m n="ROIlabel" c="vector" t="string" k="1"><vdata k="1" t="string" Transfer-Encoding="zlib base64">
eAH7DwABAAEA
</vdata></m>
<m n="ROIRegionLabel" c="vector" t="string" k="1"><vdata k="1" t="string" Transfer-Encoding="zlib base64">
eAH7DwABAAEA
</vdata></m>
<m n="ScaleLevel" c="vector"><vdata k="1" t="byte" rank="1" dimsize0="1" Transfer-Encoding="zlib base64">
eAFjAAAAAQAB
</vdata><a n="factor" t="f">1.0</a>
</m>
<m n="sMainChannel" c="vector" t="string" k="1"><vdata k="1" t="string" Transfer-Encoding="zlib base64">
eAH7DwABAAEA
</vdata></m>
<a n="@sticky:10003" t="m"><m n="memblock" c="container"></m>
</a>
</m>
</a>
</m>
</a>
<a n="SaveKeys" t="m"><m n="memblock" c="vector" t="string" k="1"><vdata k="1" t="string" l0="0" Transfer-Encoding="zlib base64">
eAELKUrMzMvMS3dJLEn8DwAkdQW2
</vdata></m>
</a>
<a n="UIFolders" t="m"><m n="memblock" c="container"><a n="@isordered" t="i">1</a>
<a n="F1" t="m"><m n="memblock" c="container"><a n="sFolderName" t="s">Method</a>
<a n="sFolderType" t="s">MethodFolder</a>
<a n="sInsert" t="s">InputParameters.SelectPopulation_2.Method</a>
<a n="sItemName" t="s">Method</a>
<a n="sLastInput" t="s">WholeCells_string</a>
<a n="sTitle" t="s">Method</a>
<a n="yDefaultOpenStatus" t="i">1</a>
<a n="yOpenStatus" t="i">1</a>
<a n="ySkip" t="i">0</a>
</m>
</a>
</m>
</a>
</m>
</a>
<a n="CalculateMorphologyProperties" t="m"><m n="memblock" c="container"><a n="BBHasBeenSaved" t="i">1</a>
<a n="bbType" t="s">builtin</a>
<a n="Comment" t="s"></a>
<a n="DataScope" t="m"><m n="memblock" c="container"><a n="Field" t="m"><m n="memblock" c="container"><a n="Span" t="s">Each</a>
</m>
</a>
</m>
</a>
<a n="IDName" t="s">CalculateMorphologyProperties</a>
<a n="ImageView" t="m"><m n="memblock" c="container"><a n="@isordered" t="i">1</a>
<a n="Label" t="s">Replace me</a>
<a n="Tabs" t="m"><m n="memblock" c="container"><a n="@isordered" t="i">1</a>
<a n="PopulationCalculateMorphologyProperties" t="m"><m n="memblock" c="container"><a n="@isordered" t="i">1</a>
<a n="TabLabel" t="s">Nuclei Selected Intensity Nucleus</a>
<a n="TabItemName" t="s">PopulationCalculateMorphologyProperties</a>
<a n="TabTitle" t="s">Population: Nuclei Selected Intensity Nucleus</a>
<a n="Skip" t="i">0</a>
<a n="UIclass" t="s">sticky</a>
<a n="NewDefaultChannel" t="m"><m n="memblock" c="vector" t="string" k="1"><vdata k="1" t="string" l0="0" Transfer-Encoding="zlib base64">
eAFzCjAxMdU3Mf0PAAtJAsc=
</vdata></m>
</a>
<a n="NewDefaultStencil" t="m"><m n="memblock" c="vector" t="string" k="1"><vdata k="1" t="string" l0="0" Transfer-Encoding="zlib base64">
eAHzK03OSS0t/g8ADvED3w==
</vdata></m>
</a>
<a n="Type" t="s">Standard</a>
<a n="OKButtons" t="i">0</a>
<a n="TableLabel" t="m"><m n="memblock" c="vector" t="string" k="1"><vdata k="1" t="string" l0="0" Transfer-Encoding="zlib base64">
eAELKMovSC0qyUwtVvArTc5JzVQITs1JTS5JTVHwzCtJzSvOLKmEyJQW/wcAi+sR
3A==
</vdata></m>
</a>
<a n="UIinsert" t="s">FeedBack.PopulationCalculateMorphologyProperties</a>
<a n="UseCommonTableStencil" t="m"><m n="memblock" c="vector"><vdata k="1" t="byte" rank="1" dimsize0="1" Transfer-Encoding="zlib base64">
eAFjAAAAAQAB
</vdata><a n="factor" t="f">1.0</a>
</m>
</a>
<a n="SummaryTableOn" t="m"><m n="memblock" c="vector"><vdata k="1" t="byte" rank="1" dimsize0="1" Transfer-Encoding="zlib base64">
eAFjBAAAAgAC
</vdata><a n="factor" t="f">1.0</a>
</m>
</a>
<a n="SummaryTableLabel" t="m"><m n="memblock" c="vector" t="string" k="1"><vdata k="1" t="string" l0="0" Transfer-Encoding="zlib base64">
eAELLs3NTSyq/A8AD00D7g==
</vdata></m>
</a>
<a n="AttrTypeTable" t="m"><m n="memblock" c="vector"><vdata k="1" t="byte" rank="1" dimsize0="1" Transfer-Encoding="zlib base64">
eAFjBAAAAgAC
</vdata><a n="factor" t="f">1.0</a>
</m>
</a>
<a n="WizardImageView" t="i">0</a>
<a n="TypeofOverlays" t="s">SingleDefaultOverLay</a>
<a n="coloring_mode" t="s">WeightedAverage</a>
<a n="scopeforimages" t="s">script</a>
<a n="yFrame2Timepoint" t="i">0</a>
<a n="cnt_overlays" t="m"><m n="memblock" c="container"><a n="@isordered" t="i">1</a>
<a n="Nucleus" t="m"><m n="memblock" c="container"></m>
</a>
</m>
</a>
<a n="Controls" t="m"><m n="memblock" c="container"><a n="general" t="m"><m n="memblock" c="container"><a n="@isordered" t="i">1</a>
<a n="Render_Colormode_Standard" t="m"><m n="memblock" c="container"><a n="@isordered" t="i">1</a>
<a n="colormode" t="m"><m n="memblock" c="container"><a n="autosubmit" t="s"></a>
<a n="callback" t="m"><m n="memblock" c="container"><a n="@isordered" t="i">1</a>
<a n="TranslateColormode" t="m"><m n="memblock" c="container"><a n="closure" t="m"><m n="memblock" c="closure"><a n="@context" t="s">&lt;AcapellaUserInterface||UI/imageviewmethods.proc&gt;</a>
<a n="@modulename" t="s">UI::_CIV_Coloring_Setmode</a>
<a n="@bound" t="m"><m n="memblock" c="container"></m>
</a>
<a n="@suppresswarnings" t="i">0</a>
</m>
</a>
<a n="data" t="m"><m n="memblock" c="container"></m>
</a>
</m>
</a>
<a n="@sticky:10003" t="m"><m n="memblock" c="container"><a n="skip" t="i">1</a>
</m>
</a>
</m>
</a>
<a n="CallbackList" t="m"><m n="memblock" c="XmlNode" t="elem"><CallbackList><Callback label="TranslateColormode" title="ColorMode" trigger="onchange" category="" priority="0" disabled="0" /></CallbackList></m>
</a>
<a n="defaultValue" t="s"></a>
<a n="description" t="s"></a>
<a n="disabled" t="i">0</a>
<a n="highlight" t="s"></a>
<a n="inputtype" t="s">s</a>
<a n="label" t="s">Coloring</a>
<a n="label_style" t="m"><m n="memblock" c="vector" t="string" k="3"><vdata k="3" t="string" l0="0" Transfer-Encoding="zlib base64">
eAHLyy/KTcz5/4/hHwMAIKMFhQ==
</vdata></m>
</a>
<a n="labels" t="m"><m n="memblock" c="vector" t="string" k="3"><vdata k="3" t="string" l0="0" l1="1" l2="2" Transfer-Encoding="zlib base64">
eAELLknMS0ksSvnvmpeRmJecmvLfIzM9IweIS/4DALJdDN0=
</vdata></m>
</a>
<a n="private" t="m"><m n="memblock" c="container"><a n="@sticky:10003" t="m"><m n="memblock" c="container"><a n="skip" t="i">1</a>
</m>
</a>
</m>
</a>
<a n="qualifier" t="s"></a>
<a n="size" t="i">0</a>
<a n="SizeOnFocus" t="i">0</a>
<a n="unit" t="s"></a>
<a n="value" t="s">WeightedAverage:Extended</a>
<a n="value_disabled" t="m"><m n="memblock" c="vector"><vdata k="3" t="byte" rank="1" dimsize0="3" Transfer-Encoding="zlib base64">
eAFjYGAAAAADAAE=
</vdata><a n="factor" t="f">1.0</a>
</m>
</a>
<a n="values" t="m"><m n="memblock" c="vector" t="string" k="3"><vdata k="3" t="string" l0="0" l1="1" l2="2" Transfer-Encoding="zlib base64">
eAHzTawIS8wpTbUKyEnMzPsfnpqZnlGSmuJYllqUmI5L1LWiJDUvJTXlPwAb/hnA

</vdata></m>
</a>
<a n="@sticky:10003" t="m"><m n="memblock" c="container"><a n="attr" t="m"><m n="memblock" c="container"><a n="class" t="s">input</a>
</m>
</a>
<a n="docID" t="s"></a>
<a n="insertmode" t="s">replace</a>
<a n="is_root" t="i">0</a>
<a n="skip" t="i">0</a>
<a n="target" t="m"><m n="memblock" c="container"><a n="target" t="s">value</a>
<a n="upCount" t="i">0</a>
</m>
</a>
<a n="ui" t="s">input</a>
<a n="uiclass" t="s">menu</a>
<a n="uirowmode" t="i">0</a>
</m>
</a>
</m>
</a>
<a n="@sticky:10003" t="m"><m n="memblock" c="container"><a n="AllowReorder" t="i">0</a>
<a n="attr" t="m"><m n="memblock" c="container"><a n="class" t="s">container</a>
<a n="style" t="s">width:0</a>
</m>
</a>
<a n="docID" t="s"></a>
<a n="insertmode" t="s">simple</a>
<a n="is_root" t="i">0</a>
<a n="skip" t="i">0</a>
<a n="tabulate" t="i">1</a>
<a n="ui" t="s">container</a>
<a n="uiclass" t="s">container</a>
</m>
</a>
</m>
</a>
<a n="Render_Labels_Labels" t="m"><m n="memblock" c="container"><a n="@sticky:10003" t="m"><m n="memblock" c="container"><a n="skip" t="i">1</a>
</m>
</a>
</m>
</a>
<a n="Render_Images_Images" t="m"><m n="memblock" c="container"><a n="@isordered" t="i">1</a>
<a n="colormode" t="m"><m n="memblock" c="container"><a n="autosubmit" t="s"></a>
<a n="callback" t="m"><m n="memblock" c="container"><a n="@isordered" t="i">1</a>
<a n="ReloadFrames" t="m"><m n="memblock" c="container"><a n="closure" t="m"><m n="memblock" c="closure"><a n="@context" t="s">&lt;AcapellaUserInterface||UI/imageviewmethods.proc&gt;</a>
<a n="@modulename" t="s">UI::_CIV_CB_Render_Images_SwitchMode</a>
<a n="@bound" t="m"><m n="memblock" c="container"></m>
</a>
<a n="@suppresswarnings" t="i">0</a>
</m>
</a>
<a n="data" t="m"><m n="memblock" c="container"></m>
</a>
</m>
</a>
<a n="@sticky:10003" t="m"><m n="memblock" c="container"><a n="skip" t="i">1</a>
</m>
</a>
</m>
</a>
<a n="CallbackList" t="m"><m n="memblock" c="XmlNode" t="elem"><CallbackList><Callback label="ReloadFrames" title="ColoringMode" trigger="onchange" category="" priority="0" disabled="0" /></CallbackList></m>
</a>
<a n="defaultValue" t="s"></a>
<a n="description" t="s"></a>
<a n="disabled" t="i">0</a>
<a n="highlight" t="s"></a>
<a n="inputtype" t="s">s</a>
<a n="label" t="s">Coloring mode</a>
<a n="label_style" t="m"><m n="memblock" c="vector" t="string" k="3"><vdata k="3" t="string" l0="0" Transfer-Encoding="zlib base64">
eAHLyy/KTcz5/4/hHwMAIKMFhQ==
</vdata></m>
</a>
<a n="labels" t="m"><m n="memblock" c="vector" t="string" k="3"><vdata k="3" t="string" l0="0" l1="1" l2="2" Transfer-Encoding="zlib base64">
eAFzTEksKMksS/3vllmRmvI/KDW9NCexSME5Pye/6D8AvyMNDQ==
</vdata></m>
</a>
<a n="private" t="m"><m n="memblock" c="container"><a n="@sticky:10003" t="m"><m n="memblock" c="container"><a n="skip" t="i">1</a>
</m>
</a>
</m>
</a>
<a n="qualifier" t="s"></a>
<a n="size" t="i">0</a>
<a n="SizeOnFocus" t="i">0</a>
<a n="unit" t="s"></a>
<a n="value" t="s">WeightedAverage</a>
<a n="value_disabled" t="m"><m n="memblock" c="vector"><vdata k="3" t="byte" rank="1" dimsize0="3" Transfer-Encoding="zlib base64">
eAFjYGAAAAADAAE=
</vdata><a n="factor" t="f">1.0</a>
</m>
</a>
<a n="values" t="m"><m n="memblock" c="vector" t="string" k="3"><vdata k="3" t="string" l0="0" l1="1" l2="2" Transfer-Encoding="zlib base64">
eAELT81MzyhJTXEsSy1KTE/9H1ya+983sSIsMac09T8AuiwNQg==
</vdata></m>
</a>
<a n="@sticky:10003" t="m"><m n="memblock" c="container"><a n="attr" t="m"><m n="memblock" c="container"><a n="class" t="s">input</a>
</m>
</a>
<a n="docID" t="s"></a>
<a n="insertmode" t="s">replace</a>
<a n="is_root" t="i">0</a>
<a n="skip" t="i">1</a>
<a n="target" t="m"><m n="memblock" c="container"><a n="target" t="s">value</a>
<a n="upCount" t="i">0</a>
</m>
</a>
<a n="ui" t="s">input</a>
<a n="uiclass" t="s">menu</a>
<a n="uirowmode" t="i">0</a>
</m>
</a>
</m>
</a>
<a n="palette" t="m"><m n="memblock" c="container"><a n="autosubmit" t="s"></a>
<a n="callback" t="m"><m n="memblock" c="container"><a n="@isordered" t="i">1</a>
<a n="ReloadFrames" t="m"><m n="memblock" c="container"><a n="closure" t="m"><m n="memblock" c="closure"><a n="@context" t="s">&lt;AcapellaUserInterface||UI/imageviewmethods.proc&gt;</a>
<a n="@modulename" t="s">UI::_CIV_CB_Render_Images_SwitchMode</a>
<a n="@bound" t="m"><m n="memblock" c="container"></m>
</a>
<a n="@suppresswarnings" t="i">0</a>
</m>
</a>
<a n="data" t="m"><m n="memblock" c="container"></m>
</a>
</m>
</a>
<a n="@sticky:10003" t="m"><m n="memblock" c="container"><a n="skip" t="i">1</a>
</m>
</a>
</m>
</a>
<a n="CallbackList" t="m"><m n="memblock" c="XmlNode" t="elem"><CallbackList><Callback label="ReloadFrames" title="Palette" trigger="onchange" category="" priority="0" disabled="0" /></CallbackList></m>
</a>
<a n="defaultValue" t="s"></a>
<a n="description" t="s"></a>
<a n="disabled" t="i">0</a>
<a n="highlight" t="s"></a>
<a n="inputtype" t="s">s</a>
<a n="label" t="s">Color palette</a>
<a n="label_style" t="m"><m n="memblock" c="vector" t="string" k="2"><vdata k="2" t="string" l0="0" Transfer-Encoding="zlib base64">
eAHLyy/KTcz5/48BABWZBIc=
</vdata></m>
</a>
<a n="labels" t="m"><m n="memblock" c="vector" t="string" k="2"><vdata k="2" t="string" l0="0" l1="1" Transfer-Encoding="zlib base64">
eAFzrShJzUtJTfkfnJlbkJP6HwA7bAea
</vdata></m>
</a>
<a n="private" t="m"><m n="memblock" c="container"><a n="@sticky:10003" t="m"><m n="memblock" c="container"><a n="skip" t="i">1</a>
</m>
</a>
</m>
</a>
<a n="qualifier" t="s"></a>
<a n="size" t="i">0</a>
<a n="SizeOnFocus" t="i">0</a>
<a n="unit" t="s"></a>
<a n="value" t="s">Extended</a>
<a n="value_disabled" t="m"><m n="memblock" c="vector"><vdata k="2" t="byte" rank="1" dimsize0="2" Transfer-Encoding="zlib base64">
eAFjYAAAAAIAAQ==
</vdata><a n="factor" t="f">1.0</a>
</m>
</a>
<a n="values" t="m"><m n="memblock" c="vector" t="string" k="2"><vdata k="2" t="string" l0="0" l1="1" Transfer-Encoding="zlib base64">
eAFzrShJzUtJTfkfkJOYmfcfADQoByQ=
</vdata></m>
</a>
<a n="@sticky:10003" t="m"><m n="memblock" c="container"><a n="attr" t="m"><m n="memblock" c="container"><a n="class" t="s">input</a>
</m>
</a>
<a n="docID" t="s"></a>
<a n="insertmode" t="s">replace</a>
<a n="is_root" t="i">0</a>
<a n="skip" t="i">1</a>
<a n="target" t="m"><m n="memblock" c="container"><a n="target" t="s">value</a>
<a n="upCount" t="i">0</a>
</m>
</a>
<a n="ui" t="s">input</a>
<a n="uiclass" t="s">menu</a>
<a n="uirowmode" t="i">0</a>
</m>
</a>
</m>
</a>
<a n="@sticky:10003" t="m"><m n="memblock" c="container"><a n="AllowReorder" t="i">0</a>
<a n="attr" t="m"><m n="memblock" c="container"><a n="class" t="s">container</a>
<a n="style" t="s">width:0</a>
</m>
</a>
<a n="docID" t="s"></a>
<a n="insertmode" t="s">simple</a>
<a n="is_root" t="i">0</a>
<a n="skip" t="i">0</a>
<a n="tabulate" t="i">1</a>
<a n="ui" t="s">container</a>
<a n="uiclass" t="s">container</a>
</m>
</a>
</m>
</a>
<a n="Render_OverlapControl_Stencils" t="m"><m n="memblock" c="container"><a n="@isordered" t="i">1</a>
<a n="overlapmode" t="m"><m n="memblock" c="container"><a n="autosubmit" t="s"></a>
<a n="callback" t="m"><m n="memblock" c="container"><a n="@isordered" t="i">1</a>
<a n="ChangeOverlapmode" t="m"><m n="memblock" c="container"><a n="closure" t="m"><m n="memblock" c="closure"><a n="@context" t="s">&lt;AcapellaUserInterface||UI/imageviewmethods.proc&gt;</a>
<a n="@modulename" t="s">UI::_CIV_CB__ReloadFrames</a>
<a n="@bound" t="m"><m n="memblock" c="container"><a n="SplitPoint" t="i">-4</a>
</m>
</a>
<a n="@suppresswarnings" t="i">0</a>
</m>
</a>
<a n="data" t="m"><m n="memblock" c="container"></m>
</a>
</m>
</a>
<a n="@sticky:10003" t="m"><m n="memblock" c="container"><a n="skip" t="i">1</a>
</m>
</a>
</m>
</a>
<a n="CallbackList" t="m"><m n="memblock" c="XmlNode" t="elem"><CallbackList><Callback label="ChangeOverlapmode" title="OverlapMode" trigger="onchange" category="" priority="0" disabled="0" /></CallbackList></m>
</a>
<a n="defaultValue" t="s">none</a>
<a n="description" t="s"></a>
<a n="disabled" t="i">0</a>
<a n="highlight" t="s"></a>
<a n="inputtype" t="s">s</a>
<a n="label" t="s">Overlap style</a>
<a n="label_style" t="m"><m n="memblock" c="vector" t="string" k="4"><vdata k="4" t="string" l0="0" Transfer-Encoding="zlib base64">
eAHLyy/KTcz5/48BBAEtqQaD
</vdata></m>
</a>
<a n="labels" t="m"><m n="memblock" c="vector" t="string" k="4"><vdata k="4" t="string" l0="0" l1="1" l2="2" l3="3" Transfer-Encoding="zlib base64">
eAHzy89L/e+ckZqcnVqUlJ9YlPI/uKQosyC1+H9wfk5myn8A7wUPLw==
</vdata></m>
</a>
<a n="private" t="m"><m n="memblock" c="container"><a n="@sticky:10003" t="m"><m n="memblock" c="container"><a n="skip" t="i">1</a>
</m>
</a>
</m>
</a>
<a n="qualifier" t="s"></a>
<a n="size" t="i">0</a>
<a n="SizeOnFocus" t="i">0</a>
<a n="unit" t="s"></a>
<a n="value" t="s">none</a>
<a n="value_disabled" t="m"><m n="memblock" c="vector"><vdata k="4" t="byte" rank="1" dimsize0="4" Transfer-Encoding="zlib base64">
eAFjYGBgAAAABAAB
</vdata><a n="factor" t="f">1.0</a>
</m>
</a>
<a n="values" t="m"><m n="memblock" c="vector" t="string" k="4"><vdata k="4" t="string" l0="0" l1="1" l2="2" l3="3" Transfer-Encoding="zlib base64">
eAHLy89L/Z9elJnyv7ikKLMgtfh/cX4OkAcAl/MMeA==
</vdata></m>
</a>
<a n="@sticky:10003" t="m"><m n="memblock" c="container"><a n="attr" t="m"><m n="memblock" c="container"><a n="class" t="s">input</a>
</m>
</a>
<a n="docID" t="s"></a>
<a n="insertmode" t="s">replace</a>
<a n="is_root" t="i">0</a>
<a n="skip" t="i">1</a>
<a n="target" t="m"><m n="memblock" c="container"><a n="target" t="s">value</a>
<a n="upCount" t="i">0</a>
</m>
</a>
<a n="ui" t="s">input</a>
<a n="uiclass" t="s">menu</a>
<a n="uirowmode" t="i">0</a>
</m>
</a>
</m>
</a>
<a n="@sticky:10003" t="m"><m n="memblock" c="container"><a n="AllowReorder" t="i">0</a>
<a n="attr" t="m"><m n="memblock" c="container"><a n="class" t="s">container</a>
<a n="style" t="s">width:0</a>
</m>
</a>
<a n="docID" t="s"></a>
<a n="insertmode" t="s">simple</a>
<a n="is_root" t="i">0</a>
<a n="skip" t="i">0</a>
<a n="tabulate" t="i">1</a>
<a n="ui" t="s">container</a>
<a n="uiclass" t="s">container</a>
</m>
</a>
</m>
</a>
<a n="Render_ScaleBar_ScaleBar" t="m"><m n="memblock" c="container"><a n="@isordered" t="i">1</a>
<a n="ScaleBar" t="m"><m n="memblock" c="container"><a n="autosubmit" t="s"></a>
<a n="callback" t="m"><m n="memblock" c="container"><a n="@isordered" t="i">1</a>
<a n="ReloadFrames" t="m"><m n="memblock" c="container"><a n="closure" t="m"><m n="memblock" c="closure"><a n="@context" t="s">&lt;AcapellaUserInterface||UI/imageviewmethods.proc&gt;</a>
<a n="@modulename" t="s">UI::_CIV_CB__SetScaleBar</a>
<a n="@bound" t="m"><m n="memblock" c="container"></m>
</a>
<a n="@suppresswarnings" t="i">0</a>
</m>
</a>
<a n="data" t="m"><m n="memblock" c="container"></m>
</a>
</m>
</a>
<a n="@sticky:10003" t="m"><m n="memblock" c="container"><a n="skip" t="i">1</a>
</m>
</a>
</m>
</a>
<a n="CallbackList" t="m"><m n="memblock" c="XmlNode" t="elem"><CallbackList><Callback label="ReloadFrames" title="ReloadFrames" trigger="onchange" category="" priority="0" disabled="0" /></CallbackList></m>
</a>
<a n="defaultValue" t="s"></a>
<a n="description" t="s"></a>
<a n="disabled" t="i">0</a>
<a n="highlight" t="s"></a>
<a n="inputtype" t="s">s</a>
<a n="label" t="s">Show Scale</a>
<a n="label_style" t="m"><m n="memblock" c="vector" t="string" k="5"><vdata k="5" t="string" l0="0" Transfer-Encoding="zlib base64">
eAHLyy/KTcz5/48BAgE8qweB
</vdata></m>
</a>
<a n="labels" t="m"><m n="memblock" c="vector" t="string" k="5"><vdata k="5" t="string" l0="0" l1="1" l2="2" l3="3" l4="4" Transfer-Encoding="zlib base64">
eAHzy89L/e+UX1KSn6vgk5pW8j8kvwDBCMpMzyiBSUM4ABF1FW4=
</vdata></m>
</a>
<a n="private" t="m"><m n="memblock" c="container"><a n="@sticky:10003" t="m"><m n="memblock" c="container"><a n="skip" t="i">1</a>
</m>
</a>
</m>
</a>
<a n="qualifier" t="s"></a>
<a n="size" t="i">0</a>
<a n="SizeOnFocus" t="i">0</a>
<a n="unit" t="s"></a>
<a n="value" t="f">NaN</a>
<a n="value_disabled" t="m"><m n="memblock" c="vector"><vdata k="5" t="byte" rank="1" dimsize0="5" Transfer-Encoding="zlib base64">
eAFjYAACAAAFAAE=
</vdata><a n="factor" t="f">1.0</a>
</m>
</a>
<a n="values" t="m"><m n="memblock" c="vector"><vdata k="5" t="double" rank="1" dimsize0="5" Transfer-Encoding="zlib base64">
eAFjYACBH/VgCk58sIcyHSA0hwMASRYDLw==
</vdata><a n="factor" t="f">1.0</a>
</m>
</a>
<a n="@sticky:10003" t="m"><m n="memblock" c="container"><a n="attr" t="m"><m n="memblock" c="container"><a n="class" t="s">input</a>
</m>
</a>
<a n="docID" t="s"></a>
<a n="insertmode" t="s">replace</a>
<a n="is_root" t="i">0</a>
<a n="skip" t="i">0</a>
<a n="target" t="m"><m n="memblock" c="container"><a n="target" t="s">value</a>
<a n="upCount" t="i">0</a>
</m>
</a>
<a n="ui" t="s">input</a>
<a n="uiclass" t="s">menu</a>
<a n="uirowmode" t="i">0</a>
</m>
</a>
</m>
</a>
<a n="@sticky:10003" t="m"><m n="memblock" c="container"><a n="AllowReorder" t="i">0</a>
<a n="attr" t="m"><m n="memblock" c="container"><a n="class" t="s">container</a>
<a n="style" t="s">width:0</a>
</m>
</a>
<a n="docID" t="s"></a>
<a n="insertmode" t="s">simple</a>
<a n="is_root" t="i">0</a>
<a n="skip" t="i">0</a>
<a n="tabulate" t="i">1</a>
<a n="ui" t="s">container</a>
<a n="uiclass" t="s">container</a>
</m>
</a>
</m>
</a>
<a n="Frames_Images_Images" t="m"><m n="memblock" c="container"><a n="@isordered" t="i">1</a>
<a n="Sharpness" t="m"><m n="memblock" c="container"><a n="autosubmit" t="s"></a>
<a n="callback" t="m"><m n="memblock" c="container"><a n="@isordered" t="i">1</a>
<a n="ConditionalReloadFrames" t="m"><m n="memblock" c="container"><a n="closure" t="m"><m n="memblock" c="closure"><a n="@context" t="s">&lt;AcapellaUserInterface||UI/imageviewmethods.proc&gt;</a>
<a n="@modulename" t="s">UI::_CIV_CB__ReloadSharpnessFrames</a>
<a n="@bound" t="m"><m n="memblock" c="container"><a n="SplitPoint" t="i">-4</a>
</m>
</a>
<a n="@suppresswarnings" t="i">0</a>
</m>
</a>
<a n="data" t="m"><m n="memblock" c="container"></m>
</a>
</m>
</a>
<a n="@sticky:10003" t="m"><m n="memblock" c="container"><a n="skip" t="i">1</a>
</m>
</a>
</m>
</a>
<a n="CallbackList" t="m"><m n="memblock" c="XmlNode" t="elem"><CallbackList><Callback label="ConditionalReloadFrames" title="ConditionalReloadFrames" trigger="onchange" category="" priority="0" disabled="0" /></CallbackList></m>
</a>
<a n="defaultValue" t="s">1</a>
<a n="description" t="s"></a>
<a n="disabled" t="i">0</a>
<a n="highlight" t="s"></a>
<a n="inputtype" t="s">d</a>
<a n="label" t="s">Sharpness</a>
<a n="max" t="s"></a>
<a n="min" t="s"></a>
<a n="precision" t="i">3</a>
<a n="private" t="m"><m n="memblock" c="container"><a n="@sticky:10003" t="m"><m n="memblock" c="container"><a n="skip" t="i">1</a>
</m>
</a>
</m>
</a>
<a n="qualifier" t="m"><m n="memblock" c="container"><a n="autosubmit" t="s"></a>
<a n="callback" t="m"><m n="memblock" c="container"><a n="@isordered" t="i">1</a>
<a n="ReloadFrames" t="m"><m n="memblock" c="container"><a n="closure" t="m"><m n="memblock" c="closure"><a n="@context" t="s">&lt;AcapellaUserInterface||UI/imageviewmethods.proc&gt;</a>
<a n="@modulename" t="s">UI::_CIV_CB__ReloadFrames</a>
<a n="@bound" t="m"><m n="memblock" c="container"><a n="SplitPoint" t="i">-5</a>
</m>
</a>
<a n="@suppresswarnings" t="i">0</a>
</m>
</a>
<a n="data" t="m"><m n="memblock" c="container"></m>
</a>
</m>
</a>
<a n="@sticky:10003" t="m"><m n="memblock" c="container"><a n="skip" t="i">1</a>
</m>
</a>
</m>
</a>
<a n="CallbackList" t="m"><m n="memblock" c="XmlNode" t="elem"><CallbackList><Callback label="ReloadFrames" title="ReloadFrames" trigger="onchange" category="" priority="0" disabled="0" /></CallbackList></m>
</a>
<a n="defaultValue" t="s">true</a>
<a n="description" t="s"></a>
<a n="disabled" t="i">0</a>
<a n="highlight" t="s"></a>
<a n="inputtype" t="s">b</a>
<a n="label" t="s">Apply Sharpness</a>
<a n="max" t="s"></a>
<a n="min" t="s"></a>
<a n="precision" t="i">3</a>
<a n="private" t="m"><m n="memblock" c="container"><a n="@sticky:10003" t="m"><m n="memblock" c="container"><a n="skip" t="i">1</a>
</m>
</a>
</m>
</a>
<a n="qualifier" t="s"></a>
<a n="step" t="s"></a>
<a n="unit" t="s"></a>
<a n="value" t="s">true</a>
<a n="@sticky:10003" t="m"><m n="memblock" c="container"><a n="attr" t="m"><m n="memblock" c="container"><a n="class" t="s">input</a>
</m>
</a>
<a n="docID" t="s"></a>
<a n="insertmode" t="s">replace</a>
<a n="is_root" t="i">0</a>
<a n="showMinMax" t="i">0</a>
<a n="showValue" t="i">0</a>
<a n="skip" t="i">0</a>
<a n="target" t="m"><m n="memblock" c="container"><a n="target" t="s">value</a>
<a n="upCount" t="i">0</a>
</m>
</a>
<a n="ui" t="s">input</a>
<a n="uiclass" t="s">text</a>
<a n="uirowmode" t="i">0</a>
</m>
</a>
</m>
</a>
<a n="step" t="s"></a>
<a n="unit" t="s"></a>
<a n="value" t="s">1</a>
<a n="@sticky:10003" t="m"><m n="memblock" c="container"><a n="attr" t="m"><m n="memblock" c="container"><a n="class" t="s">input</a>
</m>
</a>
<a n="docID" t="s"></a>
<a n="insertmode" t="s">replace</a>
<a n="is_root" t="i">0</a>
<a n="showMinMax" t="i">0</a>
<a n="showValue" t="i">0</a>
<a n="skip" t="i">0</a>
<a n="target" t="m"><m n="memblock" c="container"><a n="target" t="s">value</a>
<a n="upCount" t="i">0</a>
</m>
</a>
<a n="ui" t="s">input</a>
<a n="uiclass" t="s">text</a>
<a n="uirowmode" t="i">0</a>
</m>
</a>
</m>
</a>
<a n="@sticky:10003" t="m"><m n="memblock" c="container"><a n="AllowReorder" t="i">0</a>
<a n="attr" t="m"><m n="memblock" c="container"><a n="class" t="s">container</a>
<a n="style" t="s">width:0</a>
</m>
</a>
<a n="docID" t="s"></a>
<a n="insertmode" t="s">simple</a>
<a n="is_root" t="i">0</a>
<a n="skip" t="i">0</a>
<a n="tabulate" t="i">1</a>
<a n="ui" t="s">container</a>
<a n="uiclass" t="s">container</a>
</m>
</a>
</m>
</a>
<a n="Render_Stencils_Stencils" t="m"><m n="memblock" c="container"><a n="rainbowsize" t="m"><m n="memblock" c="container"><a n="value" t="f">10.0</a>
<a n="@sticky:10003" t="m"><m n="memblock" c="container"><a n="skip" t="i">1</a>
</m>
</a>
</m>
</a>
</m>
</a>
<a n="@sticky:10003" t="m"><m n="memblock" c="container"><a n="AllowReorder" t="i">0</a>
<a n="attr" t="m"><m n="memblock" c="container"><a n="class" t="s">container</a>
<a n="style" t="s"></a>
</m>
</a>
<a n="docID" t="s"></a>
<a n="insertmode" t="s">simple</a>
<a n="is_root" t="i">0</a>
<a n="skip" t="i">0</a>
<a n="tabulate" t="i">1</a>
<a n="ui" t="s">container</a>
<a n="uiclass" t="s">container</a>
</m>
</a>
</m>
</a>
<a n="general_title" t="s">General controls</a>
<a n="image_groups" t="m"><m n="memblock" c="XmlNode" t="elem"><Groups><Group no="0" title="Channels"><open>1</open><Members><Member no="0" /><Member no="1" /><Member no="2" /><Member no="3" /><Member no="4" /><Member no="5" /><Member no="6" /></Members></Group></Groups></m>
</a>
<a n="image_title" t="s">Channels</a>
<a n="images" t="m"><m n="memblock" c="container"><a n="autocontrast" t="m"><m n="memblock" c="vector"><vdata k="7" t="signed char" rank="1" dimsize0="7" Transfer-Encoding="zlib base64">
eAFjZAQDAAAjAAg=
</vdata><a n="factor" t="f">1.0</a>
</m>
</a>
<a n="color" t="m"><m n="memblock" c="vector" t="string" k="7"><vdata k="7" t="string" l0="0" Transfer-Encoding="zlib base64">
eAFzL0qs/P+PAQEBTtQIhw==
</vdata></m>
</a>
<a n="default_color" t="m"><m n="memblock" c="vector" t="string" k="7"><vdata k="7" t="string" l0="0" Transfer-Encoding="zlib base64">
eAFzL0qs/P+PAQEBTtQIhw==
</vdata></m>
</a>
<a n="flag" t="m"><m n="memblock" c="vector"><vdata k="7" t="signed char" rank="1" dimsize0="7" Transfer-Encoding="zlib base64">
eAFjZAADAAAOAAI=
</vdata><a n="factor" t="f">1.0</a>
</m>
</a>
<a n="label" t="m"><m n="memblock" c="vector" t="string" k="7"><vdata k="7" t="string" l0="0" l1="1" l2="2" l3="3" l4="4" l5="5" Transfer-Encoding="zlib base64">
eAFzCjAxMdU3Mf3vFGBqZKpvagBkmJmb6RtZ/g/IScxLVfBNLFBwgilCFoIqRxaC
avRNTcxTCM7Nzy/JSE35DwDx+iB4
</vdata></m>
</a>
<a n="open" t="m"><m n="memblock" c="vector"><vdata k="7" t="byte" rank="1" dimsize0="7" Transfer-Encoding="zlib base64">
eAFjYAADAAAHAAE=
</vdata><a n="factor" t="f">1.0</a>
</m>
</a>
<a n="xfmid" t="m"><m n="memblock" c="vector"><vdata k="7" t="double" rank="1" dimsize0="7" Transfer-Encoding="zlib base64">
eAHT/9XBbJV1zr5v84cLTxpv2+9RZAtXOn3JngEMHmDQr2r7e/z+nLcHAG/yFFU=

</vdata><a n="factor" t="f">1.0</a>
</m>
</a>
<a n="xmax" t="m"><m n="memblock" c="vector"><vdata k="7" t="double" rank="1" dimsize0="7" Transfer-Encoding="zlib base64">
eAG7ukhTvbXntIP/myN+H5ouODxLuH5/d8k8BwYwUDmATndu/iR8ifWEAwCgGxSI

</vdata><a n="factor" t="f">1.0</a>
</m>
</a>
<a n="xmin" t="m"><m n="memblock" c="vector"><vdata k="7" t="double" rank="1" dimsize0="7" Transfer-Encoding="zlib base64">
eAHzX3paKpq/2sH/zRG/N8zVDuk1ixoE3lY6MICBxgF0+lvfysa9qtUOAB9sEbQ=

</vdata><a n="factor" t="f">1.0</a>
</m>
</a>
<a n="ymax" t="m"><m n="memblock" c="vector"><vdata k="7" t="double" rank="1" dimsize0="7" Transfer-Encoding="zlib base64">
eAFjYACBD/ZgigQaANXpCEo=
</vdata><a n="factor" t="f">1.0</a>
</m>
</a>
<a n="ymid" t="m"><m n="memblock" c="vector"><vdata k="7" t="double" rank="1" dimsize0="7" Transfer-Encoding="zlib base64">
eAFjYACBB/ZgigQaAMqJB9o=
</vdata><a n="factor" t="f">1.0</a>
</m>
</a>
<a n="ymin" t="m"><m n="memblock" c="vector"><vdata k="7" t="double" rank="1" dimsize0="7" Transfer-Encoding="zlib base64">
eAFjYCAPAAAAOAAB
</vdata><a n="factor" t="f">1.0</a>
</m>
</a>
</m>
</a>
<a n="stencil_groups" t="m"><m n="memblock" c="XmlNode" t="elem"><Groups><Group no="0" title="Regions"><open>1</open><Members><Member no="0" /><Member no="1" /><Member no="2" /><Member no="3" /></Members></Group><Group no="1" title="Overlays"><open>1</open><Members><Member no="4" /></Members></Group></Groups></m>
</a>
<a n="stencil_title" t="s">Regions</a>
<a n="stencils" t="m"><m n="memblock" c="container"><a n="class" t="m"><m n="memblock" c="vector" t="string" k="2"><vdata k="2" t="string" Transfer-Encoding="zlib base64">
eAH7/x8AAv8B/w==
</vdata></m>
</a>
<a n="color" t="m"><m n="memblock" c="vector" t="string" k="2"><vdata k="2" t="string" l0="0" l1="1" Transfer-Encoding="zlib base64">
eAFLzs/JLypOLXEoSszMS8ov/6/s5mZpbOD4HwCFZAoo
</vdata></m>
</a>
<a n="default_color" t="m"><m n="memblock" c="vector" t="string" k="2"><vdata k="2" t="string" l0="0" l1="1" Transfer-Encoding="zlib base64">
eAFLzs/JLypOLXEoSszMS8ov/6/s5mZpbOD4HwCFZAoo
</vdata></m>
</a>
<a n="flag" t="m"><m n="memblock" c="vector"><vdata k="2" t="byte" rank="1" dimsize0="2" Transfer-Encoding="zlib base64">
eAFjZAQAAAUAAw==
</vdata><a n="factor" t="f">1.0</a>
</m>
</a>
<a n="label" t="m"><m n="memblock" c="vector" t="string" k="2"><vdata k="2" t="string" l0="0" l1="1" Transfer-Encoding="zlib base64">
eAHzK03OSS0t/u+RmZ6RA8QlqSkK/klZqcklxf8BrPYMKQ==
</vdata></m>
</a>
<a n="open" t="m"><m n="memblock" c="vector"><vdata k="2" t="byte" rank="1" dimsize0="2" Transfer-Encoding="zlib base64">
eAFjYAAAAAIAAQ==
</vdata><a n="factor" t="f">1.0</a>
</m>
</a>
<a n="priority" t="m"><m n="memblock" c="vector"><vdata k="2" t="byte" rank="1" dimsize0="2" Transfer-Encoding="zlib base64">
eAFjYAQAAAMAAg==
</vdata><a n="factor" t="f">1.0</a>
</m>
</a>
<a n="style" t="m"><m n="memblock" c="vector" t="string" k="2"><vdata k="2" t="string" l0="0" l1="1" Transfer-Encoding="zlib base64">
eAFzyi9KSS36X5yfk5nyHwApDgZ4
</vdata></m>
</a>
</m>
</a>
<a n="tracker" t="m"><m n="memblock" c="container"><a n="color" t="m"><m n="memblock" c="vector" t="string" k="7"><vdata k="7" t="string" l0="0" Transfer-Encoding="zlib base64">
eAFzL0qs/P+PAQEBTtQIhw==
</vdata></m>
</a>
<a n="@sticky:10003" t="m"><m n="memblock" c="container"><a n="skip" t="i">1</a>
</m>
</a>
</m>
</a>
</m>
</a>
<a n="TableRefString" t="m"><m n="memblock" c="vector" t="string" k="1"><vdata k="1" t="string" l0="0" Transfer-Encoding="zlib base64">
eAENzEEKgEAIAMAf+YmtY9Sts+xKLViKq0GvL88DMz/Igd7lntARNpNKLYwGFOQa
jE6LmJ7CcrypSuY9dQ3X8AF7ChViHtAy6E7X9wN93CG+
</vdata></m>
</a>
<a n="DefaultStencilControls" t="m"><m n="memblock" c="container"><a n="color" t="m"><m n="memblock" c="vector" t="string" k="4"><vdata k="4" t="string" l0="0" Transfer-Encoding="zlib base64">
eAFLzs/JLypOLXEoSszMS8ov//+PAQQBeXIKlw==
</vdata></m>
</a>
<a n="flag" t="m"><m n="memblock" c="vector"><vdata k="4" t="byte" rank="1" dimsize0="4" Transfer-Encoding="zlib base64">
eAFjYGRgAAAABwAC
</vdata><a n="factor" t="f">1.0</a>
</m>
</a>
<a n="style" t="m"><m n="memblock" c="vector" t="string" k="4"><vdata k="4" t="string" l0="0" Transfer-Encoding="zlib base64">
eAFzyi9KSS36/48BBAErZwZY
</vdata></m>
</a>
<a n="@sticky:10003" t="m"><m n="memblock" c="container"><a n="DefaultColor" t="s">colorset@rainbow</a>
<a n="DefaultStyle" t="s">Border</a>
<a n="last_standardvalues" t="m"><m n="memblock" c="container"><a n="@isordered" t="i">1</a>
<a n="Cell" t="m"><m n="memblock" c="container"><a n="color" t="s">colorset@rainbow</a>
<a n="style" t="s">Border</a>
</m>
</a>
</m>
</a>
<a n="NonDefaultStyle" t="s">Border</a>
</m>
</a>
</m>
</a>
<a n="current_frame" t="s">0</a>
<a n="cRenderSettings" t="m"><m n="memblock" c="container"><a n="Render" t="m"><m n="memblock" c="container"><a n="Colormode_ColorTranslator" t="m"><m n="memblock" c="container"><a n="Colormode" t="s">WeightedAverage:Extended</a>
<a n="methodclass" t="s">Colormode</a>
<a n="pluginclass" t="s">Render</a>
</m>
</a>
<a n="Images_Images" t="m"><m n="memblock" c="container"><a n="colormode" t="s">WeightedAverage</a>
<a n="methodclass" t="s">Images</a>
<a n="palette" t="s">Extended</a>
<a n="pluginclass" t="s">Render</a>
</m>
</a>
<a n="OverlapControl_OverlapControl" t="m"><m n="memblock" c="container"><a n="methodclass" t="s">OverlapControl</a>
<a n="Overlapmode" t="s">none</a>
<a n="pluginclass" t="s">Render</a>
</m>
</a>
<a n="ScaleBar_ScaleBar" t="m"><m n="memblock" c="container"><a n="methodclass" t="s">ScaleBar</a>
<a n="pluginclass" t="s">Render</a>
<a n="ScaleBar" t="f">NaN</a>
</m>
</a>
<a n="Stencils_Stencils" t="m"><m n="memblock" c="container"><a n="color" t="m"><m n="memblock" c="vector" t="string" k="2"><vdata k="2" t="string" l0="0" l1="1" Transfer-Encoding="zlib base64">
eAFLzs/JLypOLXEoSszMS8ov/6/s5mZpbOD4HwCFZAoo
</vdata></m>
</a>
<a n="flag" t="m"><m n="memblock" c="vector"><vdata k="2" t="byte" rank="1" dimsize0="2" Transfer-Encoding="zlib base64">
eAFjZAQAAAUAAw==
</vdata><a n="factor" t="f">1.0</a>
</m>
</a>
<a n="methodclass" t="s">Stencils</a>
<a n="pluginclass" t="s">Render</a>
<a n="rainbowsize" t="f">10.0</a>
<a n="style" t="m"><m n="memblock" c="vector" t="string" k="2"><vdata k="2" t="string" l0="0" l1="1" Transfer-Encoding="zlib base64">
eAFzyi9KSS36X5yfk5nyHwApDgZ4
</vdata></m>
</a>
</m>
</a>
</m>
</a>
</m>
</a>
<a n="Frames" t="m"><m n="memblock" c="container"><a n="@isordered" t="i">1</a>
<a n="Population" t="m"><m n="memblock" c="container"><a n="@isordered" t="i">1</a>
<a n="FrameLabel" t="s">Population</a>
<a n="FrameItemName" t="s">Population</a>
<a n="Images_RefString" t="s">Images=AAL::GetValidImages().v_images;</a>
<a n="Stencils_RefString" t="s">Stencils=AAL::GetImageViewStencils(ListRefString).v_stencils;</a>
<a n="Type" t="s">Standard</a>
<a n="ListRefString" t="s">EvaluationData.Procedures.CalculateMorphologyProperties.Outputs.WholeCells.dataitem</a>
</m>
</a>
</m>
</a>
<a n="SkipTab" t="i">0</a>
<a n="ButtonDef" t="s">&#x0A;&#x09;&#x09;UI_in=UI;&#x0A;&#x09;&#x09;UI=ocnt();&#x0A;&#x09;&#x09;UI::C_Layout(&quot;(1)&quot;, vec(&quot;Controls&quot;), cellalign=&quot;center&quot;, class=&quot;packer&quot;)&#x0A;&#x09;&#x09;Buttons=UI;&#x0A;&#x09;&#x09;UI=UI_in;&#x0A;&#x09;</a>
<a n="@sticky:10003" t="m"><m n="memblock" c="container"><a n="__version" t="f">3.0</a>
</m>
</a>
</m>
</a>
<a n="@sticky:10003" t="m"><m n="memblock" c="container"><a n="CallBacks" t="i">0</a>
<a n="current_tab" t="s">PopulationCalculateMorphologyProperties</a>
</m>
</a>
</m>
</a>
</m>
</a>
<a n="Inputs" t="m"><m n="memblock" c="container"><a n="@isordered" t="i">1</a>
<a n="WholeCells_string" t="m"><m n="memblock" c="container"><a n="DefaultValue" t="s">Nuclei</a>
<a n="Description" t="s">Select population</a>
<a n="disabled" t="i">0</a>
<a n="InputComplexity" t="s">Complex</a>
<a n="InputType" t="s">s</a>
<a n="Item" t="s">WholeCells_string</a>
<a n="Label" t="s">Population</a>
<a n="ParameterType" t="s">Discrete</a>
<a n="private" t="m"><m n="memblock" c="container"><a n="PreviousValues" t="m"><m n="memblock" c="container"></m>
</a>
<a n="SelectedPopulation" t="m"><m n="memblock" c="Table"><m n="Label" c="vector" t="string" k="1"><vdata k="1" t="string" l0="0" Transfer-Encoding="zlib base64">
eAHzK03OSc1UCE7NSU0uSU1R8MwrSc0rziypVPADyZQW/wcA3sANjw==
</vdata></m>
<m n="ItemName" c="vector" t="string" k="1"><vdata k="1" t="string" l0="0" Transfer-Encoding="zlib base64">
eAELz8jPSXVOzckpjk/LzClJLUpN+Q8AU8kIoA==
</vdata></m>
<m n="ItemType" c="vector" t="string" k="1"><vdata k="1" t="string" l0="0" Transfer-Encoding="zlib base64">
eAHzK03OSc38DwALhgNg
</vdata></m>
<m n="RefString" c="vector" t="string" k="1"><vdata k="1" t="string" l0="0" Transfer-Encoding="zlib base64">
eAEdyzEKgDAMBdAbZfAK6mzBwbGE9ouFaEqbeH0V58ebbxZnK3pNbEyhaUL2hk4r
BMmCVpff40CLW3XrtB0qGCHS417E0JApf70YzucFLJMgnQ==
</vdata></m>
<m n="ValidFlag" c="vector"><vdata k="1" t="byte" rank="1" dimsize0="1" Transfer-Encoding="zlib base64">
eAFjBAAAAgAC
</vdata><a n="factor" t="f">1.0</a>
</m>
<m n="OriginRef" c="vector" t="string" k="1"><vdata k="1" t="string" l0="0" Transfer-Encoding="zlib base64">
eAELTs1JTS4JyC8ozUksyczPizf6DwBMdggc
</vdata></m>
<m n="CreatedAt" c="vector" t="string" k="1"><vdata k="1" t="string" l0="0" Transfer-Encoding="zlib base64">
eAELTs1JTS4JyC8ozUksyczPizf6DwBMdggc
</vdata></m>
<m n="CreatedAtNo" c="vector"><vdata k="1" t="byte" rank="1" dimsize0="1" Transfer-Encoding="zlib base64">
eAFjBQAABgAG
</vdata><a n="factor" t="f">1.0</a>
</m>
<m n="Hidden" c="vector"><vdata k="1" t="byte" rank="1" dimsize0="1" Transfer-Encoding="zlib base64">
eAFjAAAAAQAB
</vdata><a n="factor" t="f">1.0</a>
</m>
<m n="InternalIDNumber" c="vector"><vdata k="1" t="byte" rank="1" dimsize0="1" Transfer-Encoding="zlib base64">
eAFjAgAAAwAD
</vdata><a n="factor" t="f">1.0</a>
</m>
<m n="InvalidatedAtNo" c="vector"><vdata k="1" t="byte" rank="1" dimsize0="1" Transfer-Encoding="zlib base64">
eAFjAAAAAQAB
</vdata><a n="factor" t="f">1.0</a>
</m>
<m n="NewPopulation" c="vector"><vdata k="1" t="byte" rank="1" dimsize0="1" Transfer-Encoding="zlib base64">
eAFjBAAAAgAC
</vdata><a n="factor" t="f">1.0</a>
</m>
<m n="OverTakenFrom" c="vector" t="string" k="1"><vdata k="1" t="string" l0="0" Transfer-Encoding="zlib base64">
eAELTs1JTS4JyC8ozUksyczPizf6DwBMdggc
</vdata></m>
<m n="ROIlabel" c="vector" t="string" k="1"><vdata k="1" t="string" l0="0" Transfer-Encoding="zlib base64">
eAHzy89L/Q8ABloCkA==
</vdata></m>
<m n="ROIRegionLabel" c="vector" t="string" k="1"><vdata k="1" t="string" Transfer-Encoding="zlib base64">
eAH7DwABAAEA
</vdata></m>
<m n="ScaleLevel" c="vector"><vdata k="1" t="byte" rank="1" dimsize0="1" Transfer-Encoding="zlib base64">
eAFjAAAAAQAB
</vdata><a n="factor" t="f">1.0</a>
</m>
<m n="sMainChannel" c="vector" t="string" k="1"><vdata k="1" t="string" Transfer-Encoding="zlib base64">
eAH7DwABAAEA
</vdata></m>
<m n="MyPopulationTypes" c="vector" t="string" k="1"><vdata k="1" t="string" l0="0" Transfer-Encoding="zlib base64">
eAHzT8pKTS4p/g8ADnADyg==
</vdata></m>
<a n="@sticky:10003" t="m"><m n="memblock" c="container"></m>
</a>
</m>
</a>
<a n="SimpleLastValue" t="m"><m n="memblock" c="container"></m>
</a>
<a n="WizardRulerOff" t="i">0</a>
</m>
</a>
<a n="ProcedureIDName" t="s">CalculateMorphologyProperties</a>
<a n="skip" t="i">0</a>
<a n="SkipWizard" t="i">1</a>
<a n="UIInsert" t="s">UI.InputParameters.CalculateMorphologyProperties.WholeCells_string</a>
<a n="UIPresent" t="i">1</a>
<a n="unit" t="s"></a>
<a n="v_values" t="m"><m n="memblock" c="vector" t="string" k="1"><vdata k="1" t="string" l0="0" Transfer-Encoding="zlib base64">
eAHzK03OSc1UCE7NSU0uSU1R8MwrSc0rziypVPADyZQW/wcA3sANjw==
</vdata></m>
</a>
<a n="value" t="s">Nuclei Selected Intensity Nucleus</a>
<a n="values" t="m"><m n="memblock" c="vector" t="string" k="2"><vdata k="2" t="string" l0="0" l1="1" Transfer-Encoding="zlib base64">
eAHzK03OSc387wemFIJTc1KTS1JTFDzzSlLzijNLKhXAMqXF/wFc8xDu
</vdata></m>
</a>
</m>
</a>
<a n="Region" t="m"><m n="memblock" c="container"><a n="DefaultValue" t="s">Nucleus</a>
<a n="Description" t="s">Select region  which should be characterized.</a>
<a n="disabled" t="i">0</a>
<a n="InputComplexity" t="s">Complex</a>
<a n="InputType" t="s">s</a>
<a n="Item" t="s">Region</a>
<a n="Label" t="s">Region</a>
<a n="ParameterType" t="s">Discrete</a>
<a n="private" t="m"><m n="memblock" c="container"><a n="PreviousValues" t="m"><m n="memblock" c="container"></m>
</a>
<a n="SimpleLastValue" t="m"><m n="memblock" c="container"></m>
</a>
<a n="WizardRulerOff" t="i">1</a>
</m>
</a>
<a n="ProcedureIDName" t="s">CalculateMorphologyProperties</a>
<a n="skip" t="i">0</a>
<a n="SkipWizard" t="i">1</a>
<a n="TableForSelectedPropertyOrRegion" t="m"><m n="memblock" c="Table"><m n="Label" c="vector" t="string" k="1"><vdata k="1" t="string" l0="0" Transfer-Encoding="zlib base64">
eAHzK03OSS0t/g8ADvED3w==
</vdata></m>
<m n="AttrType" c="vector" t="string" k="1"><vdata k="1" t="string" l0="0" Transfer-Encoding="zlib base64">
eAELSk3PzM/7DwALcgNk
</vdata></m>
<m n="ItemName" c="vector" t="string" k="1"><vdata k="1" t="string" l0="0" Transfer-Encoding="zlib base64">
eAHzK03OSS0t/g8ADvED3w==
</vdata></m>
<m n="OriginRegion" c="vector" t="string" k="1"><vdata k="1" t="string" l0="0" Transfer-Encoding="zlib base64">
eAHzK03OSS0t/g8ADvED3w==
</vdata></m>
<m n="CreatedAt" c="vector" t="string" k="1"><vdata k="1" t="string" l0="0" Transfer-Encoding="zlib base64">
eAFzy8xL8StNzknN/A8AGaQE4Q==
</vdata></m>
<m n="CreatedAtNo" c="vector" t="string" k="1"><vdata k="1" t="string" l0="0" Transfer-Encoding="zlib base64">
eAEz/g8AAWcBMw==
</vdata></m>
<m n="RegionType" c="vector" t="string" k="1"><vdata k="1" t="string" l0="0" Transfer-Encoding="zlib base64">
eAHzK03OSS0t/g8ADvED3w==
</vdata></m>
<m n="PreviousLabel" c="vector" t="string" k="1"><vdata k="1" t="string" l0="0" Transfer-Encoding="zlib base64">
eAHzK03OSS0t/g8ADvED3w==
</vdata></m>
<m n="Commentary" c="vector" t="string" k="1"><vdata k="1" t="string" Transfer-Encoding="zlib base64">
eAH7DwABAAEA
</vdata></m>
<m n="RegionTypeDetailed" c="vector" t="string" k="1"><vdata k="1" t="string" l0="0" Transfer-Encoding="zlib base64">
eAHzK03OSS0t/g8ADvED3w==
</vdata></m>
<m n="Statistic" c="vector" t="string" k="1"><vdata k="1" t="string" Transfer-Encoding="zlib base64">
eAH7DwABAAEA
</vdata></m>
<m n="Channel" c="vector" t="string" k="1"><vdata k="1" t="string" l0="0" Transfer-Encoding="zlib base64">
eAHzTU3MUwjOzc8vyUhN+Q8AJrsF5A==
</vdata></m>
<m n="HiddenStatus" c="vector" t="string" k="1"><vdata k="1" t="string" l0="0" Transfer-Encoding="zlib base64">
eAEz+A8AAWEBMA==
</vdata></m>
<m n="Unit" c="vector" t="string" k="1"><vdata k="1" t="string" Transfer-Encoding="zlib base64">
eAH7DwABAAEA
</vdata></m>
<m n="StatisticDetailed1" c="vector" t="string" k="1"><vdata k="1" t="string" Transfer-Encoding="zlib base64">
eAH7DwABAAEA
</vdata></m>
<m n="ID" c="vector" t="string" k="1"><vdata k="1" t="string" Transfer-Encoding="zlib base64">
eAH7DwABAAEA
</vdata></m>
<m n="ParType" c="vector" t="string" k="1"><vdata k="1" t="string" l0="0" Transfer-Encoding="zlib base64">
eAFL+Q8AAckBZA==
</vdata></m>
<m n="ParTypeDetailed" c="vector" t="string" k="1"><vdata k="1" t="string" Transfer-Encoding="zlib base64">
eAH7DwABAAEA
</vdata></m>
<m n="Stage2Dim" c="vector" t="string" k="1"><vdata k="1" t="string" Transfer-Encoding="zlib base64">
eAH7DwABAAEA
</vdata></m>
<m n="_order" c="vector"><vdata k="1" t="signed int" rank="1" dimsize0="1" Transfer-Encoding="zlib base64">
eAFjYGBgAAAABAAB
</vdata><a n="factor" t="f">1.0</a>
</m>
<a n="@sticky:10003" t="m"><m n="memblock" c="container"><a n="__version" t="f">5.0</a>
</m>
</a>
</m>
</a>
<a n="UIInsert" t="s">UI.InputParameters.CalculateMorphologyProperties.Region</a>
<a n="UIPresent" t="i">1</a>
<a n="unit" t="s"></a>
<a n="v_values" t="m"><m n="memblock" c="vector" t="string" k="1"><vdata k="1" t="string" l0="0" Transfer-Encoding="zlib base64">
eAHzK03OSS0t/g8ADvED3w==
</vdata></m>
</a>
<a n="value" t="s">Nucleus</a>
<a n="values" t="m"><m n="memblock" c="vector" t="string" k="1"><vdata k="1" t="string" l0="0" Transfer-Encoding="zlib base64">
eAHzK03OSS0t/g8ADvED3w==
</vdata></m>
</a>
</m>
</a>
<a n="Method" t="m"><m n="memblock" c="container"><a n="DefaultValue" t="s">Standard</a>
<a n="Description" t="s">Select a method</a>
<a n="disabled" t="i">0</a>
<a n="InputComplexity" t="s">Complex</a>
<a n="InputType" t="s">s</a>
<a n="Item" t="s">Method</a>
<a n="Label" t="s">Method</a>
<a n="ParameterType" t="s">Discrete</a>
<a n="private" t="m"><m n="memblock" c="container"><a n="PreviousValues" t="m"><m n="memblock" c="container"></m>
</a>
<a n="SimpleLastValue" t="m"><m n="memblock" c="container"><a n="Area_ONOFF" t="s">1</a>
<a n="Area_Unit" t="s">µm²</a>
<a n="Length_ONOFF" t="s">0</a>
<a n="Length_Unit" t="s">µm</a>
<a n="RatioWidthToLength_ONOFF" t="s">1</a>
<a n="Roundness_ONOFF" t="s">1</a>
<a n="Width_ONOFF" t="s">0</a>
<a n="Width_Unit" t="s">µm</a>
</m>
</a>
<a n="WizardRulerOff" t="i">0</a>
</m>
</a>
<a n="ProcedureIDName" t="s">CalculateMorphologyProperties</a>
<a n="skip" t="i">0</a>
<a n="SkipWizard" t="i">1</a>
<a n="UIInsert" t="s">UI.InputParameters.CalculateMorphologyProperties.Method.title</a>
<a n="UIPresent" t="i">1</a>
<a n="unit" t="s"></a>
<a n="v_values" t="m"><m n="memblock" c="vector" t="string" k="1"><vdata k="1" t="string" l0="0" Transfer-Encoding="zlib base64">
eAELLknMS0ksSvkPABJkBDE=
</vdata></m>
</a>
<a n="value" t="s">Standard</a>
<a n="values" t="m"><m n="memblock" c="vector" t="string" k="2"><vdata k="2" t="string" l0="0" l1="1" Transfer-Encoding="zlib base64">
eAELLknMS0ksSvkfHOIY9B8ALK4Gag==
</vdata></m>
</a>
</m>
</a>
<a n="Area_ONOFF" t="m"><m n="memblock" c="container"><a n="DefaultValue" t="s">1</a>
<a n="Description" t="s">Calculate area</a>
<a n="disabled" t="i">0</a>
<a n="InputComplexity" t="s">Complex</a>
<a n="InputType" t="s">b</a>
<a n="Item" t="s">Area_ONOFF</a>
<a n="Label" t="s">Area</a>
<a n="max" t="s">1</a>
<a n="min" t="s">0</a>
<a n="ParameterType" t="s">Numeric</a>
<a n="private" t="m"><m n="memblock" c="container"><a n="PreviousValues" t="m"><m n="memblock" c="container"></m>
</a>
<a n="SimpleLastValue" t="m"><m n="memblock" c="container"></m>
</a>
<a n="WizardRulerOff" t="i">0</a>
</m>
</a>
<a n="ProcedureIDName" t="s">CalculateMorphologyProperties</a>
<a n="qualifier" t="s"></a>
<a n="skip" t="i">0</a>
<a n="SkipWizard" t="i">1</a>
<a n="step" t="s">1</a>
<a n="UIInsert" t="s">UI.InputParameters.CalculateMorphologyProperties.Method.Area_ONOFF</a>
<a n="UIPresent" t="i">1</a>
<a n="UIslider" t="s">0</a>
<a n="unit" t="s">µm²</a>
<a n="value" t="s">1</a>
<a n="wizardstep" t="s">1</a>
</m>
</a>
<a n="Area_Unit" t="m"><m n="memblock" c="container"><a n="DefaultValue" t="s">µm²</a>
<a n="Description" t="s">Unit for Area property. Supported values: µm² and px².</a>
<a n="disabled" t="i">0</a>
<a n="InputComplexity" t="s">Complex</a>
<a n="InputType" t="s">s</a>
<a n="Item" t="s">Area_Unit</a>
<a n="Label" t="s"></a>
<a n="ParameterType" t="s">Discrete</a>
<a n="private" t="m"><m n="memblock" c="container"><a n="PreviousValues" t="m"><m n="memblock" c="container"></m>
</a>
<a n="SimpleLastValue" t="m"><m n="memblock" c="container"></m>
</a>
<a n="WizardRulerOff" t="i">0</a>
</m>
</a>
<a n="ProcedureIDName" t="s">CalculateMorphologyProperties</a>
<a n="skip" t="i">0</a>
<a n="SkipWizard" t="i">1</a>
<a n="UIInsert" t="s">UI.InputParameters.CalculateMorphologyProperties.Method.Area_ONOFF.Unit</a>
<a n="UIPresent" t="i">1</a>
<a n="unit" t="s"></a>
<a n="v_values" t="m"><m n="memblock" c="vector" t="string" k="1"><vdata k="1" t="string" l0="0" Transfer-Encoding="zlib base64">
eAE7tDX30Kb/AA54BFg=
</vdata></m>
</a>
<a n="value" t="s">µm²</a>
<a n="values" t="m"><m n="memblock" c="vector" t="string" k="2"><vdata k="2" t="string" l0="0" l1="1" Transfer-Encoding="zlib base64">
eAE7tDX30Kb/BRVAAgAs6Qez
</vdata></m>
</a>
</m>
</a>
<a n="Roundness_ONOFF" t="m"><m n="memblock" c="container"><a n="DefaultValue" t="s">1</a>
<a n="Description" t="s">Turn the roundness calculation ON/OFF</a>
<a n="disabled" t="i">0</a>
<a n="InputComplexity" t="s">Complex</a>
<a n="InputType" t="s">b</a>
<a n="Item" t="s">Roundness_ONOFF</a>
<a n="Label" t="s">Roundness</a>
<a n="max" t="s">1</a>
<a n="min" t="s">0</a>
<a n="ParameterType" t="s">Numeric</a>
<a n="private" t="m"><m n="memblock" c="container"><a n="PreviousValues" t="m"><m n="memblock" c="container"></m>
</a>
<a n="SimpleLastValue" t="m"><m n="memblock" c="container"></m>
</a>
<a n="WizardRulerOff" t="i">0</a>
</m>
</a>
<a n="ProcedureIDName" t="s">CalculateMorphologyProperties</a>
<a n="qualifier" t="s"></a>
<a n="skip" t="i">0</a>
<a n="SkipWizard" t="i">1</a>
<a n="step" t="s">1</a>
<a n="UIInsert" t="s">UI.InputParameters.CalculateMorphologyProperties.Method.Roundness_ONOFF</a>
<a n="UIPresent" t="i">1</a>
<a n="UIslider" t="s">0</a>
<a n="unit" t="s"></a>
<a n="value" t="s">1</a>
<a n="wizardstep" t="s">1</a>
</m>
</a>
<a n="Width_ONOFF" t="m"><m n="memblock" c="container"><a n="DefaultValue" t="s">0</a>
<a n="Description" t="s">Turn the width calculation ON/OFF</a>
<a n="disabled" t="i">0</a>
<a n="InputComplexity" t="s">Complex</a>
<a n="InputType" t="s">b</a>
<a n="Item" t="s">Width_ONOFF</a>
<a n="Label" t="s">Width</a>
<a n="max" t="s">1</a>
<a n="min" t="s">0</a>
<a n="ParameterType" t="s">Numeric</a>
<a n="private" t="m"><m n="memblock" c="container"><a n="PreviousValues" t="m"><m n="memblock" c="container"></m>
</a>
<a n="SimpleLastValue" t="m"><m n="memblock" c="container"></m>
</a>
<a n="WizardRulerOff" t="i">0</a>
</m>
</a>
<a n="ProcedureIDName" t="s">CalculateMorphologyProperties</a>
<a n="qualifier" t="s"></a>
<a n="skip" t="i">0</a>
<a n="SkipWizard" t="i">1</a>
<a n="step" t="s">1</a>
<a n="UIInsert" t="s">UI.InputParameters.CalculateMorphologyProperties.Method.Width_ONOFF</a>
<a n="UIPresent" t="i">1</a>
<a n="UIslider" t="s">0</a>
<a n="unit" t="s">µm</a>
<a n="value" t="s">0</a>
<a n="wizardstep" t="s">1</a>
</m>
</a>
<a n="Width_Unit" t="m"><m n="memblock" c="container"><a n="DefaultValue" t="s">µm</a>
<a n="Description" t="s">Unit for width property. Supported values: px and µm.</a>
<a n="disabled" t="i">0</a>
<a n="InputComplexity" t="s">Complex</a>
<a n="InputType" t="s">s</a>
<a n="Item" t="s">Width_Unit</a>
<a n="Label" t="s"></a>
<a n="ParameterType" t="s">Discrete</a>
<a n="private" t="m"><m n="memblock" c="container"><a n="PreviousValues" t="m"><m n="memblock" c="container"></m>
</a>
<a n="SimpleLastValue" t="m"><m n="memblock" c="container"></m>
</a>
<a n="WizardRulerOff" t="i">0</a>
</m>
</a>
<a n="ProcedureIDName" t="s">CalculateMorphologyProperties</a>
<a n="skip" t="i">0</a>
[truncated: 1,054,595 more chars]
