# Supplementary material for: Mathematical modeling of the microtubule detyrosination/tyrosination cycle for cell-based drug screening design
Source: PLoS Comput Biol. 2022 Jun 27;18(6):e1010236. doi: 10.1371/journal.pcbi.1010236 (PMC9236252; doi:10.1371/journal.pcbi.1010236)
Supplement: S1 Data — (ZIP) [file pcbi.1010236.s006.zip › DATA-S1-Quantification-Inhibition/plate_layout/PlateLayout-Tyrosination_status_quantification_and_detyrosination_reaction_inhibition_hTERT_MEF.xlsx]

## Sheet: Feuil1
				+ Paclitaxel 5 µM
		1	2	3	4	5	6	7	8	9	10	11	12	13	14	15	16	17	18	19	20	21	22	23	24
	A			1	3	1	4					1	3	1	4
	B			1	3	1	4					1	3	1	4
	C			1	4	1	4					1	4	1	4
	D			1	4	1	4					1	4	1	4
	E			1	4	2	4					1	4	2	4
	F			1	4	2	4					1	4	2	4
	G			2	4	2	5					2	4	2	5
	H			2	4	2	5					2	4	2	5
	I			2	5	2	5					2	5	2	5
	J			2	5	2	5					2	5	2	5
	K			2	5	3	5					2	5	3	5
	L			2	5	3	5					2	5	3	5
	M			3	5	3						3	5	3
	N			3	5	3						3	5	3
	O			3	1	3						3	1	3
	P			3	1	3						3	1	3
			Negative control					Positive control					Compound		1	Parthenolide
															2	IB737
															3	IBZ36
															4	IBZ35
															5	Paclitaxel
