# Supplementary material for: Mathematical modeling of the microtubule detyrosination/tyrosination cycle for cell-based drug screening design
Source: PLoS Comput Biol. 2022 Jun 27;18(6):e1010236. doi: 10.1371/journal.pcbi.1010236 (PMC9236252; doi:10.1371/journal.pcbi.1010236)
Supplement: S2 Data — (ZIP) [file pcbi.1010236.s007.zip]

Archive with 18 entries (13 files):
- DATA-S2-Screening-Tyrosination/
- DATA-S2-Screening-Tyrosination/Compute_Z_score.xlsx
- DATA-S2-Screening-Tyrosination/hcs_data_and_processing/
- DATA-S2-Screening-Tyrosination/hcs_data_and_processing/.ipynb_checkpoints/
- DATA-S2-Screening-Tyrosination/hcs_data_and_processing/.ipynb_checkpoints/HCS-Compounds_Screening-CNS4U-checkpoint.ipynb
- DATA-S2-Screening-Tyrosination/hcs_data_and_processing/.ipynb_checkpoints/HCS-Compounds_Screening-MEF-checkpoint.ipynb
- DATA-S2-Screening-Tyrosination/hcs_data_and_processing/HCS-Compounds_Screening-CNS4U.ipynb
- DATA-S2-Screening-Tyrosination/hcs_data_and_processing/HCS-Compounds_Screening-MEF.ipynb
- DATA-S2-Screening-Tyrosination/hcs_data_and_processing/PROCESSED-HCS-Compounds_Screening-CNS4U.csv
- DATA-S2-Screening-Tyrosination/hcs_data_and_processing/PROCESSED-HCS-Compounds_Screening-MEF.csv
- DATA-S2-Screening-Tyrosination/hcs_data_and_processing/RAWDATA-HCS-Compounds_Screening-CNS4U.csv
- DATA-S2-Screening-Tyrosination/hcs_data_and_processing/RAWDATA-HCS-Compounds_Screening-MEF.csv
- DATA-S2-Screening-Tyrosination/image_analysis/
- DATA-S2-Screening-Tyrosination/image_analysis/ImageAnalysis-HCI-CompoundScreening-CNS.4U.aas
- DATA-S2-Screening-Tyrosination/image_analysis/ImageAnalysis-HCI-CompoundScreening-MEF.aas
- DATA-S2-Screening-Tyrosination/plate_layout/
- DATA-S2-Screening-Tyrosination/plate_layout/PlateLayout-Compounds_Screening_CNS.4U.xlsx
- DATA-S2-Screening-Tyrosination/plate_layout/PlateLayout-Compounds_Screening_MEF.xlsx
