# Supplementary material for: Mathematical modeling of the microtubule detyrosination/tyrosination cycle for cell-based drug screening design
Source: PLoS Comput Biol. 2022 Jun 27;18(6):e1010236. doi: 10.1371/journal.pcbi.1010236 (PMC9236252; doi:10.1371/journal.pcbi.1010236)
Supplement: S2 Data — (ZIP) [file pcbi.1010236.s007.zip › DATA-S2-Screening-Tyrosination/Compute_Z_score.xlsx]

## Sheet: hTERT-MEF-Quantification
	MEF WT Tyr	MEF WT Detyr	hTERT WT Tyr	hTERT WT Detyr
Number of values	32	32	32	32
Minimum	4939	464	4259	435.9
25% Percentile	5183	474.8	5077	448.2
Median	5529	488.3	5749	451.5
75% Percentile	5981	499.9	6364	455.7
Maximum	6577	519.4	7499	469.9
Range	1638	55.45	3240	34
95% CI of median
Actual confidence level	97.99%	97.99%	97.99%	97.99%
Lower confidence limit	5225	479.5	5306	448.4
Upper confidence limit	5851	497.4	6177	455.1
Mean	5592	488.8	5837	452
Std. Deviation	456.6	14.67	865.8	7.336
Std. Error of Mean	80.71	2.594	153.1	1.297
Z_score	0.728706		0.516298
Lower 95% CI of mean	5427	483.5	5525	449.3
Upper 95% CI of mean	5756	494.1	6149	454.6
Coefficient of variation	8.165%	3.002%	14.83%	1.623%

## Sheet: MEF-4CpdDose4
Number of values	4793	611	544	614	583
Minimum	0.2891	0.3801	0.212	0.3734	0.349
25% Percentile	0.8039	0.7322	0.5776	0.772	0.7756
Median	1.045	0.9311	0.7801	0.9801	0.9824
75% Percentile	1.363	1.222	1.063	1.286	1.323
Maximum	19.77	24.32	31.6	21.27	17.78
Range	19.49	23.94	31.39	20.9	17.43
Mean	1.829	1.744	1.403	1.836	1.707
Std. Deviation	2.776	3.106	2.738	2.828	2.601
Std. Error of Mean	0.04009	0.1257	0.1174	0.1141	0.1077
Z_score		-133.518	-24.9765	-1592.71	-88.582
Lower 95% CI of mean	1.751	1.497	1.172	1.612	1.495
Upper 95% CI of mean	1.908	1.991	1.634	2.06	1.918
Coefficient of variation	151.7%	178.1%	195.2%	154.0%	152.4%

## Sheet: CNS4U-4CpdDose4
Number of values	75100	5897	9167	9127	8791
Minimum	0.06013	0.1382	0.08383	0.1359	0.07495
25% Percentile	1.379	1.335	1.467	1.534	1.444
Median	1.803	1.733	1.89	1.967	1.856
75% Percentile	2.393	2.337	2.514	2.589	2.411
Maximum	24.6	19.98	18.92	17.93	19.58
Range	24.54	19.84	18.83	17.8	19.51
Mean	2.069	2.091	2.118	2.214	2.104
Std. Deviation	1.187	1.418	1.02	1.104	1.155
Std. Error of Mean	0.00433	0.01847	0.01066	0.01155	0.01232
Z_score		-225.318	-92.4898	-31.1724	-133.743
Lower 95% CI of mean	2.061	2.055	2.097	2.192	2.08
Upper 95% CI of mean	2.078	2.127	2.139	2.237	2.129
Coefficient of variation	57.35%	67.83%	48.17%	49.84%	54.88%
