# Supplementary material for: Mathematical modeling of the microtubule detyrosination/tyrosination cycle for cell-based drug screening design
Source: PLoS Comput Biol. 2022 Jun 27;18(6):e1010236. doi: 10.1371/journal.pcbi.1010236 (PMC9236252; doi:10.1371/journal.pcbi.1010236)
Supplement: S2 Data — (ZIP) [file pcbi.1010236.s007.zip › DATA-S2-Screening-Tyrosination/hcs_data_and_processing/HCS-Compounds_Screening-CNS4U.ipynb]

# %% [code]
import pandas as pd
import string
import numpy as np

# %% [code]
alphabet = list(string.ascii_uppercase)

def get_wells_by_column(idx, i_end):
    sep = ''
    if idx < 10:
        sep = '0'
    return [alphabet[i] + sep + str(idx) for i in np.arange(0, i_end)]

# %% [code]
df = pd.read_csv("RAWDATA-HCS-Compounds_Screening-CNS4U.csv", na_values=['Non Numérique', "Non Num?rique", "Non NumÃ©rique"], sep=",")

# %% [code]
tyr = 'Nuclei Selected - Intensity Cytoplasm Tub Tyr Mean'
detyr = 'Nuclei Selected - Intensity Cytoplasm Tub deTyr Mean'

# %% [code]
neg_control = df[df['Well Position'].isin(get_wells_by_column(1, 16))]

c1 = df[df.Compound1 == 'Compound 1']
c2 = df[df.Compound1 == 'Compound 2']
c3 = df[df.Compound1 == 'Compound 3']
c4 = df[df.Compound1 == 'Compound 4']

# %% [code]
neg_control = neg_control.reset_index()

c1 = c1.reset_index()
c2 = c2.reset_index()
c3 = c3.reset_index()
c4 = c4.reset_index()

# %% [code]
_df = pd.DataFrame({
    'concentration': c1.Concentration,
    
    'neg_control tyr': neg_control[tyr],
    'neg_control detyr': neg_control[detyr],
    'neg_control tyr/detyr': neg_control[tyr] / neg_control[detyr],
    
    'Compound 1 tyr': c1[tyr],  
    'Compound 1 detyr': c1[detyr],  
    'Compound 1 tyr/detyr': c1[tyr] / c1[detyr],  
    
    'Compound 2 tyr': c2[tyr],  
    'Compound 2 detyr': c2[detyr],  
    'Compound 2 tyr/detyr': c2[tyr] / c2[detyr],  
    
    'Compound 3 tyr': c3[tyr],
    'Compound 3 detyr': c3[detyr],
    'Compound 3 tyr/detyr': c3[tyr] / c3[detyr],  
    
    'Compound 4 tyr': c4[tyr],
    'Compound 4 detyr': c4[detyr],
    'Compound 4 tyr/detyr': c4[tyr] / c4[detyr],
}).iloc[:12,:]

# %% [code]
_df.to_csv("PROCESSED-HCS-Compounds_Screening-CNS4U.csv", sep=";")

# %% [code]
