# Supplementary material for: Mathematical modeling of the microtubule detyrosination/tyrosination cycle for cell-based drug screening design
Source: PLoS Comput Biol. 2022 Jun 27;18(6):e1010236. doi: 10.1371/journal.pcbi.1010236 (PMC9236252; doi:10.1371/journal.pcbi.1010236)
Supplement: S2 Data — (ZIP) [file pcbi.1010236.s007.zip › DATA-S2-Screening-Tyrosination/hcs_data_and_processing/HCS-Compounds_Screening-MEF.ipynb]

# %% [code]
import pandas as pd
import string
import numpy as np

# %% [code]
alphabet = list(string.ascii_uppercase)

def get_wells_by_column(idx, i_end):
    sep = ''
    if idx < 10:
        sep = '0'
    return [alphabet[i] + sep + str(idx) for i in np.arange(0, i_end)]

# %% [code]
df = pd.read_csv("RAWDATA-HCS-Compounds_Screening-MEF.csv", na_values=['Non Numérique', "Non Num?rique", "Non NumÃ©rique"], sep=";")

# %% [code]
df = df[df['Plate Name'] == '181219_113838-V']
neg_control = df[df['Well Position'].isin(['A01', 'B01', 'C01', 'D01', 'E01', 'F01', 'G01', 'H01', 'I01', 'J01', 'K01', 'L01', 'M01', 'N01', 'O01', 'P01'])]

c1 = df[df.Compound1 == 'Compound 1']
c2 = df[df.Compound1 == 'Compound 2']
c3 = df[df.Compound1 == 'Compound 3']
c4 = df[df.Compound1 == 'Compound 4']

# %% [code]
tyr = 'Large Nuclei Selected - Intensity Cytoplasm Alexa 568 Mean'
detyr = 'Large Nuclei Selected - Intensity Cytoplasm Alexa 647 Mean'

# %% [code]
neg_control[tyr] = pd.to_numeric(neg_control[tyr])
neg_control[detyr] = pd.to_numeric(neg_control[detyr])

c1[tyr] = pd.to_numeric(c1[tyr])
c1[detyr] = pd.to_numeric(c1[detyr])
c2[tyr] = pd.to_numeric(c2[tyr])
c2[detyr] = pd.to_numeric(c2[detyr])
c3[tyr] = pd.to_numeric(c3[tyr])
c3[detyr] = pd.to_numeric(c3[detyr])
c4[tyr] = pd.to_numeric(c4[tyr])
c4[detyr] = pd.to_numeric(c4[detyr])

# %% [code]
c1 = c1.reset_index()
c2 = c2.reset_index()
c3 = c3.reset_index()
c4 = c4.reset_index()
neg_control = neg_control.reset_index()

# %% [code]
_df = pd.DataFrame({
    'concentration': c1.Concentration,
    
    'neg_control tyr': neg_control[tyr],
    'neg_control detyr': neg_control[detyr],
    'neg_control tyr/detyr': neg_control[tyr] / neg_control[detyr],
    
    'Compound 1 tyr': c1[tyr],  
    'Compound 1 detyr': c1[detyr],  
    'Compound 1 tyr/detyr': c1[tyr] / c1[detyr],  
    
    'Compound 2 tyr': c2[tyr],  
    'Compound 2 detyr': c2[detyr],  
    'Compound 2 tyr/detyr': c2[tyr] / c2[detyr],  
    
    'Compound 3 tyr': c3[tyr],
    'Compound 3 detyr': c3[detyr],
    'Compound 3 tyr/detyr': c3[tyr] / c3[detyr],  
    
    'Compound 4 tyr': c4[tyr],
    'Compound 4 detyr': c4[detyr],
    'Compound 4 tyr/detyr': c4[tyr] / c4[detyr],
}).iloc[:12,:]

# %% [code]
_df.sort_values('concentration')

# %% [code]
_df.to_csv("PROCESSED-HCS-Compounds_Screening-MEF.csv", sep=";")

# %% [code]
