# Supplementary material for: Mathematical modeling of the microtubule detyrosination/tyrosination cycle for cell-based drug screening design
Source: PLoS Comput Biol. 2022 Jun 27;18(6):e1010236. doi: 10.1371/journal.pcbi.1010236 (PMC9236252; doi:10.1371/journal.pcbi.1010236)
Supplement: S2 Data — (ZIP) [file pcbi.1010236.s007.zip › DATA-S2-Screening-Tyrosination/hcs_data_and_processing/PROCESSED-HCS-Compounds_Screening-CNS4U.csv]

	concentration	neg_control tyr	neg_control detyr	neg_control tyr/detyr	Compound 1 tyr	Compound 1 detyr	Compound 1 tyr/detyr	Compound 2 tyr	Compound 2 detyr	Compound 2 tyr/detyr	Compound 3 tyr	Compound 3 detyr	Compound 3 tyr/detyr	Compound 4 tyr	Compound 4 detyr	Compound 4 tyr/detyr
0	0.3	1146.76454938272	550.0184065255729	2.0849566774078525	1158.18779975605	644.7087721081521	1.796451126248613	1165.88984544573	600.18180377907	1.9425611341507782	1128.63928274528	601.802482600291	1.875431417079924	1048.66021579533	536.982554505007	1.9528757629044204
1	0.83	1171.36823421686	622.570066024097	1.8815042645682252	1185.67140428239	678.819391986432	1.7466669607253777	1213.4735584	613.1812160000001	1.978980318927447	1158.42354183347	613.186760008005	1.8891855098409938	1103.27289301175	591.404086992374	1.8655144887863726
2	2.5	1170.63440382346	564.703404059477	2.0730075211307986	1197.14502529762	626.8889816468251	1.90966033914449	1191.98852759022	651.3200216530851	1.830111908067695	1163.15641685193	593.756970431304	1.9589772832595385	1147.88740319361	577.1124237524971	1.9890187006022555
3	4.2	1125.16786082361	622.5325657344181	1.8074040182881352	1237.5588659367402	642.345944038929	1.9266236167932254	1184.51217135383	598.9897540876381	1.977516582329594	1136.99036542718	605.300874059317	1.8783887718552337	1170.41066210851	581.976593295102	2.011095765006191
4	7.5	1137.13926017699	599.552306194691	1.8966472957035543	1331.9792408821002	699.371346055979	1.9045379087857084	1232.3749755561	625.570368858468	1.970002156280069	1043.88524249858	610.015901868279	1.711242673021312	1145.40992355144	601.855669751045	1.9031305695354401
5	10.0	1134.98135183706	627.709095047922	1.8081327175136925	1351.20087077218	720.43854594767	1.8755255092504812	1238.61984892422	656.132090739008	1.8877598983600241	1137.49545674256	616.574898073555	1.8448617682889537	1101.76994063737	586.917588835661	1.8772140443483443
6	0.3	1122.49976463589	604.366784150404	1.8573154482899945	1221.75424961206	599.5175916648191	2.0378955790426976	1201.46578253895	608.908109303389	1.9731479416713082	1167.4200552183302	599.692321911103	1.9466983527452695	1100.58520770031	602.136687408948	1.8277996187813004
7	0.83	1055.26903102575	589.811060785143	1.7891645328268346	1208.29194856408	617.41437033862	1.957019477699222	1267.6998703441802	626.5973479490809	2.0231491156058916	1114.6653589420698	606.596665407222	1.8375725131851326	1048.4932607709698	579.410926613071	1.809584894955132
8	2.5	1013.0081680016	518.643853424108	1.9531864907174326	1200.7758525006402	623.108548616401	1.9270733087628744	1202.99909304984	625.312493369913	1.9238366509625897	1131.4634269077	575.210154875717	1.9670435532421542	1102.08039891734	597.845313762233	1.8434206533826654
9	4.2	1010.05718301062	552.605861753072	1.8278075802640632	1284.97660348217	682.5959896096599	1.8824848417538746	1158.78141470245	647.8227561260189	1.7887321859947691	1188.52233071702	599.928578065337	1.981106375278526	1232.74899395117	633.162840354289	1.946969903131681
10	7.5	994.158473405301	543.1225468105999	1.8304496457444774	1234.63544377234	666.231157822381	1.853163769475785	1204.50821075433	620.221499235476	1.9420613639467232	1175.92636790072	607.753906394615	1.9348725784037828	1163.61446277135	600.382159464394	1.9381229845494081
11	10.0	942.146448456135	557.049310080053	1.6913160673706606	1303.65877982483	685.854353065541	1.900780791137227	1158.12443000502	626.695670346212	1.8479853696216306	1183.47392407247	577.131433563419	2.0506142193040366	1232.94889578664	664.5019455401159	1.855448135346666
