# Supplementary material for: Mathematical modeling of the microtubule detyrosination/tyrosination cycle for cell-based drug screening design
Source: PLoS Comput Biol. 2022 Jun 27;18(6):e1010236. doi: 10.1371/journal.pcbi.1010236 (PMC9236252; doi:10.1371/journal.pcbi.1010236)
Supplement: S2 Data — (ZIP) [file pcbi.1010236.s007.zip › DATA-S2-Screening-Tyrosination/hcs_data_and_processing/PROCESSED-HCS-Compounds_Screening-MEF.csv]

	concentration	neg_control tyr	neg_control detyr	neg_control tyr/detyr	Compound 1 tyr	Compound 1 detyr	Compound 1 tyr/detyr	Compound 2 tyr	Compound 2 detyr	Compound 2 tyr/detyr	Compound 3 tyr	Compound 3 detyr	Compound 3 tyr/detyr	Compound 4 tyr	Compound 4 detyr	Compound 4 tyr/detyr
0	3.33e-07	1423.5859672619	277.843761904762	5.123692385614437	1591.05507826087	275.094886956522	5.783659216146508	1527.3616612377898	259.925661237785	5.876148026187111	1551.87934501348	275.804722371968	5.626732318674788	1523.47939385475	277.47816201117297	5.490447907008283
1	8.33e-07	1586.03016714697	279.389930835735	5.676762088034816	1521.9853226601	269.664889162562	5.643987718929927	1424.0146232687	284.791631578947	5.000198269077122	1454.7514	249.590747692308	5.828546985216765	1671.29466184971	291.187739884393	5.739577712005476
2	2.5e-06	1499.8037951807198	266.714891566265	5.623247304915089	1608.40009941521	283.778485380117	5.667801409471837	1485.88716066482	260.466775623268	5.704709006011448	1426.7826013289002	230.01634883720905	6.20296169616485	1695.41971335505	279.058495114007	6.075499377513666
3	4.16e-06	1499.19582535211	278.851549295775	5.376322380629588	1734.28843888889	265.638716666667	6.5287487481169295	1120.34163537906	248.925180505415	4.500716372302435	1464.38796460177	263.380781710914	5.559965139024753	1565.5557994012	271.851299401198	5.758868185841384
4	7.49e-06	1379.3670027027	296.853354054054	4.646627649191159	1916.4787837837805	294.80309009009	6.500877528787492	2456.83789719626	300.854158878504	8.166208857988305	1610.7130060790305	264.894370820669	6.0805860127902385	1673.54767551622	294.539637168142	5.6819098835273305
5	9.99e-06	1440.33264124294	288.441785310734	4.993495098816183	2407.65890934844	313.842339943343	7.671555436984975	2000.4067653958896	269.075093841642	7.4343810006183	1614.77474143302	262.48453894081	6.1518851660712475	1711.18989442815	289.201190615836	5.916953145262912
6	3.33e-07	1210.20804639175	278.140523195876	4.351066980410763	1509.30020481928	263.42712951807204	5.729478993224715	1389.8685227882002	246.06276407506695	5.648430911570959	1580.974625	275.526926136364	5.7380040752080355	1511.47688787879	258.022842424242	5.8579189101157745
7	8.33e-07	1285.73498028169	291.2736	4.414183023390002	1487.67823768116	270.3074	5.503653387517915	1712.7563689024405	270.187823170732	6.33913234431793	1500.03713352273	249.629434659091	6.009055524927463	1657.4760552325597	277.990244186046	5.962353319576523
8	2.5e-06	1431.8720914127402	292.040260387812	4.902995530517949	1573.2683818681303	274.819538461538	5.724732639736658	1653.3971809210502	260.318861842105	6.351430584864455	1597.4411266490802	256.4294353562	6.229554436409038	1609.3745408804998	251.952336477987	6.387615067904363
9	4.16e-06	1302.38917927171	296.120708683473	4.398169871543328	1762.6884608695602	292.647460869565	6.02324877732393	1532.96176811594	240.82739420289903	6.365396151006007	1594.6090090361402	270.856704819277	5.887279069204164	1513.81444805195	269.444110389611	5.6182873912627125
10	7.49e-06	1260.96168436578	286.67884070796504	4.398516755724922	1667.20917191977	254.702487106017	6.545712179189727	2184.16474328358	280.120262686567	7.797239379742735	1678.39420527859	266.748521994135	6.292046878953252	1507.88414197531	268.775089506173	5.610207942803711
11	9.99e-06	1242.23093659942	285.76159942363097	4.34708840902678	2450.62162707182	320.29486740331504	7.651142358100916	1967.84118691589	290.770130841122	6.767686836414179	1932.68394409938	276.408437888199	6.992130771641302	1527.8849968651998	293.19854545454604	5.21109337188736
