# Supplementary material for: Mathematical modeling of the microtubule detyrosination/tyrosination cycle for cell-based drug screening design
Source: PLoS Comput Biol. 2022 Jun 27;18(6):e1010236. doi: 10.1371/journal.pcbi.1010236 (PMC9236252; doi:10.1371/journal.pcbi.1010236)
Supplement: S2 Data — (ZIP) [file pcbi.1010236.s007.zip › DATA-S2-Screening-Tyrosination/hcs_data_and_processing/RAWDATA-HCS-Compounds_Screening-CNS4U.csv]

Plate Name	Well Position	Class	Compound1	Concentration	Column	Row	Position X _??m_	Position Y _??m_	Nuclei Selected - Intensity Nucleus Resized HOECHST 33342 Mean	Nuclei Selected - Intensity Nucleus Resized HOECHST 33342 Sum	Nuclei Selected - Nucleus Resized Area _??m??_	Nuclei Selected - Nucleus Resized Roundness	Nuclei Selected - Nucleus Resized Ratio Width to Length	Nuclei Selected - Cell ID	Nuclei Selected - Maximum Neurite Length	Nuclei Selected - Number of Extremities	Nuclei Selected - Number of Roots	Nuclei Selected - Number of Segments	Nuclei Selected - Number of Nodes type 1	Nuclei Selected - Number of Nodes type 2	Nuclei Selected - Total Neurite Length	Nuclei Selected - Number of Neurite Segments Selected- per Cell	Nuclei Selected - Branch Level- Mean per Cell	Nuclei Selected - Segment Length- Mean per Cell	Nuclei Selected - Number of Children- Mean per Cell	Nuclei Selected - Cytoplasm Area _??m??_	Nuclei Selected - Cytoplasm Ratio Width to Length	Nuclei Selected - Intensity Cytoplasm Image ratio deTyr Mean	Nuclei Selected - Intensity Cytoplasm Image ratio deTyr StdDev	Nuclei Selected - Intensity Cytoplasm Image ratio deTyr Sum	Nuclei Selected - Intensity Cytoplasm Image ratio deTyr CV _%_	Nuclei Selected - Intensity Cytoplasm Image ratio Tyr Mean	Nuclei Selected - Intensity Cytoplasm Image ratio Tyr StdDev	Nuclei Selected - Intensity Cytoplasm Image ratio Tyr Sum	Nuclei Selected - Intensity Cytoplasm Image ratio Tyr CV _%_	Nuclei Selected - Intensity Cytoplasm Tub Tyr Mean	Nuclei Selected - Intensity Cytoplasm Tub Tyr Sum	Nuclei Selected - Intensity Cytoplasm tub Tot Mean	Nuclei Selected - Intensity Cytoplasm tub Tot Sum	Nuclei Selected - Intensity Cytoplasm Tub deTyr Mean	Nuclei Selected - Intensity Cytoplasm Tub deTyr Sum	Nuclei Selected - Ratio Cytoplasm Tub Tyr	Nuclei Selected - Ratio Cytoplasm Tub deTyr	Nuclei Selected - Cytoplasm tub Total SER Spot 1 px	Nuclei Selected - Cytoplasm tub Total SER Edge 1 px	Nuclei Selected - Cytoplasm tub Total SER Ridge 1 px	Nuclei Selected - Cytoplasm tub Total SER Saddle 1 px	Cell Count
SNC0042_HCS_E09	A01	0	DMSO		1	1	172.62651381540297	150.588894767784	1813.03880805409	665736.868018813	135.465896502057	0.9327522378012951	0.6187977269253361	95.67842445620221	51.3160920340977	2.1596119929453303	1.23456790123457	4.51822457378013	2.3586125808347997	1.59905937683715	112.736331569665	3.5349794238683097	0.8169876396237511	20.0515935332158	0.292591482363315	988.9677249294501	0.272074465079365	0.596418621399178	0.26307769162257394	1495.6408466093399	45.374936037625	1.08181572604351	0.22833677824808898	3257.5244498265697	20.691429318048197	1146.76454938272	3696212.6734274	1061.0305405643699	3210702.22810112	550.0184065255729	1420831.34950029	1.06425073162845	0.56223787601411	0.0119080679059377	0.20519750873309803	0.0342621568001175	0.0420432347266314	3402
SNC0042_HCS_E09	B01	0	DMSO		1	2	30.0166843373495	3.0063204819282205	2023.4245653012	720447.386506024	131.078090457831	0.9351057260241	0.6245774973493969	103.720963855422	53.4266507710844	2.63566265060241	1.38072289156627	6.381445783132531	3.74578313253012	2.4426506024096404	131.375180722892	4.488192771084339	0.93852356385542	19.0488165542169	0.372261032048192	947.900530483615	0.275913997903615	0.556000349397591	0.231852724072289	1423.5613710072303	41.6349492433734	1.00495367204819	0.195620972409639	2890.18586430313	18.927555609638603	1171.36823421686	3466678.02819277	1191.05753084337	3309592.38	622.570066024097	1576636.92120482	0.976771450361445	0.534863177831326	0.0133656597144578	0.212693736120481	0.0361050046313252	0.0482465173773494	4150
SNC0042_HCS_E09	C01	0	DMSO		1	3	176.515086145858	-156.498279443003	2000.08717630399	743097.662025018	137.248415506254	0.937128210998351	0.624922667689403	102.051215482653	50.2967676894029	2.2426244984659	1.2303516639131498	4.8926126976634405	2.64998819919755	1.7833372669341498	113.02100542836901	3.7170167571394903	0.8479418385650219	19.232885815435502	0.310393139957517	990.659142855085	0.268359330918102	0.5261705671465661	0.216680586004249	1393.6937171279199	42.173218409251795	1.00338727967902	0.211567505829596	2999.6918219022805	19.218758206278	1170.63440382346	3558483.5926363	1198.01426174179	3463192.89756903	564.703404059477	1484273.55274959	0.975873285815434	0.4896096808827	0.0130865552150106	0.214473717229172	0.0364702280198254	0.0467057044890254	4237
SNC0042_HCS_E09	D01	0	DMSO		1	4	-36.4470116714379	-360.842730676062	2061.03536489761	740091.437128386	132.140587513763	0.9325333455186079	0.623081053512443	129.24840343536698	45.7789371283858	2.13190927108566	1.19290905086985	4.973794318432059	2.8418850473464	1.83770094692799	104.328341774939	3.5703589517727403	0.8490637524774269	17.7172426337811	0.324200692138295	833.950794327901	0.27444398645672696	0.569979692578727	0.224360763378111	1269.17574341774	39.5045031182559	0.9932493825148649	0.18742531611979701	2511.7070642854	18.5788626271747	1125.16786082361	2985558.46487558	1162.81454415327	2926153.61131909	622.5325657344181	1412042.15349042	0.962798238273509	0.5523486713499229	0.0131070370678265	0.202967177185642	0.0360010309755561	0.0464212105042941	4541
SNC0042_HCS_E09	E01	0	DMSO		1	5	-158.592343868521	-291.325587863464	2038.6865069532198	749146.7471554991	134.933907534766	0.9368059916561321	0.630364248293299	110.65815423514499	49.18751888748421	2.19949431099874	1.24905183312263	4.9906447534766105	2.79115044247788	1.8192161820480401	109.49785082174499	3.6700379266750898	0.8679128166877371	18.4846836662453	0.337564604045511	900.755305397221	0.277681850821745	0.560112112515803	0.21899460407079702	1319.69553454513	40.273976981036604	1.00205999292036	0.18492222804551198	2715.7423862654896	18.0596304035398	1137.13926017699	3236396.6783817997	1165.6523163084698	3132514.74058154	599.552306194691	1432637.21769911	0.977515438179519	0.535108861744627	0.0124568362096081	0.20756497264222498	0.0355491602149178	0.0445724761061947	3955
SNC0042_HCS_E09	F01	0	DMSO		1	6	294.459734424919	71.99404153354659	2046.68182547923	729619.908546326	131.050182208466	0.934889832867413	0.627972564696485	135.16553514377	43.314252496006404	2.05511182108626	1.16253993610224	4.9698482428115	2.9147364217252405	1.85363418530351	99.1313897763578	3.4552715654952095	0.81698940694888	16.9191907348243	0.31677574999999897	847.6720532767571	0.278846832128594	0.570862466853035	0.21938820976437698	1293.12045882188	38.6405096565494	0.990150429313101	0.18992175337460102	2541.65862990814	17.767529430910603	1134.98135183706	3040276.46265974	1150.66705670926	2947036.1485622996	627.709095047922	1433550.83746006	0.9685963021166151	0.556405846845049	0.0126157939967452	0.190691354492811	0.0341134405880591	0.0433488857907347	5008
SNC0042_HCS_E09	G01	0	DMSO		1	7	-143.27332698714898	-277.56895525940104	2041.4284959543104	736254.509043313	132.530202356021	0.9322910245121391	0.624053795573535	115.24131366016199	46.793946263684	2.14588291289862	1.21370775821038	4.87434554973822	2.7284626368396	1.7777248929081397	105.67277486910999	3.57853403141361	0.845596082817704	18.202643526892	0.326053453831508	880.260674053544	0.277169156163732	0.570404256782483	0.214315113802951	1326.55502605426	39.348743526892	0.995243610423609	0.198968766277963	2635.81409698953	18.551166653974303	1122.49976463589	3082374.96097097	1161.46634293194	3022824.53403141	604.366784150404	1414203.20704426	0.968006484531175	0.54337999947644	0.0123492634186102	0.204145275821038	0.0356996531960972	0.0434212020963826	4202
SNC0042_HCS_E09	H01	0	DMSO		1	8	-34.3626551287461	-325.495531869987	1975.2345533980604	718195.867665682	134.910024398481	0.936348911355	0.628820935204726	132.654706627269	45.7264884550443	2.1122836639932503	1.2100042211903799	4.747572815533981	2.63528915154073	1.7161249472351203	103.398480371465	3.5113972140143503	0.8208686935415781	17.8192875263825	0.31144665934993604	887.9975405586749	0.278796843393836	0.587111711059518	0.21622950420852602	1359.40104056099	38.3164857239341	0.994983549176867	0.175452635626846	2672.5756791279	17.6132085795694	1055.2690310257499	2939478.47615027	1083.84504157873	2852552.2184466	589.811060785143	1363135.57851414	0.9711471842549608	0.561692811882649	0.0122540401092867	0.19811421095398898	0.0344592991967074	0.0434187655234275	4738
SNC0042_HCS_E09	I01	0	DMSO		1	9	-102.91217661193501	-339.507032438926	1938.35619603524	706878.972967561	134.155234581498	0.9346260658790579	0.62765263095715	142.841609931918	40.6106816780136	1.7511013215859	1.07749299158991	3.69283139767721	1.94173007609131	1.27172607128554	84.9179014817781	2.80696836203444	0.7549110112134559	17.4114744893873	0.26569727713255903	787.8906050983161	0.28086102102523	0.5376715114136961	0.191655867460953	1124.9098032633199	36.779264635562704	0.9566350963155781	0.169485021181418	2250.33976997537	17.396882175811	1013.0081680016	2497504.68442131	1085.9697739287199	2553588.83079696	518.643853424108	1094765.51742091	0.936005328394072	0.505240071265518	0.0120412488357829	0.19786123604325198	0.03476718892491	0.04224967704245101	4994
SNC0042_HCS_E09	J01	0	DMSO		1	10	-187.619800124922	-197.88717676452202	1935.8170572558802	680586.296064959	129.622339183843	0.9328207110139508	0.6264949267124711	129.929419113054	42.2601925463253	1.7661877992921102	1.0666250260254	3.7676452217364105	2.00145742244431	1.30834894857381	88.4830314386842	2.8634186966479303	0.755921018113678	17.877616094107896	0.267377271288777	779.423556256506	0.277744016468874	0.562505464293154	0.203434285842182	1196.93631509119	36.227639529460795	0.9676133626899879	0.18468955192587902	2296.2073970006304	18.439738363522803	1010.05718301062	2458296.30272746	1062.2676610451801	2448547.32021653	552.605861753072	1170283.66541745	0.9452789350406	0.531841385592338	0.0123447785292525	0.200218834103685	0.0350714048407246	0.0433939366291901	4803
SNC0042_HCS_E09	K01	0	DMSO		1	11	-220.50071638861598	-130.853234543671	1988.9227450441601	724266.671050049	134.060348243376	0.925861421197254	0.617409637684005	146.12051030421998	37.952727576055004	1.61687929342493	0.9874386653581941	3.4351324828262997	1.81825318940137	1.18586849852797	79.1258096172718	2.59941118743867	0.69860236113837	16.1978511678116	0.251395717566241	752.643289637883	0.28740754257114803	0.56989031972522	0.20067738496565302	1155.06534215485	35.7091796467124	0.9918197260058891	0.186795519842983	2264.8838666398397	18.1986649265947	994.158473405301	2347251.18312071	1034.08407772326	2295867.5421001	543.1225468105999	1103723.18292444	0.963818871050049	0.5448610666535809	0.0119799593718547	0.191554902257115	0.0338812941691856	0.0418461284887144	5095
SNC0042_HCS_E09	L01	0	DMSO		1	12	274.16392582911203	-24.098691390295702	1951.71793955237	702235.280509721	131.941229799053	0.9297023922561641	0.622766129717365	160.659369384088	36.505348929913396	1.6025159287698103	1.00049011599412	3.42738114687143	1.82486521810162	1.17742198987094	76.4308119588303	2.5776833850678	0.7093292435876479	15.9953839078582	0.257570021238359	734.944622680444	0.28714084708381	0.6115669697761801	0.22182143292599302	1175.76049958225	36.026591499755	0.9834898523117129	0.177522367619669	2186.54923026467	17.3167646936775	942.146448456135	2143571.70838098	982.0886043130231	2110900.95703316	557.049310080053	1064760.91504656	0.9635665069433079	0.588811303055058	0.0118617354123509	0.188401205146219	0.0337436264303217	0.0408987265773567	6121
SNC0042_HCS_E09	M01	0	DMSO		1	13	147.801420988159	-167.105385871785	1955.6248240098	711503.9305839121	133.421257472438	0.93252310902409	0.62257349265006	126.022253981217	48.047955798284995	2.2611269906084104	1.28093099224173	5.1110657411188205	2.84993875051041	1.85973866884443	109.57921600653299	3.71539403838301	0.877453983258473	18.6705045324622	0.333307601878317	867.8343338362599	0.275257551551653	0.538477491016742	0.193843821018783	1268.16557689792	36.800352911392395	0.9592969481420949	0.18259823191098398	2528.47323778053	18.459429918334	1008.8476194364999	2696620.93364639	1077.29981359739	2734230.86259698	527.078703552469	1229814.30685994	0.9324871004491658	0.50102816024908	0.0124283502321355	0.202224199367088	0.0353812516741528	0.0437306490935074	4898
SNC0042_HCS_E09	N01	0	DMSO		1	14	314.375129643962	58.0799342105262	1936.4759653637802	693371.556695046	131.832679024768	0.935412705495356	0.629042679953559	138.27786377709	44.6457909636223	1.9791021671826599	1.1613777089783301	4.429760061919509	2.45065789473684	1.5833978328173401	97.76064241486071	3.25812693498452	0.8157396826625369	17.4836633513932	0.312796373065015	835.947511356616	0.279284524709752	0.577861380224457	0.20583435232198202	1296.4938591269301	36.7628164357586	0.980686225232195	0.17791040466331198	2443.4424193126897	17.764537012383897	1001.0772424535601	2584277.75445046	1046.2630222523198	2567532.52728328	551.1751712461299	1232194.95162539	0.962162578560368	0.549096872097522	0.0122995944465944	0.19948793037925697	0.0353893417859906	0.0430935857565789	5168
SNC0042_HCS_E09	O01	0	DMSO		1	15	105.058792996911	-280.372951596293	1906.69413882595	718493.895777549	139.941208032956	0.9308346805355309	0.618477638722964	133.80411946446998	41.1238924407829	1.7118434603501498	1.07682801235839	3.5196704428424304	1.80782698249228	1.18434603501545	84.25252317198759	2.7178166838310998	0.740148669412975	18.1426158187436	0.257904714933058	829.715240976931	0.280407335818743	0.5630631114315129	0.20659963003089604	1257.7809756992801	36.902021602471706	0.9580577042224521	0.167449845272915	2402.79745392379	17.3702974706488	921.2631921730169	2351154.63975283	991.517561071057	2386302.08424305	513.480732852729	1126490.41441813	0.9343643120494319	0.5318057051905241	0.0115128564184346	0.19119654990731302	0.0341438534863028	0.0397556271060762	4855
SNC0042_HCS_E09	P01	0	DMSO		1	16	215.45732465277803	34.0484062500003	2029.47082534722	723001.3112847221	129.88551237847201	0.9243341508680559	0.612646789583335	139.814583333333	39.31904546875	1.64739583333333	0.9800347222222221	3.48072916666667	1.8333333333333302	1.21527777777778	83.0706597222222	2.68194444444444	0.689170583333333	16.409563177083303	0.25006130902777696	806.202805523092	0.27838888633680603	0.600400729687501	0.20653958276041698	1315.92619413889	34.2358059583335	0.9625785934027808	0.176482885451389	2358.08825874827	17.5478835868056	928.4583505208369	2342727.83576389	986.358463715279	2361353.79947917	559.655863888888	1230129.40625	0.939613936111109	0.580564475347221	0.0124943218404514	0.186054181475695	0.0342694884548611	0.0420453440694444	5760
SNC0042_HCS_E09	A02	1	Paclitaxel	5.0	2	1	354.71554262788396	497.73046740220803	1991.8431376128399	757078.139418255	138.225463249749	0.9239924543630931	0.613458247141422	168.25897693079202	43.375104714142395	2.1765295887663	1.1540621865596798	5.43189568706118	3.2553660982948798	2.07843530591775	105.730190571715	3.64032096288867	0.8074601905717149	15.482621464393198	0.33161089187562603	801.720600716951	0.288858111534603	0.5764482300902679	0.233675235867602	1214.63306678656	41.4136266900702	1.03605106379137	0.201885122547643	2481.7694215105303	18.749837143430298	1134.8788890672	2963325.33239719	1096.14206038114	2745917.28966901	576.813562688063	1261351.27983952	1.02270170250752	0.552723077031093	0.0128280805151454	0.18464832320962898	0.033927986721966	0.0417089859478437	4985
SNC0042_HCS_E09	B02	1	Paclitaxel	5.0	2	2	367.265526695526	172.171492475778	2051.6773642548	712883.533704391	128.145254298083	0.9346294794887661	0.628013347351063	140.540919398062	43.3450295815296	2.03999175427747	1.1620284477427298	4.94392908678623	2.9039373325087596	1.8375592661306899	99.0379303236446	3.44588744588745	0.817650002061429	16.4769420119563	0.33402227808699103	812.0688615104111	0.28206926806843796	0.612788546897545	0.234178906307978	1312.6671042506698	39.4737374376417	1.00066425932797	0.19202769059987698	2460.53731990518	18.6597188641517	1139.51067841682	2960816.6821274	1151.72556689342	2836454.35580293	642.9540002061419	1414375.52710781	0.9843504947433521	0.589633798948672	0.0133923499837146	0.201098451102865	0.0359942171387343	0.0462508542424243	4851
SNC0042_HCS_E09	C02	1	Paclitaxel	5.0	2	3	142.865694708793	-190.515892653217	1950.1482042253501	701313.32679863	131.449074000761	0.934710470118007	0.62667873011039	129.537114579368	45.3006831366578	2.04606014465169	1.21583555386372	4.38656261895698	2.34050247430529	1.53939855348306	100.591358964598	3.3315569090217	0.8097495945945941	18.2246314617435	0.295717148267985	821.295576773128	0.279234033917015	0.5662995038066221	0.221421880633803	1286.4644558317402	39.7435717790255	0.9911235812714058	0.21141230140845102	2446.36303179862	20.906388469737397	1110.0872826418	2767910.26208603	1151.07247868291	2721999.29615531	583.650794061666	1305602.62866388	0.971558561286639	0.524867424952416	0.0126730000715971	0.213222295032356	0.038124262590217006	0.04417528929767801	5254
SNC0042_HCS_E09	D02	1	Paclitaxel	5.0	2	4	30.364935410334397	-318.31137727963403	1999.8477249240198	721872.37025076	132.63624868921002	0.934715061740121	0.629868329787235	138.864551671733	43.0056721124621	1.98005319148936	1.2186550151975701	4.43617021276596	2.4561170212766	1.55566109422492	95.7883738601824	3.2452507598784197	0.812746569148936	17.5893567059271	0.317791112272036	798.205562586247	0.283500197340425	0.57433383225684	0.220638465767478	1265.57544989742	38.7578792933132	0.9857369918313059	0.20024065890957501	2387.62205367667	20.072058599924	1084.5378651215801	2630612.0087386	1125.85823575228	2580017.38525836	599.847468844986	1292725.4806231002	0.966015038373861	0.541772261246199	0.0123239226193009	0.202515497055471	0.0371975440433702	0.0430093703571426	5264
SNC0042_HCS_E09	E02	1	Paclitaxel	5.0	2	5	36.07705673758839	18.6732269503547	2052.7282604413	723533.336288416	129.002229925138	0.9379672157210369	0.633605689125295	120.64243498818001	47.0125496453901	2.2464539007092204	1.28565799842396	5.25275807722616	3.00630417651694	1.92966903073286	108.33057525610701	3.74940898345154	0.879217988573679	17.7970907604413	0.35120899369582304	836.29115866115	0.280491008904649	0.5935034889676899	0.22244158232860503	1350.67093604807	38.2062349822696	0.980498060874701	0.195802154058314	2449.01456124173	19.6867401753349	1076.9330200945699	2774338.58195429	1126.8803224980302	2763016.12017336	606.6542196611509	1388022.28486998	0.9627154259259251	0.560170127403468	0.0131220248299842	0.20957821325847198	0.0373408312779747	0.0464706285894405	5076
SNC0042_HCS_E09	F02	1	Paclitaxel	5.0	2	6	19.8236123916654	-145.523782039462	2034.2466216116602	736831.812096625	133.346758712889	0.935068846210583	0.626001667158398	131.78093306288	44.1734710676746	2.0425963488843797	1.19601696477964	4.69278996865204	2.65019361976766	1.6975843628987601	97.99446800663841	3.36437396275124	0.846669400700719	17.6909949474461	0.326970705882352	828.613133801769	0.27856769546376503	0.5650673404019929	0.216938944864466	1292.15439823621	38.9535391997049	0.9909464204314999	0.20067777486631	2490.30476930647	19.707684633966398	1078.5216524064099	2726878.03724876	1113.2985758805	2659746.71049235	578.6642688548781	1299553.26867048	0.9716646122072579	0.5319093982850821	0.0131407081242855	0.203311855338374	0.0360775961773925	0.0459000943020469	5423
SNC0042_HCS_E09	G02	1	Paclitaxel	5.0	2	7	131.051268423403	-19.018425636444302	2045.2700848593104	722191.1567664141	131.32911442608298	0.9414993807503371	0.633491966949531	107.317329164806	56.222814314426095	2.82715497990174	1.43345243412238	6.890352836087541	4.0631978561858	2.6625725770433197	138.68870031264	4.80013398838767	0.9896929477445291	19.1762151630193	0.387056129075479	970.1016099828059	0.277700200870925	0.5713963179991071	0.237791352849487	1506.99979057995	42.64418336333179	0.9913076811076379	0.18401899624609197	2850.3471311779804	18.684557811746302	1137.58009446181	3344722.82157213	1172.17454868244	3292642.47588209	617.059991290754	1618987.27266637	0.9761765310406451	0.540749657213043	0.0135523908959356	0.21290381668155497	0.0365422292384994	0.0472777003104064	4478
SNC0042_HCS_E09	H02	1	Paclitaxel	5.0	2	8	-16.0741702475956	-276.566406793534	2008.52064477185	707793.415387763	129.96177206875402	0.939415957438105	0.629082693677102	126.36239001432399	49.8440941682014	2.36198076529568	1.3353795784735	5.459177409453651	3.09719664415797	2.00552486187845	115.279926335175	3.94352363413137	0.9091483466339259	18.593598956414898	0.360505337016573	878.964622427463	0.275707435379579	0.5322365909555961	0.20638677732760397	1290.06045744424	39.4924279251075	0.963584192142418	0.19024498446899898	2496.17767615101	18.716217880090102	1076.78737241661	2881411.16738285	1139.88690525885	2937255.32514835	544.020305299775	1318210.3881726998	0.947847299161039	0.494280647841212	0.013300653312176999	0.21047583300593398	0.036482995758134004	0.0465074458543072	4887
SNC0042_HCS_E09	I02	1	Paclitaxel	5.0	2	9	97.7856870229006	-234.365638810767	1999.42321333869	705081.787464845	131.064838931298	0.9392325662916851	0.628865868220169	124.68501406187201	46.2309665930093	2.10727199678586	1.2233828846926498	4.66954600241061	2.56227400562475	1.6717557251908401	102.99316994777	3.44234632382483	0.8320319465648851	18.312553877059	0.319142719164322	860.2708832362401	0.27382627589393305	0.511883484331058	0.20090537928887098	1195.3597837645698	40.351960058256395	0.921984390719165	0.17471067862595402	2347.1627598754503	18.4847761370028	1061.42567697871	2792876.69465649	1173.1806134994001	2980931.03173965	523.803172760146	1231475.70992366	0.90757083306549	0.467486775492166	0.0132745864779229	0.21332111227400602	0.03705293918863	0.0463348296584975	4978
SNC0042_HCS_E09	J02	1	Paclitaxel	5.0	2	10	-20.163598901098602	-28.250794871795	1945.24410512821	689386.87014652	130.257904267399	0.9353935932234431	0.629497583882784	138.782234432234	41.955465000000004	1.76025641025641	1.1001831501831498	3.6410256410256405	1.88076923076923	1.23333333333333	87.8860805860806	2.82380952380952	0.738548672161172	17.8276926190476	0.267894049999999	777.0302240316839	0.282834265860806	0.559732554945056	0.20944733144688601	1214.77738913792	37.624888833333294	0.963849686630033	0.20765649238095302	2267.71426258535	20.5920812545787	1007.5883785714301	2424630.94139194	1071.16090201465	2430584.08150183	549.044519047618	1180999.39377289	0.9442475058608081	0.523340326923075	0.0125962108342491	0.20236946078754603	0.0366315865164834	0.0434121904505495	5460
SNC0042_HCS_E09	K02	1	Paclitaxel	5.0	2	11	-40.5837265473372	-35.2951110631875	2036.12100711667	731235.174897563	132.705880396809	0.937886722665518	0.628406390985552	117.165624326073	49.5608475738623	2.4190209186974303	1.32132844511538	5.784127668751349	3.36510675005391	2.17360362303213	117.958593918482	4.0711667026094505	0.90776385594134	18.448571231399697	0.37345493249946005	869.168631135	0.276849345956437	0.531685594996766	0.211626258095752	1268.69284667458	40.3498898128099	0.9471348632736669	0.195865708488247	2463.07941645245	19.808272108044	1107.38276644382	2953636.32607289	1191.82892538279	3019223.36144059	571.345393573432	1356385.08734095	0.9256721470778531	0.49599494056502097	0.0136149721010998	0.213609687729135	0.0375413553689885	0.047522515654518	4637
SNC0042_HCS_E09	L02	1	Paclitaxel	5.0	2	12	297.207787133716	-84.3355574267423	1997.2452857864498	702228.984001347	128.904752340856	0.9308357335803309	0.621504526103064	158.874536881105	42.44395097675989	2.0020208824520003	1.18154260693836	4.5165038733580305	2.51448299090603	1.61519029976423	96.2758504546986	3.28612327382957	0.806845240821825	16.7139019535197	0.31531068996295003	759.7256968873351	0.28607960995284604	0.555588260963287	0.20258355218929	1160.66209875109	37.033468416975296	0.945789965661837	0.20005735370495104	2164.7885869698603	20.518627133715103	1028.1044631188902	2445378.16807006	1113.42351296733	2490836.45486696	554.87612714719	1159590.41276524	0.9283812801111451	0.520072327803973	0.0126357273283934	0.201971912647356	0.0378978865796564	0.0436531282300438	5938
SNC0042_HCS_E09	M02	1	Paclitaxel	5.0	2	13	-39.1524124053029	-398.421207386362	2097.91695146781	736654.59375	129.384263778409	0.9337509356060619	0.624406391808712	121.75	53.835088778409	2.68726325757576	1.42282196969697	6.83380681818182	4.14654356060606	2.6321022727272703	132.049242424242	4.623579545454549	0.9814205965909091	18.5619544981061	0.41442446164772706	866.140106593987	0.27709562095170504	0.5492177765151489	0.20900369779829503	1330.48995763731	38.6419756131628	0.9564690464015201	0.192768002277462	2468.3341904356	19.9059711979167	1111.87715056819	2942058.53716856	1184.1364251893901	2993220.7204072	589.5205738636361	1413346.9045928002	0.934254107244319	0.512523491714016	0.0140773158772964	0.21299698927556798	0.0369396106761363	0.0497624155705493	4224
SNC0042_HCS_E09	N02	1	Paclitaxel	5.0	2	14	69.1853945905891	-202.43880326046698	1943.58137995554	707199.3442015559	133.877299536866	0.93610994535013	0.628857822712116	136.388847721378	43.984026602445404	2.0020377917747303	1.20211189329381	4.53630974434976	2.53427195257503	1.6155983697665801	97.24953686550569	3.29659133012227	0.823949323823638	17.7844341237495	0.32287684234901803	806.026329927193	0.28425186487587895	0.5367047956650589	0.201097361337532	1207.9733673364199	37.5212912412005	0.93144219896258	0.19207719290477898	2275.13624235328	20.2561962782512	1001.72768877362	2487581.51574657	1106.51842886254	2583194.78992219	535.38447610226	1181591.39885143	0.9094722035939251	0.496473436643201	0.0127145963623935	0.20552767052612	0.0379025340665061	0.0442577354353464	5398
SNC0042_HCS_E09	O02	1	Paclitaxel	5.0	2	15	170.020118384402	-152.90055942432699	2050.6561051532	724122.73003714	130.893511490251	0.939432772051997	0.6312865106778061	117.021819870009	50.298730106778095	2.23653667595172	1.28272980501393	5.04108635097493	2.80454967502321	1.82753017641597	112.67363045496799	3.69359331476323	0.8601632474466109	19.027041527390896	0.329045460306406	908.00543155455	0.27369033428505	0.554083613974	0.216854186118849	1370.2504572435	39.664062360724394	0.95748707103064	0.18449935102135603	2594.8713620961103	19.327963816156	1048.2345710306402	2941024.82219127	1118.9769881615598	2977688.57126277	562.349916202416	1387674.79015785	0.9347554726090971	0.518148905083567	0.0130072402075209	0.21180456304549697	0.0368588938409937	0.0460519478737233	4308
SNC0042_HCS_E09	P02	1	Paclitaxel	5.0	2	16	158.685806309287	-167.973443635562	2034.8894041473602	751027.725568056	137.060252393559	0.9324980796382141	0.6191058422678131	127.569600705934	46.9164634899625	2.00110302228105	1.1647915287888797	4.39245532759762	2.3913523053165697	1.5671740569159498	101.11250827266701	3.2737701301566298	0.813539254356937	18.9921095521729	0.296854809838958	880.256745663579	0.273486535715862	0.5471362541363339	0.20899440498566102	1315.81560124333	38.8377188727114	0.97173509243327	0.21160018610191897	2571.57746920804	19.8057895499669	1053.16498102801	2863872.14824619	1118.08358901389	2880364.72181778	556.706410103684	1321465.97793955	0.9455324006176891	0.511351009706596	0.012770052602911999	0.20400114440767703	0.0359477413920142	0.0445313245731304	4533
SNC0042_HCS_E09	A03	2	Compound 1	0.3	3	1	491.364059768247	298.658761943484	2017.37296747307	772854.920918886	140.449014942062	0.9285175401504351	0.611417141898759	166.100020329335	41.259384366741294	1.87538117503558	1.1040861963813797	4.40069119739784	2.52531002236227	1.5989022158975401	90.242732262655	3.08009758080911	0.7854549136003249	16.5372518398049	0.309530026224842	802.615278227892	0.279764493494612	0.5987585106729	0.251343398292335	1254.61026047367	42.2845334783492	1.0258492457816601	0.22045186562309302	2504.75555646066	21.2734839296605	1158.18779975605	3017978.20430982	1144.52113112422	2821116.42549299	644.7087721081521	1382235.4527343	0.9966368367554369	0.5833722834315921	0.0123486020373653	0.189814253588128	0.0335304735324254	0.0416318945944297	4919
SNC0042_HCS_E09	B03	2	Compound 1	0.83	3	2	415.899446682212	118.161197795209	2098.10535997456	742054.846724613	129.883800317999	0.933998453254188	0.62516074793301	138.869408522366	38.7167958236168	1.64702141191435	0.998940004239983	3.72122111511554	2.07419970320119	1.31948272206911	80.4738181047276	2.6904812380750496	0.725916222175111	16.2425059571762	0.27126060228959	784.952484956753	0.27703870534237895	0.5893840421878289	0.239302693894424	1232.60861988913	40.7156395760016	0.9920011274114899	0.199159811257155	2384.47933355183	19.2770125651897	1185.67140428239	2981801.55628577	1212.9044801780801	2845047.55395378	678.819391986432	1428385.00826797	0.965125425482301	0.574456190481237	0.0134883832081832	0.20674305022895897	0.0364444225418697	0.0475000848842485	4717
SNC0042_HCS_E09	C03	2	Compound 1	2.5	3	3	305.197490079366	-57.7937524801585	1971.26350198413	719629.47296627	135.195603075397	0.94040537202381	0.630285338293649	107.917162698413	46.7091136160715	2.08457341269841	1.1887400793650802	4.67311507936508	2.5885416666666696	1.69618055555556	103.77951388888901	3.4578373015872996	0.8314717981150781	18.5905036210318	0.311591469494047	895.165667485864	0.273135761185516	0.558221838789683	0.239184881969246	1352.92937758433	43.9739693700395	0.985855335069447	0.201400766145834	2625.57175157987	19.8706815228174	1197.14502529762	3263723.29365079	1244.4183943452401	3236254.71602183	626.8889816468251	1501319.37450397	0.9580911731150809	0.529474144742064	0.0127723664130456	0.21807826488095197	0.0359932133288442	0.0466656149404761	4032
SNC0042_HCS_E09	D03	2	Compound 1	4.2	3	4	53.586501216545294	-165.347776155718	2025.5753688564498	709646.5472019459	129.249252846715	0.9404877493917311	0.6359225245742091	112.149148418491	47.104834379562	2.15523114355231	1.20827250608273	4.91703163017032	2.76180048661801	1.8017031630170302	105.358880778589	3.61459854014599	0.8577614379562031	17.9877403406326	0.327606637712895	832.7939013973211	0.27664970046228804	0.5539622401459849	0.23148284150851603	1249.67419910462	42.8863752798054	0.9896868318734809	0.20175018423357602	2440.1833412749397	19.4943715863747	1237.5588659367402	3113885.17639903	1282.64110559611	3099000.78223844	642.345944038929	1447857.78710462	0.9634112961070551	0.520962155912409	0.0133994657331144	0.22496316615571801	0.0367013158588807	0.0492422660875912	4110
SNC0042_HCS_E09	E03	2	Compound 1	7.5	3	5	123.525067854113	-277.624385072095	2037.2138905852398	691710.283290925	125.25515924512301	0.9400487048346071	0.637099016115353	88.293893129771	42.348582485156896	1.9461407972858402	1.1047497879558899	4.52544529262086	2.5793044953350295	1.65945716709075	92.4766751484309	3.2769296013570806	0.8184063570822729	17.1370710347752	0.30913096692111897	788.509930544105	0.27981063384223903	0.571711759499576	0.252594213104326	1227.9286488821099	45.707895309584295	0.974151054283292	0.20621494877014399	2259.65910963952	20.9177457082273	1331.9792408821002	3178686.90161154	1377.08902544529	3192944.4495335	699.371346055979	1534976.36301951	0.9419527527565742	0.543237766327396	0.0139429578816794	0.229033074173028	0.034734189639525	0.0522083198770144	2358
SNC0042_HCS_E09	F03	2	Compound 1	10.0	3	6	-63.524390555200796	-285.353462029355	2095.57680248883	727502.041480536	126.893422878111	0.9393411343331229	0.638241489151244	97.66783663050421	42.706488481174205	1.92501595405233	1.10306317804722	4.5609444798978895	2.6359285258455603	1.6790044671346498	91.2938736439056	3.22910019144863	0.827198414167198	16.8521453095086	0.320366855775367	748.5888755775369	0.27621014160816804	0.5782671477345239	0.244710585673261	1180.80025329611	43.941250121250896	0.995176324505424	0.23099315966815603	2208.4501161231697	20.9348597606892	1351.20087077218	3075281.74026803	1377.88974345883	3019885.69208679	720.43854594767	1474576.53095086	0.958157370772177	0.5471096761965549	0.0144279189767071	0.23306057900446697	0.0357804540746648	0.0537169830982769	3134
SNC0042_HCS_E09	G03	2	Compound 1	0.3	3	7	81.6406761250278	-110.996484149856	2039.0413529151	731284.877632454	132.374321791177	0.941167916869873	0.632455082686766	108.45799157614701	48.6289423409445	2.07337619153181	1.1833296386610501	4.41143870538683	2.33806251385502	1.56838838395034	105.486810019951	3.4183107958324097	0.813049299490135	19.1480813566837	0.29338257393039197	952.258957370206	0.27530685996453097	0.505071003325205	0.21390437084903602	1314.28913486345	42.587278807359795	0.9774287346486349	0.191774825870095	2743.57973461538	19.461748833961398	1221.75424961206	3491165.67967191	1294.5952908446	3566586.5637331	599.5175916648191	1543576.69718466	0.9480483356240329	0.47673075225005607	0.0130461548767457	0.215089823298603	0.036611417210818	0.0463236513722013	4511
SNC0042_HCS_E09	H03	2	Compound 1	0.83	3	8	11.3013394770682	-223.152601800258	2039.4490717959698	714347.6930990141	129.495748135448	0.9405262010287191	0.6315109271324469	117.789969995714	50.5921773039005	2.3896270895842298	1.32404629232748	5.446206600942991	3.05657951135877	2.0030004286326597	118.995070724389	4.02100300042863	0.883971832404628	18.530015002143198	0.351082464209172	901.790027235963	0.273087067766824	0.511508557436779	0.21083983218174	1245.49908110287	40.9571255529361	0.953242412130308	0.198392104650665	2574.34267035362	19.479916285898	1208.29194856408	3361877.99657094	1306.79538384055	3476244.24217745	617.41437033862	1507127.93141877	0.922710445992285	0.48513392177453996	0.0131912986873125	0.211323004243463	0.0364439878825545	0.0465074331333048	4666
SNC0042_HCS_E09	I03	2	Compound 1	2.5	3	9	-132.695955826352	-167.658159431328	2077.1630847931	728887.460522975	128.333202335618	0.940354396293476	0.633838495557249	110.982990606753	44.719935415079995	1.96598121350597	1.17999492256918	4.30946940847931	2.34348819497334	1.51840568672252	95.6235085046966	3.21959888296522	0.826356194465599	18.3808349834984	0.30722469484640696	812.933612463314	0.279011307768469	0.537737178725565	0.22443152470170002	1165.83160073369	41.7717738715408	0.9563284864178729	0.19033162020817498	2321.11324860371	19.282299687738	1200.7758525006402	3066369.85630871	1282.41796775831	3123746.34044174	623.108548616401	1370544.58644326	0.927377161970044	0.510899728484386	0.0131231265978675	0.21714951020563603	0.0353437894160955	0.0479096191876111	3939
SNC0042_HCS_E09	J03	2	Compound 1	4.2	3	10	-123.14485818590299	-96.12569502948601	2046.3536543105802	712691.51614715	127.397743470935	0.9386741802864329	0.631328621173826	93.3159224936816	45.844446700365	2.17017691659646	1.18814939623701	5.23027239539455	3.0600954787980896	1.9688289806234198	104.793878124122	3.6517832069643394	0.849384726200504	17.5176311991014	0.329751511092389	807.2627324094341	0.277965605110924	0.551779236169616	0.227791182757652	1219.56780890705	42.954634773939894	0.9673731151361971	0.21308322594776702	2316.10745492362	20.6299997051391	1284.97660348217	3155094.44369559	1365.4383965178301	3218240.03987644	682.5959896096599	1521631.58354395	0.9340184546475708	0.5248779486661049	0.014309642764391999	0.228003315669756	0.0356013638809323	0.0527678868857062	3561
SNC0042_HCS_E09	K03	2	Compound 1	7.5	3	11	-176.13151498487701	-369.677148748969	2073.73438823206	752732.119879021	132.472613665109	0.929860122903492	0.6261396150673629	112.069837778389	42.741445257079995	1.98487764641188	1.13115204839153	4.660709375859219	2.67583172944735	1.7148748968930398	95.1198790211713	3.29667308221061	0.8124707753643109	16.9833676931537	0.302117799285125	774.5393688600501	0.28108212994226	0.573844316194666	0.228944220538906	1206.40560544487	41.6195351525985	0.9651564588946941	0.201135969452845	2226.56275495325	20.662703040967898	1234.63544377234	2936719.06873797	1310.5724058289802	2994785.92053891	666.231157822381	1446598.22546054	0.9343351828430021	0.542826306323893	0.0137990685589772	0.21877142617541898	0.0348026624938136	0.0506058750316195	3637
SNC0042_HCS_E09	L03	2	Compound 1	10.0	3	12	42.7283328299605	-326.703053458169	2123.03396647538	728146.657505285	126.34004859558998	0.939628962549079	0.641581376925399	105.571126547871	41.8300266988825	1.9806704922983998	1.14678344910903	4.862881304741769	2.88221081244337	1.8054968287526398	93.2068861371187	3.3585019631531297	0.841018399275143	16.6276204167925	0.338701376321353	731.456614669283	0.2809250306251889	0.555466461189973	0.226532130685594	1096.9016405104198	42.06794951374211	0.954318216550889	0.19265724282694102	2060.0505257263603	20.2535408396255	1303.65877982483	2942440.68800966	1384.67121473875	3023570.76109937	685.854353065541	1394107.34974328	0.924007854726669	0.5257363578677151	0.0142652255357898	0.22588796387798302	0.0357416537647236	0.0525509581697373	3311
SNC0042_HCS_E09	M03	2	Compound 3	0.3	3	13	19.3542073465442	-424.644074432094	2067.11077525375	729607.5135331079	130.27786643305902	0.9385215425326271	0.62559674649589	116.122281295312	52.978027259545705	2.42629289511841	1.32431126147898	5.55485741904302	3.1285645239246	2.05775737071049	121.92870952150801	4.0543740937651	0.9113187530207829	19.2655316094732	0.351890328419525	945.30510455534	0.2727185719913	0.542181197921702	0.208806377332044	1389.6175810345499	39.5195971000483	0.9639595623489599	0.19595707514016397	2721.48907966457	19.7564504903335	1128.63928274528	3291826.20347994	1202.37477477042	3334925.28733688	601.802482600291	1532192.50845819	0.937301021749639	0.51427218318028	0.0129950060891735	0.20916838982600303	0.0366902471145481	0.0457216958627355	4138
SNC0042_HCS_E09	N03	2	Compound 3	0.83	3	14	18.635628502802103	-394.823939151322	2047.62207826261	747537.6188951159	134.90405796637302	0.939028626301041	0.631661233186547	128.788230584468	51.92090306245	2.53722978382706	1.3640912730184098	6.0746597277822305	3.53742994395516	2.29243394715773	126.33206565252199	4.32546036829464	0.9228440472377901	18.7127230184148	0.372916721977581	905.730450578464	0.275345993254604	0.53214538871097	0.210246294055245	1323.82094239592	39.6882305704563	0.972533731585269	0.187435305064052	2614.62059824059	19.213708855084	1158.42354183347	3173221.72718175	1229.15951841473	3236042.17273819	613.186760008005	1510959.78883106	0.9444970416333041	0.508118558446756	0.0129276357133707	0.20522581441153	0.0364389585856684	0.0454847285308248	4996
SNC0042_HCS_E09	O03	2	Compound 3	2.5	3	15	370.54056914183997	-228.03058470431301	2058.61688995108	735432.750555803	131.285311827479	0.9424901729657661	0.63376646554024	123.708537127612	47.217816562917	2.11716318363717	1.18608270342374	4.65807025344598	2.5409070698088	1.6898621609604298	106.10760337928001	3.5100044464206297	0.806215975989328	17.922547732325498	0.306787362827923	878.994517650067	0.277360936816362	0.5241390393508211	0.20909236291685102	1275.55263994664	40.2364804135171	0.9637283408181422	0.19303943832814605	2525.2615675144502	19.722311200533603	1163.15641685193	3098871.66118275	1243.2837427745599	3152745.35171187	593.756970431304	1419096.52578924	0.937527744553135	0.492377000244553	0.0129891344935527	0.212203645820364	0.0364145798621609	0.0462784954201868	4498
SNC0042_HCS_E09	P03	2	Compound 3	4.2	3	16	136.65422310757	-397.182700309871	2044.7611580345301	744391.048694112	133.60595161575898	0.9338179305002241	0.622251109340416	124.140770252324	47.4912742363879	2.13590084108012	1.18857901726428	4.7337317397078404	2.59783089862771	1.72908366533865	106.222886232846	3.52744577246569	0.8317174966799471	18.8336335546702	0.294361579017264	888.5462907104891	0.27639047100487	0.539534724656929	0.21030987140327598	1315.7629168371	39.6662405909695	0.961960684373617	0.191188893138557	2541.2644559229802	19.8637367618415	1136.99036542718	3098032.13789287	1220.18098694112	3198367.46502877	605.300874059317	1494105.73328907	0.93145266644533	0.510327171978751	0.0132283850991589	0.210404451416556	0.0362035269521912	0.0474648355312085	4518
SNC0042_HCS_E09	A04	2	Compound 3	7.5	4	1	406.22781656916396	310.686614455557	1900.5258005284	677271.285525571	131.27770779392299	0.928122414983961	0.618036449896205	173.14776372900502	39.8347139648991	1.7080581241743702	1.05095301000189	3.7216455935082102	2.01358746933384	1.29118701641819	83.1936214380072	2.7697678807322097	0.7490208586525742	16.774172976033302	0.277124194942441	728.1490735183991	0.27828632294772604	0.6495221551236079	0.24645170579354603	1250.13840431515	38.5682449443292	1.04456316606907	0.22462157818456302	2339.25935950727	20.7807880656727	1043.88524249858	2487937.89280996	1010.94357954331	2253590.90583129	610.015901868279	1200058.12474052	1.0199904208341202	0.631807377033402	0.0118696812353274	0.193566733685601	0.0358003512681637	0.0406236798018493	5299
SNC0042_HCS_E09	B04	2	Compound 3	10.0	4	2	87.8625901926445	20.0392609457092	1958.1491024518302	707953.1105078809	132.40067798599	0.9357652697022751	0.630255257092819	132.284413309982	44.4395250087566	1.9274956217162902	1.1852889667250401	4.12819614711033	2.20070052539405	1.42346760070053	96.3574430823117	3.13835376532399	0.797650395796848	18.6731052539405	0.291995707180385	767.7517287635741	0.274038642451838	0.552518836952715	0.20629911784588398	1188.26976195429	37.8431664851139	0.970421536777578	0.217488384448338	2240.80660884431	21.9599216357268	1137.49545674256	2630861.72609457	1225.3923817863401	2695572.27845884	616.574898073555	1296814.29842382	0.936772616812607	0.5132729301225921	0.0127772356017513	0.22182472873905398	0.0389927992201402	0.0456835758178634	5710
SNC0042_HCS_E09	C04	2	Compound 3	0.3	4	3	65.6646171920895	-86.9508361073037	2026.91680281966	717342.7399647541	129.85961403955298	0.941225929508522	0.633713558057568	120.775210495398	47.8202908752693	2.30761699627962	1.2833365968278798	5.3544155081261	3.0467985118464904	1.98276874877619	112.095750930096	3.8394360681417696	0.880831372625808	18.1529668298414	0.35042420344624897	883.324146303115	0.27750759657333096	0.519299524965733	0.209999858057568	1260.7557783767402	40.6930613080087	0.9719237803015458	0.19339076369688601	2559.13729244566	19.236974221656602	1167.4200552183302	3123393.76502839	1245.47758194635	3175845.29058155	599.692321911103	1436139.71372626	0.9432969197180341	0.493979489524182	0.0130714413422557	0.210549674446837	0.0367599358335422	0.0466722640062659	5107
SNC0042_HCS_E09	D04	2	Compound 3	0.83	4	4	72.8036272040307	58.3189672544079	2018.79458396305	718056.326826197	131.071987489505	0.940088256297231	0.6298711555415629	112.16750629722901	51.389687867338495	2.3847607052896698	1.34130982367758	5.366288832913519	2.98152812762385	1.9538203190596102	118.58984047019301	3.9674643157010903	0.893509689336692	18.9002965575147	0.35084935558354197	917.687457445424	0.277176962258607	0.5503312861041121	0.22108055598236803	1355.4868017246001	41.0913498824517	0.9623219508816099	0.18680658786733803	2647.7147945613	19.223782636439896	1114.6653589420698	3185255.1070529	1195.0302287993302	3239119.72565071	606.596665407222	1508902.09718724	0.935744787363557	0.523068733123424	0.0128745227075986	0.21465592166246802	0.0362846061859782	0.0461708376574307	4764
SNC0042_HCS_E09	E04	2	Compound 3	2.5	4	5	302.62702589953096	-213.085901268903	1987.8087524769699	707700.251347123	131.28302880236402	0.946193645228578	0.637644529289066	137.070224230836	50.6312847383974	2.5595341560924703	1.3881453154875703	5.8976186337563	3.33808447766383	2.19242134538502	121.556579176082	4.24891361029028	0.940487660351122	19.0456762558665	0.36483100521467	884.1213210531911	0.272957030088648	0.499448832609073	0.211183907958456	1232.3588534196099	41.957227166435	0.962957919694072	0.172017002155397	2500.1739320337197	18.006350519728898	1131.4634269077	2935833.04988702	1217.6945776116802	3072612.83452112	575.210154875717	1378797.5777854999	0.9367599925256379	0.47659489431600804	0.012828519359116998	0.20830365407613502	0.0368568248739788	0.0449599851920738	5753
SNC0042_HCS_E09	F04	2	Compound 3	4.2	4	6	19.451107339838398	-85.7655112431059	2026.40752291049	712192.3858718709	129.856849278744	0.9405270354263922	0.628037885023333	108.15549427238001	50.469871743742	2.21489181162495	1.2857445905812501	4.82201951633432	2.60712770470938	1.7172252863809898	110.13958421722499	3.62494696648282	0.8738448642341949	19.883781735256697	0.332601335596096	901.5877556315249	0.271966236274925	0.507785612431055	0.224623703604158	1249.87604575265	43.9263180462452	0.958060560033943	0.184604341663131	2594.90001074034	19.0193289987272	1188.52233071702	3296615.66207043	1280.8275084853599	3374875.9427238	599.928578065337	1468325.08273229	0.927914546245229	0.480535396945269	0.0129691744257531	0.22026971904964	0.0363945814743317	0.0469880359864235	4714
SNC0042_HCS_E09	G04	2	Compound 3	7.5	4	7	-9.76100126209493	-199.26102229701303	2063.2983737904897	724020.228439209	129.797465881363	0.939057460454354	0.629940526924696	119.155237694573	45.013796970972	1.9255363904080802	1.1308371897349598	4.08098443416071	2.1554480437526298	1.43121581825831	95.2259150189314	3.15565839293227	0.7971902965923421	18.071621140092603	0.29408401072780704	846.38609842028	0.27712850900294395	0.5299024764408929	0.218503726188472	1212.09229960455	41.559862740849795	0.967336461295751	0.195860422275977	2455.33352445308	19.7461195035759	1175.92636790072	3060796.28691628	1260.2591691207401	3101723.0008413997	607.753906394615	1370357.85212453	0.934066116323097	0.502740938115272	0.0133493364598233	0.216228880122002	0.0364500262095078	0.04820137473496	4754
SNC0042_HCS_E09	H04	2	Compound 3	10.0	4	8	-42.1510094909407	-167.59185073338998	2011.62476035375	721331.2012510791	132.166796419327	0.940618579163073	0.6295188744607401	117.549180327869	48.0916463761864	2.0938308886971497	1.20944779982744	4.58779119930975	2.4939603106126	1.6391285591026699	104.360008628128	3.4439171699741205	0.8319629292493521	19.0013751078516	0.312842092105263	888.337032773941	0.268540477825712	0.49020993464193396	0.20157997331751604	1223.16914737489	41.032047083692795	0.9415077478429692	0.18257263628127698	2517.52397957074	18.360104555651397	1183.47392407247	3240872.7366264	1271.8898852459	3351694.50539258	577.131433563419	1432850.52372735	0.9116546576790351	0.4610494366264021	0.0130387115101381	0.20931182534512502	0.0356132384081104	0.0459794449870578	4636
SNC0042_HCS_E09	I04	2	Compound 4	0.3	4	9	54.2100852799407	-187.537360029664	2012.88233073786	715017.904523545	130.374499165741	0.9400295337411959	0.63013025565443	132.26362625139	43.4739914349278	2.08769002595476	1.11345939933259	5.13236929922136	3.0446792732665897	1.9581015943641102	103.252502780868	3.5836114200963998	0.7992750500556159	16.4911879310345	0.30981009121245695	849.697467203745	0.26819321427512	0.48218831590656297	0.18574173898776397	1171.07292658565	36.1905755357805	0.892047759918427	0.170440963255468	2344.2857785984397	17.6413857434185	1048.66021579533	2799654.18001483	1168.03482276604	3006016.57842047	536.982554505007	1311365.4286244	0.86412288635521	0.45953513203559493	0.0123990151662959	0.181849815424546	0.0331802287968113	0.0422917415628476	5394
SNC0042_HCS_E09	J04	2	Compound 4	0.83	4	10	-25.703628117913798	-197.869606266749	2008.3748293135502	700275.352710781	128.347605091733	0.9428083073593091	0.63363452442795	115.221191506906	50.759433560090706	2.4234178519892797	1.3094207379921698	5.4965986394557795	3.0731807874665	2.0346320346320304	119.870336013193	4.04205318491033	0.883536625438052	18.616585034013603	0.341969900845186	919.079877225108	0.27567843199340303	0.5266330024737179	0.21242352523191102	1332.0272076108	40.462064959802206	0.948034200371055	0.18390823255823496	2604.18020227232	18.9459735125129	1103.27289301175	3096779.16635745	1203.81713275614	3216504.4963925	591.404086992374	1481579.05524634	0.919615407750979	0.5025688720057729	0.0130208354318697	0.209235242011956	0.0362536636116265	0.0456035356648115	4851
SNC0042_HCS_E09	K04	2	Compound 4	2.5	4	11	-64.3282135728536	-291.28905189621	2022.83699361279	727454.3826347309	132.777533532934	0.937918941117765	0.6296007822355301	127.6375249501	46.33125584830339	2.01457085828343	1.2001996007984	4.42095808383234	2.4063872255488996	1.5624750499002	99.0075848303393	3.30838323353293	0.8291248483033911	18.6746618762476	0.314173036327344	850.377903814373	0.276864543632735	0.48839695588822296	0.19513372850299399	1132.38446663473	40.4139005888224	0.9201813137724579	0.174582806207586	2338.27112777844	18.734582237525	1147.88740319361	3001202.32315369	1290.37102954092	3218780.72295409	577.1124237524971	1337587.05369261	0.8901177804391209	0.460210643293414	0.0127847422451097	0.20933586690618802	0.0365431540758483	0.0451721152195609	5010
SNC0042_HCS_E09	L04	2	Compound 4	4.2	4	12	76.2945324217025	-299.737015880016	2008.6398614909501	715944.6696074109	133.33104446405	0.944324360829288	0.6347573537715029	114.280767534186	54.162617776797504	2.5326422584914	1.4007498897221002	5.89435377150419	3.36171151301279	2.18129686810763	124.581826202029	4.23180414644905	0.966225403617114	20.160258513453897	0.374995499779442	972.203826795324	0.27461810983678897	0.483287265769739	0.20789684744155304	1297.4813782399601	42.763747359947	0.9356914353771469	0.170063932995147	2695.6417436237302	18.094235134539	1170.41066210851	3403292.52359947	1294.2602611380698	3614752.94552272	581.976593295102	1537928.00595501	0.9079380591089541	0.455851010741067	0.0127383843775916	0.20872832090869	0.0362495326135861	0.0447187828407588	4534
SNC0042_HCS_E09	M04	2	Compound 4	7.5	4	13	-1.6771183079973102	-339.11061026657904	2059.9006657854197	724245.175148711	131.358439700374	0.939807242344129	0.628557202687816	116.546816479401	50.886598083278294	2.30226922229566	1.2676801057501699	5.27913637365058	2.9768671513549196	1.95219211280018	115.708305794228	3.84974664022913	0.8816188719982371	18.870887067636	0.35035024829257505	946.216777016306	0.27378777221855	0.517303145847103	0.21517563183520605	1347.02731689271	41.350326278916	0.948613716457369	0.18998226701916698	2682.6869047376	19.049084419475697	1145.40992355144	3325167.8971139	1243.37638554748	3444381.82308879	601.855669751045	1560313.0634501001	0.920681573033708	0.493498987882794	0.0128186604694867	0.207175845208196	0.0362655103855474	0.044961656321215994	4539
SNC0042_HCS_E09	N04	2	Compound 4	10.0	4	14	16.9295209331396	-342.30732972297403	2016.55493751302	736869.636534055	136.570529118934	0.9367429677150602	0.627810395126015	120.85294730264499	49.3185960008333	2.19100187460946	1.24057488023328	4.887940012497401	2.69693813788794	1.7746302853572198	109.68881483024401	3.62841074776088	0.8618089189752131	19.373508331597602	0.31990991960008197	930.0302109908349	0.277747626494479	0.524926458446156	0.21617693997084	1322.01833283732	41.686466504894796	0.947130399708395	0.178025208748178	2630.75372009373	18.5232546844408	1101.76994063737	3136467.69006457	1205.63107790044	3269222.9068944003	586.917588835661	1469859.85398875	0.917157043949176	0.4994824253280561	0.0126183301792543	0.203437329035618	0.0353572970443658	0.0444792101645491	4801
SNC0042_HCS_E09	O04	2	Compound 4	0.3	4	15	183.464047866806	-419.77015816857397	2063.82915296566	724667.1311134241	132.24033396462	0.9387889180020841	0.626815852653485	130.166077003122	47.1911864516129	2.13798126951093	1.21040582726327	4.88928199791883	2.75130072840791	1.78730489073881	106.30156087408899	3.5744016649323602	0.845554936524452	18.321476087409	0.318723778563995	907.535255960458	0.27171824907388004	0.523491914255983	0.21508182052029104	1281.06906669511	41.07149840790839	0.9338719737773141	0.18108213257023997	2544.3089835067603	18.920905612903198	1100.5852077003099	3080398.33485952	1215.64016815817	3241610.8528616	602.136687408948	1464146.44328824	0.904870743184182	0.5020405873048929	0.0132110814864516	0.205741298043705	0.0369545103523412	0.0459446313881373	4805
SNC0042_HCS_E09	P04	2	Compound 4	0.83	4	16	284.901053391053	-315.480051535766	2052.57960688518	732696.443207586	131.831271985158	0.9389872663368369	0.628085582766441	131.514326942898	43.5741512677799	1.91280148423006	1.08843537414966	4.16676973819831	2.25396825396825	1.4963924963925002	96.28736343022058	3.1521335807050095	0.758373828076683	17.578909235209302	0.27659918037518	886.8519874912371	0.27768799872191197	0.512823328592044	0.20544463459080603	1254.62910098949	40.17026296227579	0.902785494743348	0.17349838381776903	2415.12193969285	18.8887611111111	1048.4932607709698	2888096.20037106	1204.50715687487	3136371.06246135	579.410926613071	1411181.10039167	0.8713378641517221	0.48851778530199996	0.013042066178726002	0.20267120997732502	0.0361715115811173	0.0452609167553081	4851
SNC0042_HCS_E09	A05	2	Compound 4	2.5	5	1	419.30371018113703	394.94055798459505	1977.92887778471	750804.469914637	138.916166916511	0.920026639392045	0.60075960254008	166.388715386217	42.0216679158859	1.94774099521133	1.07911721840516	4.60587133041849	2.65813033520716	1.71434520091609	95.8740370601707	3.26254424318134	0.7569353716427221	15.923887486987299	0.300796815323756	787.864391259628	0.28687946092025796	0.564539357484905	0.228372474328544	1182.3350311701	40.0843213658131	0.9893454524255699	0.22888796841557302	2404.0249551696897	21.605378180303898	1102.08039891734	2928089.95294608	1128.18241432438	2793462.60316469	597.845313762233	1304823.60462211	0.9604359681449101	0.550053510514264	0.0119885626901936	0.18035707797210102	0.0327596241942536	0.0392571725130128	4803
SNC0042_HCS_E09	B05	2	Compound 4	4.2	5	2	134.845124216893	-58.3972110607044	1950.4501291855702	702351.26463599	133.944997234824	0.9405943326852441	0.632508838842082	108.20911643983601	49.7445495571398	2.2499459926550003	1.28580686973428	4.74551739036509	2.49557139771009	1.6798444588463999	110.9935191186	3.67336357744653	0.866047885072369	19.5025590840354	0.319755144523654	946.466663840354	0.27950452000432	0.50918331626701	0.22566558317131102	1302.6105378667098	44.650711278893795	0.959594386044499	0.18842203372218602	2721.88783762303	19.126887453013698	1232.74899395117	3540769.62065241	1333.7088243681098	3635425.81075826	633.162840354289	1588100.39987038	0.929936744005188	0.48391911229207	0.0129165328371139	0.21651164886584603	0.0361414147375243	0.0469919092827823	4629
SNC0042_HCS_E09	C05	2	Compound 4	7.5	5	3	214.899904645973	28.7640596469873	1923.8076055995102	707708.529316291	137.170699452222	0.938796896124976	0.629366737472103	119.182187056198	47.844533576790504	2.19091093528099	1.22499492797728	5.046053966321769	2.85514303104078	1.8579833637654701	108.02596875634	3.63785757760195	0.8500142970176491	18.30532189085	0.32023021870561896	925.735422941774	0.28099968078717896	0.5009697756137129	0.21122257774396397	1234.70463370075	42.6239444025158	0.937313694664228	0.17743529348752302	2605.64742341793	18.3346670480828	1163.61446277135	3317631.30574153	1285.80150882532	3478577.88658957	600.382159464394	1475356.12314871	0.907368666463787	0.4799602403935879	0.012550772672956002	0.20284900137959	0.0350628350030432	0.0443240102617164	4929
SNC0042_HCS_E09	D05	2	Compound 4	10.0	5	4	135.97322277005802	17.0606678619454	1957.69301008517	680492.9397131329	127.854888839086	0.9429421006275241	0.636089749887941	111.774764679516	49.3751212460781	2.0672344240251004	1.17951591214702	4.43388614970865	2.3666517256835498	1.5829224562976203	106.60264455401199	3.3935454952935897	0.821262294935006	19.1812684222321	0.301911329224562	901.308984561407	0.275522726848947	0.537519441057823	0.232839576490363	1333.0174163289998	43.2808080703719	0.957206253697894	0.18694430333706896	2579.84693437249	19.2026699269386	1232.94889578664	3394643.19587629	1322.08132003586	3442789.60174809	664.5019455401159	1626624.34670551	0.9304416279695201	0.515153203160018	0.0131792933402062	0.221145343679964	0.0370889903496189	0.0475418222926939	4462
SNC0042_HCS_E09	E05	2	Compound 2	0.3	5	5	173.697437015505	-65.8215697674416	1959.0841218507699	714155.584302326	135.22391729651198	0.941909618701549	0.631237965358526	101.98280038759701	56.850409399224795	2.57388565891473	1.37984496124031	5.68265503875969	3.10876937984496	2.09375	130.079941860465	4.2953003875969	0.9475207218992241	20.246662112402998	0.36954123764534796	1013.1368442441901	0.27385336882267497	0.5071470654069771	0.22429065678294502	1413.3973979554198	44.351865181686	0.9416494811046529	0.171399955528101	2840.08902375727	18.164928733527102	1165.88984544573	3562582.72407946	1281.6018003876	3735129.78997093	600.18180377907	1643537.38323643	0.9126301640019399	0.48362183965600697	0.0125317411481105	0.211353272722869	0.0358930862572675	0.0446496012814922	4128
SNC0042_HCS_E09	F05	2	Compound 2	0.83	5	6	235.491460571428	-93.704758857143	2006.97434354285	685560.740114286	126.13908603428499	0.9465498267428609	0.6363680066285711	104.050742857143	55.5657697371428	2.45188571428571	1.35588571428571	5.36685714285714	2.9149714285714303	1.9510857142857099	125.620342857143	4.08754285714286	0.9173880434285709	20.5745956342857	0.3444975785142849	979.7734514514281	0.270083199085714	0.49920917988571295	0.214538982537143	1356.3931488057199	43.2599734491429	0.93378648617143	0.189088906582858	2700.089076224	19.170718704000002	1213.4735584	3555591.37668571	1348.07608388571	3798918.63542857	613.1812160000001	1636116.20982857	0.907688000914285	0.466923786102859	0.0131640745481143	0.223247203702857	0.0372658398057143	0.0474074618377143	4375
SNC0042_HCS_E09	G05	2	Compound 2	2.5	5	7	231.976759022118	-163.094332945285	2034.84012968568	702570.855878929	127.21592810244499	0.9393525755529709	0.6274041552968571	103.535040745052	53.7563182072179	2.37392316647264	1.29918509895227	5.15203725261932	2.77811408614668	1.8717112922002301	121.32828870780001	3.96670547147846	0.892431550640278	19.87406225844	0.33805891385331704	971.83545608312	0.269475680046566	0.530828983003492	0.22832430491268899	1417.7338620407502	42.782489788125794	0.947125080791619	0.185719523352736	2732.3949524696104	19.73433487078	1191.98852759022	3446068.94155995	1315.51268125728	3625097.24935972	651.3200216530851	1676688.99324796	0.91625369057043	0.501443942118745	0.013928491790453999	0.225957695017462	0.037964814572759	0.0505094987264262	4295
SNC0042_HCS_E09	H05	2	Compound 2	4.2	5	8	132.389574885546	-315.969675168956	2009.6420599520397	698141.0697623721	128.514790037061	0.9423243444517181	0.632081741007193	115.010028340964	51.7289918901244	2.3941574013516496	1.2572487464573798	5.29343797689121	2.89928057553957	1.9666448659254399	121.61543492478701	4.01547852626989	0.860343381294963	19.0043921081317	0.324290638979725	936.6154735831699	0.269726619577065	0.48774202441683	0.203745386664486	1267.91586720079	41.4718200998473	0.9198883281011551	0.178779235824068	2571.29023197078	18.846940078264602	1184.5121713538301	3373760.31785481	1327.59565663832	3623719.31872684	598.9897540876381	1529539.84477872	0.889778600610422	0.45970097327229104	0.0135261616598648	0.21711249293656	0.0372618679485504	0.0478593396010463	4587
SNC0042_HCS_E09	I05	2	Compound 2	7.5	5	9	82.4127768271815	-312.933676362747	2009.4407743827899	700307.061598631	129.143656465412	0.943542163774139	0.6310514864336341	100.188951356637	55.024199780005	2.4429234905891	1.33317037399169	5.27890491322415	2.83598142263505	1.92177951601076	124.118064043021	4.03373258372036	0.893068731361524	20.399413664140802	0.32914600073331607	995.402775754093	0.26881760244439	0.5024752864825229	0.216098212417502	1365.64485503544	43.4506652774381	0.9358761161085292	0.19290212896602302	2751.53013604498	19.838440633097104	1232.3749755561	3706263.86433635	1365.79810046444	3948905.92349059	625.570368858468	1686548.28403813	0.904619124419457	0.4726857488878039	0.0135129650080665	0.22223409589342497	0.0378221657736494	0.0483555499877782	4091
SNC0042_HCS_E09	J05	2	Compound 2	10.0	5	10	137.294967259121	-352.39210944808195	2032.97757740879	697854.579045837	127.54286854536998	0.9394340594013101	0.6291580420954139	113.322497661366	51.86853250701589	2.41300280636109	1.31127221702526	5.5465388213283395	3.1335360149672598	2.0622076707203	121.189195509822	4.08933582787652	0.902238491580915	19.215656548175897	0.359556234331149	895.818516016604	0.27312945610383604	0.515860514499533	0.21936841365762397	1271.74890474556	42.7276093545369	0.920863267773619	0.175940539335827	2450.80609993591	19.0454940130964	1238.61984892422	3405617.94013096	1387.1098231992498	3645525.23971001	656.132090739008	1612025.71071094	0.8922963161833491	0.490303761342376	0.0134390400787652	0.21897229246959699	0.0368110778999064	0.0481707594013096	4276
SNC0042_HCS_E09	K05	2	Compound 2	0.3	5	11	69.6805751604035	-393.230311640696	2068.4955724106303	729197.218377635	129.220988359303	0.9366036223648041	0.624829920027497	116.08249312557301	51.0279270623282	2.25870760769936	1.2557286892758899	4.8631989000916604	2.6044912923922996	1.75481209899175	114.69637946837798	3.72043996333639	0.866955336846929	19.815001879010104	0.32512898304307897	908.707703311181	0.273322363107241	0.488778219752521	0.195727203345555	1221.03274322136	40.723539218606895	0.9141042992667291	0.188875167850595	2479.8801397351103	19.5072024450046	1201.46578253895	3339166.73945921	1369.57664230064	3610702.04422548	608.908109303389	1494097.73831347	0.882329101970672	0.45494426363428003	0.0129950492087534	0.21942599917506897	0.0376227139161319	0.0468679957149405	4364
SNC0042_HCS_E09	L05	2	Compound 2	0.83	5	12	243.37791136256502	-316.677446958982	2018.26838991042	716320.216171617	132.262983474776	0.942099224658178	0.6300930843941519	111.80433757661501	53.89853326261189	2.45190947666195	1.31447430457331	5.465346534653469	3.01343705799151	2.02168788307402	124.025931164545	4.08793022159359	0.8840377345591691	19.769824115983	0.329304154172559	983.682701954269	0.273777008910891	0.48879521357850103	0.20682244849127698	1323.6322798255499	42.8299254219706	0.9533968123526629	0.196717590994814	2774.4736311056	18.9829121334277	1267.6998703441802	3710233.21404998	1391.04741206978	3895039.19330504	626.5973479490809	1647585.63036304	0.9221712001414409	0.459611299387083	0.0131058847786893	0.21532585487977401	0.0366167264356435	0.0468113505586987	4242
SNC0042_HCS_E09	M05	2	Compound 2	2.5	5	13	196.13964563328702	-297.716287151349	2046.0150647005103	711953.42866941	127.430720827618	0.9455013360768199	0.637663576588935	116.769775948788	55.696023982624595	2.5562414266118	1.4131229995427501	5.7487425697302195	3.1925011431184305	2.1115683584819402	130.021719250114	4.28600823045267	0.93156767261088	20.093308710562397	0.36679149314128795	938.868598104709	0.265129239003201	0.514471537494286	0.22030495418381305	1350.86248947416	42.0899031321445	0.93872872633745	0.192094662299954	2607.13096503429	19.6101089460448	1202.99909304984	3367305.34796525	1327.53458893461	3561681.42684042	625.312493369913	1591241.87540009	0.9128321721536359	0.478481860288067	0.0138314718413351	0.23344016266575304	0.0393243064334706	0.0503180626291724	4374
SNC0042_HCS_E09	N05	2	Compound 2	4.2	5	14	37.247313885648296	-438.02805834305605	1997.35470315053	714367.412835473	132.07893033839	0.9433232233372231	0.634953182030335	122.44690781796999	48.728679836639394	2.20256709451575	1.27677946324387	4.88961493582264	2.68704784130688	1.7572928821470202	107.54772462077	3.6093348891481902	0.8739938016336041	19.655428378063	0.32284542403733896	860.190187848306	0.274045460676779	0.5500859400233381	0.23208757199533303	1293.38931882614	42.0272403780629	0.950424575729288	0.18741642233372302	2448.8639508168	19.0979807957992	1158.7814147024499	3047492.49358226	1254.32624177363	3124958.51925321	647.8227561260189	1497942.78949825	0.923162115985999	0.52772258436406	0.012897736443873998	0.21599098702450398	0.0374518795022171	0.0459857057502918	4285
SNC0042_HCS_E09	O05	2	Compound 2	7.5	5	15	143.215970948012	-467.785598878695	2033.94408409786	727465.9159021409	133.820039245668	0.9413620764525992	0.633478767074415	124.506625891947	43.79137275739039	1.88506625891947	1.11850152905199	4.1845056065239605	2.29943934760449	1.48853211009174	92.875127420999	3.10117227319062	0.7899004077471959	18.237267533129398	0.285219377930682	894.679654995667	0.27792139016309897	0.508504261799184	0.205676503618756	1224.65139768909	41.476409299184496	0.93272868781855	0.182029117482161	2498.45539928899	18.4590575739042	1204.50821075433	3312056.67635066	1330.00994393476	3461921.23547401	620.221499235476	1483971.10728848	0.9038149291539229	0.48521788641692104	0.0126019929812946	0.205491761926606	0.0356334039169216	0.0444779169724772	3924
SNC0042_HCS_E09	P05	2	Compound 2	10.0	5	16	-88.97863522328079	-270.946013547416	2043.1126312092301	740037.504766683	134.21472425991	0.934335205218264	0.623765182137481	112.518564977421	42.787997917712005	1.89463120923231	1.1041144004013999	4.24234821876568	2.34771700953337	1.52408429503261	92.66307074761671	3.11716006021074	0.782748283993978	17.691015579528397	0.282451326141495	886.638786371549	0.279662056648269	0.532873813848468	0.21309559977421	1278.78552785098	41.1152106447567	0.9377628953838409	0.175118547792273	2499.20269403864	18.3394732288007	1158.12443000502	3149333.81936779	1267.00440140492	3290829.989714	626.695670346212	1504573.93953838	0.90532314475665	0.511525909407927	0.0123678091919218	0.200627984345208	0.0348182003211239	0.0437654089061717	3986
