# Supplementary material for: Mathematical modeling of the microtubule detyrosination/tyrosination cycle for cell-based drug screening design
Source: PLoS Comput Biol. 2022 Jun 27;18(6):e1010236. doi: 10.1371/journal.pcbi.1010236 (PMC9236252; doi:10.1371/journal.pcbi.1010236)
Supplement: S2 Data — (ZIP) [file pcbi.1010236.s007.zip › DATA-S2-Screening-Tyrosination/hcs_data_and_processing/RAWDATA-HCS-Compounds_Screening-MEF.csv]

Plate Name	Well Position	Antibody	Batch Ref1	Cell Density	Cell Line	Class	Classification Confidence	Coating	Compound1	Compound2	Concentration	Concentration2	Group	Information	Locus ID	Medium	Time	Column	Row	Position X _??m_	Position Y _??m_	Large Nuclei Selected - Nucleus Area _??m??_	Large Nuclei Selected - Nucleus Roundness	Large Nuclei Selected - Nucleus Ratio Width to Length	Large Nuclei Selected - Intensity Nucleus HOECHST 33342 Mean	Large Nuclei Selected - Intensity Nucleus HOECHST 33342 StdDev	Large Nuclei Selected - Intensity Nucleus HOECHST 33342 Median	Large Nuclei Selected - Intensity Nucleus HOECHST 33342 Sum	Large Nuclei Selected - Intensity Nucleus HOECHST 33342 Quantile 50%	Large Nuclei Selected - Intensity Cytoplasm Alexa 488 Mean	Large Nuclei Selected - Intensity Cytoplasm Alexa 488 StdDev	Large Nuclei Selected - Intensity Cytoplasm Alexa 488 Sum	Large Nuclei Selected - Intensity Cytoplasm Alexa 488 CV _%_	Large Nuclei Selected - Intensity Cytoplasm Alexa 568 Mean	Large Nuclei Selected - Intensity Cytoplasm Alexa 568 StdDev	Large Nuclei Selected - Intensity Cytoplasm Alexa 568 Sum	Large Nuclei Selected - Intensity Cytoplasm Alexa 568 CV _%_	Large Nuclei Selected - Intensity Cytoplasm Alexa 647 Mean	Large Nuclei Selected - Intensity Cytoplasm Alexa 647 StdDev	Large Nuclei Selected - Intensity Cytoplasm Alexa 647 Sum	Large Nuclei Selected - Intensity Cytoplasm Alexa 647 CV _%_	Large Nuclei Selected - ratio cytoplasm A568 / A488	Large Nuclei Selected - ratio cytoplasm A647 / A488	Cell Count*
181219_113838-V	A01					1	1				0.0							1	1	-25.4159821428572	24.5833928571428	217.429173809524	0.9570970416666659	0.663810041666667	1419.07755654762	365.99725	1420.4761904761901	868672.044642857	1420.4761904761901	1188.18937202381	550.8146428571421	6847476.04166667	45.6128750000001	1423.5859672619001	645.9091845238099	8238212.85714286	44.86612529761911	277.843761904762	104.892425892857	1658635.5	33.1916011904762	1.21175280357143	0.24760416875	336
181219_113838-V	B01					1	1				0.0							1	2	-51.9940057636889	39.4095100864552	211.83958847262198	0.959738870317003	0.663795864553314	1430.97759365994	373.978357348703	1426.89048991354	837286.0345821329	1426.89048991354	1263.45538616715	609.268204610951	6547300.15850144	47.4684031700288	1586.03016714697	730.0455417867439	8184997.01440922	45.7020305475504	279.389930835735	99.8042342939481	1509526.78962536	32.9107701440922	1.25464158789625	0.23479764841498602	347
181219_113838-V	C01					1	1				0.0							1	3	-17.3702108433736	9.1443072289157	207.078178614458	0.959576042168676	0.667290551204819	1436.46012951807	375.773385542169	1432.4457831325303	837731.915662651	1432.4457831325303	1164.24638253012	556.9286566265071	5807235.43373494	47.1859385542169	1499.8037951807198	695.399448795181	7538589.99096386	45.968817168674704	266.714891566265	105.042694879518	1377418.96385542	32.664171566265104	1.29378099698795	0.24220465240963898	332
181219_113838-V	D01					1	1				0.0							1	4	-12.119633802816999	28.384281690140902	217.919489014084	0.962471028169014	0.67176692112676	1461.79574929577	379.648623943662	1455.37464788732	883128.033802817	1455.37464788732	1209.3352056338001	580.6114253521131	6132491.30422535	47.2709056338028	1499.19582535211	692.787611267605	7603172.29577465	45.681558028169	278.851549295775	117.003037746479	1472144.62816901	35.7079258591549	1.2357253042253502	0.24354285915493	355
181219_113838-V	E01					1	1				0.0							1	5	20.073567567567803	-17.3	215.912888378378	0.9612799999999999	0.670473794594594	1370.3043081081098	346.482162162162	1364.24594594595	853403.297297297	1364.24594594595	1110.95738918919	521.822586216216	6098258.89459459	46.4086083783784	1379.3670027027	634.503838648649	7552802.34324324	45.6534030270271	296.85335405405397	152.769527567568	1692417.95945946	38.7703124324324	1.2373314351351399	0.275988018918919	370
181219_113838-V	F01					1	1				0.0							1	6	-96.03271186440679	-18.779915254237302	211.270277683616	0.9595734293785309	0.664468838983051	1452.69959322034	381.374395480226	1440.9548022598901	853035.757062147	1440.9548022598901	1218.459240113	577.725463276837	6568287.88135593	46.812147457627105	1440.33264124294	645.504155367232	7923462.89830508	44.6042443502825	288.44178531073396	119.87172768361602	1634835.26836158	37.8201120621469	1.19043575141243	0.24631648757062197	354
181219_113838-V	G01					1	1				0.0							1	7	-20.6023969072166	-19.1605670103093	222.112282474227	0.9595260128865971	0.667959572164949	1386.48910824742	356.126764432989	1382.1340206185598	855222.0592783509	1382.1340206185598	1003.87819072165	463.59969072164904	5210213.29381443	45.5898322164948	1210.20804639175	540.302920103093	6316141.74484536	44.1973175257732	278.140523195876	116.362881701031	1495314.13659794	35.996782113402	1.20969180927835	0.29005733762886604	388
181219_113838-V	H01					1	1				0.0							1	8	-47.8310985915493	-27.4862816901409	209.832289577465	0.956063721126761	0.661036416901408	1435.7772704225301	376.79529577464797	1424.17464788732	843213.3211267609	1424.17464788732	1105.8056	530.0760839436621	5533245.36619718	47.5806484507042	1285.73498028169	598.118483943662	6424139.62816901	45.616794084507	291.2736	124.877972394366	1509678.85352113	36.9189471267606	1.16284525633803	0.27546998028169	355
181219_113838-V	I01					1	1				0.0							1	9	10.0179778393351	-41.58537396121879	212.49675152354598	0.960799429362881	0.6657396620498609	1344.94658171745	339.091930747923	1339.6925207756199	803883.903047091	1339.6925207756199	1174.60747645429	569.4129529085881	5803866.57894737	47.948264265928	1431.8720914127402	665.8271578947371	7141005.29085873	46.0567767313019	292.040260387812	130.554282548477	1502067.4099723	38.9103353739612	1.22803147922438	0.26045976454293696	361
181219_113838-V	J01					1	1				0.0							1	10	-87.67672268907559	37.2763025210085	207.59368767507	0.959632761904763	0.6654617675070029	1390.18908123249	357.06653585434196	1383.9551820728302	802011.137254902	1383.9551820728302	1099.03914005602	527.603641456583	5407251.97759104	47.4578571428571	1302.38917927171	587.115669467787	6462641.67507003	44.73571288515411	296.120708683473	131.360945098039	1485270.30252101	40.3232289915966	1.19092054061625	0.28158348459383803	357
181219_113838-V	K01					1	1				0.0							1	11	-78.75035398230091	-100.596489675516	221.656650737463	0.962081648967552	0.671460530973451	1410.40618289086	370.095027433628	1397.34808259587	883024.8672566371	1397.34808259587	1074.75563716814	516.632464306784	5889700.90265487	47.12611206489671	1260.96168436578	561.794185545723	6952781.56637168	43.9060500884956	286.67884070796504	134.824355781711	1595468.26548673	37.1841481622419	1.17894219469027	0.277788495575221	339
181219_113838-V	L01					1	1				0.0							1	12	-57.777636887608004	-34.719567723343	208.714477233429	0.957470850144092	0.6562848414985589	1334.94183573487	341.22837463976896	1327.80403458213	785550.665706052	1327.80403458213	1047.40801152738	504.41591066282405	5379732.79827089	47.3627844380404	1242.23093659942	562.01228242075	6375587.82132565	44.65938472622479	285.76159942363097	105.99561815562001	1540098.39769452	34.445378962536005	1.19569059942363	0.28527425072046103	347
181219_113838-V	M01					1	1				0.0							1	13	-35.5850255102041	13.908061224489801	219.797716836735	0.9604205127551021	0.66683475255102	1430.3417908163299	368.129642346939	1422.2576530612198	889636.4234693879	1422.2576530612198	1017.1586428571401	486.31645994897906	5279397.39285714	46.6510260204082	1189.7465178571401	525.64510127551	6220226.0255102	43.3853859693878	299.15193877551	138.509598469388	1622061.96938776	39.3537297704082	1.18412866581633	0.30893483673469396	392
181219_113838-V	N01					1	1				0.0							1	14	-67.9998230088495	-77.6496755162244	212.73458112094397	0.9585348023598822	0.6738098318584069	1345.70401179941	347.566789085546	1333.77581120944	799408.01179941	1333.77581120944	993.555604719765	468.731525073746	5192108.44837758	46.382726253687295	1174.04716814159	509.593548672566	6180117.58702065	42.7703784660767	289.723392330384	114.09370383480801	1587448.91150442	36.6793373451327	1.18962766961652	0.305040315634218	339
181219_113838-V	O01					1	1				0.0							1	15	-69.7874929577465	-22.9635492957745	219.99854816901401	0.959136242253522	0.6733944816901409	1333.8654450704198	339.464912676056	1326.53521126761	828809.577464789	1326.53521126761	850.727250704225	388.23632112676	4524428.45633803	44.944751267605604	1034.65309577465	443.44075492957705	5489565.22535211	42.3203047887324	285.68185915492995	126.329532676056	1529402.18873239	34.8378333802817	1.22180174084507	0.343107650704225	355
181219_113838-V	P01					1	1				0.0							1	16	31.2871944444444	-79.18655555555559	221.213174444445	0.960088394444444	0.669060150000001	1358.0708527777801	341.22877583333303	1350.3638888888902	851486.433333333	1350.3638888888902	676.341186111111	275.925836111111	3825531.39166667	39.9752280555555	805.5037666666659	306.25567222222196	4571039.83611111	37.1794063888889	253.01075	71.3739394444444	1488034.63055556	26.63043375	1.1909328111111102	0.39155040833333293	360
181219_113838-V	A02					0	1				0.01							2	1	2.3273544973545297	99.1520634920635	217.804212433862	0.959528693121692	0.6713526455026451	1386.7859047619	352.081450264551	1383.3121693121698	849281.068783069	1383.3121693121698	1742.5895264550302	836.969169312169	6404700.28835979	46.85152619047621	2160.60671164021	1002.3476746031698	8040014.7010582	45.017215343915396	448.610791005291	177.422660582011	1700608.67460317	35.3322285978836	1.2935472989418	0.27661559708994704	378
181219_113838-V	B02					0	1				0.01							2	2	-53.533770053476	16.6825401069518	206.27833315508	0.957289540106952	0.656425395721925	1502.65040641711	387.60060080213896	1504.98128342246	854399.79144385	1504.98128342246	1981.4389919786101	994.7938395721919	6979880.61229947	49.1468652406417	2368.3846657754	1085.66573262032	8510880.98128342	45.7079441176471	523.559104278075	258.983990374332	1900259.0802139	38.885185347593605	1.2182449171123002	0.279483421390375	374
181219_113838-V	C02					0	1				0.01							2	3	-27.4950487804878	45.537414634146394	204.07649804878102	0.958068948780487	0.662683529268292	1429.30344146341	358.540590731707	1426.8512195122	815312.8658536591	1426.8512195122	1500.07471219512	764.6536024390241	4735340.09512195	48.91835682926829	1986.4579097560998	941.667424390244	6365660.42682927	46.6285909756098	412.944919512195	168.55924121951202	1310525.17560976	35.683950414634104	1.35920680731707	0.30255806439024396	410
181219_113838-V	D02					0	1				0.01							2	4	-5.541650246305389	-4.4475369458128	210.10475320197102	0.959685399014779	0.671067763546798	1440.23952955665	369.83271034482806	1436.8399014778302	831843.354679803	1436.8399014778302	1648.10351970443	856.769029556651	5385171.86206897	49.090058128078795	2063.25549753695	974.974179802956	6900900.47536946	46.4552514778325	451.77440147783204	194.714775615764	1516286.28817734	37.3529636945813	1.3087583842364499	0.302754537438423	406
181219_113838-V	E02					0	1				0.01							2	5	-36.7805755395684	-12.4242206235012	212.237570743405	0.964186215827338	0.680149642685851	1360.4815107913698	342.936331654676	1353.80335731415	826845.402877698	1353.80335731415	1483.89216546763	718.512266187051	5369259.35731415	47.2334539568346	1908.5819208633102	855.561119904077	7000212.56834532	44.6323525179856	412.682287769784	162.747572182254	1549318.95443645	34.988984292566	1.32366462589928	0.305290801918465	417
181219_113838-V	F02					0	1				0.01							2	6	-22.968186813186897	-16.1632142857143	215.053011538462	0.961170870879122	0.670583291208791	1479.17898626374	388.263883516483	1469.41483516484	887241.7857142859	1469.41483516484	1857.1115467032998	930.341521978022	6947772.37637363	48.86265164835171	2176.32391483517	999.981675824176	8377298.16208791	45.7681604395604	473.84013461538495	216.102964285714	1812064.07967033	39.0094454945055	1.20530976373626	0.27976439945055	364
181219_113838-V	G02					0	1				0.01							2	7	4.92625322997426	15.0637984496124	203.98616666666697	0.9629158449612399	0.675736674418605	1433.1274005168	364.391378294574	1429.66149870801	832835.88630491	1429.66149870801	1794.6022480620102	877.913655555556	6152960.14211886	47.85010749354011	2095.96494573643	959.3296322997411	7308991.45219638	45.577205736434095	492.012341085271	208.474665116279	1737944.56847545	37.97807072351421	1.19795812403101	0.30396186950904397	387
181219_113838-V	H02					0	1				0.01							2	8	94.4891842105265	4.219210526315741	207.069437631579	0.961983813157895	0.6733537578947372	1369.26455	347.378673684211	1368.78157894737	788415.5605263159	1368.78157894737	1723.09606052632	823.5717236842099	6322941.23947368	46.5722902631579	2048.9365131579	926.1377894736839	7633531.75526316	44.6404560526316	480.743878947368	202.917955263158	1826565.08421053	36.879789842105296	1.21361148947368	0.30575347921052604	380
181219_113838-V	I02					0	1				0.01							2	9	0.7110846560845641	21.730661375661303	208.39412354497398	0.9614403201058191	0.6670175291005289	1410.29007936508	364.994502380952	1407.47883597884	806422.648148148	1407.47883597884	1776.54967989418	859.815645502646	6669328.64550265	47.357248148148095	2020.2385026455	922.875637566138	7682671.15343915	45.2712510582011	487.753936507937	210.012467724868	1890686.61640212	39.3621584656085	1.16494166666667	0.29990548703703696	378
181219_113838-V	J02					0	1				0.01							2	10	50.18946015424171	-5.41115681233932	214.40686940874	0.962505272493574	0.679405455012854	1409.7781902313598	360.725672750643	1402.72236503856	858997.8406169671	1402.72236503856	1714.45501285347	824.921758354755	6380377.71208226	47.2620395886889	1970.79526992288	906.511303341902	7457551.00771208	45.580672493573296	500.888902313625	259.79984987146497	1919187.46272494	43.1353439331619	1.18514680976864	0.319057170951157	389
181219_113838-V	K02					0	1				0.01							2	11	-32.9010789473686	7.100578947368421	205.137215263158	0.9585699210526321	0.669786844736842	1327.9710815789501	337.46187736842097	1329.0842105263198	770704.0026315791	1329.0842105263198	1501.3406263157901	750.994434736841	5132996.43157895	48.07294684210521	1841.9861368421102	866.441139473685	6407960.95789474	46.431652105263204	337.03704210526297	121.684653157895	1185700.5	31.356138342105197	1.2796328157894699	0.244559820789474	380
181219_113838-V	L02					0	1				0.01							2	12	-7.62234782608708	30.9123188405799	216.88994144927503	0.959114049275362	0.669268637681159	1438.17967826087	373.51752985507204	1438.43188405797	858785.655072464	1438.43188405797	1670.2737043478303	807.894831884058	6374537.14492754	47.185826956521794	1933.4941130434802	873.6240405797099	7409184.75652174	45.158871884058	473.51573043478203	216.058026376812	1832313.42898551	38.8056154202898	1.18588044057971	0.308361106666667	345
181219_113838-V	M02					0	1				0.01							2	13	-49.651390532544404	-16.178550295858	215.300764497042	0.957616692307692	0.662163695266272	1359.6489792899401	338.305017455621	1359.27218934911	848430.4349112429	1359.27218934911	1594.4163195266299	763.872269230769	6214113.97337278	46.7975964497041	1906.12475739645	865.227390532544	7527132.00887574	45.1105825443787	364.02321005917196	154.71676745562098	1446661.75147929	34.9369847928994	1.2222988786982198	0.24436496183431897	338
181219_113838-V	N02					0	1				0.01							2	14	0.329751381215427	9.27002762430935	217.863385082873	0.957477187845303	0.667002287292819	1366.84988121547	347.611576519337	1364.4779005524902	827227.96961326	1364.4779005524902	1632.48296961326	825.133723756906	6088100.87845304	49.2227814917127	1895.6387596685101	898.0901651933699	7118820.35635359	46.4667492265193	464.786522099448	228.122743093923	1759220.49723757	41.28512008287289	1.19140086740331	0.30575860497237606	362
181219_113838-V	O02					0	1				0.01							2	15	-77.5939944903582	-40.6767493112948	217.591188429752	0.960943377410468	0.673933209366391	1325.878369146	333.66405922865	1326.25619834711	810417.586776859	1326.25619834711	1505.9597658402201	735.715016528925	5537379.67217631	47.5303432506887	1705.53543250689	769.350107438016	6267462.24242424	44.358296969697	475.669944903582	220.624392286501	1784228.22589532	40.2942243526171	1.14844455371901	0.33448929752066103	363
181219_113838-V	P02					0	1				0.01							2	16	-14.9939718309859	-108.554732394366	217.208416338028	0.962126667605633	0.674755132394367	1275.9232309859199	319.052675211267	1272.1323943662	786292.45915493	1272.1323943662	1470.75115492958	700.476166197183	6298233.41408451	46.688927887324	1608.0500084507098	733.892570985916	6828220.202816901	43.713881408450696	511.179076056338	239.60407887323998	2288176.90704225	42.8417349859155	1.08960790704225	0.37056482535211294	355
181219_113838-V	A03					3	1		Compound 1		3.33e-07							3	1	-8.4902028985508	56.227536231883896	210.44962	0.958663794202898	0.66631027826087	1463.8877101449302	377.395862898551	1462.3594202898598	847202.9681159421	1462.3594202898598	1265.04195652174	606.484260869565	6658875.09565217	47.3346576811595	1591.05507826087	728.9505536231881	8376257.31304348	45.6672269565217	275.094886956522	124.929813913043	1604021.32173913	35.303175884058	1.27582786666667	0.230567914202899	345
181219_113838-V	B03					3	1		Compound 1		8.33e-07							3	2	92.5297536945812	-4.5009605911329595	212.268366502463	0.960625320197045	0.6725735295566501	1448.1994408867001	374.05208768472903	1442.9236453202	879867.1995073891	1442.9236453202	1283.07565024631	604.927977832513	6758515.37684729	46.6095495073891	1521.9853226601	704.737256157636	8038616.19704434	45.177320197044295	269.66488916256196	98.84955049261092	1459600.26600985	32.617457955665	1.20229155665025	0.229429030295567	406
181219_113838-V	C03					3	1		Compound 1		2.5e-06							3	3	62.4978947368421	49.1707602339182	205.77232076023398	0.9585825116959059	0.6603341637426899	1576.36676315789	415.31428918128603	1565.41520467836	924717.7836257309	1565.41520467836	1342.4826286549699	645.549918128655	6418954.73976608	45.6569099122807	1608.40009941521	718.8053853801171	7767047.72807018	44.1243366374269	283.778485380117	97.8439766081872	1388711.30409357	30.811907192982396	1.21621819883041	0.22702422046783605	342
181219_113838-V	D03					3	1		Compound 1		4.16e-06							3	4	36.514666666666706	8.16524999999999	204.84737638888902	0.9582151694444441	0.671223991666667	1520.55085555556	399.389054722222	1510.175	877544.808333333	1510.175	1436.65760833333	672.168069444444	6690389.48888889	45.4357236111111	1734.2884388888901	778.480468888889	8162407.24166667	44.2026608333334	265.638716666667	81.40417666666659	1319599.67777778	28.1626789166667	1.23633126666667	0.20697762472222198	360
181219_113838-V	E03					3	1		Compound 1		7.49e-06							3	5	72.5408408408409	22.0147747747747	194.394836036036	0.95610347147147	0.658085411411412	1601.8368618618601	431.75276156156195	1592.2042042042	878569.795795796	1592.2042042042	1680.2714414414402	788.804489489489	6350882.73873874	45.6967345345346	1916.4787837837803	854.969504504505	7431217.24324324	44.0587117117117	294.80309009009	122.772346546547	1188911.44744745	31.3366792792793	1.1712293873873898	0.19462685345345299	333
181219_113838-V	F03					3	1		Compound 1		9.99e-06							3	6	34.8823796033995	-41.1512747875354	162.01538611898002	0.958455413597734	0.670353736543909	1790.32535977337	536.171735977337	1766.1983002832899	786331.396600567	1766.1983002832899	2304.31763739377	1182.30625779037	4839389.73371105	49.3259512747876	2407.65890934844	1157.00263456091	5425640.430594901	47.1488838526912	313.842339943343	119.581846458924	744369.3427762041	31.105168640226697	1.07960469121813	0.15734422719546698	353
181219_113838-V	G03					3	1		Compound 1		3.33e-07							3	7	27.282108433734997	-15.8357831325301	215.763461445783	0.9592603644578309	0.668761840361446	1414.32013855422	366.325861445783	1410.5753012048199	864007.7319277109	1410.5753012048199	1248.8876355421698	606.45175	6983362.79819277	45.725759337349395	1509.30020481928	679.15788253012	8416337.47289157	44.806137650602395	263.42712951807204	83.1794439759036	1507579.67168675	29.261714728915702	1.2320988644578301	0.22833045180722897	332
181219_113838-V	H03					3	1		Compound 1		8.33e-07							3	8	19.046347826087	34.3262318840579	210.22494869565202	0.9556903333333342	0.6530251710144929	1422.59517681159	366.04725768115895	1426.4115942029	824972.7333333329	1426.4115942029	1211.99928405797	549.3847159420291	6299936.37101449	44.6094701449275	1487.67823768116	702.26171884058	7694500.20289855	46.3915107246377	270.3074	94.9685075362319	1442837.69855072	31.1799711594203	1.23184674202899	0.24193199130434803	345
181219_113838-V	I03					3	1		Compound 1		2.5e-06							3	9	27.638324175824103	-24.2946153846153	214.961892032967	0.962024782967033	0.6706330659340649	1441.33583241758	370.973354120879	1439.01098901099	859110.7884615391	1439.01098901099	1352.73624725275	624.380335164836	7143752.78571429	44.769694780219794	1573.2683818681303	697.073576923077	8356470.28296703	43.671682417582396	274.819538461538	91.61120631868141	1513615.96978022	30.490703516483496	1.1854921428571399	0.22217828956044	364
181219_113838-V	J03					3	1		Compound 1		4.16e-06							3	10	23.984637681159395	-16.4615652173914	204.125720289855	0.9567157971014499	0.658680857971014	1413.54833913043	358.38606608695704	1414.43188405797	811924.869565217	1414.43188405797	1513.6647275362302	694.3098376811599	7076748.37681159	44.60167739130429	1762.6884608695602	789.568588405797	8344509.03188406	44.3498011594203	292.647460869565	128.865357681159	1446848.22318841	35.058234927536205	1.18871849855072	0.215834228115942	345
181219_113838-V	K03					3	1		Compound 1		7.49e-06							3	11	17.9816332378225	35.23627507163321	180.095641260745	0.953571922636103	0.666426378223496	1567.04099140401	427.747456160458	1566.36103151862	779423.851002865	1566.36103151862	1380.48208022923	642.046025787966	5037484.11174785	44.721462177650395	1667.20917191977	830.9032951289399	6251339.67621776	46.1799911174785	254.702487106017	64.13888395415471	990267.6676217759	22.9526737249284	1.24215744412607	0.210078758166189	349
181219_113838-V	L03					3	1		Compound 1		9.99e-06							3	12	85.708314917127	35.4467127071824	166.68396436464099	0.950279290055249	0.6564562734806629	1732.51856906077	489.664168508287	1723.0193370165698	803455.715469613	1723.0193370165698	2184.68635082873	1084.6948588397802	4683229.98618785	48.008855690607795	2450.62162707182	1149.40990994475	5423592.50828729	45.8986764640884	320.29486740331504	114.89897845303899	768161.196132597	32.824214309392296	1.1594768812154699	0.16665104364640898	362
181219_113838-V	M03					3	1		Compound 2		3.33e-07							3	13	63.90387622149839	-5.465472312703509	206.814139087948	0.9579479381107501	0.668561944625407	1447.34130618893	366.83895472312696	1444.8599348534199	847066.325732899	1444.8599348534199	1264.9800912052099	564.49428990228	6664149.80130293	43.3507456026059	1527.3616612377898	692.171175895765	8050402.11074919	44.673179804560206	259.925661237785	82.4473182410423	1369425.71335505	22.837721433224804	1.2250228143322501	0.21750942019544	307
181219_113838-V	N03					3	1		Compound 2		8.33e-07							3	14	52.663351800554	-31.4804432132964	215.68152077562303	0.959881792243766	0.6732126897506919	1448.5823628808898	383.13251412742403	1438.36565096953	871939.930747922	1438.36565096953	1199.83985041551	563.524964542936	6384309.4432133	45.8342487534626	1424.0146232687	668.492169252078	7616265.06648199	45.056763988919705	284.791631578947	119.225919390582	1548556.07756233	35.914914986149604	1.20040922714681	0.27486031717451503	361
181219_113838-V	O03					3	1		Compound 2		2.5e-06							3	15	0.315678670360213	51.5958448753463	190.766126038781	0.957471556786703	0.661060152354571	1559.9990720221601	398.480948753463	1563.0664819944598	827295.033240997	1563.0664819944598	1234.1559806094199	561.48004265928	5538975.53739612	44.5982001108033	1485.88716066482	668.6648066481999	6711966.54570637	44.664607783933604	260.466775623268	105.545591800554	1204147.1634348999	28.911763739612198	1.22672977562327	0.23084224238227102	361
181219_113838-V	P03					3	1		Compound 2		4.16e-06							3	16	57.745198555956605	91.20974729241881	194.84991877256303	0.948402628158845	0.6501265884476539	1411.61260649819	374.645360288809	1421.0324909747303	722078.992779783	1421.0324909747303	907.849779783394	440.504619133574	3750908.80866426	45.8332628158845	1120.3416353790599	553.142041155235	4767962.88086643	47.1491418772563	248.925180505415	99.2862346570397	1069870.37184116	31.2728748375451	1.24272397833935	0.331204198916968	277
181219_113838-V	A04					3	1		Compound 2		7.49e-06							4	1	39.308785046729206	37.2964485981309	128.289885981308	0.9579305919003109	0.673519996884735	2254.32336760125	734.9219937694701	2224.78504672897	762757.607476635	2224.78504672897	2008.40092523365	1042.8633853582598	3864350.90342679	50.8423853582555	2456.83789719626	1226.53850311527	5085911.73208723	49.9477687227415	300.854158878504	106.019140186916	658010.573208723	30.5593374143302	1.27036485981309	0.168741504049844	321
181219_113838-V	B04					3	1		Compound 2		9.99e-06							4	2	30.7929912023458	53.0956891495602	141.027779765396	0.9619179589442819	0.686806178885631	2134.9081730205303	675.503551319648	2111.12316715543	815966.340175953	2111.12316715543	1705.2075014662803	874.963350733138	3459843.1085043997	50.36234868035189	2000.4067653958898	1016.0932184750699	4350565.11143695	50.670245161290396	269.075093841642	94.2499671554253	630309.66568915	29.6284166568915	1.2105631495601201	0.18117279853372398	341
181219_113838-V	C04					3	1		Compound 2		3.33e-07							4	3	57.6803753351206	-11.949088471849999	213.802842627346	0.961204335120644	0.673680616621984	1429.0449410187698	376.638489544236	1423.40482573727	847578.0187667559	1423.40482573727	1016.5887345844501	494.45281769437	5181817.69168901	47.4974930294905	1389.8685227882002	653.737544235925	7072730.16353887	46.577963538873995	246.06276407506698	73.22026139410191	1313522.13404826	27.330008579088503	1.38513332439678	0.261683434048257	373
181219_113838-V	D04					3	1		Compound 2		8.33e-07							4	4	-11.1277134146341	16.0230487804879	210.031405792683	0.9606419725609749	0.664918646341464	1464.0865884146301	380.299600609756	1460.5335365853698	857439.176829268	1460.5335365853698	1349.57547560976	642.607353658537	6961078.16463415	46.639216158536605	1712.7563689024403	814.5700121951221	8843665.53963415	46.1177051829268	270.187823170732	94.6962268292683	1439113.84756098	32.1999470426829	1.28066097560976	0.21609840853658496	328
181219_113838-V	E04					3	1		Compound 2		2.5e-06							4	5	46.590263157894604	51.751118421052595	214.01175723684202	0.9579100328947371	0.668307332236842	1472.41252960526	371.94431480263097	1470.66776315789	911704.230263158	1470.66776315789	1345.92097039474	623.058322368421	7666425.92105263	45.22519046052629	1653.3971809210502	747.214006578947	9406883.00657895	44.3908296052631	260.318861842105	93.69187039473681	1539991.36513158	28.033444243421002	1.24046419078947	0.21258335263157896	304
181219_113838-V	F04					3	1		Compound 2		4.16e-06							4	6	58.4280579710147	-29.1811884057973	199.84597913043498	0.955903249275363	0.6577765478260871	1496.56294782609	389.883599130435	1490.87536231884	826981.414492754	1490.87536231884	1104.7198782608698	527.570855072464	4525719.46086957	46.649702608695605	1532.96176811594	731.086043768116	6385781.04927536	47.0788	240.82739420289903	62.2521344927536	1044999.28695652	24.427847507246398	1.40146910434783	0.23967367478260898	345
181219_113838-V	G04					3	1		Compound 2		7.49e-06							4	7	59.6477611940298	57.1068059701494	135.287970746269	0.9601536179104481	0.684015537313433	2178.30202985074	701.0946298507471	2142.09552238806	790217.0089552241	2142.09552238806	1902.3706149253699	958.788217014925	3823597.47462687	49.381038507462705	2184.16474328358	1076.11915641791	4671945.39402985	48.963500895522394	280.120262686567	86.4275510447761	636469.794029851	28.4086060597015	1.19349665373134	0.16804157731343303	335
181219_113838-V	H04					3	1		Compound 2		9.99e-06							4	8	-21.328193146417398	-4.53429906542063	113.12691152648	0.9627163146417449	0.6799588348909661	2278.4328411215	772.7883146417439	2241.46105919003	698832.77258567	2241.46105919003	1664.05741744548	849.509920872274	2472157.06542056	51.1018679127726	1967.84118691589	997.698590654206	3095634.35514019	51.0935943925234	290.770130841122	92.5431560747664	464428.862928349	29.1701487538941	1.20272648909657	0.19571718442367603	321
181219_113838-V	I04					3	1		Compound 3		3.33e-07							4	9	51.6232614555255	51.1888409703504	217.108588140162	0.956962929919138	0.6678284312668461	1360.8648355795099	353.21203423180606	1359.19407008086	828174.84097035	1359.19407008086	1214.5901266846402	583.665336927224	6568957.35040431	46.887074393531	1551.8793450134801	713.5201789757409	8362044.95148248	45.206352830188706	275.804722371968	112.979626145553	1551773.36657682	33.2449414824798	1.28634023180593	0.248561795148248	371
181219_113838-V	J04					3	1		Compound 3		8.33e-07							4	10	7.40932307692307	11.7744923076923	220.714694769231	0.960882135384616	0.66446284	1351.3210707692301	349.665704923077	1339.70461538462	844106.1784615391	1339.70461538462	1034.5498984615401	509.335241538462	5374972.22461538	47.2587765230769	1454.7514	702.6736156923081	7627029.12	47.4445664	249.590747692308	88.3165956923077	1341682.74461538	29.922776892307702	1.42817979692308	0.265890815384616	325
181219_113838-V	K04					3	1		Compound 3		2.5e-06							4	11	-17.4323588039867	-71.03671096345509	205.62311063122897	0.9556702956810641	0.661144043189369	1370.39203986711	351.984696013289	1366.3720930232598	780856.794019934	1366.3720930232598	1040.46704983389	505.05700132890297	5223608.81063123	46.9704827906977	1426.7826013289002	689.8975870431889	7231649.15282392	47.5268009966778	230.01634883720902	50.8446825249169	1187671.40199336	21.0486829900332	1.3878623986711	0.24228842292358801	301
181219_113838-V	L04					3	1		Compound 3		4.16e-06							4	12	-41.278643067846495	6.72545722713861	217.33519882005902	0.9562270235988191	0.6578557197640121	1353.1446696165199	343.86059410029503	1352.92625368732	833965.292035398	1352.92625368732	1140.84531268437	550.6480589970511	6217677.62241888	47.1383106194691	1464.38796460177	694.3169380530979	7976892.13274336	46.892362241887895	263.380781710914	108.308935693215	1483620.30088496	35.1279327433628	1.30366148377581	0.249580056047198	339
181219_113838-V	M04					3	1		Compound 3		7.49e-06							4	13	67.5829787234043	42.4732218844984	206.17755015197602	0.9581978632218849	0.668500294832827	1501.95318541034	406.00322553191495	1489.28267477204	869187.261398176	1489.28267477204	1304.05221580547	600.544744072949	7047933.55319149	44.7301789665653	1610.7130060790303	725.6869398480251	8815324.32522796	44.4441135866261	264.894370820669	101.59413088145901	1500201.3343465	28.5237980243161	1.2662713556231	0.21924485957446802	329
181219_113838-V	N04					3	1		Compound 3		9.99e-06							4	14	-21.273395638629196	-32.9813395638629	203.76872336448602	0.9592424392523371	0.677703317757009	1472.2700996884698	397.28757538940806	1460.94080996885	841950.8660436141	1460.94080996885	1315.3011121495301	617.704015576324	6932730.26168224	45.4428345794392	1614.77474143302	753.4270560747659	8640338.31152648	45.806794080996895	262.48453894081	94.0593769470405	1459747.20872274	30.368479283489105	1.2594540186915901	0.221534922429907	321
181219_113838-V	O04					3	1		Compound 3		3.33e-07							4	15	-42.4485795454545	-1.0042897727272901	219.984017613636	0.961529616477273	0.668168926136364	1428.93199431818	365.236236931818	1424.0227272727302	899813.556818182	1424.0227272727302	1327.40351704545	662.101139204545	7196978.95738636	48.4246673295454	1580.974625	747.0177616477271	8459117.86079546	46.5754775568182	275.526926136364	107.24672670454599	1565365.89204545	34.9856383238637	1.21606563068182	0.225140202556818	352
181219_113838-V	P04					3	1		Compound 3		8.33e-07							4	16	12.6642613636365	-7.695397727272789	218.279040340909	0.9607091732954541	0.672822119318182	1305.45688920455	330.16152954545504	1305.57386363636	806159.0227272729	1305.57386363636	1177.07653125	579.8799147727269	6302708.23579545	48.17055511363629	1500.03713352273	697.491431818183	7908985.72727273	46.0928943181818	249.629434659091	81.8779613636364	1358337.72727273	29.511879517045497	1.2979582386363602	0.230157730397727	352
181219_113838-V	A05					3	1		Compound 3		2.5e-06							5	1	50.72651715039579	21.9651715039578	211.645153298153	0.957927364116095	0.657132778364116	1425.35202902375	374.469094459103	1421.2796833773098	861407.377308707	1421.2796833773098	1216.21448812665	581.489588390501	6532016.74670185	46.7565124010554	1597.4411266490802	732.936356200527	8444121.646438	45.334741160949896	256.4294353562	86.1263203166227	1403251.0817942	30.792667493403698	1.33370586015831	0.22565070686015803	379
181219_113838-V	B05					3	1		Compound 3		4.16e-06							5	2	59.7557530120481	57.51789156626511	224.40255150602403	0.961539219879518	0.67764490060241	1509.5860481927698	399.038817168675	1498.1114457831302	946236.15060241	1498.1114457831302	1342.5215602409598	620.162931626506	8114428.84939759	45.5633069277108	1594.6090090361402	711.401568072289	9611727.21084337	44.19260189759029	270.856704819277	104.05941957831301	1708352.2560241001	32.969194487951796	1.1962873313253	0.22144169518072304	332
181219_113838-V	C05					3	1		Compound 3		7.49e-06							5	3	2.8092375366569002	-30.124398826979398	196.76580381231702	0.9574864545454541	0.665871621700879	1409.29736363636	376.93984926686204	1399.2727272727302	786193.524926686	1399.2727272727302	1358.3982991202301	645.379527859238	7099306.41055718	46.4134645161291	1678.39420527859	781.442302052786	8818162.34310851	45.5886703812317	266.748521994135	90.99282492668631	1436981.29618768	30.2565018475073	1.23657253958944	0.21221394457478002	341
181219_113838-V	D05					3	1		Compound 3		9.99e-06							5	4	32.1729813664596	-6.3490993788817205	199.66619037267102	0.9586610652173921	0.6608723043478261	1511.65178571429	420.550298757764	1492.6304347826099	846294.7173913041	1492.6304347826099	1566.79812111801	737.053599378882	7432249.16459627	45.266209937888206	1932.6839440993801	871.4379875776401	9372772.27329193	44.2100245341615	276.408437888199	92.3604527950311	1421836.40993789	30.9263162111801	1.25009940372671	0.19697436397515497	322
181219_113838-V	E05					3	1		Compound 4		3.33e-07							5	5	29.9793296089385	20.6582402234637	222.66452765363098	0.957004648044692	0.6637087821229051	1382.2392877095	358.131652793296	1376.1955307262601	883563.251396648	1376.1955307262601	1310.17210614525	591.1803519553071	7669806.4972067	44.3465083798882	1523.47939385475	685.839111731844	9021059.39106145	43.7041645251397	277.47816201117297	108.523484078212	1717709.90223464	34.187903128491605	1.16783874301676	0.229764562569832	358
181219_113838-V	F05					3	1		Compound 4		8.33e-07							5	6	33.613612716763	6.041271676300569	217.329674566474	0.9619026849710991	0.674070468208092	1466.7196763005802	386.950393063584	1458.73699421965	902632.658959538	1458.73699421965	1421.48452601156	680.235141618498	8013761.16473988	47.0456393063583	1671.29466184971	750.571823699422	9505550.62138728	44.810572543352606	291.187739884393	138.63968757225402	1722833.36705202	38.0801944797688	1.18758321965318	0.22107850982659	346
181219_113838-V	G05					3	1		Compound 4		2.5e-06							5	7	51.148110749185705	46.8305537459282	207.710307491857	0.9596967915309441	0.664205899022801	1356.9773192182402	346.09936872964204	1359.20195439739	794014.309446254	1359.20195439739	1304.38554071661	620.5361692508139	6986310.78175896	46.6977522149837	1695.4197133550501	803.9333879478819	9015127.33876221	45.645905863192205	279.058495114007	135.949488469055	1572025.11726384	37.9102497068404	1.31014776221498	0.23591668501628696	307
181219_113838-V	H05					3	1		Compound 4		4.16e-06							5	8	38.8681736526945	6.072904191616911	213.748108383233	0.9597366676646709	0.6693537544910179	1371.27218562874	358.076393712575	1369.02694610778	803228.886227545	1369.02694610778	1305.58664670659	596.4976383233529	7319481.20958084	44.68018742514971	1565.5557994012	683.518251197605	8777163.54491018	43.0589381137725	271.851299401198	103.27691976047899	1594289.82035928	34.3435581137725	1.21494484131737	0.229919308982036	334
181219_113838-V	I05					3	1		Compound 4		7.49e-06							5	9	17.3127728613569	-22.4310914454277	208.22155899705	0.9576348407079649	0.659326203539823	1355.57722418879	349.93580442477895	1350.3657817109101	820335.4719764009	1350.3657817109101	1404.02202949852	671.942548672567	7653225.04129793	46.99920973451329	1673.54767551622	783.991942772861	9197203.9380531	45.52119233038339	294.539637168142	122.911022713864	1627512.7020648997	37.9857983775811	1.20531499705015	0.22624197345132802	339
181219_113838-V	J05					3	1		Compound 4		9.99e-06							5	10	65.73032258064511	56.9750439882699	211.834972727273	0.9564052697947221	0.657404190615835	1439.9051143695	372.42307448680396	1436.0439882697901	854576.850439883	1436.0439882697901	1386.3894398827	653.327507331378	7482419.26686217	46.3366724340176	1711.18989442815	769.16231085044	9148782.92961877	44.60308035190621	289.20119061583597	123.739101466276	1627556.53665689	37.9464644281525	1.25267211730205	0.22814094076246302	341
181219_113838-V	K05					3	1		Compound 4		3.33e-07							5	11	53.231363636363604	7.22781818181818	213.12059939393998	0.959112442424243	0.668767093939394	1443.46252121212	371.41950333333295	1445.8060606060599	869436.033333333	1445.8060606060599	1259.81673030303	565.72693030303	7668704.64545455	44.1263681818182	1511.47688787879	658.982803030303	9158282.12727273	43.1205615151515	258.02284242424196	108.97203	1625543.08787879	29.461073363636398	1.2110388909090901	0.22133724151515197	330
181219_113838-V	L05					3	1		Compound 4		8.33e-07							5	12	2.53188953488379	-10.8191860465115	204.738379069767	0.9585797703488359	0.66951949127907	1453.1675348837198	391.357359883721	1442.1104651162802	843784.654069767	1442.1104651162802	1346.3982063953501	639.123081395349	6830740.299418599	46.4569293604651	1657.4760552325597	755.9722531976739	8433055.94476744	45.0206011627907	277.99024418604597	101.931659302326	1464444.7122093001	33.3010222093023	1.2448013866279097	0.22550321744186	344
181219_113838-V	M05					3	1		Compound 4		2.5e-06							5	13	25.3741194968553	-10.3854402515723	204.82479119496898	0.959454893081761	0.66157473899371	1546.1580723270401	401.183520440252	1542.64779874214	889428.216981132	1542.64779874214	1292.1769591195	621.8319616352201	6889345.51572327	46.185477672956	1609.3745408804998	734.733005031446	8588472.51257862	44.658182704402506	251.952336477987	73.4177028301887	1375280.33962264	26.277079245282998	1.25206500628931	0.21967076069182395	318
181219_113838-V	N05					3	1		Compound 4		4.16e-06							5	14	37.05474025974029	-68.7482142857143	218.39876038961003	0.960226772727273	0.670143866883117	1382.33408441558	360.12141071428596	1377.8863636363599	858558.516233766	1377.8863636363599	1244.9723766233801	576.8084902597401	6700805.33441558	45.539128571428606	1513.81444805195	685.2002175324669	8090837.09090909	44.7948175324675	269.444110389611	87.86819123376621	1519709.77597403	30.358688051948103	1.22242038961039	0.23653608116883104	308
181219_113838-V	O05					3	1		Compound 4		7.49e-06							5	15	23.3263580246913	2.4521913580247	221.68685833333302	0.960845209876544	0.665906271604938	1435.84930864198	367.06825308642	1430.95679012346	892466.3858024691	1430.95679012346	1252.8504166666698	589.554614197531	7346071.67283951	46.193743518518495	1507.88414197531	715.412198148148	8738244.29938272	46.6921317901234	268.775089506173	106.37472962963001	1636521.94444444	34.5123828703703	1.2216599722222201	0.23265658950617302	324
181219_113838-V	P05					3	1		Compound 4		9.99e-06							5	16	12.982006269592599	-85.30664576802509	206.963782131661	0.963426225705329	0.6856079686520369	1482.2824670846398	385.26260344827597	1476.9090909090899	861451.1598746079	1476.9090909090899	1285.38948902821	602.861037617555	6852641.84639498	46.4029956112853	1527.8849968651998	695.9931065830721	8160428.17241379	45.125991849529804	293.19854545454604	118.33911661441999	1592828.93103448	35.9837036677116	1.19629870219436	0.243091579937304	319
181219_133953-V	A01					2	1				0.0							1	1	-59.587607973421896	187.79634551495	214.760963122924	0.9767542923588041	0.732683488372093	1333.7639368770801	326.39276345515	1338.95681063123	820234.3122923591	1338.95681063123	1364.4395913621302	622.562754152824	8175873.81063123	44.78130863787379	1124.3155382059801	494.321573754153	6662079.20598007	42.1801584717608	891.08003654485	305.223686046512	5311566.10299003	32.559970299003304	0.83930796677741	0.662112106312293	301
181219_133953-V	B01					2	1				0.0							1	2	-53.8799378881987	12.859844720497	213.985173913044	0.977272167701864	0.7328811987577641	1316.7740279503098	321.429240062112	1319.89440993789	819711.4378881991	1319.89440993789	1465.5084751552802	670.526118012422	9037928.42546584	45.431198136646	1056.25384161491	457.876738198758	6547205.45341615	41.755363664596295	896.326909937888	301.775664285714	5438126.40372671	33.0053406832298	0.724606745341616	0.6380926894409941	322
181219_133953-V	C01					2	1				0.0							1	3	-115.087732919255	-68.6021428571429	209.67841583850898	0.973109618012422	0.724576201863355	1421.9050341614902	364.922871118013	1425.97826086957	814278.0652173909	1425.97826086957	1349.28390372671	616.107658385093	7858949.95341615	44.902991614906796	941.943108695652	404.61886304347803	5653827.48757764	40.4438937888199	868.440816770186	297.272105900621	4930960.50621118	33.357267515528	0.704927906832298	0.665463242236025	322
181219_133953-V	D01					2	1				0.0							1	4	-31.1459929078014	-58.8304609929078	203.50720921985803	0.975192985815603	0.732088326241135	1321.5426631205698	329.37365248227	1322.19503546099	790470.312056738	1322.19503546099	1470.35704964539	685.840978723405	8838164.88652482	45.9829829787234	1073.70520212766	473.035885815603	6321305.04964539	41.8095556737589	944.1780460992909	341.77395106383	5620066.24468085	34.6541631205674	0.7442564184397159	0.6661750815602839	282
181219_133953-V	E01					2	1				0.0							1	5	-99.3173489932887	-44.1637919463087	207.382652348993	0.9760661543624158	0.728379899328859	1388.23604026846	348.89547852349	1390.8120805369101	815982.5973154359	1390.8120805369101	1352.5114127516802	615.6525781879191	7841452.51006711	44.970448993288606	989.963963087248	428.715351677852	5590824.855704701	40.8735901677852	922.9502684563761	328.023865771812	5286766.20805369	35.657423624161	0.7419999496644301	0.704431379194631	298
181219_133953-V	F01					2	1				0.0							1	6	23.257457627118697	-82.47816949152549	221.85932508474602	0.9793152542372879	0.748825176271187	1342.6884779661	332.53118542372897	1344.92203389831	848239.3864406779	1344.92203389831	1487.30341016949	683.5404915254239	9531576.20677966	45.625093220339004	1063.15880338983	539.0474	6658143.33898305	43.896951525423695	900.7647288135589	302.771861694915	5698881.31525424	32.8753002372881	0.7273452881355931	0.622526142372881	295
181219_133953-V	G01					2	1				0.0							1	7	-95.2189523809523	4.35514285714288	198.453858095238	0.9763611142857141	0.735622603174603	1404.27341587302	358.737888888889	1406.67301587302	780211.317460318	1406.67301587302	1556.78814285714	716.317552380952	8734665.36507937	45.5802092063492	1083.4636476190499	476.78684317460295	6068062.02222222	41.8518406349206	949.478657142858	321.602790476191	5244186.56507936	33.197912063492105	0.7077054253968249	0.626075377777778	315
181219_133953-V	H01					2	1				0.0							1	8	-64.81949494949511	-19.7012121212121	204.74941851851798	0.977419154882155	0.7331276329966329	1342.37563636364	325.603152861953	1348.1380471380498	788394.912457912	1348.1380471380498	1553.09943097643	712.0320390572391	8866347.65656566	45.343316026935995	1051.73464983165	465.39072053872	5959287.88888889	42.1964341077441	995.6008417508419	344.00730875420896	5608328.81144781	33.660851683501704	0.689896831649832	0.661852777777778	297
181219_133953-V	I01					2	1				0.0							1	9	-47.506298342541506	14.3279005524862	213.78753011049702	0.976960720994476	0.736530814917127	1337.6672928176802	320.82594005524896	1343.99447513812	815603.8066298341	1343.99447513812	1243.21379558011	558.3370248618779	7047413.66022099	44.323979558011	961.765378453038	409.66181215469595	5501813.13259668	40.47456685082871	886.6102182320441	318.262600828729	4909899.06906077	34.695588812154696	0.789879179558012	0.7280402320441991	362
181219_133953-V	J01					2	1				0.0							1	10	-91.486286764706	-25.624558823529394	216.780683088235	0.9756199595588242	0.7351618272058821	1373.68618014706	337.270075	1375.3198529411802	855026.0992647059	1375.3198529411802	1391.3717022058802	671.3842448529409	8217836.90441176	46.501936764705896	1139.00814705882	507.374188602941	6761225.08088235	42.3945581617647	983.7212647058819	370.66609246323503	5710936.16911765	35.7347048161765	0.8318637095588229	0.7350466801470591	272
181219_133953-V	K01					2	1				0.0							1	11	-53.1809206349207	7.36365079365075	199.891415555556	0.973896457142857	0.7205648888888879	1304.80875238095	326.103686984127	1309.62857142857	730056.107936508	1309.62857142857	1470.88305079365	675.938044444444	8026952.55238095	45.417917460317405	1085.8228031746	478.116560952381	5909282.6	41.7037498412698	965.485517460318	328.933963174603	5233594.27936508	33.5273360634921	0.752734123809524	0.6800251936507938	315
181219_133953-V	L01					2	1				0.0							1	12	-50.064539877300504	-22.320214723926398	211.81368466257703	0.977530110429448	0.741837978527607	1370.9526809816	338.355901840491	1375.32515337423	819569.588957055	1375.32515337423	1495.7769110429501	689.990423312883	9152474.06441718	45.7051736196319	1157.32203374233	506.56773588957003	7023422.74846626	42.212843251533705	928.600325153373	326.209430674847	5530404.18711656	33.557755858895696	0.787940334355828	0.634591263803681	326
181219_133953-V	M01					2	1				0.0							1	13	-75.0237187499998	14.7877500000001	209.2628825	0.9755143000000001	0.73334125	1393.2793	345.5247128125	1394.534375	839035.1625	1394.534375	1411.685253125	643.837510937499	8279396.6	45.0213884375	1025.005259375	437.8938246875	6109031.26875	41.188625625	943.496315625	324.0188125	5416361.303125	33.5133419375	0.741887515625	0.69379893125	320
181219_133953-V	N01					2	1				0.0							1	14	-77.4470144927536	-24.1671304347826	209.093560289855	0.976677298550724	0.735865005797101	1370.02013333333	336.91001101449297	1374.9014492753602	824724.1942028991	1374.9014492753602	1474.67785217391	676.008827826087	8565601.17101449	44.850043768115995	1085.92704347826	471.07401884058	6292313.97391304	41.3240545217391	884.6442927536231	309.517142898551	5035446.42318841	34.8014519130435	0.740288286956522	0.6175712492753629	345
181219_133953-V	O01					2	1				0.0							1	15	-131.549556313993	-61.9446075085324	212.85676416382302	0.9772095836177471	0.732041757679181	1357.0244812286699	331.289783276451	1358.47098976109	830280.419795222	1358.47098976109	1395.0605904436902	643.102184300341	8324068.18430034	45.56345972696239	1114.30146075085	485.16286006825896	6697174.62116041	42.5243580204778	923.489665529011	340.946701365188	5374170.72696246	33.1297734129693	0.822683597269625	0.679534273037542	293
181219_133953-V	P01					2	1				0.0							1	16	-103.62501639344299	-109.125475409836	202.992829508197	0.9746967573770491	0.7258	1358.01872459016	331.846908196721	1365.3639344262301	784641.357377049	1365.3639344262301	2168.9551836065602	1014.48040327869	11990529.052459	46.489900327868796	1475.2826032786902	650.9972232786889	8049387.62622951	43.02547557377051	933.3198459016401	321.452277377049	5143585.45573771	33.3860174754098	0.7019300426229511	0.4467373819672129	305
181219_133953-V	A02					0	1				0.01							2	1	-46.9146278317152	130.812783171521	207.88220679611698	0.9764847216828481	0.729256174757281	1281.1941812297698	315.397042071197	1286.1877022653698	754791.1909385109	1286.1877022653698	1391.9021100323598	641.663793527508	7700911.63106796	45.2113450809062	969.217870550161	418.47094433657	5433623.63754045	41.6240551779935	900.141763754045	313.968165372168	4941161.45631068	33.921691812297695	0.732107359223301	0.669533340776699	309
181219_133953-V	B02					0	1				0.01							2	2	-38.093394495412895	-11.6733027522936	205.49856758409803	0.976634143730887	0.7358882996941891	1317.80488379205	340.75910733944903	1308.31804281346	771394.247706422	1308.31804281346	1376.11860856269	651.114373700306	6970762.31804281	46.3219914678899	1039.84654434251	497.478811620795	5428711.43730887	42.509600061162	928.313110091743	321.985471865443	4618587.57186544	33.3558351987768	0.769760596330275	0.7008043293577979	327
181219_133953-V	C02					0	1				0.01							2	3	-32.457716049382704	-20.566790123456897	209.645957098766	0.9749435277777792	0.731598910493827	1377.37397222222	340.385110185185	1378.95679012346	806480.648148148	1378.95679012346	1515.6781327160502	707.347845679012	8055639.36728395	46.006522839506204	1052.3583827160498	453.283487962963	5792077.59876543	41.299560987654296	942.747108024691	324.794172839506	4913891.49691358	33.2973774382716	0.7112884537037041	0.649134082407407	324
181219_133953-V	D02					0	1				0.01							2	4	-11.641194968553501	7.7670754716981305	212.70894371069198	0.97391008490566	0.7299100660377359	1330.01203773585	336.825523584906	1328.43710691824	798349.15408805	1328.43710691824	1461.51698113207	674.757448113208	8103434.12893082	45.343598113207506	1140.9445534591198	500.640938364779	6327658.0754717	41.9278987421384	911.8837830188679	307.427568867925	4969096.66352201	32.474772327044	0.792520503144654	0.646265017295597	318
181219_133953-V	E02					0	1				0.01							2	5	-34.227507507507504	-3.9254354354353795	208.52177537537497	0.9771316366366359	0.736898384384385	1269.9508798798802	299.136974474474	1272.6456456456501	753678.6276276279	1272.6456456456501	924.450471471472	416.750496696697	4529562.11411411	43.404536336336406	603.536426426426	235.220800900901	2967485.43543544	35.549198198198205	904.4370720720719	352.13717927928	4362728.88588589	37.051505885885895	0.662761978978979	1.03255875375375	333
181219_133953-V	F02					0	1				0.01							2	6	-18.3528348909657	12.144610591900198	206.71518224299098	0.975842193146417	0.733224115264797	1300.64196573209	329.726101246106	1298.6604361370698	767310.897196262	1298.6604361370698	1507.10269470405	699.111837694704	8336833.92523364	45.27110398753899	1095.13850155763	477.45950311526497	5978444.40498442	41.6579046728972	944.0156168224302	324.652589781931	5266636.64797508	33.629167258567	0.745159482866044	0.653843697819315	321
181219_133953-V	G02					0	1				0.01							2	7	12.3074766355141	-70.3495950155763	214.14818878504698	0.976410947040499	0.7378080623052959	1344.61206853583	330.909886604361	1347.4330218068499	821733.4517133959	1347.4330218068499	1517.7465202492199	693.9195981308411	8657889.29906542	44.99170467289721	1087.6883271028	469.134847352025	6259815.72897196	41.449130529594996	907.951725856698	301.450425233645	5132603.01557632	32.337740404984395	0.73725538317757	0.6318254953271031	321
181219_133953-V	H02					0	1				0.01							2	8	0.6785670731707969	48.105731707317105	201.184830792683	0.9763513384146341	0.7400386615853649	1372.61890243903	348.76097103658503	1374.81097560976	777565.801829268	1374.81097560976	1313.64296036585	607.733770731707	6928932.38719512	45.258728963414605	971.3301585365849	426.48043597561	5219564.61585366	41.530642378048796	887.531445121951	308.149932012195	4593220.19512195	34.023494786585395	0.7575704664634151	0.69902718597561	328
181219_133953-V	I02					0	1				0.01							2	9	74.5590881458966	61.7633738601824	211.610940425532	0.9752258814589659	0.7363483708206691	1296.70441945289	310.091628267477	1301.7446808510601	781086.0547112459	1301.7446808510601	1022.9409696048599	481.30713981762904	5165377.422492401	44.226690577507604	738.8587507598779	323.813637386018	3873160.99088146	38.7670589665654	901.781796352583	333.23554893617	4505730.34650456	34.858607993921	0.749989796352583	0.9274735835866259	329
181219_133953-V	J02					0	1				0.01							2	10	-60.9616181229774	19.5891585760518	200.028325566343	0.973941598705502	0.727740553398058	1293.9101165048598	320.935760517799	1298.86731391586	739917.0711974109	1298.86731391586	1437.14410679612	677.897443365695	7621024.02588997	46.3729252427184	1019.9729514563099	445.980839805825	5360097.72491909	41.8096032362459	1012.0689902912599	404.69269644013	5275461.09061489	35.5681217152104	0.7160534724919091	0.73303412815534	309
181219_133953-V	K02					0	1				0.01							2	11	-38.754533762057704	11.8296463022507	209.770680064309	0.977628498392283	0.7384224790996792	1298.72651125402	315.277779421222	1302.53376205788	776540.845659164	1302.53376205788	977.8485176848869	445.10295498392304	4909058.11575563	44.061973954983905	698.303144694534	293.104000321543	3572365.07073955	38.1949819935691	944.504646302251	356.005963987138	4534177.34726688	37.5603609324759	0.7208073151125399	1.01156089710611	311
181219_133953-V	L02					0	1				0.01							2	12	41.3694426229508	-5.699836065573799	221.23723508196701	0.9741246885245909	0.717749160655738	1339.15569836066	322.32402524590196	1337.91475409836	845908.616393443	1337.91475409836	1035.19018032787	480.209101639345	5869242.56721311	45.3598413114754	725.9226	309.844496721311	4343108.78688525	39.4601485245902	894.122455737706	336.031719344262	4793731.80655738	35.982479999999995	0.712101340983606	0.9050146852459009	305
181219_133953-V	M02					0	1				0.01							2	13	1.8750649350648898	-13.659967532467599	212.08256785714298	0.976957012987013	0.7350777337662329	1320.00104545455	318.249031168831	1325.96753246753	797566.392857143	1325.96753246753	1471.0469935064903	686.646594155844	8464090.90909091	45.741351948052	1026.59045454545	448.52193116883103	6021511.30194805	42.0647308441558	950.3603019480521	326.36735974026	5287089.78571429	33.1564241233766	0.7275800064935071	0.665297795454545	308
181219_133953-V	N02					0	1				0.01							2	14	3.19628482972135	10.9021362229102	202.40646439628503	0.9768618204334371	0.734661544891641	1315.07570278638	327.902058513932	1320.12383900929	764045.99380805	1320.12383900929	1381.48331578947	640.531204334365	7317539.54798762	45.3839656346749	975.346523219814	431.882106811146	5228843.04334365	41.911974922600606	937.376043343653	319.765178018576	4871271.62229102	32.9690978018576	0.7471721052631579	0.6991283436532509	323
181219_133953-V	O02					0	1				0.01							2	15	-62.339573170731605	-54.1796341463414	206.503875304878	0.9774121219512192	0.734282024390244	1368.77009146341	341.592715853659	1366.7743902439	807338.698170732	1366.7743902439	1422.20736585366	660.729295731708	7997308.17073171	45.4159225609756	1082.75278353659	478.29400975609803	6071443.03658537	42.2717948170732	909.6080426829269	312.33097042682897	5061907.42378049	33.2177188109756	0.781854902439024	0.66183900945122	328
181219_133953-V	P02					0	1				0.01							2	16	-29.3377407407407	-100.32914814814801	216.62397407407397	0.976754833333333	0.739821355555556	1310.08718148148	313.925767037037	1315.18518518519	821192.5777777779	1315.18518518519	1861.9456851851899	872.6392740740739	10858256.2518519	46.43890555555549	1269.41610740741	588.222392592593	7477219.54814815	44.080033333333304	985.264570370371	343.071278148148	5775104.57037037	33.2596278148148	0.702268218518518	0.55357224074074	270
181219_133953-V	A03					3	1		Compound 1		3.33e-07							3	1	25.693034482758698	30.4296896551724	211.233852758621	0.976392662068965	0.732545796551724	1409.66565172414	348.163261034483	1419.37586206897	835228.920689655	1419.37586206897	1099.34340689655	517.863675862069	7794508.06206897	46.5801917241379	848.9238551724139	411.926689310345	6103226.87586207	44.015351379310296	771.072275862069	300.228923103448	5246875.22758621	37.4732953448276	0.7921639517241371	0.7296511075862071	290
181219_133953-V	B03					3	1		Compound 1		8.33e-07							3	2	72.90068840579708	18.000615942029	195.315538768116	0.975280677536232	0.7323390289855071	1317.50998188406	326.10259057971	1320.8224637681199	737874.0507246379	1320.8224637681199	1099.21480434783	512.360163043479	6973804.35507246	45.9864485507246	829.3152282608689	412.155985869565	5202688.40217391	43.240773550724604	831.7207934782621	297.75689420289797	5186206.43115942	34.7458701811594	0.765630076086957	0.785150057971015	276
181219_133953-V	C03					3	1		Compound 1		2.5e-06							3	3	13.2055272727273	-11.2136727272727	212.29554727272702	0.9749840690909091	0.730291930909091	1363.2895927272698	335.185998909091	1367.32727272727	843471.3781818179	1367.32727272727	1103.83845454545	520.746130909091	7890732.87272727	45.2906170909091	788.728829090909	334.629100727273	5761760.38181818	38.737084	772.7857309090911	268.716514909091	5272659.40363636	34.434381636363604	0.7371666036363629	0.735704469090909	275
181219_133953-V	D03					3	1		Compound 1		4.16e-06							3	4	38.7221575342465	44.40722602739739	212.63515650684897	0.9739535753424649	0.733872715753425	1362.92820205479	347.86946335616403	1359.18493150685	833405.335616438	1359.18493150685	1117.4334417808197	512.073400684932	7154700.78424658	44.4293147260274	814.3440068493151	342.85493664383597	5242396.72945205	39.299672602739705	809.792339041096	286.683364041096	5086211.68835616	34.2159417123288	0.7404714486301371	0.757925113013699	292
181219_133953-V	E03					3	1		Compound 1		7.49e-06							3	5	81.68533980582521	-2.091715210356	184.587250809061	0.969335446601942	0.7124681003236251	1480.0510420711998	391.9571802589	1475.66019417476	780184.110032363	1475.66019417476	1614.66258252427	756.545064724919	6815553.45954693	45.6735750809062	1076.61783171521	483.530581877023	4506156.01941748	41.154696763754	1074.1598996763698	395.34689320388395	4466626.90614887	35.6908633980583	0.6945379449838189	0.702468308737864	309
181219_133953-V	F03					3	1		Compound 1		9.99e-06							3	6	59.2243949044586	17.554076433121	176.519854140127	0.972843891719745	0.7115316401273879	1526.6299490445901	412.55613343949096	1524.72611464968	747742.347133758	1524.72611464968	1901.90693630573	893.6581528662421	6576869.07961783	45.54140191082811	1277.0905063694302	546.66983089172	4404534.82484076	40.3443824840764	1207.36871019108	479.88918566878897	4143258.16878981	37.044922866242	0.688561535031847	0.6781838289808909	314
181219_133953-V	G03					3	1		Compound 1		3.33e-07							3	7	3.5361184210526098	71.5969078947368	208.00064967105203	0.9732174671052629	0.731288032894736	1304.68716776316	336.06071151315797	1305.45394736842	754739.1875	1305.45394736842	1176.3857730263198	542.806403947368	8134214.52631579	45.08290822368421	889.725825657894	397.418166776316	6348501.625	40.8942236842105	751.041914473684	262.88987467105204	5081697.90131579	33.32940032894739	0.7966525526315791	0.6668570263157889	304
181219_133953-V	H03					3	1		Compound 1		8.33e-07							3	8	71.8286029411764	23.418713235294103	206.965063970588	0.976348922794117	0.737038845588235	1316.34701102941	335.838462867647	1317.1360294117599	772652.654411765	1317.1360294117599	1038.9681139705901	493.296814705882	7073592.06985294	46.134403676470605	744.3006102941181	339.19211507353	5219707.40073529	41.9482128676471	808.2524522058819	281.046572794118	5450827.46691176	33.4387359558824	0.749225952205883	0.8068787757352941	272
181219_133953-V	I03					3	1		Compound 1		2.5e-06							3	9	4.77347368421055	-37.3874736842104	210.10449543859698	0.9747492070175441	0.7309044140350871	1344.5779263157901	346.91652736842104	1344.15438596491	781607.231578947	1344.15438596491	1093.59935087719	496.393296140351	7367090.04912281	44.3746456140351	832.326649122807	349.79456	5690915.38245614	39.717296140350896	782.218814035087	279.61996105263097	5159237.03508772	34.4175827368421	0.792796452631579	0.743077017543859	285
181219_133953-V	J03					3	1		Compound 1		4.16e-06							3	10	-4.41683706070289	-35.6747923322683	208.55633386581502	0.973851111821087	0.7355129297124599	1269.57789456869	315.968916932907	1273.13738019169	758166.539936102	1273.13738019169	1106.73214376997	520.856392971246	7416626.28115016	45.385319808306704	758.102597444089	325.606890095847	5119891.96805112	40.3103012779553	780.972629392971	269.526263897764	5030035.24600639	34.6062360383387	0.7069034281150159	0.742610083067092	313
181219_133953-V	K03					3	1		Compound 1		7.49e-06							3	11	48.3969824561402	-13.2810526315789	195.990755087719	0.974950845614035	0.730139645614035	1370.0372350877199	352.04249438596497	1371.91228070175	760813.933333333	1371.91228070175	1185.84730877193	530.202652280702	6951702.43508772	43.7001017543859	903.921712280701	370.87599403508796	5467588.83157895	39.4310392982456	866.437603508772	307.068873333333	4909642.27719298	33.9367832631579	0.7854686631578951	0.764944635438597	285
181219_133953-V	L03					3	1		Compound 1		9.99e-06							3	12	13.3546685878962	-2.43386167146971	193.39873054755	0.9744001873198851	0.7266822247838609	1453.72707492795	366.749158213257	1461.03746397695	807111.008645533	1461.03746397695	1224.0488962536	549.276489913545	5833461.24783862	43.7297291066282	863.2050922190201	348.53245792507204	4282328.0778098	37.973530259366	1001.28393948127	360.144887896254	4511786.10086455	34.0626622766571	0.743635305475504	0.8460119135446701	347
181219_133953-V	M03					3	1		Compound 2		3.33e-07							3	13	-1.30404761904743	6.471190476190441	216.780799319728	0.972350857142857	0.727591057823129	1317.90678911565	331.198590816326	1320.07142857143	821955.6904761909	1320.07142857143	1122.3076020408198	524.1528945578231	7957432.99659864	45.357887414966	756.5764897959191	342.32563707482996	5548454.03741497	41.0047377551021	780.9747312925169	273.21788877551	5449825.75170068	35.1699079251701	0.705800639455783	0.7273774013605441	294
181219_133953-V	N03					3	1		Compound 2		8.33e-07							3	14	35.489277978339295	-26.5258844765343	194.82344223826698	0.9705716823104692	0.721478144404332	1354.5318555956699	337.830350902527	1360.7797833935	754770.4223826721	1360.7797833935	1146.82358122744	517.538402888086	7726122.09386282	44.113463574007206	836.4366931407941	357.223345848375	5446526.216606501	39.8245435018051	815.221346570397	295.816599638989	5467893.91696751	34.627989494584796	0.7584261444043321	0.7493243646209391	277
181219_133953-V	O03					3	1		Compound 2		2.5e-06							3	15	-38.037347670250895	-97.8564157706093	191.644907168459	0.976120014336917	0.7371721756272399	1503.42067383513	373.247130824373	1512.64874551971	807157.491039427	1512.64874551971	1036.08559498208	479.550996415771	6260995.31182796	45.6209286738351	763.2885734767019	324.634851612904	4538205.35125448	39.979451254480296	871.7606594982069	330.144632616487	5184183.6702509	37.302510681003604	0.7609569390681009	0.877048250896058	279
181219_133953-V	P03					3	1		Compound 2		4.16e-06							3	16	-65.9151307189543	-55.685686274509706	192.22612745098	0.973795196078432	0.7213001960784321	1399.5650555555499	341.935342156863	1406.1372549019597	772611.1470588241	1406.1372549019597	1463.36793137255	729.373591503268	8583362.0751634	49.262007843137205	1006.43956862745	460.054874183007	6094908.55555556	43.959101633986904	853.6982647058819	311.57499477124196	4894992.39215686	34.503631143790805	0.7214798954248359	0.607581863725491	306
181219_133953-V	A04					3	1		Compound 2		7.49e-06							4	1	62.5352797202797	106.41157342657301	172.056182517483	0.9738399475524471	0.722351965034965	1503.44624825175	405.125820979021	1503.41258741259	720975.4755244759	1503.41258741259	1318.0833006993	630.4536503496511	5548738.47552448	46.5526283216783	969.12415034965	425.378117132867	4259636.93356643	41.949579370629394	1018.50326223776	391.39087657342697	4220150.13286713	36.0634533916084	0.7847742412587421	0.7922505874125871	286
181219_133953-V	B04					3	1		Compound 2		9.99e-06							4	2	-36.2590038314177	42.884636015325604	116.984966666667	0.9641308352490421	0.697239616858238	2139.54325670498	661.132187739464	2125.41379310345	687453.639846743	2125.41379310345	1251.36608812261	599.674281609196	3016175.08812261	45.9798659003832	856.207007662836	376.38690268199304	2208427.04597701	38.796465134099606	1516.9672222222198	651.0693954022989	3397314.35249042	40.9628129118774	0.685142157088123	1.31968956819923	261
181219_133953-V	C04					3	1		Compound 2		3.33e-07							4	3	-9.64856088560885	22.7332103321034	207.371874538745	0.974639900369004	0.732943520295203	1364.07332841328	344.04309298892997	1364.44280442804	801017.881918819	1364.44280442804	1111.89131734317	533.3773505535061	7603020.21402214	46.6527771217713	807.980254612547	368.69636826568296	5660623.75645756	41.4085638376384	749.198808118081	272.132239114391	5010556.96678967	35.24511557195571	0.7479653284132841	0.702675575645757	271
181219_133953-V	D04					3	1		Compound 2		8.33e-07							4	4	13.7751525423729	13.173152542372902	210.84320305084802	0.9743792135593221	0.736076176271187	1347.9986	334.36198779661	1351.78644067797	794811.315254237	1351.78644067797	1173.2062169491498	540.322254237288	8087778.82033898	45.422839999999894	804.052488135593	340.351559322034	5587532.11864407	40.8875640677966	790.130457627119	281.78201525423697	5384255.5559322	34.5760429491526	0.709295725423729	0.695185037288135	295
181219_133953-V	E04					3	1		Compound 2		2.5e-06							4	5	43.876834532374104	26.486762589928002	204.07432697841702	0.9757390287769779	0.731015334532374	1397.41811870504	358.463622302158	1402.54316546763	789630.086330935	1402.54316546763	1141.8094928057599	539.102165467626	7410568.84172662	46.1952165467626	845.9497589928051	378.795592805755	5641264.76258993	41.9794647482014	795.917568345324	282.525232733813	4959436.77338129	34.799627338129504	0.764293212230216	0.721580751798562	278
181219_133953-V	F04					3	1		Compound 2		4.16e-06							4	6	42.1208064516129	-49.6377096774193	198.61837516128998	0.9760774870967729	0.7376420677419359	1360.67047419355	342.300460645161	1365.72903225806	759925.416129032	1365.72903225806	1311.35710645161	628.284745161291	7682245.67096774	47.074036129032294	951.8546903225811	418.881524516129	5512995.93225806	42.0407083870968	778.706680645161	263.148019032258	4515068.17096774	32.3154093225806	0.7504183935483871	0.614375008064516	310
181219_133953-V	G04					3	1		Compound 2		7.49e-06							4	7	91.06161290322589	19.829225806451603	178.606084516129	0.9721266096774202	0.7159856580645161	1488.50209032258	386.641789032258	1494.13548387097	739360.029032258	1494.13548387097	1433.24666451613	704.512816129032	6457966.01290323	48.588239032257995	1048.9245129032302	480.870252580645	4669937.88387097	43.502421935483895	967.404806451612	352.662112258065	4378322.35483871	34.6060280645161	0.758690525806451	0.7122151164516128	310
181219_133953-V	H04					3	1		Compound 2		9.99e-06							4	8	-49.366122448979596	-29.8901700680271	147.09946564625798	0.9671854931972791	0.708261513605443	1957.4487006802697	597.49654489796	1940.5408163265301	762145.2857142859	1940.5408163265301	1344.8665714285698	658.167836734693	4183643.13265306	46.65037823129249	809.0376836734689	347.520297959183	2660804.64965986	39.3896462585034	1318.81572108843	544.422768707483	3814073.54081633	39.652698537415	0.632036119047619	1.04270127108844	294
181219_133953-V	I04					3	1		Compound 3		3.33e-07							4	9	18.3885813148789	-0.575121107266552	208.594192387543	0.97469924567474	0.733947401384083	1260.34938062284	305.387221453287	1267.11418685121	752178.612456747	1267.11418685121	987.6238096885809	457.01634602076103	6878425.75432526	44.83862352941179	749.65962283737	318.11742283737004	5205592.25605536	39.563508996539795	764.099726643599	270.850198961938	5195135.08304498	34.1183733564014	0.7855663287197231	0.8001843287197231	289
181219_133953-V	J04					3	1		Compound 3		8.33e-07							4	10	3.87221402214025	-8.050590405904071	203.396103690037	0.9726854095940949	0.7340975461254621	1329.47026937269	337.758325092251	1331.43542435424	765387.151291513	1331.43542435424	1154.644	541.0191033210331	7596534.94095941	46.022346125461205	861.879025830258	370.6987099631	5790262.81180812	40.69810738007379	827.4220738007381	300.994029151292	5331454.77121771	35.2751018450184	0.76749416605166	0.749423184501845	271
181219_133953-V	K04					3	1		Compound 3		2.5e-06							4	11	-2.1191719745223	13.0549363057325	201.540965605096	0.9754673757961769	0.7312799140127391	1300.85363694268	327.311252229299	1306.86624203822	745872.407643312	1306.86624203822	1107.3406847133801	520.838328025478	7537319.8343949	46.007820700637	828.02951910828	380.10997261146497	5523134.49363057	42.2337219745223	739.038066878981	254.236571019108	4966583.04458599	33.127049713375804	0.770248512738854	0.6944577197452231	314
181219_133953-V	L04					3	1		Compound 3		4.16e-06							4	12	-7.559377162629981	75.8406228373702	212.969920761246	0.972556910034602	0.730657221453287	1320.5444671280302	327.371441522491	1329.37024221453	811627.9619377159	1329.37024221453	1034.5253252595098	466.692944636678	7727695.43944637	44.2131532871972	804.590439446366	374.23905778546697	6038683.39446367	40.8964529411765	760.0768858131489	271.772564705882	5539748.69896194	34.6855385121107	0.7933741730103799	0.7678053287197231	289
181219_133953-V	M04					3	1		Compound 3		7.49e-06							4	13	61.057892857142896	71.5609285714285	205.876076785714	0.9749326142857142	0.730681617857143	1352.297075	335.853535	1355.6571428571401	790046.6321428571	1355.6571428571401	707.5199607142861	306.73393250000004	4641424.13928571	41.705455	532.828246428571	244.580566071428	3361769.18214286	39.6392717857143	728.752825	281.01707785714297	4742021.2	36.866596464285706	0.767470775	1.07368945714286	280
181219_133953-V	N04					3	1		Compound 3		9.99e-06							4	14	42.4740823970038	24.5993258426967	207.686839325843	0.9754055243445692	0.722821925093633	1402.5200037453199	354.888382771535	1405.17602996255	820242.722846442	1405.17602996255	769.410565543071	327.209332958801	5568252.5505618	41.4359172284644	601.686322097378	240.903541198502	4281219.25093633	35.5456719101124	738.455677902621	283.826675280899	5194400.84644195	36.6992408988764	0.7919961722846441	0.9967480599250931	267
181219_133953-V	O04					3	1		Compound 3		3.33e-07							4	15	-9.537118055555482	-26.8327777777777	214.644057986111	0.977639319444444	0.7351481388888891	1308.8621770833302	328.164681597222	1318.69791666667	790009.1701388891	1318.69791666667	1158.89779861111	537.682447222222	8476030.46527778	45.7655989583333	913.838513888889	397.925199305556	6494385.69097222	41.42918715277779	729.19259375	244.794391319444	5208955.88194444	32.4922386805555	0.809228878472223	0.659805159722222	288
181219_133953-V	P04					3	1		Compound 3		8.33e-07							4	16	-8.31500000000004	-86.1450757575757	201.769406060606	0.977416545454545	0.72942196969697	1259.47581818182	304.425270833333	1267.79545454545	723145.170454545	1267.79545454545	1421.1499280303	691.847810606061	9534469.70075758	47.8476196969697	932.500068181819	411.822556439394	6388455.78409091	42.1220617424243	819.7424621212109	279.964131060606	5412979.72348485	33.3186230681818	0.6794296022727271	0.6043996363636359	264
181219_133953-V	A05					3	1		Compound 3		2.5e-06							5	1	16.2298989898989	61.7531986531987	208.584038383839	0.9721774107744101	0.7218506262626259	1327.6339595959598	331.270639057239	1334.42760942761	789039.8888888891	1334.42760942761	1042.1178720538699	480.527554882155	7610774.397306401	45.0849904377105	835.650094276094	358.436080808081	6018721.92255892	40.9362771380471	725.285848484848	252.26085993266003	5172498.22222222	34.4685283164983	0.827151383838384	0.725087215488216	297
181219_133953-V	B05					3	1		Compound 3		4.16e-06							5	2	0.7807633587786241	53.3949236641221	211.944796183206	0.9776850419847329	0.7392945801526709	1294.5840458015302	323.618129007634	1295.6106870229	791007.328244275	1295.6106870229	1199.82501145038	561.777519083969	8825337.80534351	46.287635877862606	868.8934045801519	390.515029770992	6172868.61068702	41.4693534351145	756.911583969465	262.66035267175596	5433874.34351145	33.189512557251895	0.7508577442748091	0.6581964961832061	262
181219_133953-V	C05					3	1		Compound 3		7.49e-06							5	3	54.0690175438597	-6.1606666666667	202.82648631579	0.9725743684210529	0.7240483017543851	1392.72007719298	353.403012631579	1393.61754385965	790100.361403509	1393.61754385965	1126.2178982456098	509.74301754385993	7861205.37894737	44.2928322807018	865.7900245614039	381.638264561403	6047784.44561404	41.24903964912279	760.2742	258.562242105263	5301089.45263158	33.008168596491196	0.789510122807018	0.7028006421052628	285
181219_133953-V	D05					3	1		Compound 3		9.99e-06							5	4	-3.80710247349823	-24.0604240282685	194.924496466431	0.9743625512367501	0.729695056537102	1409.31565371025	370.074010600707	1403.59010600707	765024.141342756	1403.59010600707	1214.33644876325	556.7872508833921	7574216.60777385	44.295667491166	876.324996466431	366.661422968198	5494336.24381625	39.224493639576	851.7959823321561	309.423791519435	5291465.41696113	35.042377526501795	0.7481345477031809	0.7338383144876329	283
181219_133953-V	E05					3	1		Compound 4		3.33e-07							5	5	67.4105387205387	11.190875420875402	211.368894949495	0.976226245791245	0.731004239057239	1312.11569360269	323.432005387205	1318.25252525253	788449.8316498321	1318.25252525253	1195.79724242424	554.110818181818	8476687.01683502	45.6040333333333	894.425232323232	394.446353198653	6511458.32659933	42.259410101010104	742.4632390572391	262.16200000000003	5144747.08754209	33.641801313131296	0.7590154175084179	0.6455156531986529	297
181219_133953-V	F05					3	1		Compound 4		8.33e-07							5	6	56.6009797297297	-54.7768581081081	215.56848310810798	0.975358871621622	0.738917277027027	1245.15095945946	298.415391216216	1251.6756756756802	772606.381756757	1251.6756756756802	1090.7629020270301	504.410678040541	7836361.62837838	45.1015952702702	786.7916385135139	340.726438513514	5720204.13513513	39.8300307432433	739.526922297297	272.833091216216	5141635.55067568	36.0661123310811	0.7494272939189192	0.710497841216216	296
181219_133953-V	G05					3	1		Compound 4		2.5e-06							5	7	66.5951475409836	-28.033114754098396	207.77425803278703	0.9757399049180329	0.72998511147541	1361.6510819672098	341.8046	1364.8819672131099	776911.232786885	1364.8819672131099	1183.61864262295	553.260573770492	7953752.0	45.68052721311479	895.896701639345	407.443763606557	5961057.95737705	41.6188859016394	714.983878688524	242.179803606558	4762241.48852459	32.8041946557377	0.7789562852459009	0.6213158262295079	305
181219_133953-V	H05					3	1		Compound 4		4.16e-06							5	8	-5.66382252559716	13.0513993174061	214.25924744027301	0.9758108600682591	0.7414630068259379	1376.496	341.961876791809	1380.70648464164	824246.433447099	1380.70648464164	1074.4971126279902	504.553689419795	7689726.53924915	45.979365870307205	841.1027269624569	363.18450819112604	5989657.49146758	41.2258931740614	728.3881638225259	244.170450853242	5088070.76791809	33.0651854266212	0.7988152218430029	0.7006124505119461	293
181219_133953-V	I05					3	1		Compound 4		7.49e-06							5	9	5.840241379310349	29.6660689655173	211.02439862069	0.9734022551724141	0.721757155172414	1321.6900137931	335.98904034482797	1319.91034482759	799867.993103448	1319.91034482759	1094.69238965517	523.332196551724	7866284.82413793	46.7454882758621	855.089131034483	373.44666896551695	6140369.76896552	41.8066965517241	770.05862413793	271.17144862069	5400898.27586207	34.0267061724138	0.7975856551724141	0.735193096551724	290
181219_133953-V	J05					3	1		Compound 4		9.99e-06							5	10	14.7809688581315	-11.557508650518999	217.854211072664	0.975469560553633	0.7367398788927341	1214.59064705882	294.93581937716203	1222.62283737024	765594.833910035	1222.62283737024	1056.7932145328698	479.37738062283796	7941797.90311419	44.4516470588235	770.3736470588229	316.246109688581	5806327.71972318	39.046394117647	756.560529411765	277.165423529412	5490520.87197232	34.8865043944637	0.753376176470588	0.7399738408304499	289
181219_133953-V	K05					3	1		Compound 4		3.33e-07							5	11	22.6503333333333	-29.4022592592594	216.150652592593	0.9759103222222221	0.7328563888888892	1365.3926814814802	340.28327037037104	1373.41851851852	827464.7555555559	1373.41851851852	1138.02966666667	534.7331148148149	8643645.15555556	46.2060144444444	859.265862962963	407.375594444445	6701912.73333333	41.8082122222222	766.713037037037	260.96226962963	5615161.67407407	32.9560627407408	0.774750903703704	0.6986580407407409	270
181219_133953-V	L05					3	1		Compound 4		8.33e-07							5	12	-2.5986376811594	-18.708231884058	212.164927826087	0.974732452173913	0.7388758869565221	1313.19436521739	321.595188405797	1323.35072463768	801691.379710145	1323.35072463768	1088.53305507246	502.316635362319	7717426.45507246	45.2985379710145	799.457579710144	342.303729855073	5755290.68985507	40.6891510144928	700.6402695652181	241.66939826087003	4858958.24057971	33.1845402318841	0.767514785507247	0.668190176811594	345
181219_133953-V	M05					3	1		Compound 4		2.5e-06							5	13	59.3364666666667	19.0906	209.16095	0.976260276666667	0.7326501799999989	1397.5637800000002	354.441166666667	1397.2766666666698	828557.98	1397.2766666666698	1094.3859300000001	510.75048333333297	7328825.02	45.526599	825.304736666667	374.31726066666704	5552920.66333333	43.338810666666696	755.4938533333329	261.204900333333	5071501.28	33.5032196	0.77829901	0.7163898566666658	300
181219_133953-V	N05					3	1		Compound 4		4.16e-06							5	14	46.671678082191804	19.7420890410959	204.399305479452	0.975985486301369	0.7320012260273969	1326.09152054795	325.79992945205504	1334.86301369863	771961.3801369859	1334.86301369863	1081.97223630137	492.16864041095903	6982775.42123288	44.7905321917808	806.485489726027	358.930745890411	5351026.45205479	41.2651804794521	745.757630136987	255.967988013699	4651223.42123288	33.15161	0.77547480479452	0.7124967328767121	292
181219_133953-V	O05					3	1		Compound 4		7.49e-06							5	15	42.1042804428045	1.3718081180813102	212.53807416974098	0.97550795202952	0.7335376678966791	1281.95204428044	311.974894095941	1290.2509225092301	785457.937269373	1290.2509225092301	1108.23964206642	510.128612546126	7881279.20295203	44.662277121771204	834.0156715867149	348.776677121771	6076473.18081181	39.4054579335793	760.898612546125	257.430952767528	5251707.12177122	32.3324511439114	0.7799971881918821	0.7138594151291509	271
181219_133953-V	P05					3	1		Compound 4		9.99e-06							5	16	-2.32393382352938	-72.8252205882353	200.14019889705898	0.9776534926470591	0.7314013125	1343.2293860294099	327.92070036764704	1352.35661764706	767806.669117647	1352.35661764706	1308.6416544117599	614.856037867647	8959683.82720588	46.08383014705879	967.360231617647	436.16008382353	6838381.99632353	42.9099839338235	785.599742647059	283.784748014706	5283838.23161765	35.2993795955882	0.7676465073529409	0.6221169117647061	272
181219_140347-V	A01					1	1				0.0							1	1	-95.40313664596269	25.1145031055901	210.170670186335	0.958416077639751	0.661754416149069	1421.0636055900598	380.833250310559	1414.2298136646	823129.350931677	1414.2298136646	1349.4636614906801	707.204543167702	7769544.02173913	48.7043757763975	1801.0187670807397	825.8364133540371	10247300.270186301	45.672063975155204	249.68901552794998	92.16242795031059	1498984.37888199	30.1127104347826	1.36906002795031	0.20236855341614898	322
181219_140347-V	B01					1	1				0.0							1	2	-109.339818181818	59.1281212121212	207.52911454545398	0.9573903030303029	0.6657215999999999	1475.4719	387.50888969696996	1469.72121212121	841168.6030303029	1469.72121212121	1159.3924393939399	573.491357575757	5550219.36969697	48.359426060606005	1667.7492969697	801.6523484848481	8071775.76666667	47.6386172727273	224.6079	77.08205757575759	1117628.86969697	25.5285268787879	1.4404060787878799	0.211965193030303	330
181219_140347-V	C01					1	1				0.0							1	3	-32.7598203592813	26.7663473053892	220.760118562874	0.958882038922156	0.667058335329342	1494.42438023952	388.36886766467	1485.17065868263	928389.074850299	1485.17065868263	1088.85708383233	529.722041916167	5893455.88023952	47.83010419161679	1627.47515868264	823.008071856288	8834132.49101796	48.13810029940121	225.232601796407	68.5737934131737	1274534.69461078	24.530825898203602	1.50189892215569	0.22260894730538897	334
181219_140347-V	D01					1	1				0.0							1	4	-55.327142857142704	10.0075075987843	225.27080151975701	0.9578253586626141	0.6620368875379941	1329.05496352584	337.458312462006	1322.59270516717	855018.234042553	1322.59270516717	1051.9480486322198	521.29213981763	5504702.66869301	48.9359404255319	1584.04715805471	816.744784194529	8215016.87537994	49.0680224924012	225.201741641337	63.001980547112396	1183083.21580547	22.19597556231	1.51100250759878	0.22837587659574501	329
181219_140347-V	E01					1	1				0.0							1	5	-37.835279329608895	6.15432960893854	208.823859497207	0.9580463463687141	0.661481910614525	1413.74106703911	366.440284916201	1403.91340782123	838989.106145251	1403.91340782123	1107.24591340782	562.849975698324	5716421.51396648	49.876712849162	1589.83086871508	783.812474860335	8281193.79050279	49.20839972067039	229.154402234637	78.5475363128492	1212616.96927374	27.122117625698298	1.44383789385475	0.22108298547486	358
181219_140347-V	F01					1	1				0.0							1	6	-110.92959785522801	-22.802841823056198	208.105262734585	0.954991439678284	0.6544426997319039	1418.2905227882002	379.847191152815	1412.42895442359	799706.753351206	1412.42895442359	1278.8155737265402	622.063037533511	6918280.20643432	47.7186876675603	1741.5267855227899	802.484064343163	9398656.63538874	45.738647453083104	240.84118230562999	75.91403270777491	1360646.80160858	28.973068445040198	1.3611338364611298	0.20407872359249302	373
181219_140347-V	G01					1	1				0.0							1	7	-120.40555248618799	9.094254143646381	218.83362762431	0.961559651933703	0.672848334254144	1354.1003149171302	346.78730441989	1345.21546961326	836496.204419889	1345.21546961326	1239.89144751381	583.53117679558	7097989.88950276	46.642722928176795	1658.44231215469	751.434447513813	9499244.05524862	44.968938950276296	239.97281767955798	72.9801994475138	1397971.28729282	27.4072230662983	1.3382088674033101	0.20418992569060798	362
181219_140347-V	H01					1	1				0.0							1	8	-141.867763578275	20.3372204472843	213.864792651757	0.9614426932907351	0.670841875399362	1365.01099680511	343.468506709265	1360.3322683706099	836356.1501597441	1360.3322683706099	1477.1500351437699	757.4102236421719	7923025.94888179	47.763423961661395	1902.9487124600698	876.7387124600639	10619646.3067093	45.82193610223639	251.335571884984	82.5873351437699	1458126.76677316	28.4558928434505	1.3531250894568703	0.190608127795527	313
181219_140347-V	I01					1	1				0.0							1	9	-173.74205882352902	-12.832911764706	215.05603941176497	0.958660673529412	0.658134079411764	1349.62947352941	339.379518235294	1345.1294117647099	827404.429411765	1345.1294117647099	1055.5781352941199	521.328579411765	5350779.37352941	48.7486170588235	1566.38097647059	761.1380499999989	8036970.45588235	48.34449	220.606776470588	56.2280352941176	1138609.27352941	23.0128457941177	1.4926687382352901	0.224135023529412	340
181219_140347-V	J01					1	1				0.0							1	10	-164.099473684211	38.0987306501549	206.511775541796	0.959026523219813	0.668907823529412	1420.39919814241	380.45525046439695	1407.2693498452	808836.1857585141	1407.2693498452	1081.12343034056	510.336832817338	5578869.16408669	46.67631300309589	1607.13547058823	792.743244582043	8233438.50464396	46.777316408668696	233.07473684210498	86.8429164086688	1236322.04643963	27.8498345820433	1.47375535913313	0.229419827863777	323
181219_140347-V	K01					1	1				0.0							1	11	-108.839086021505	-17.5433064516129	209.62482446236598	0.95953498655914	0.6743089059139781	1352.2341559139802	347.29493897849403	1343.2903225806501	808705.693548387	1343.2903225806501	853.061174731183	428.751580107527	3989355.66129032	48.452976129032294	1354.7023225806402	663.994481182796	6335396.57526882	48.4362042473119	214.68011827957	46.51651209677421	1013593.41666667	20.3032172580645	1.60152711827957	0.273643908602151	372
181219_140347-V	L01					1	1				0.0							1	12	-94.0303625377643	-27.425921450151	218.762256193353	0.9583192779456191	0.670468703927492	1491.1577794561902	392.413667069486	1479.17220543807	893258.389728097	1479.17220543807	1061.25606042296	517.030567975831	5636078.53776435	47.8630465256798	1568.1026706948599	756.764314199396	8289760.83987915	47.9826018126888	227.62525075528703	74.054916918429	1243141.6918429	26.6775306646526	1.4971151631419901	0.228703572809668	331
181219_140347-V	M01					1	1				0.0							1	13	-104.39171717171699	15.6808080808081	210.63534074074101	0.958426316498317	0.663254713804714	1414.8725589225598	366.351245117845	1407.1919191919199	838137.525252525	1407.1919191919199	1248.04923905724	597.5745858585859	6916694.76767677	47.35023973063971	1669.22963636364	768.805750841751	9226611.87205387	45.72832020202021	244.13097979797996	70.1092838383838	1435802.31986532	26.6285738720539	1.3488317542087502	0.211183249494949	297
181219_140347-V	N01					1	1				0.0							1	14	-156.59445161290301	35.8344516129031	213.353069032258	0.9650288677419351	0.6773030580645161	1496.5325	401.602989032258	1479.65806451613	890454.206451613	1479.65806451613	1275.01720322581	664.8300258064511	7067729.48709677	49.2752996774194	1698.0973290322597	824.283848387097	9438112.03225807	47.7731119354839	242.90874516128997	72.5588829032258	1381993.10967742	27.217342129032303	1.34555190645161	0.20249029193548396	310
181219_140347-V	O01					1	1				0.0							1	15	-174.01103658536599	39.835579268292705	208.914815548781	0.955634722560976	0.6618070701219511	1409.5929451219502	366.693352134146	1399.0060975609802	846609.5884146341	1399.0060975609802	1285.95926219512	632.920204268292	6604220.23780488	48.608796341463396	1654.3850396341502	766.664969512195	8631908.79268293	46.101001219512206	249.82113414634202	85.8904262195123	1331810.87195122	29.020262652438998	1.30386408231707	0.20391305365853696	328
181219_140347-V	P01					1	1				0.0							1	16	-155.39446022727302	32.2111079545454	215.151672159091	0.9577671789772719	0.662071414772727	1358.93255113636	345.818050568182	1356.8039772727302	824419.1278409091	1356.8039772727302	1119.44434375	565.048954545455	5711886.57954545	49.1039886363636	1547.2349176136402	741.03903125	7936364.59375	47.58210710227279	234.11247443181801	61.8955525568182	1214253.29261364	24.1148090340909	1.3932723806818201	0.220855278977273	352
181219_140347-V	A02					0	1				0.01							2	1	-44.2196640826872	47.3779586563307	208.201980103359	0.958769904392765	0.664814540051679	1383.1213591731303	357.461227131783	1378.70025839793	803622.240310078	1378.70025839793	1972.1135529715802	1029.8188144702801	6362374.24031008	51.327069250646	2575.38445478036	1216.94060155039	8278111.81136951	46.9963315245477	511.112291989664	232.722778552972	1650825.90439276	40.1860974160207	1.33787077777778	0.277063216795865	387
181219_140347-V	B02					0	1				0.01							2	2	-48.472572178477705	5.302335958005281	210.42237191601	0.9643140708661421	0.6778934750656171	1374.59224671916	346.15596456693	1368.07611548556	817191.3280839891	1368.07611548556	1815.05661417323	1017.0314015747999	5638033.47769029	54.777748556430396	2575.9511023622	1317.22672965879	8051742.72440945	51.089934645669295	457.537582677165	241.432547244095	1407234.02099738	41.822635013123396	1.45513516272966	0.2757340154855639	381
181219_140347-V	C02					0	1				0.01							2	3	-138.63419786096202	-8.30612299465251	209.349588235294	0.961266205882353	0.674103906417112	1365.95756149733	346.50390962566803	1355.4572192513401	810960.5026737971	1355.4572192513401	1686.4968903743302	926.3178930481281	5340914.20588235	53.9506459893048	2284.1010855615	1127.66270053476	7279662.08823529	49.3129457219252	413.365823529412	192.914367112299	1340696.78609626	39.713860855614904	1.3606235828876998	0.266496947326203	374
181219_140347-V	D02					0	1				0.01							2	4	-110.289059405941	2.20601485148521	212.95883861386199	0.963888131188119	0.678731551980199	1386.28403712871	359.900975	1373.88613861386	821077.871287129	1373.88613861386	1704.11367079208	917.211999257426	5363827.74009901	52.494077054455396	2343.3558960396103	1146.59534777228	7427630.57920792	48.5952048019802	456.432079207921	217.999030915842	1439780.51732673	39.5715008910891	1.41106137623762	0.28445233490099	404
181219_140347-V	E02					0	1				0.01							2	5	-59.5623469387754	53.199668367346895	209.238130867347	0.962891176020409	0.676077831632653	1389.90346428572	350.794955612245	1381.9795918367302	838379.5663265309	1381.9795918367302	1539.75880357143	851.369505102041	4598675.71428571	53.779727806122395	2232.32639540816	1123.386375	6751895.17091837	50.1757114795918	419.564415816326	191.16193010204103	1253328.18367347	38.8186941071428	1.47920620918367	0.29481828647959196	392
181219_140347-V	F02					0	1				0.01							2	6	-82.52238726790459	-17.1710079575598	206.432558355437	0.959193840848807	0.664777790450928	1393.7461432360699	359.315475066313	1388.1591511936301	802353.4323607429	1388.1591511936301	1704.09535013263	935.219612732095	5261479.85941645	53.281171883289204	2428.1150530504	1206.2552307692301	7551539.34482759	49.6360660477454	471.88892838196296	231.662369496021	1427257.8938991998	43.2631249602122	1.46327088594165	0.295130616976127	377
181219_140347-V	G02					0	1				0.01							2	7	-58.1140599455041	-9.18667574931884	212.752851498638	0.9610189700272471	0.6713187302452309	1308.4237411444099	332.984867574931	1302.8119891008198	779919.0626703	1302.8119891008198	1714.1477901907401	918.513547683924	5308597.80381471	52.1674547683924	2381.73060762943	1207.9847356948198	7444285.67029973	49.258711989100895	444.061288828337	205.127679564033	1330108.55858311	39.0034684196185	1.41999895367847	0.27879903487738394	367
181219_140347-V	H02					0	1				0.01							2	8	-56.3036228287842	-0.396203473945355	216.594878908189	0.9611565483870971	0.67579076426799	1397.6737543424301	361.565215632755	1390.2406947890802	860104.8734491321	1390.2406947890802	1819.77863027295	939.0369326054581	6473625.89330025	50.70179234491321	2307.57480397022	1084.2823178833698	8223942.7866005	46.493146660049604	540.943677419355	255.90802234987598	1894626.31513648	42.663109942928	1.29244115384615	0.32205629205955294	403
181219_140347-V	I02					0	1				0.01							2	9	-121.46607594936701	-19.654506329113897	205.78837772151903	0.9611100126582279	0.673438341772152	1342.0996911392401	343.266972911393	1336.3518987341802	780138.6075949371	1336.3518987341802	1576.36465316456	836.3344405063291	4968898.50379747	51.6586106329114	2185.4871063291102	1058.15521265823	6985999.944303799	48.1637724050633	450.686544303798	217.900507848101	1399484.50886076	41.1236524050633	1.43057948607595	0.31295407620253196	395
181219_140347-V	J02					0	1				0.01							2	10	-85.1034063260341	35.7264720194647	212.13680194647202	0.9595804720194641	0.6720156715328461	1354.18016788321	348.671030900243	1347.38686131387	799080.296836983	1347.38686131387	1761.14079805353	933.767810218978	5925193.72262774	51.7397265693431	2302.43440389294	1102.74145012165	7832160.05596107	47.509532360097296	484.120905109489	245.57511435523102	1649423.0729927	44.226349902676404	1.3432201435523101	0.304327356934306	411
181219_140347-V	K02					0	1				0.01							2	11	-46.27569863013699	-15.611287671232901	201.84801068493198	0.961044419178082	0.6730735287671229	1335.66184109589	335.73317561643796	1333.4520547945199	753423.1315068491	1333.4520547945199	1717.3590657534198	931.772465753425	4863506.61917808	52.8722158904109	2430.86211780822	1205.25436164384	6869713.16164384	49.1373252054795	449.86063835616403	208.194035890411	1264635.0630136998	40.1106484383561	1.4589507917808202	0.286278140273973	365
181219_140347-V	L02					0	1				0.01							2	12	-107.02790931989901	-32.1905793450881	207.717113098237	0.95839798488665	0.670006435768263	1327.05462720403	344.56467783375297	1318.47858942066	766278.261964735	1318.47858942066	1642.6650478589402	900.3277707808569	4854759.48866499	53.5403977329974	2297.72160453401	1186.23526700252	6767801.10327456	50.0025818639798	403.12477078085703	184.068050881612	1239183.12342569	38.9593388161209	1.4449570906801	0.273658701259446	397
181219_140347-V	M02					0	1				0.01							2	13	-69.5192227979275	-3.00906735751292	220.47000466321302	0.9602070414507758	0.668087375647668	1250.37888860104	312.067365544042	1248.2590673575098	778628.987046632	1248.2590673575098	1395.4615	771.056054404145	4342739.2253886005	53.177553886010294	2067.6539974093303	1065.60446373057	6535783.85751295	51.03040803108811	395.79929533678705	179.651543523316	1275115.6373057	39.0598194559585	1.5292583626943002	0.317168041968912	386
181219_140347-V	N02					0	1				0.01							2	14	-191.38511299435	-59.6665536723165	196.564079661017	0.9561580480225991	0.657853313559322	1472.1727824858801	383.81095	1477.22881355932	786795.97740113	1477.22881355932	1739.10069209039	959.839489265536	5077633.28813559	52.630256158192104	2108.9116892655397	1060.42998559322	6298748.18361582	50.6659379661017	366.464666666666	165.708600141243	1119906.79661017	33.285587627118694	1.29874533615819	0.267871412146893	354
181219_140347-V	O02					0	1				0.01							2	15	-24.0502556818182	-7.07497159090916	213.914821306818	0.9589448465909091	0.6737972102272729	1383.60762784091	364.044923579546	1370.54545454545	822373.0625	1370.54545454545	2104.61938352273	1103.65400284091	6955617.69034091	51.1500565340909	2518.31252556818	1186.97429829545	8450317.29829546	46.66718125	599.793025568182	302.816022727273	1956845.30113636	45.095078551136396	1.23105291477273	0.308733515340909	352
181219_140347-V	P02					0	1				0.01							2	16	-74.6077326968974	-82.2957995226731	219.453805966587	0.9589324940334121	0.671090529832935	1281.6988042959401	317.321885918854	1278.42959427208	788167.661097852	1278.42959427208	1784.29420047733	946.824968973748	5645989.76133652	52.0613176133651	2341.00317422434	1129.6259451074	7484850.88066826	47.9048954176611	445.454861575179	208.647455131265	1437961.59904535	40.365515322195705	1.33526178520286	0.27154014844868696	419
181219_140347-V	A03					3	1		Compound 1		3.33e-07							3	1	-59.5644817927171	78.915406162465	220.097103921569	0.959933294117648	0.6703891876750699	1334.62571428571	334.950953221289	1332.1512605042	829906.210084034	1332.1512605042	972.695378151261	471.007782072829	5142768.05882353	47.510519887955205	1445.5472492997199	696.32220952381	7561021.98039216	47.8591154061625	224.198411764706	67.13687983193279	1173622.59663866	23.422240140056	1.5135005630252099	0.25040009243697503	357
181219_140347-V	B03					3	1		Compound 1		8.33e-07							3	2	8.22921409214091	32.833387533875296	211.56090298103	0.9614348373983729	0.6714309024390238	1408.8300840108402	373.41699918699203	1396.51490514905	845681.029810298	1396.51490514905	831.541363143632	412.51506775067804	3957409.32520325	46.4431899728998	1317.80348238482	651.262807588076	6281386.38753388	48.1531295392954	210.14118699187	50.857671273712704	1031317.76422764	19.879182899729	1.60356165040651	0.277038299728997	369
181219_140347-V	C03					3	1		Compound 1		2.5e-06							3	3	-62.84398860398851	-25.582649572649604	204.869785470085	0.9584861367521371	0.658477527065527	1447.90164957265	380.91335527065496	1439.6581196581199	840896.868945869	1439.6581196581199	1094.87411965812	545.681173789174	5371493.10541311	48.1722239316239	1609.36047008547	790.3540455840449	7951857.85185185	48.3657826210826	218.12215099715098	72.5987037037037	1080167.38746439	24.534838005698	1.4817350940170901	0.218387313390313	351
181219_140347-V	D03					3	1		Compound 1		4.16e-06							3	4	-48.708475452196296	-17.659483204134396	202.99378604651199	0.9586478139534879	0.6663687131782939	1437.4248501292002	389.479666925065	1424.8656330749402	810946.9276485791	1424.8656330749402	1302.57975452196	609.160005167959	5977822.72868217	45.5664754521964	1769.7053875969	807.0348294573649	8154497.325581401	44.8486917312662	227.310279069767	56.77670749354	1124274.94056848	21.7680710335918	1.37301915762274	0.19645586201550397	387
181219_140347-V	E03					3	1		Compound 1		7.49e-06							3	5	-64.8608706467662	-59.5822139303483	157.815089054726	0.949226980099502	0.6490063159203979	1808.9450497512398	533.1899174129351	1788.4601990049803	792684.7338308459	1788.4601990049803	2039.67121890547	1036.72344029851	4943736.8880597	49.4402119402985	2545.43943781095	1230.34826368159	6550321.57960199	47.8641975124378	246.518141791045	65.2063146766169	657432.2487562189	24.200664800995003	1.2947509601990101	0.137560138308458	402
181219_140347-V	F03					3	1		Compound 1		9.99e-06							3	6	-166.56328990228002	3.6779478827361696	121.54402247556999	0.9510184299674269	0.652758377850163	1993.7320000000002	660.351181433224	1943.1498371335501	671817.228013029	1943.1498371335501	1989.71004234528	1169.39973224756	2120668.73289902	56.920177850162894	2600.0926482084697	1455.87898078176	2970570.33550489	55.707615309446204	242.966785016287	68.42587166123779	286949.755700326	24.531935276873003	1.34810695114006	0.15169736416938098	307
181219_140347-V	G03					3	1		Compound 1		3.33e-07							3	7	-17.185574229691902	11.6298599439776	217.094705602241	0.958760053221288	0.6691195882352939	1410.2226358543398	360.93689719888	1406.05042016807	869556.728291317	1406.05042016807	1049.03091316527	523.1279831932779	5279553.55462185	48.2877778711485	1577.3047955182099	850.071372549019	7898157.45658263	50.9230991596639	223.607288515406	56.1373338935574	1163911.21848739	21.850634705882396	1.51979447338936	0.233078444817927	357
181219_140347-V	H03					3	1		Compound 1		8.33e-07							3	8	-11.773850267379599	4.06157754010698	214.188992513369	0.9544826871657759	0.6554559358288771	1364.40060695187	358.32305133689795	1352.86363636364	825311.823529412	1352.86363636364	835.0164197860961	397.868644385027	4160478.84759358	45.15958903743321	1316.3249705882301	692.0286737967909	6581411.23262032	48.685941711229894	213.040529411765	56.25988208556151	1079632.31283422	21.191329171122998	1.5856784759358302	0.283571173529412	374
181219_140347-V	I03					3	1		Compound 1		2.5e-06							3	9	-26.436649484535998	67.51314432989679	203.13470257731998	0.956630422680412	0.6650349536082479	1428.2209072164999	374.93883118556704	1425.4793814432999	816747.1907216491	1425.4793814432999	1177.65723969072	543.151832474226	5641627.85309278	44.699827319587705	1649.18235824742	740.309768041237	7944795.97938144	44.56801675257729	233.3305	79.03831907216501	1162414.33247423	24.151992216494797	1.43046746907217	0.214606951546392	388
181219_140347-V	J03					3	1		Compound 1		4.16e-06							3	10	-57.672091152815	7.3907774798928605	209.925869705094	0.9586065308310991	0.663384884718499	1412.89363806971	370.795162734584	1398.9705093833802	831869.158176944	1398.9705093833802	865.0491742627349	394.543652815013	4140244.47184987	44.045247989276106	1374.5905227882001	654.638363002681	6542881.52546917	46.8979764075066	210.408378016086	56.7080450402145	1037955.6997319	21.2370091689008	1.5959589008042903	0.26995341554959806	373
181219_140347-V	K03					3	1		Compound 1		7.49e-06							3	11	-80.868779840849	35.545225464191	173.538663660478	0.9490892891246692	0.6493426233421751	1666.3109628647198	482.410857559681	1635.78779840849	801138.374005305	1635.78779840849	1448.7351989389902	735.5056533156501	4122482.82228117	49.27233050397879	2058.3164641909802	1005.0531350132599	6031541.81167109	48.126451458885896	223.892416445623	55.2634153846154	705231.151193634	19.772492652519897	1.46017239522546	0.181884617771883	377
181219_140347-V	L03					3	1		Compound 1		9.99e-06							3	12	-145.831931034483	3.94903448275868	147.45618827586202	0.953936155172413	0.654667186206896	2066.27403793103	657.000537931035	2012.42413793103	856451.127586207	2012.42413793103	2607.74308965517	1376.51367241379	4785583.18275862	52.183435172413795	3033.53654137931	1520.75357586207	6018072.65172414	50.246870689655196	263.29934827586203	84.7215568965518	521664.696551724	27.416809068965502	1.19544366896552	0.11723529793103502	290
181219_140347-V	M03					3	1		Compound 2		3.33e-07							3	13	-75.8474801061008	-2.46814323607431	205.548130769231	0.96020949071618	0.675641350132626	1346.40058090186	348.122436604774	1342.20424403183	770012.0875331571	1342.20424403183	866.995944297082	413.401779575597	4167215.69496021	45.7453192572944	1321.44710079576	650.6347721485411	6377008.5066313	47.65461909814321	217.039567639257	52.174643501326294	1063148.45888594	21.6754883819629	1.54349561007958	0.27517894429708195	377
181219_140347-V	N03					3	1		Compound 2		8.33e-07							3	14	-20.531640211640198	-68.8043121693122	216.920272751323	0.9608906878306881	0.6749554867724871	1409.35942063492	365.794608730159	1404.5264550264599	871257.6904761909	1404.5264550264599	1220.35170634921	579.459643650794	6880810.87037037	46.81618439153439	1607.7414788359802	736.563478835979	8984784.73015873	45.6837637566138	236.322682539683	68.5047933862434	1338341.88624339	26.6621513756614	1.34280967460317	0.210582422751323	378
181219_140347-V	O03					3	1		Compound 2		2.5e-06							3	15	49.93290625	-110.84971875	184.692349375	0.9579521875	0.6670824125	1481.458303125	396.2047884375	1473.465625	763246.325	1473.465625	1489.3427	697.189475000001	6912117.18125	46.0032203125	1966.595975	948.689796875	8988739.75625	45.9486925	246.808165625	79.85586781249991	1180166.33125	28.5186431875	1.33991775625	0.1804775759375	320
181219_140347-V	P03					3	1		Compound 2		4.16e-06							3	16	-76.7159927797834	-69.8041516245488	179.383285198556	0.9527638303249091	0.643411166064982	1522.66270758123	390.434564259928	1553.23465703971	705211.516245487	1553.23465703971	906.6896967509019	457.198748736462	3220992.81227437	47.1528649819494	1363.36	711.701858483755	4910818.18050542	49.422744440433206	222.12674007220198	66.66903610108301	772912.870036101	24.135064765343	1.46950208303249	0.327868401083033	277
181219_140347-V	A04					3	1		Compound 2		7.49e-06							4	1	-124.23034482758601	149.075586206897	106.06779862069	0.9591635241379308	0.6803196	2251.61283448276	785.964820689655	2199.11034482759	637040.95862069	2199.11034482759	1707.81986206897	973.14275862069	2268421.94482759	55.0712034482759	2290.59466896552	1266.6344	3248473.36551724	55.57424896551721	258.069965517242	98.29759655172421	362323.337931035	27.8902955862069	1.33853595862069	0.195665683448276	145
181219_140347-V	B04					3	1		Compound 2		9.99e-06							4	2	-93.3353030303031	194.42590909090902	106.20636818181801	0.9698244242424241	0.716056303030303	2409.84368181818	819.744951515152	2380.87878787879	698279.151515151	2380.87878787879	1344.69993939394	748.9277681818179	1891955.86363636	51.200646969697	1735.56065151515	1006.0788878787899	2617499.84848485	54.9392015151515	274.724333333333	90.1632621212121	434662.46969697	26.960781666666698	1.2671783787878799	0.29367098787878804	66
181219_140347-V	C04					3	1		Compound 2		3.33e-07							4	3	0.8910140845070981	-25.6270704225352	213.477068450705	0.9609881380281691	0.664892473239436	1328.55408169014	335.782657464789	1321.25070422535	814562.005633803	1321.25070422535	884.027712676056	429.086521126761	4495394.74647887	46.9018712676056	1351.6724281690101	667.2460000000001	6884328.49859155	48.403298028169004	217.432014084507	49.5137628169014	1105801.66478873	19.9385132957746	1.53658082535211	0.265740130422535	355
181219_140347-V	D04					3	1		Compound 2		8.33e-07							4	4	-72.5055733333333	4.43842666666659	216.06919280000002	0.9584354640000009	0.667693322666666	1419.71996266667	364.36136586666703	1411.81066666667	874553.770666667	1411.81066666667	1018.54102666667	509.722389333334	5421790.41333333	46.9462501333333	1460.75353333333	698.3578186666659	7827232.416	47.0510544	232.61476800000003	58.983137600000006	1297226.13066667	21.954510533333302	1.4580966533333302	0.2527241272	375
181219_140347-V	E04					3	1		Compound 2		2.5e-06							4	5	56.956675900277006	-48.81487534626039	204.088459833795	0.9543035927977841	0.652370736842105	1480.35290858726	390.564717728532	1474.18836565097	883831.95567867	1474.18836565097	1332.32242105263	631.1725293628799	6874771.376731301	46.3290712188366	1775.0764515235398	836.795832132964	9294117.8033241	46.14878019390579	244.303351800554	61.9274914127423	1225544.7867036	20.5545986426593	1.33776342936288	0.201164545983379	361
181219_140347-V	F04					3	1		Compound 2		4.16e-06							4	6	-75.3841764705885	1.8779705882352298	185.95650764705897	0.9547412970588229	0.656920685294118	1539.4834647058801	412.82108441176496	1531.22352941176	792141.6029411771	1531.22352941176	1013.96279411765	512.904914705882	4142834.67941176	48.93586235294121	1582.67934411765	829.92734117647	6505407.25294118	51.314218529411704	212.802664705883	37.7102729411765	906192.2411764709	16.6218463823529	1.5930254176470602	0.236242177647059	340
181219_140347-V	G04					3	1		Compound 2		7.49e-06							4	7	-117.50034883720899	-19.106627906976897	127.119337790698	0.9548566686046509	0.6642358779069771	2057.3974069767396	656.494446802326	2035.09593023256	721734.630813953	2035.09593023256	1607.1734447674403	868.658959302326	3067355.42151163	53.3182148255814	2065.77229360465	1134.3804970930198	4185121.13372093	54.337236627907	257.559593023256	73.1471732558139	527397.718023256	25.720086482558198	1.30953361046512	0.18160343052325603	344
181219_140347-V	H04					3	1		Compound 2		9.99e-06							4	8	-79.0523295454546	4.22011363636361	116.653407954545	0.959122210227273	0.690210505681818	2279.57061363636	801.031075	2219.7613636363603	706355.380681818	2219.7613636363603	1294.72495454545	670.333178409091	2617389.71590909	51.2297125	1666.71825	892.240684659091	3679165.40909091	53.8069715909091	254.079585227273	65.5788090909091	502549.44318181794	22.882702045454604	1.2860093238636399	0.24169077954545498	176
181219_140347-V	I04					3	1		Compound 3		3.33e-07							4	9	-2.1013144329897497	61.16505154639171	212.45162242268	0.959750755154639	0.66838325	1340.15964948454	338.123502319588	1334.14948453608	804176.211340206	1334.14948453608	963.5688195876289	464.568152061856	4741753.91237113	46.8685012886598	1407.9152835051502	681.389590206186	6919884.02061856	47.767875257732	222.625301546392	63.3340322164948	1101029.82989691	23.646774613402	1.4804424201030901	0.250917077319588	388
181219_140347-V	J04					3	1		Compound 3		8.33e-07							4	10	81.8453562005278	-14.1394986807389	215.789629551451	0.958978308707123	0.663734432717678	1271.2014274406301	322.520864379947	1268.22955145119	779571.432717678	1268.22955145119	800.671118733509	374.256300791557	4079523.46174142	45.32775197889179	1267.75482585752	615.124796833773	6488946.73878628	47.7601701846966	208.42246174142502	37.7154240105541	1075510.3641161	17.1549038522427	1.5901879419525098	0.283900279683377	379
181219_140347-V	K04					3	1		Compound 3		2.5e-06							4	11	19.219838274932602	15.292129380053899	213.217247439353	0.9581449568733159	0.6710436226415091	1363.00599730458	351.961311320755	1358.33962264151	825450.935309973	1358.33962264151	875.361177897574	418.001390835579	4392450.33692722	46.3018035040431	1374.28888948787	692.2643342318061	6931899.59838275	48.8456819407008	215.329234501348	58.4522296495957	1107897.03504043	19.909574986522898	1.6021960781671203	0.270425008086253	371
181219_140347-V	L04					3	1		Compound 3		4.16e-06							4	12	3.31852691218135	-13.610453257790502	220.28660169971698	0.9596413371104809	0.670208985835694	1344.7640113314399	348.29760453257796	1336.94617563739	843815.821529745	1336.94617563739	950.053104815864	457.53532577903604	5319823.47592068	46.6468226628895	1418.72949858357	683.356960339943	7925891.54957507	47.4829929178471	216.68163456090699	54.713127478753606	1248923.93484419	21.825530849858303	1.5224759603399398	0.251477767705383	353
181219_140347-V	M04					3	1		Compound 3		7.49e-06							4	13	11.087429467084698	13.553228840125401	222.308330094044	0.955062072100313	0.6593874137931031	1355.08509404389	367.103540752351	1336.81504702194	887603.605015674	1336.81504702194	956.71187460815	469.287311912226	5167062.14420063	47.3884716300941	1462.8195109717901	724.0690564263319	7930639.76802508	48.6377913479624	217.903721003135	60.9649294670846	1207720.29467085	24.2665661755486	1.55340318495298	0.255005768025078	319
181219_140347-V	N04					3	1		Compound 3		9.99e-06							4	14	73.8321846153847	-38.7742769230768	204.02165630769198	0.952008667692308	0.6468057661538461	1345.70057538461	366.298183692308	1338.48615384615	759169.024615385	1338.48615384615	1316.3006830769198	628.7537969230771	7168865.86461538	46.64838153846151	1815.9155323076898	861.8285599999999	9810958.64307692	46.5050418461539	237.27739692307702	70.8676683076923	1319673.50769231	25.4649036307692	1.39670564923077	0.20670900615384602	325
181219_140347-V	O04					3	1		Compound 3		3.33e-07							4	15	19.0719003115266	-75.87429906542059	212.967014953271	0.95792646728972	0.66604722741433	1379.39641744548	363.435719937695	1371.51090342679	833237.3613707159	1371.51090342679	1266.4998037383198	605.139987538942	7156207.19003115	47.075570716510896	1741.1175545171302	795.35807788162	9838475.32087227	45.5497763239876	246.868825545171	84.1696510903427	1460919.63551402	31.171747663551397	1.4053320093457902	0.21173595950155802	321
181219_140347-V	P04					3	1		Compound 3		8.33e-07							4	16	22.894119601328896	-48.2975415282393	222.189159800665	0.958740122923589	0.6703499767441861	1303.29967774086	337.963230564784	1292.83056478405	830537.767441861	1292.83056478405	1032.98254152824	502.38727242525	6183560.55813953	47.212677740863704	1554.24151495017	741.396352159469	9312987.19269103	46.7983112956811	225.11111295681098	56.717577408637894	1387511.34551495	23.2902340199335	1.5031322857142901	0.23491241328903698	301
181219_140347-V	A05					3	1		Compound 3		2.5e-06							5	1	74.18541310541309	2.25957264957262	212.31503988604	0.955694948717948	0.665951729344729	1471.54425071225	392.37826210826205	1467.47863247863	851773.977207977	1467.47863247863	1286.0065783475802	602.720716809117	6817556.39316239	46.3154166096866	1752.6866894586901	826.8448301994299	9221685.47578348	45.721261282051294	237.09609116809102	82.7412512820513	1310074.45584046	29.891292507122504	1.38744011965812	0.203419576638177	351
181219_140347-V	B05					3	1		Compound 3		4.16e-06							5	2	-2.10168639053261	-28.3394970414202	207.085713017752	0.9582226035502959	0.6621951035502961	1399.2324585798801	366.83196420118304	1393.29881656805	821406.639053254	1393.29881656805	1328.57185502959	637.57401183432	7194051.21301775	47.2846689349112	1710.28214497042	825.371029585799	9230479.38461538	47.199404733727796	241.27278402366798	90.7118689349112	1342729.21597633	29.526648076923102	1.29408456804734	0.19505870650887602	338
181219_140347-V	C05					3	1		Compound 3		7.49e-06							5	3	35.2810032362459	-19.043495145631002	205.399861812298	0.955288611650486	0.656491485436893	1469.1886537216799	407.48223300970903	1453.06148867314	830235.01618123	1453.06148867314	1299.9849449838198	624.672666666667	6881251.24595469	46.950028155339794	1797.4372491909398	825.9775372168291	9491883.598705499	45.571305501618205	242.42655016181197	93.2484530744336	1340658.29449838	31.797439514563102	1.3892823624595498	0.20917477443365698	309
181219_140347-V	D05					3	1		Compound 3		9.99e-06							5	4	-4.8552974504249	-5.81478753541087	206.199497733711	0.959507467422096	0.6693339631728051	1481.03071388102	415.05684192634595	1462.46458923513	847424.6487252121	1462.46458923513	977.784640226629	479.270725212465	4918188.02549575	47.39716288951839	1466.8560878187	714.800509915014	7363259.18130312	48.196641076487296	230.23050424929198	80.77686147308779	1151484.64022663	25.750843314447604	1.5090738130311598	0.253443515580736	353
181219_140347-V	E05					3	1		Compound 4		3.33e-07							5	5	39.1624649859944	15.764117647058802	211.98284033613498	0.962344700280112	0.674123733893558	1397.1167535014001	353.97823585434196	1390.54341736695	830582.37254902	1390.54341736695	999.711899159663	509.94476470588205	5419032.73109244	48.390468347338896	1442.79200840336	715.7685238095239	7741471.35014006	48.9604492997199	225.50540336134497	77.4734170868347	1241104.52661064	23.5554921288515	1.4572240476190501	0.240900619047619	357
181219_140347-V	F05					3	1		Compound 4		8.33e-07							5	6	-26.997675675675698	-1.05856756756769	211.365594864865	0.961533245945946	0.6731796378378381	1391.48534324324	361.319521891892	1382.9351351351402	822152.291891892	1382.9351351351402	1149.68448108108	540.087948918919	6228810.82972973	46.1263518918919	1602.26741891892	727.429391351351	8603173.37027027	45.0368158918919	238.627567567568	89.16143891891899	1338374.39189189	26.4978115945946	1.41265517567568	0.22647219675675698	370
181219_140347-V	G05					3	1		Compound 4		2.5e-06							5	7	42.7275149700599	10.781886227544902	213.04982784431198	0.9602859730538921	0.663555790419162	1457.84660778443	378.988524251497	1450.6826347305403	865810.473053892	1450.6826347305403	1029.5982035928098	510.644323353293	5270074.04491018	48.0924973053892	1548.76993413174	797.233760479043	7955119.47005988	50.1283961077844	235.60326946107799	84.2761820359282	1173979.5988023998	25.734518203592803	1.5258329520958103	0.247117565568862	334
181219_140347-V	H05					3	1		Compound 4		4.16e-06							5	8	25.0116519174041	-39.100353982300796	207.497516519174	0.959057395280236	0.6680459911504429	1361.51042182891	360.126589970501	1356.37758112094	794477.07079646	1356.37758112094	1330.07617699115	634.528008849558	7402449.24188791	47.1568342182891	1729.91955162242	786.0907581120939	9679807.9941003	45.26159203539821	253.70639528023602	97.29461061946908	1465762.84660767	30.8416365781711	1.31403950147493	0.203934831858407	339
181219_140347-V	I05					3	1		Compound 4		7.49e-06							5	9	94.2560683760683	39.2243019943019	220.139335327635	0.959364017094016	0.6706091994301999	1337.1110227920199	356.912612820513	1322.0	845149.162393162	1322.0	989.704943019942	464.07969002849006	5376648.7008547	45.900433048433	1399.77619373219	652.170176638177	7495723.01994302	46.172006837606794	230.592122507122	62.350368660968705	1249609.94871795	24.7235700569801	1.43239894586895	0.25176749002848997	351
181219_140347-V	J05					3	1		Compound 4		9.99e-06							5	10	42.5084444444444	-59.182539682539606	215.18030031746002	0.95939073015873	0.6636847555555551	1342.2496126984101	350.29702698412694	1331.48253968254	826206.8857142859	1331.48253968254	1343.9657174603199	650.497653968254	7697565.45714286	47.892290158730205	1786.5860412698398	829.751488888889	10183937.1650794	45.98625809523811	255.145314285714	98.64176761904758	1502085.37460317	32.5920986984127	1.34496388253968	0.202566658730159	315
181219_140347-V	K05					3	1		Compound 4		3.33e-07							5	11	37.120791788856394	-61.883841642228795	219.09825161290297	0.96017815542522	0.6686898856304979	1302.45841055718	330.537224340176	1297.7272727272698	819297.052785924	1297.7272727272698	1179.75542521994	548.2228739002929	7063702.85043988	45.618489442815196	1595.0091436950102	713.8094926686219	9472811.03519062	44.367657771260994	240.490381231672	77.75337712609979	1502791.90909091	28.5796597067449	1.36146660410557	0.21901106627566	341
181219_140347-V	L05					3	1		Compound 4		8.33e-07							5	12	48.9466666666667	1.10870550161812	215.65479223301003	0.9560359352750799	0.6592016925566341	1371.07478640777	362.64002880258903	1360.4012944983801	835164.524271845	1360.4012944983801	1399.7969741100303	694.365796116505	8343039.32038835	48.292122653721705	1877.08215857605	900.719427184467	11086540.809061501	46.29739611650479	254.02396116504903	83.19602847896441	1578248.72491909	29.920480517799398	1.35560001941748	0.195611482200647	309
181219_140347-V	M05					3	1		Compound 4		2.5e-06							5	13	104.13418128655	-45.76742690058471	231.277711111111	0.95824178362573	0.6719713011695911	1388.4069035087698	359.241383040935	1377.92105263158	904717.1403508771	1377.92105263158	858.240049707603	395.888052631579	4783239.24269006	45.2161687134503	1333.8425146198801	624.492073099416	7260154.62865497	46.29860672514621	219.65600877193	49.7867140350877	1265036.74853801	21.367391578947398	1.58055510526316	0.27382343859649105	342
181219_140347-V	N05					3	1		Compound 4		4.16e-06							5	14	8.22064846416386	-28.2750170648465	211.417294539249	0.9611489624573379	0.6716864470989761	1295.3679965870301	329.773832081911	1289.1058020477801	799095.849829352	1289.1058020477801	1398.6128805460698	676.99380887372	8047964.98976109	47.6586064846417	1942.3323788395899	898.376692832764	11150327.2696246	45.974690443686	254.864552901024	98.1110051194539	1488203.15017065	33.222064948805496	1.4207953890785	0.20052673208191102	293
181219_140347-V	O05					3	1		Compound 4		7.49e-06							5	15	2.76941747572819	-82.15831715210359	212.04588220064701	0.9573179061488679	0.659473951456311	1357.77815533981	358.091727831715	1348.96763754045	807104.3980582521	1348.96763754045	1278.01003559871	614.507381877023	6795058.88349515	46.8995792880259	1763.68452750809	809.0728705501621	9266892.22977346	45.373235275080994	250.51053074433602	99.8389145631068	1379159.12621359	33.5959200647249	1.4072869352750803	0.21325772621359199	309
181219_140347-V	P05					3	1		Compound 4		9.99e-06							5	16	-25.615285714285697	-66.71	206.216511428571	0.9524631821428579	0.649023178571429	1319.20793928571	345.9392975	1314.96071428571	782065.978571429	1314.96071428571	1423.0130357142903	701.3972321428571	7717736.44642857	48.396698928571396	1909.6115928571398	888.4796107142861	10346446.289285699	46.329485	268.02360357142896	114.621316785714	1509081.87142857	34.478861857142896	1.3694779464285702	0.20102771785714302	280
181219_142742-V	A01					2	1				0.0							1	1	-72.913487654321	117.94240740740801	203.261276851852	0.97467000308642	0.726675913580247	1342.7698672839501	331.10206882716	1350.20987654321	769818.703703704	1350.20987654321	1225.6855771605	584.134589506173	8080830.15740741	47.2835851851852	989.295287037038	448.64398580246905	6588583.70987654	43.046520370370395	731.932351851852	251.44565	4734342.16666667	33.2028239506173	0.842989577160494	0.6172421975308641	324
181219_142742-V	B01					2	1				0.0							1	2	-61.8142708333335	22.9275	207.56796527777803	0.9784754965277779	0.733731680555555	1347.62863194445	335.78901909722197	1353.06597222222	779966.34375	1353.06597222222	1260.97450694445	604.628782986111	8384277.27430556	47.1410407638889	950.767111111111	452.37485381944396	6393682.54513889	43.465983090277795	788.245347222222	279.077913194445	5144195.13194444	34.3139093055555	0.7626320798611109	0.650870291666667	288
181219_142742-V	C01					2	1				0.0							1	3	-43.501526717557205	-83.2073664122137	203.11506755725202	0.976520625954198	0.730586351145038	1311.7073129771002	322.199448854962	1315.00381679389	759678.923664122	1315.00381679389	1200.09760305344	565.614797709924	7834850.85496183	46.7735713740458	940.292251908397	420.34536717557296	6048629.45801527	42.1414053435115	765.480759541985	282.09868740457995	4956954.39312977	34.6893645038168	0.789573351145039	0.6585311297709922	262
181219_142742-V	D01					2	1				0.0							1	4	-70.9191772151898	-57.5408544303798	198.650083544304	0.9742862246835451	0.725646854430379	1432.55036075949	353.40950854430395	1441.98101265823	808043.731012658	1441.98101265823	1123.30900316456	527.414405063291	6937400.40189873	46.354678481012705	869.349797468355	379.153406329114	5431109.50632911	41.317192088607605	745.701025316456	252.55549113924	4548480.68670886	33.028621424050606	0.7921828987341779	0.687990183544304	316
181219_142742-V	E01					2	1				0.0							1	5	-73.1473154362416	22.347718120805396	218.926466442953	0.975817684563759	0.731728023489933	1311.8522348993301	318.710620134228	1315.89932885906	811506.466442953	1315.89932885906	1211.72529530201	582.32317114094	8747706.11409396	47.3580087248322	874.962563758389	386.79656845637606	6237784.5033557	42.158019798657705	746.795402684563	263.827125503356	5258728.27852349	33.9264131543624	0.7405913926174499	0.6411043758389261	298
181219_142742-V	F01					2	1				0.0							1	6	-82.773164983165	14.449966329966301	208.66163333333301	0.9748766902356899	0.7336146430976429	1310.34547474748	323.957144107744	1313.54208754209	768698.976430976	1313.54208754209	1198.90906060606	566.1722323232319	8382555.62289562	46.630388552188606	962.141255892256	466.68630303030295	6660938.68686869	42.99877912457911	762.8591346801351	269.750547138047	5316298.45791246	34.621830505050504	0.819935646464646	0.6564449663299661	297
181219_142742-V	G01					2	1				0.0							1	7	-84.6928525641026	-6.82189102564105	213.763577564103	0.9749884455128199	0.724966576923077	1307.43857692308	323.279076282051	1308.0993589743598	802266.852564103	1308.0993589743598	1210.38492948718	583.750166666667	8649406.64102564	47.6422483974358	927.1638653846151	418.333498717949	6679631.58012821	43.2603618589744	729.471519230769	248.657070192308	5068413.92307692	32.6441595833333	0.780018445512821	0.618619820512821	312
181219_142742-V	H01					2	1				0.0							1	8	-11.9522402597402	31.1956168831168	203.019726298701	0.97773377922078	0.7362420551948051	1363.85846428571	340.159972402597	1370.57142857143	782814.8636363641	1370.57142857143	1279.91627922078	602.422311688311	8767858.08441558	46.53321353896111	1001.5748961039	443.77834870129897	6632015.1525974	42.280273084415605	747.349642857143	260.000972402598	5008659.67532468	33.6535410714286	0.809302577922078	0.60343348051948	308
181219_142742-V	I01					2	1				0.0							1	9	-92.08868098159509	28.9683742331288	203.423664417178	0.974188309815951	0.728891309815951	1230.63774539877	297.4191	1237.9785276073599	722262.23006135	1237.9785276073599	1198.8954447852802	579.070782208589	7997020.3190184	46.9284257668711	909.9461840490801	412.12937975460096	6137564.57668712	42.615394478527605	731.9575276073621	258.131953680982	4790824.39570552	34.2979724233129	0.794332604294479	0.628040174846625	326
181219_142742-V	J01					2	1				0.0							1	10	-107.004054054054	25.438228228228102	208.60043243243197	0.97730503003003	0.739487645645646	1273.38582282282	318.74502912912897	1275.8018018018	749745.486486487	1275.8018018018	1237.878996997	583.866301801801	8366881.67867868	46.350808078078096	911.865366366366	397.24313633633597	6156594.92492493	41.200443873873894	760.952273273273	248.96421351351398	5037203.17117117	31.8936590690691	0.758137729729729	0.639888078078078	333
181219_142742-V	K01					2	1				0.0							1	11	-73.72975088967979	87.66957295373659	196.957979715302	0.9729916619217092	0.723619939501779	1306.02834519573	329.210230604982	1308.8291814946601	731148.2740213521	1308.8291814946601	1297.60025622776	608.491943060498	8311285.66548043	46.1983558718861	990.1877295373661	432.271258007118	6312830.42704626	41.3365341637011	770.924505338078	271.079835587188	4908659.29181495	33.2817037010676	0.787575056939501	0.618456131672598	281
181219_142742-V	L01					2	1				0.0							1	12	-29.8587900355872	-22.3479359430605	213.362474377224	0.9731827437722421	0.72579137366548	1290.20872953737	320.016020284697	1296.53736654804	789446.6832740209	1296.53736654804	1206.9484982206402	578.5823202846981	8648651.32384342	47.0164338078292	941.578512455516	427.59603202847	6523806.97153025	43.295188256227796	739.057775800711	276.580715658363	5195060.89323843	34.1947171886121	0.8066061423487539	0.633557160142349	281
181219_142742-V	M01					2	1				0.0							1	13	-66.1426510067111	44.218489932885895	211.969482885906	0.976132580536913	0.727420419463087	1318.09973154362	323.123443624161	1323.43959731544	804152.916107383	1323.43959731544	1394.37057718121	681.5226442953019	9856433.68791946	48.0176859060403	1060.78311073826	546.681466442954	7392123.7852349	45.23657483221479	748.297889261745	260.330456711409	5202249.03691275	33.3125265771812	0.7898137382550341	0.556294697986577	298
181219_142742-V	N01					2	1				0.0							1	14	-101.16403448275899	-32.9759310344828	206.804639655172	0.9752691310344829	0.732550379310345	1343.9872068965499	338.117207241379	1343.43103448276	778756.082758621	1343.43103448276	1278.33893103448	612.259906896551	8982469.20344828	47.3311606896552	997.018189655173	446.937349310345	7116990.98275862	43.2282779310345	764.104351724138	256.544029655172	5208373.63793103	32.487501586206896	0.8100953448275859	0.617469293103449	290
181219_142742-V	O01					2	1				0.0							1	15	-70.1351803278688	-60.271868852459	205.95757704918	0.9766204163934431	0.734251	1256.64805901639	311.851671147541	1259.5180327868902	748738.57704918	1259.5180327868902	1242.7455770491802	585.012963934427	8281672.13442623	46.69526098360661	971.915760655738	455.37973672131204	6770238.6295082	42.8483954098361	758.137908196721	251.981333442623	4823615.77377049	32.2074716065574	0.8010814491803292	0.626703829508197	305
181219_142742-V	P01					2	1				0.0							1	16	-112.212727272727	12.6334909090909	217.23934981818198	0.973406625454545	0.725883141818182	1338.18423636364	325.597798181818	1346.01818181818	816469.185454545	1346.01818181818	1420.64318181818	678.665798545455	10264132.0763636	47.2270391636364	1008.8033672727302	438.805437090909	7197123.68	41.779690618181796	810.205476363636	305.50470363636396	5622781.86545455	35.64107258181821	0.7231483672727281	0.589833218181818	275
181219_142742-V	A02					0	1				0.01							2	1	-46.7190615835778	80.4977712609971	206.910199706745	0.974167313782991	0.7309561583577711	1333.306	330.680956891496	1340.79472140762	769870.607038123	1340.79472140762	1829.6515835777102	873.181722580645	8611194.7829912	46.7558716715542	1225.47875073314	583.646355131965	5868711.02932551	43.628234897360706	923.2714662756599	336.486778005865	4292749.29618768	34.0991311730205	0.724457457478006	0.523463449853372	341
181219_142742-V	B02					0	1				0.01							2	2	11.6695695364239	34.8642715231788	204.897168211921	0.975880970198677	0.734368645695364	1295.10900993378	317.580055629139	1296.1523178807902	766569.09602649	1296.1523178807902	1886.81810264901	927.4290397351	8445574.38741722	48.4523725165563	1341.20708609272	647.969609933775	5964968.84437086	43.9742533112582	1103.22799006623	399.807202980132	4858415.19536424	35.1511050331126	0.721695652317881	0.614100770198675	302
181219_142742-V	C02					0	1				0.01							2	3	-73.87090625	-34.510999999999996	207.4931534375	0.973623012500001	0.722431540625	1347.194471875	328.8637978125	1353.634375	796024.28125	1353.634375	1695.22480625	825.418577499999	7673647.203125	47.30489740625	1216.312203125	556.3945296875	5524302.303125	43.63849434375	1033.275078125	367.5646665625	4634614.63125	34.67041390625	0.73392708125	0.641059553125	320
181219_142742-V	D02					0	1				0.01							2	4	5.698216560509519	13.7168152866243	207.33062579617803	0.975387222929937	0.7348180764331209	1306.2596687898101	317.843174522293	1311.3025477707001	772303.1656050959	1311.3025477707001	1531.31308280255	723.555283439491	7117001.46815287	46.793435987261105	1137.0024681528698	524.180557643312	5148841.18789809	43.8920579617834	967.83173566879	323.60488216560503	4461622.43630573	32.6385032802548	0.763193875796178	0.656481945859873	314
181219_142742-V	E02					0	1				0.01							2	5	-44.4970627062706	39.0817161716171	219.006777887789	0.9762323729372941	0.736528894389439	1332.4392739273899	321.352288448845	1335.86138613861	820244.353135313	1335.86138613861	1215.7322805280498	580.588755775577	5655386.53135314	46.4398141914191	823.923514851485	354.84514290429	3832888.63036304	39.4738369636964	1004.8918877887801	362.630580528053	4482252.32343234	34.9903141254125	0.6899521419141911	0.877494848184818	303
181219_142742-V	F02					0	1				0.01							2	6	-74.3600666666666	36.0404	214.96709633333302	0.97503514	0.728207786666667	1312.6724733333301	318.801882666666	1318.78	808428.673333333	1318.78	1759.72589333333	842.8098799999989	8823051.4	47.2742403333333	1079.37341333333	484.32597999999996	5402501.44666667	43.2076506666667	966.438300000001	370.87592366666604	4760632.59	36.0209276666667	0.647048566666667	0.5716296333333339	300
181219_142742-V	G02					0	1				0.01							2	7	39.9235670731707	-11.650487804877999	210.202773170732	0.973567332317073	0.7369899573170741	1208.90564634146	294.398741158536	1213.8414634146302	719967.3170731709	1213.8414634146302	1818.7770060975602	862.958647560975	8789674.98170732	46.637465945121896	1363.02387804878	633.0461634146341	6472475.7804878	43.25519926829271	986.4843932926821	330.790282012195	4730027.70121951	32.8920154878049	0.776666609756097	0.5686583554878051	328
181219_142742-V	H02					0	1				0.01							2	8	-6.1066468842729495	13.1766172106825	206.708743026706	0.97641296735905	0.730741032640949	1322.21166172107	321.60591810089	1327.6290801186901	775718.0979228491	1327.6290801186901	1975.37941246291	941.834538872404	9552848.39762611	47.1662855489614	1341.65703264095	597.156720474778	6522602.62017804	43.0705240356083	1032.42594362018	340.962323145401	4859661.57566766	32.6313471810089	0.7103967893175079	0.545572703264095	337
181219_142742-V	I02					0	1				0.01							2	9	-2.0980602006689297	14.3141471571906	204.297690635451	0.9759558561872921	0.73150768561873	1273.23773578595	308.59912240802703	1277.2508361204	746936.0334448159	1277.2508361204	1993.61366889632	968.5141070234109	9605758.34448161	47.8358086956522	1303.03109698997	608.073765886288	6292976.56187291	44.8401123745819	1104.71430769231	367.29246354515	5213584.27424749	32.6418746153846	0.6855494949832779	0.581017464882944	299
181219_142742-V	J02					0	1				0.01							2	10	-38.26475083056479	86.36079734219271	207.18551196013303	0.972260199335548	0.721189930232558	1339.5806910299	326.81773887043204	1345.94684385382	787802.11627907	1345.94684385382	1868.82690365448	902.357372093024	8677835.764119599	47.70906910299	1330.7479867109598	599.528895016611	6062638.69767442	43.5975289036545	1071.09139202658	387.29395282392	4899505.56810631	34.9896235880399	0.729989717607973	0.595825329900332	301
181219_142742-V	K02					0	1				0.01							2	11	-20.8297032640951	-50.3310979228487	212.34777448071202	0.9741618872403559	0.729149569732938	1323.29669139466	328.443516617211	1330.75667655786	789783.323442137	1330.75667655786	1724.51133234421	824.027103857567	8118902.572700299	46.963176557863505	1182.77979228487	539.195198813057	5551976.24035608	43.6842988130564	1015.8587388724001	339.207318397626	4691140.84866469	32.4938839465875	0.71939518694362	0.6166200178041551	337
181219_142742-V	L02					0	1				0.01							2	12	-42.900474683544296	17.3589556962026	212.98570506329102	0.9751771265822781	0.729402484177215	1265.00953164557	315.902727531646	1263.2405063291098	762240.6993670891	1263.2405063291098	1916.4569398734197	914.9967683544301	9275312.06012658	47.158890854430396	1333.8172056962	589.992943037975	6488815.08227848	43.475965759493704	1069.60184177215	380.069642088608	5128128.77531646	35.010113196202504	0.7293176170886079	0.5880879873417719	316
181219_142742-V	M02					0	1				0.01							2	13	-1.24739766081876	8.32266081871333	202.2095	0.977136479532163	0.736281678362573	1411.6793362573098	350.34930380117004	1413.23976608187	799245.6783625729	1413.23976608187	1178.39426608187	569.824153216375	5049730.961988299	47.422491374269	814.9907953216381	368.185895614035	3452720.62573099	41.644760116959	1023.7204502924001	381.037361578947	4297383.38011696	36.692322923976604	0.701615166666666	0.912174321637428	342
181219_142742-V	N02					0	1				0.01							2	14	-115.359827586207	-7.17896551724138	200.136115517241	0.9775991655172409	0.7357592	1377.62704137931	352.436580689655	1376.96206896552	762599.213793103	1376.96206896552	2017.69009655172	991.687724137931	8746896.17931034	48.42872896551721	1343.94670344828	627.910448275862	5899372.16206897	45.0469506896552	1110.45906896552	379.82158137931	4784423.39655172	33.658377586206896	0.691809406896552	0.576281553448276	290
181219_142742-V	O02					0	1				0.01							2	15	11.349423076923099	25.7958012820512	213.815036217949	0.9730778717948709	0.725569644230769	1262.52528205128	300.169391025641	1267.3878205128199	782093.2564102559	1267.3878205128199	1445.67067307692	690.947141025641	6916349.99038462	46.9255333333333	1080.6386602564098	513.601173717949	5093795.4775641	43.6527125	988.2185929487171	349.459523076923	4574588.72435897	33.9699283333334	0.7648429070512819	0.7114745897435899	312
181219_142742-V	P02					0	1				0.01							2	16	-43.8290365448505	-76.4222591362126	204.124475747509	0.9764289734219259	0.736153425249169	1287.71311295681	307.59675980066396	1293.24916943522	729299.043189369	1293.24916943522	2065.16170099668	991.361312292359	9766538.28239203	47.1681355481727	1369.0597342192698	651.9338604651159	6571747.70099668	44.1740458471761	1065.7263388704303	362.075659136213	4976409.03322259	33.7930963122924	0.6791009700996679	0.532717342192692	301
181219_142742-V	A03					3	1		Compound 1		3.33e-07							3	1	3.4329830508474903	56.924644067796706	211.2172	0.9760536644067791	0.7303846881355931	1373.93239661017	332.517016271186	1384.18644067797	835692.149152542	1384.18644067797	1236.99842372881	590.985700338983	8486256.21355932	47.022407457627104	827.571949152542	373.765841016949	5784134.50508475	43.1873625084746	734.1168372881351	250.44873322033902	4925053.73559322	33.8614585423729	0.700061755932203	0.615649166101695	295
181219_142742-V	B03					3	1		Compound 1		8.33e-07							3	2	-1.53408026755851	25.3956856187291	207.327798327759	0.9753892374581941	0.7367126254180608	1364.7540836120402	350.413199665552	1366.36454849498	785670.394648829	1366.36454849498	1126.3555685618699	534.693286956522	7378511.4180602	46.324580501672294	818.176070234113	361.118013043478	5325373.97324415	41.1296486956522	729.77487625418	258.242670234114	4651018.0903010005	33.7903887959866	0.7575058361204019	0.671540889632107	299
181219_142742-V	C03					3	1		Compound 1		2.5e-06							3	3	21.3463	-1.9544666666666397	195.94030066666699	0.976155736666667	0.7261421466666659	1356.37260333333	340.900362666667	1361.5266666666698	766592.75	1361.5266666666698	1203.18642	558.3280030000001	7327494.70333333	45.3626980666666	813.496276666667	366.42102933333297	5077252.34	40.2625771	791.525173333334	286.640141666666	4684190.06333333	36.4985966	0.7076501966666671	0.68399252	300
181219_142742-V	D03					3	1		Compound 1		4.16e-06							3	4	-18.2882490272374	-16.7875097276265	210.02828832684798	0.9747587665369649	0.7355228599221791	1373.7989922179	347.256061478599	1378.04280155642	813873.26459144	1378.04280155642	1025.0517003891	464.160696498054	6483489.22957198	44.0495669260701	732.148455252919	294.893124513619	4614165.65758755	37.7418241245136	800.456233463035	277.615461478599	4919439.49027237	33.7726614785992	0.7440058210116729	0.8065670856031121	257
181219_142742-V	E03					3	1		Compound 1		7.49e-06							3	5	28.4229	32.952233333333304	207.005568666667	0.972039490000001	0.71952361	1389.79897666667	359.56199366666704	1387.4633333333302	813783.606666667	1387.4633333333302	1369.27388333333	617.178833333334	7122475.23	44.238136	1008.9807933333301	425.45639500000004	5193228.17666667	40.5822503333334	911.868663333333	333.212744666667	4706803.46666667	34.1778744333333	0.7505461466666659	0.701610444666667	300
181219_142742-V	F03					3	1		Compound 1		9.99e-06							3	6	-88.4336170212764	-58.772085106383	134.396948085106	0.960374825531915	0.6817240510638299	1870.3915787234	596.9744297872339	1832.6936170212803	671616.336170213	1832.6936170212803	2360.0488680851104	1192.50090808511	4566261.94468085	48.3773575319149	1573.05801276596	740.2524255319149	3003027.92340426	43.07030893617021	1903.59080851064	839.2133191489371	3734777.55744681	39.949244851063796	0.671187157446809	0.8745512276595742	235
181219_142742-V	G03					3	1		Compound 1		3.33e-07							3	7	26.7338129496404	11.9393884892086	213.69445971222999	0.974043352517986	0.726451758992805	1344.08186330935	332.703058992806	1352.6151079136698	814706.741007194	1352.6151079136698	1261.5581474820099	584.279379496403	9339988.73381295	45.2342701438849	880.5358237410069	371.43026330935203	6579585.5323741	40.2191237410072	732.376165467626	242.432368705036	5290424.52517986	32.090477158273394	0.7239793021582741	0.608455741007194	278
181219_142742-V	H03					3	1		Compound 1		8.33e-07							3	8	-50.1969927536232	41.770724637681205	205.84909456521703	0.975437152173913	0.728746028985507	1299.9740797101401	319.260405434782	1307.5724637681199	764818.329710145	1307.5724637681199	1226.93355434783	587.914373188406	8476502.02536232	46.7378583333333	919.9586159420301	404.566511594203	6503886.02173913	41.9616079710145	759.228818840579	251.203348550725	5156527.33333333	31.9491060869565	0.7961050579710149	0.647656018115943	276
181219_142742-V	I03					3	1		Compound 1		2.5e-06							3	9	30.168522727272702	63.9145833333334	200.96798219696998	0.9762546363636372	0.7295229318181821	1266.5340984848501	312.169265909091	1270.9128787878801	718698.4507575759	1270.9128787878801	1260.7126742424198	580.881587121212	8306866.53030303	45.303713636363604	943.132784090909	396.131394318182	6244612.09469697	40.5192545454546	850.620321969697	305.454385606061	5527909.51893939	34.5359545833334	0.7714507272727281	0.704886196969697	264
181219_142742-V	J03					3	1		Compound 1		4.16e-06							3	10	-20.9003215434083	-17.2881028938908	203.263925080386	0.9757835594855309	0.7329123022508041	1377.99605787781	347.826936334405	1384.7845659164002	788623.414790997	1384.7845659164002	1130.92792926045	526.370985209003	6891017.79421222	45.4959363344051	881.5564598070731	451.777360450161	5209635.63665595	43.4316064308681	727.9600160771699	247.66369485530498	4369914.51768489	32.5671976848875	0.7990965466237941	0.673749222508038	311
181219_142742-V	K03					3	1		Compound 1		7.49e-06							3	11	-10.4655255255256	39.899219219219205	203.955724324324	0.9741532942942941	0.73199912012012	1396.27016216216	358.980236036036	1397.0840840840801	803219.822822823	1397.0840840840801	1227.5874144144198	553.798325225225	6515378.84684685	44.2754126126126	891.7993573573559	369.989753453453	4525823.55555556	39.1988543543544	857.578123123123	314.116758258258	4487805.75075075	33.926361801801804	0.735656234234234	0.7318654621621619	333
181219_142742-V	L03					3	1		Compound 1		9.99e-06							3	12	-109.919563492064	-66.9484523809523	155.608399603175	0.9585828333333329	0.68116401984127	1782.53562301587	535.887352777778	1755.79365079365	762221.9960317459	1755.79365079365	2158.0768134920604	1054.58873809524	5766352.56349206	47.675908333333304	1336.90526984127	585.845010714286	3893594.97222222	42.4550099206349	1697.7329246031697	698.934271825397	4354426.09126984	38.8570040476191	0.6537230436507939	0.8304232789682541	252
181219_142742-V	M03					3	1		Compound 2		3.33e-07							3	13	-49.19006993007	24.005804195804302	210.95438286713298	0.9771574125874128	0.7316608881118891	1273.07545454546	308.914881118881	1279.79020979021	763408.059440559	1279.79020979021	1124.7279755244801	527.576185314685	7818318.62937063	45.9032846153846	842.974395104895	435.561915734266	5915137.1048951	41.859539510489505	751.3437097902099	256.542113636364	5144678.09090909	33.0976300699301	0.763895482517483	0.6956082412587421	286
181219_142742-V	N03					3	1		Compound 2		8.33e-07							3	14	-50.0432993197279	28.455850340136102	207.06195748299302	0.9742003673469392	0.7209585068027209	1280.9397006802699	315.684352040816	1291.1462585034	749277.146258503	1291.1462585034	1240.38495918367	583.837040816327	8614171.88435374	45.8010323129251	916.295894557823	406.787234353742	6384043.04081633	41.297020748299296	735.194642857143	246.781791836735	5016283.06122449	32.5630195578231	0.7645171768707479	0.613647023809524	294
181219_142742-V	O03					3	1		Compound 2		2.5e-06							3	15	55.242876712328794	-49.024349315068505	197.497930821918	0.9759164863013691	0.7263305239726031	1313.5951541095899	314.304279452055	1322.56506849315	739635.818493151	1322.56506849315	1192.2463356164399	555.997092465754	7239584.69178082	45.853783561643894	930.754883561644	408.39762739725995	5503220.07534247	41.6412065068493	804.372349315069	281.544668835616	4880409.29109589	33.776210239726	0.7981460171232879	0.7037184315068491	292
181219_142742-V	P03					3	1		Compound 2		4.16e-06							3	16	-69.0578629032258	9.032741935483882	183.196895967742	0.9735608185483872	0.7209843064516128	1418.23558467742	354.57556733871	1446.70161290323	690195.302419355	1446.70161290323	867.5669314516141	407.308940725806	4219786.76209677	43.3375307258065	660.229495967742	277.324704435484	3217940.83870968	36.15153782258071	865.4306532258071	363.873687903226	4122554.89112903	39.133009032258	0.8048005685483871	1.1336130108871	248
181219_142742-V	A04					3	1		Compound 2		7.49e-06							4	1	-2.49760617760618	59.5171814671815	138.549415057915	0.963429505791506	0.690415463320463	1918.66414671815	600.022283397683	1897.0733590733603	703047.3590733589	1897.0733590733603	1647.48002316602	855.867833204633	4697130.63320463	50.8065162162162	1052.01815057915	497.92881544401604	3002281.81081081	44.8610884169884	1340.50733976834	572.63918030888	3667995.38223938	39.9919055212355	0.660386613899614	0.8497352710424709	259
181219_142742-V	B04					3	1		Compound 2		9.99e-06							4	2	-302.442025316456	-3.7021518987340998	115.418446835443	0.967939886075949	0.7050480379746841	2128.06907594937	682.322875949367	2127.49367088608	666207.341772152	2127.49367088608	1120.34251898734	535.86646835443	1573962.92405063	45.243070759493705	573.244151898734	244.532196202532	826831.3291139241	37.996304556962	1973.15178481013	925.365229113924	2698275.44303797	46.3195417721519	0.559178810126582	1.8566807594936698	79
181219_142742-V	C04					3	1		Compound 2		3.33e-07							4	3	-4.74153061224491	46.5073809523809	213.954457482993	0.976162928571428	0.737931166666667	1379.4882380952401	342.206314965986	1385.7380952381	820865.0544217691	1385.7380952381	1233.24288435374	587.3055272108841	8688335.3707483	46.617813265306104	933.109384353741	411.06727482993205	6564369.5952381	41.6686401360544	737.2365068027209	252.952979251701	5109501.63945578	32.7959364285714	0.7772909523809521	0.6262917551020409	294
181219_142742-V	D04					3	1		Compound 2		8.33e-07							4	4	24.2084717607974	-33.8681063122924	209.62136910299	0.976102651162789	0.7308226710963459	1322.72512292359	321.43566578073103	1326.87707641196	797915.049833887	1326.87707641196	1088.7829568106301	506.138202657807	7490005.70431894	45.9168714285714	802.9296478405321	338.730534551495	5537937.5282392	40.0313318936877	761.901710963455	284.542791362126	5159940.88372093	35.6323353820598	0.762728392026578	0.723872594684385	301
181219_142742-V	E04					3	1		Compound 2		2.5e-06							4	5	44.1503521126761	9.13190140845074	200.886495422535	0.9741833485915491	0.7340121654929571	1394.8158591549302	343.569429929578	1400.1232394366198	811610.355633803	1400.1232394366198	1194.41019014084	577.019242957746	7690218.98591549	47.1988753521127	875.1179788732389	432.290247183099	5555548.8556338	43.2375669014085	802.368728873239	288.91822288732396	5100532.09507042	35.2526930985916	0.76421959859155	0.701704003521127	284
181219_142742-V	F04					3	1		Compound 2		4.16e-06							4	6	-16.4855743243243	1.4976013513513602	191.37657635135102	0.973511770270271	0.7283220844594599	1439.5950033783802	358.793686486487	1441.44932432432	794880.756756757	1441.44932432432	1327.80002702703	655.104594594594	7338336.87837838	48.8277418918919	940.05841554054	446.26151182432403	5151602.01351351	45.0045523648649	909.0246554054049	362.24066216216204	4970782.09121622	38.942078006756795	0.725550060810811	0.714120335135136	296
181219_142742-V	G04					3	1		Compound 2		7.49e-06							4	7	43.2608	9.97495999999992	167.8622376	0.9728945520000001	0.721718816	1647.853832	468.9016143999999	1653.36	686028.72	1653.36	712.446608	345.208656	2038960.4319999998	43.26965472	503.61412	223.4294048	1460395.576	35.53072512	1044.618064	498.3811432	3023776.88	43.24705056	0.756670352	1.5425279680000001	125
181219_142742-V	H04					3	1		Compound 2		9.99e-06							4	8	-77.5337500000001	50.8032916666666	141.46738249999999	0.971111379166667	0.719377883333333	1959.7329416666698	643.09030375	1906.47916666667	717381.7875	1906.47916666667	1539.3734	780.433321666666	4050377.25	48.1588829166667	973.5720041666659	473.651094166667	2766507.33333333	43.1654395416667	1496.811325	676.0253375	3839741.09583333	42.8604467083333	0.672649012499999	1.04582561458333	240
181219_142742-V	I04					3	1		Compound 3		3.33e-07							4	9	45.7367647058823	-28.9016339869281	209.316706862745	0.97555462745098	0.730262235294117	1313.4169477124199	324.23895228758204	1319.66013071895	773306.323529412	1319.66013071895	1153.5658594771198	536.993261111111	7861645.36601307	45.7876130065359	838.192258169935	358.101401633987	5767058.25816994	40.6456926143791	751.104588235294	272.869561862745	5051751.2254902	34.9748003431372	0.752139349673203	0.682571212418301	306
181219_142742-V	J04					3	1		Compound 3		8.33e-07							4	10	2.85810725552054	44.9508201892745	211.251016719243	0.9776395520504741	0.735840246056782	1300.5410977918	324.39842965299704	1306.1072555205	762804.782334385	1306.1072555205	1171.20527129338	549.415580441641	8142851.31545741	45.989259621451104	870.450340694007	386.458171608833	6087334.10094637	41.8704246056782	753.592479495268	262.679834069401	5194483.95268139	33.4808474763407	0.775452529968454	0.665984482649842	317
181219_142742-V	K04					3	1		Compound 3		2.5e-06							4	11	-33.3505479452055	15.395582191781001	210.637176027397	0.9766551849315059	0.7358382705479449	1262.94049657534	300.146490410959	1270.93150684932	765225.5753424659	1270.93150684932	807.528869863014	354.635046232876	5261869.47945205	42.8432565068493	607.322157534246	239.722450342466	3963615.54452055	34.987173630137	720.7449486301371	268.46934349315103	4596584.56849315	36.275404349315	0.7396945376712329	0.9557557568493149	292
181219_142742-V	L04					3	1		Compound 3		4.16e-06							4	12	-7.29454545454543	-57.1156426332289	206.090392476489	0.9727184451410659	0.7325817931034491	1247.85548275862	310.499336677116	1248.87460815047	742598.081504702	1248.87460815047	1142.02519435737	519.0900633228849	8212882.88714734	44.607254858934205	876.174401253918	372.493815047022	6343957.43260188	40.2346203134796	731.483388714733	242.35446927899702	5184731.34482759	31.5261810031348	0.802170545454545	0.659851965517241	319
181219_142742-V	M04					3	1		Compound 3		7.49e-06							4	13	-6.29240310077515	1.73577519379847	209.220962403101	0.9709708720930229	0.7203737751937992	1289.46551162791	326.259210852713	1294.46511627907	762342.356589147	1294.46511627907	1159.32543023256	555.1481666666671	8374486.56976744	46.318666279069795	868.453135658914	392.480898062015	6199059.58527132	42.78072015503871	750.5255	271.966897286822	5359044.38372093	34.884898372093	0.7891947635658909	0.6631310310077521	258
181219_142742-V	N04					3	1		Compound 3		9.99e-06							4	14	-14.838233333333301	-41.5113333333333	206.156058	0.975661276666667	0.726867633333333	1337.32100666667	339.607515333333	1336.44666666667	778921.3433333329	1336.44666666667	908.2116199999989	411.63226000000003	6339470.80333333	44.1499723333333	663.13717	275.266939333333	4805257.06333333	37.511884	740.1205699999989	268.40900800000003	5045242.62	34.758170299999996	0.745349573333333	0.8495595166666658	300
181219_142742-V	O04					3	1		Compound 3		3.33e-07							4	15	32.821357142856996	10.6975357142857	211.86004642857102	0.9758969107142851	0.7318899785714291	1317.16021071429	325.312906785715	1324.775	784131.960714286	1324.775	1178.69732857143	551.101478571429	8483163.31785714	45.919031428571394	852.240475	365.140132142857	6224118.52142857	41.171537857142894	764.620717857143	324.913563214286	5343916.08928571	35.84532875	0.750757175	0.6675835928571429	280
181219_142742-V	P04					3	1		Compound 3		8.33e-07							4	16	3.20299999999994	-48.1985714285714	203.965823214286	0.9743820142857141	0.728144932142857	1394.84990357143	343.754265	1402.5285714285699	802619.292857143	1402.5285714285699	1276.52373928571	622.39165	8555149.43214286	48.23690678571429	1015.772625	467.135011785714	6667311.225	44.22270821428571	818.597846428572	284.88985035714296	5476909.45357143	33.961067607142894	0.8184683678571429	0.662714128571428	280
181219_142742-V	A05					3	1		Compound 3		2.5e-06							5	1	-26.5999676375404	32.6826213592232	209.34206472491903	0.9752036019417479	0.733260411003236	1369.55122653722	343.322429449838	1373.2621359223301	803020.96763754	1373.2621359223301	1149.40578640777	571.347336569579	7609777.14239482	48.010633980582504	842.341614886731	387.52884692556603	5475636.53721683	42.108146925566295	712.367699029126	247.244921035599	4700895.99352751	34.283158576051804	0.7490235210355981	0.6444177466019421	309
181219_142742-V	B05					3	1		Compound 3		4.16e-06							5	2	50.1614915254237	-19.761084745762698	206.59080474576302	0.9743213152542379	0.7313663728813561	1305.75962711864	322.639437966102	1308.8203389830499	771727.440677966	1308.8203389830499	1177.72165423729	542.037770847458	8190187.01355932	45.3359355932203	868.566569491526	383.843511186441	6000595.69830508	41.606031559322	699.963698305085	227.68115694915298	4824916.78305085	31.109742440678	0.7642177627118639	0.617705533559322	295
181219_142742-V	C05					3	1		Compound 3		7.49e-06							5	3	45.2080733944954	-1.1803058103975101	203.63008929663602	0.97186282262997	0.7192515626911309	1379.46566972477	361.691590214067	1376.36697247706	793540.663608563	1376.36697247706	1104.13016207951	506.173595718655	7757628.44954128	44.7813829663609	867.183293577982	428.34831345565806	5968979.4648318	42.037530642201794	695.941562691131	237.801085321101	4836968.20795107	32.1897172171254	0.8155956269113149	0.646054480122324	327
181219_142742-V	D05					3	1		Compound 3		9.99e-06							5	4	45.132627450980394	-52.5950588235295	198.52611254902	0.973699023529411	0.721423294117648	1388.7024745098001	373.83389725490196	1383.2313725490199	766357.2	1383.2313725490199	1256.7408862745099	601.076478431372	8485360.0745098	46.629143921568605	940.1570039215691	414.11369764705904	6554018.64705882	41.8265635294117	848.9426274509799	318.214295294118	5364464.0627451	34.7845603529412	0.791796901960784	0.685526976470588	255
181219_142742-V	E05					3	1		Compound 4		3.33e-07							5	5	45.0567666666667	11.0363666666666	213.546090666667	0.9765540066666658	0.738829286666667	1268.62725	307.544451	1274.39666666667	771005.89	1274.39666666667	1139.67359	530.557813333334	7949162.73333333	45.4882453333333	863.362126666666	371.270373333333	5995799.11	40.702892	729.407273333334	246.38570666666698	5014441.12333333	32.488337233333304	0.779545326666667	0.669452584	300
181219_142742-V	F05					3	1		Compound 4		8.33e-07							5	6	21.462755905511898	-25.1683070866142	209.905530708661	0.973760251968504	0.72808244488189	1285.96226377953	316.438822440945	1296.25590551181	757712.295275591	1296.25590551181	1214.69337795276	609.983393700787	8352939.90944882	48.453713503936996	898.5087086614169	408.40735944881897	6285902.01968504	42.4188880708662	761.8902322834649	274.94128976377897	5124934.35826772	35.3858799606299	0.7625400629921271	0.6560603267716539	254
181219_142742-V	G05					3	1		Compound 4		2.5e-06							5	7	32.487070063694304	16.917898089172002	210.04922070063702	0.978586041401274	0.7427055859872609	1346.28686624204	330.755279617834	1356.13057324841	797765.875796178	1356.13057324841	1097.00750955414	510.143035031847	7480558.91401274	45.67943312101911	824.9747961783439	352.66787866242004	5505659.70382166	40.5279859872611	697.287035031848	232.55422070063702	4690039.96496815	32.429773821656	0.772431117834395	0.6588173980891711	314
181219_142742-V	H05					3	1		Compound 4		4.16e-06							5	8	22.524833948339502	-7.32265682656827	205.85550701107	0.9783683653136529	0.737492627306273	1333.64763099631	333.930769741697	1340.80811808118	774070.67896679	1340.80811808118	1150.27755350554	538.959188191882	7606257.45387454	46.114604022140206	858.533084870849	366.69341180811796	5693017.54243542	41.0613043542435	778.825553505535	284.083705904059	5025668.32103321	34.160078413284104	0.764525955719557	0.7008350922509229	271
181219_142742-V	I05					3	1		Compound 4		7.49e-06							5	9	17.691320132013303	-1.29369636963703	207.943864356436	0.9769189438943889	0.7404921617161709	1260.37358415842	309.139111881188	1264.19471947195	755060.709570957	1264.19471947195	1140.12310231023	533.897968976897	7909064.66336634	46.01706798679871	888.897396039604	387.990089768977	6236142.6039604	41.528675247524795	725.4051617161721	280.675404950495	4941450.71287129	33.7386034653465	0.8060843894389441	0.6606699966996701	303
181219_142742-V	J05					3	1		Compound 4		9.99e-06							5	10	-40.880809859154795	-8.987676056338051	208.51585774647899	0.9760944471830991	0.732139665492958	1283.77470422535	320.948804225352	1287.01408450704	752219.021126761	1287.01408450704	1232.86892253521	580.9594225352121	8246635.52816901	46.3330235915493	941.595235915493	410.489030985916	6286048.37676056	41.7005126760563	814.408700704225	298.318263028169	5333366.34507042	34.502820915493004	0.7903461267605629	0.681727257042254	284
181219_142742-V	K05					3	1		Compound 4		3.33e-07							5	11	39.5175384615384	15.9587692307692	210.129411153846	0.978167680769231	0.74298738076923	1218.67904230769	294.278496153846	1225.1269230769199	739544.692307692	1225.1269230769199	1254.22879230769	596.314230769231	8987482.42307692	47.0314157692308	942.61486923077	476.160490384616	6575170.88461539	42.3975665384615	782.292238461539	272.526457692308	5463894.98846154	33.9116991923077	0.799274073076923	0.644675269230769	260
181219_142742-V	L05					3	1		Compound 4		8.33e-07							5	12	15.0904761904761	-23.9363945578231	204.606128911565	0.9772573435374141	0.7315270068027209	1348.98637414966	334.41044693877603	1352.49319727891	776317.8095238091	1352.49319727891	1269.72517346939	602.46337755102	8455981.08163265	46.7618153061224	895.1444727891161	408.798046598639	5967857.55442177	42.1630656462585	745.904173469388	255.56538061224498	4847246.39795918	32.6838425170068	0.7357350782312919	0.606077799319728	294
181219_142742-V	M05					3	1		Compound 4		2.5e-06							5	13	10.1742348754447	22.8829181494662	207.40472918149501	0.976174213523132	0.745211854092527	1261.83579359431	308.09349252669	1268.02846975089	749720.427046263	1268.02846975089	1080.1672633452001	503.12079715302497	6975615.18149466	45.8765701067616	817.166786476868	388.378923131673	5318292.71174377	43.5538672597865	761.3230818505341	259.323014234875	4839482.72597865	33.2134780071174	0.7810671886121	0.7265412241992879	281
181219_142742-V	N05					3	1		Compound 4		4.16e-06							5	14	-17.297435897436	-16.1581730769231	212.64118525641004	0.975303330128204	0.73324989423077	1282.99009935897	323.213370833333	1283.3525641025599	778722.432692308	1283.3525641025599	1140.45454487179	530.960092948718	7682294.29166667	45.592017948718	903.411503205128	388.309747115385	6050454.14423077	40.723017628205106	701.0685	235.905071474359	4677354.5448718	32.5955868269231	0.826757836538462	0.637201666666667	312
181219_142742-V	O05					3	1		Compound 4		7.49e-06							5	15	27.812007434944302	-42.3213011152416	204.84212862453498	0.9754331970260219	0.7329434126394059	1301.5359033457198	327.066680297398	1307.22304832714	747403.293680297	1307.22304832714	1121.20866171004	536.725462825278	7644084.26394052	46.6698483271376	859.682018587361	451.633892565055	5851030.13754647	42.772936802974	793.22942007435	279.59529330854997	5365398.4535316	34.8125108921933	0.7804052118959109	0.736182661710037	269
181219_142742-V	P05					3	1		Compound 4		9.99e-06							5	16	5.885155038759691	-96.1577519379845	207.10315620154998	0.9748377558139542	0.7325035503875971	1318.82724031008	337.092836821706	1313.68992248062	783134.0697674421	1313.68992248062	1296.82312403101	631.077481007752	9490824.612403098	47.5480329457365	975.9805077519369	429.51868178294603	7112378.29844961	42.415198837209296	785.0837674418599	263.817804651163	5614528.112403099	32.3136786046512	0.7687520852713191	0.625260022480621	258
181219_145134-V	A01					1	1				0.0							1	1	-97.02975871313679	161.181930294906	208.273742627346	0.9600628257372651	0.670921002680965	1471.5591420911499	401.279709115281	1456.95442359249	852201.7024128691	1456.95442359249	1325.2952386059	629.665847184987	7006815.97587131	46.9405863270777	1827.9512922252	863.965107238605	9734974.71581769	45.6770072386059	241.857839142091	79.8492	1332371.73190349	26.979875013404797	1.40658953887399	0.198762826273458	373
181219_145134-V	B01					1	1				0.0							1	2	-152.314538653367	5.625461346633429	205.059198004987	0.956069431421447	0.6691267905236911	1587.8829476309197	434.665323441397	1577.97506234414	897313.620947631	1577.97506234414	1253.4048877805499	644.020825436409	5774214.61845386	49.888490773067296	1791.5031097256897	886.21734413965	8281722.81047382	48.7156197007481	227.40437406483798	71.5819379052369	1137452.03241895	24.814751920199498	1.4421372418952598	0.199309147880299	401
181219_145134-V	C01					1	1				0.0							1	3	-55.772639751552894	-36.718602484472	209.830221428571	0.9637169782608691	0.6796926459627329	1546.2457763975199	421.092149689441	1538.90683229814	876844.052795031	1538.90683229814	1183.7709378882	602.914321428571	6015508.33850932	49.23478881987571	1713.57204037267	828.1759975155279	8891979.10869565	47.9516931677018	221.762338509317	56.285336024844796	1228237.93478261	21.2405324534161	1.4603001925465802	0.209375463664596	322
181219_145134-V	D01					1	1				0.0							1	4	-116.396600985222	-24.930886699507397	209.302398522167	0.959093044334975	0.6688303669950749	1498.13405172414	405.18847635467904	1490.54187192118	863700.65270936	1490.54187192118	1347.64293596059	658.875310344827	7051449.10098522	48.039272660098604	1778.5761256157602	822.699172413793	9369009.15763547	45.97725862068971	244.667044334975	83.3012302955665	1331275.54679803	26.672597684729098	1.3254913891625602	0.19505714901477803	406
181219_145134-V	E01					1	1				0.0							1	5	-100.02944444444401	-9.269707602339151	216.282181578947	0.9621088245614029	0.6680387982456141	1428.68271929824	366.977927777778	1425.73976608187	856464.576023392	1425.73976608187	1360.17849415205	650.712961988304	7569479.28947368	47.375116374269	1845.6475350877201	856.8916052631571	10270874.6374269	45.7381695906433	233.347494152047	61.384588596491206	1391753.32163743	24.2365321929825	1.3565447660818701	0.18673902953216395	342
181219_145134-V	F01					1	1				0.0							1	6	-95.35078282828279	47.4405808080807	213.95393257575802	0.95697979040404	0.669558881313131	1541.8403459596	427.24707777777803	1528.7171717171698	886304.921717172	1528.7171717171698	1495.7754040404002	735.992977272728	8047827.47474747	48.2664803030303	1886.26445959596	857.618277777778	10133278.7424242	44.99820176767679	252.23637878787898	78.7950525252525	1438416.42424242	28.2890793434343	1.2671201136363601	0.18162004292929299	396
181219_145134-V	G01					1	1				0.0							1	7	-154.31826446281	42.640027548209204	203.859436914601	0.958559848484848	0.67415491184573	1514.2557768595002	411.976444903581	1509.47107438017	842027.50137741	1509.47107438017	1442.1017630854	699.025347107438	7359461.39944904	47.7921727272727	1930.09558953168	883.479597796143	9902422.5399449	45.3792584022039	247.833931129477	102.497561432507	1327111.2231405	31.3815869146005	1.33952466942149	0.18626269173553697	363
181219_145134-V	H01					1	1				0.0							1	8	-126.16324396782801	63.291126005361996	210.22721367292198	0.960903128686327	0.677791954423593	1596.81235120643	431.02179383378	1591.07238605898	913701.356568365	1591.07238605898	1431.19613136729	704.0588418230569	7321853.61394102	48.349217158177005	1947.4115093833802	898.807890080428	10001876.080428999	45.935478552278795	251.449166219839	94.7878128686327	1317295.67560322	26.8801682037533	1.36479759785523	0.192103989276139	373
181219_145134-V	I01					1	1				0.0							1	9	-107.626840731071	-32.5955613577023	201.609716449086	0.954514475195822	0.660818315926893	1500.7268250652698	410.45490966057406	1485.83812010444	842417.710182768	1485.83812010444	1413.7734830287197	710.663791122716	7230693.75195822	49.671045953002604	1907.08293472585	884.2737519582261	9833637.723237598	46.3885198433421	243.679018276762	77.29108798955609	1304889.57441253	26.3489009660574	1.36175505744125	0.185908196866841	383
181219_145134-V	J01					1	1				0.0							1	10	-54.200465686274605	-23.743014705882302	201.386119362745	0.960572610294117	0.678899571078431	1545.23489460784	413.092378676471	1540.35294117647	865801.732843137	1540.35294117647	1393.9487745098002	675.750001960784	6420247.07598039	47.6065495098039	1891.1595735294102	884.277742647059	8774884.60294118	46.077568627450894	248.10577205882402	74.9233659313725	1206555.00735294	27.134716715686302	1.36511856617647	0.19301917745098002	408
181219_145134-V	K01					1	1				0.0							1	11	-79.6391032608695	44.450326086956395	215.62431304347803	0.9576581711956529	0.6741043722826079	1464.75143478261	401.57635163043506	1452.97282608696	854055.035326087	1452.97282608696	1263.63289673913	643.1986728260871	6599956.782608701	49.1022589673913	1772.35269836957	857.4484978260871	9438497.42934783	47.7378752717391	244.359717391304	93.07346625	1361391.54076087	28.624908858695697	1.42792089945652	0.21554569701086998	368
181219_145134-V	L01					1	1				0.0							1	12	-122.168971428571	-7.24877142857144	210.804854	0.9621104942857142	0.6793438942857141	1449.48792857143	380.126884857143	1443.33142857143	862495.922857143	1443.33142857143	1328.43682285714	657.618830571428	7242081.34857143	48.374167714285704	1835.0061857142898	865.338074285714	9972547.61142857	46.6920651428571	244.50802000000002	73.2877934285714	1399028.83714286	26.888041742857105	1.40822173142857	0.203716228	350
181219_145134-V	M01					1	1				0.0							1	13	-65.01955555555571	45.974388888888996	207.003290277778	0.958140791666667	0.6707262888888891	1496.8097833333302	402.147166111111	1490.83888888889	858731.5166666671	1490.83888888889	1353.53597222222	656.2685	7254126.15	47.7803847222222	1962.9349861111102	941.7352083333329	10433070.8805556	45.995793888888905	236.31167222222197	68.8378569444444	1308325.47222222	25.265403416666697	1.4840567583333302	0.19417597805555603	360
181219_145134-V	N01					1	1				0.0							1	14	-137.297823834197	30.852072538860195	208.48813626943002	0.961520624352333	0.677821331606217	1453.0502746114003	389.09814611399	1445.9067357513	849218.886010363	1445.9067357513	1286.11761139896	612.805924870466	6912786.37046632	46.73077823834189	1734.85231606218	786.0255103626951	9290802.50777202	45.0455295336787	238.787082901554	76.0450880829015	1335057.12694301	26.6767205440414	1.37489868393782	0.204301470207254	386
181219_145134-V	O01					1	1				0.0							1	15	-121.621130434783	-58.297797101449206	205.276331014493	0.964212631884057	0.684350194202898	1492.0058115942002	410.20801449275297	1478.95942028985	852894.0347826091	1478.95942028985	1236.04086956522	619.908366666666	6144455.01449275	48.8839965217391	1727.31894492754	818.227194782609	8702465.03768116	46.975325797101405	227.27292173912997	62.4061084057971	1172965.65217391	23.7849441449275	1.4216467478260901	0.20489384057971	345
181219_145134-V	P01					1	1				0.0							1	16	-201.71769444444402	-90.5017499999999	229.87854361111098	0.9597986583333342	0.675715036111111	1418.9816333333301	376.729828611111	1408.75555555556	896992.8694444441	1408.75555555556	1388.796525	667.517783055555	8084536.32222222	47.161605	1846.9797277777802	832.4659944444439	10637972.388888901	44.35634	239.911205555556	74.044975	1445809.75833333	28.07287925	1.33863984722222	0.192683581388889	360
181219_145134-V	A02					0	1				0.01							2	1	-41.336512195122	97.56226829268299	209.35953780487802	0.962531351219511	0.6823130878048779	1430.2231902439	373.035196097561	1423.54146341463	848068.7024390241	1423.54146341463	1963.6363317073199	1142.3124290243902	5571220.3902439	57.095818829268296	2546.4726	1324.52704682927	7219325.99756098	51.893228390243905	535.994712195122	303.401760487805	1499301.26341463	49.5182142926829	1.34641800243902	0.29927675682926896	410
181219_145134-V	B02					0	1				0.01							2	2	-91.5460635696822	10.689951100244599	212.40415207823997	0.9645204572127141	0.688278305623472	1538.78375061125	398.013829339854	1529.17848410758	911283.2958435209	1529.17848410758	1547.9008581907099	914.876862347189	4156212.73349633	57.0024525672371	2308.22172616137	1329.80147506112	6305192.50855746	56.1767577017115	488.336249388753	285.586359413203	1314812.47432763	50.9109434963325	1.52936258190709	0.352150372371638	409
181219_145134-V	C02					0	1				0.01							2	3	-63.618	-11.4442716049382	221.886440246914	0.963452503703703	0.690026755555555	1421.99417530864	353.022612345679	1416.0567901234601	913874.5950617279	1416.0567901234601	1370.78626419753	777.595591604938	4087356.71358025	55.030192839506206	2081.05998024691	1155.2181004938302	6215636.44938272	54.9523009876543	449.63567901234495	240.550880493827	1276156.2345679	46.5441056790124	1.55281928148148	0.37073652691358	405
181219_145134-V	D02					0	1				0.01							2	4	-52.998931506849395	-68.2921369863013	211.282398356164	0.962661065753424	0.6823496356164379	1378.13025753425	366.385210136986	1362.56712328767	817454.147945205	1362.56712328767	2111.22420547945	1222.0945890411	7050039.97808219	56.575006301369896	2632.5548246575304	1358.84097808219	8884572.75342466	51.569033972602796	670.012753424658	397.966215342466	2178141.30410959	55.1683489315069	1.27462923835616	0.34093738	365
181219_145134-V	E02					0	1				0.01							2	5	-58.9914390243902	21.8823658536585	213.870223658536	0.9614737292682929	0.686657729268292	1385.76033658537	360.73913560975603	1379.57317073171	819559.43902439	1379.57317073171	2227.5742463414604	1266.9670429268301	7088881.15121951	56.3576186341463	2586.79310487805	1327.1068821951199	8357425.96829268	51.07419029268289	634.503443902439	366.865141463415	1946771.8097561002	52.74275782926829	1.1979060097561	0.307522875365853	410
181219_145134-V	F02					0	1				0.01							2	6	-71.1357978723404	-2.50691489361694	209.747764893617	0.962055875000001	0.6776267180851071	1440.77565957447	377.936898404255	1429.84574468085	844630.223404255	1429.84574468085	2203.9329388297897	1251.63041861702	6995931.0	55.8214449468085	2564.06209308511	1290.4957047872301	8263100.24734043	50.210721010638295	662.070760638298	383.646577393617	2049818.14095745	53.67693648936171	1.19820865159575	0.326439588031915	376
181219_145134-V	G02					0	1				0.01							2	7	25.501031578947302	17.8534736842105	207.20651242105302	0.962766054736843	0.685650698947368	1491.68746105263	392.59157831579	1479.35578947368	858186.570526316	1479.35578947368	1509.67033052632	889.263414736842	4169193.52421053	57.0992298947369	2082.4555431579	1135.27788631579	5954925.55789474	54.2852052631579	465.29531578947405	257.149408210526	1289704.71578947	47.927991305263205	1.42989444	0.34500492631579	475
181219_145134-V	H02					0	1				0.01							2	8	-117.08510948905099	3.27425790754256	211.44360243308998	0.961998800486619	0.677999238442823	1456.0877810219001	388.775488321168	1441.47931873479	857139.05109489	1441.47931873479	2360.74285888078	1354.43915328467	7720033.22871046	56.3619742092457	2716.5698613138698	1397.04812895377	8988786.6107056	50.372550851581494	675.457350364963	400.561852554744	2118247.08029197	54.91351603406321	1.18694113138686	0.30667976642335804	411
181219_145134-V	I02					0	1				0.01							2	9	-32.6515931372549	3.77759803921577	214.35468406862802	0.963900365196078	0.6878403504901961	1455.0597034313698	372.109750980392	1448.12254901961	872962.056372549	1448.12254901961	1501.22159803922	850.8813259803909	4451205.21078431	55.6211029411765	2052.36233823529	1094.63193872549	6138450.31862745	53.38203553921571	503.74765196078397	283.953906617647	1508646.40686275	51.0458698284314	1.4003567254901998	0.36526025735294104	408
181219_145134-V	J02					0	1				0.01							2	10	-117.440527577938	60.6678177458034	221.988240047962	0.9657400599520392	0.6905453980815351	1511.44040767386	377.283619904077	1510.9664268585097	920095.206235012	1510.9664268585097	1501.1639088729	866.758627577937	4343698.32853717	56.220854916067104	2140.7350959232604	1202.9555079136699	6299127.60911271	54.7046470023981	475.836254196643	270.294835971223	1392263.94004796	49.1765557793765	1.47350434532374	0.342831410791367	417
181219_145134-V	K02					0	1				0.01							2	11	-32.664252336448605	37.982056074766504	218.97412313084098	0.9632648014018691	0.685213656542056	1502.3494135514002	382.976595327103	1496.7336448598098	919540.546728972	1496.7336448598098	1603.64426869159	961.948526168224	4838578.53271028	57.7031764018692	2244.53424766355	1253.83482850467	6774468.72897196	55.208020327102794	461.044212616822	266.255497663551	1348154.35280374	49.941314135514	1.4414778294392498	0.31597435934579404	428
181219_145134-V	L02					0	1				0.01							2	12	-57.5552311435522	7.90909975669098	210.97299975669102	0.96259403892944	0.6780508150851579	1405.2427226277402	367.751726277373	1394.1265206812698	840276.98296837	1394.1265206812698	2101.74847201946	1210.17825304136	6910222.513382001	56.6237851581509	2527.7343163017003	1293.18632846715	8346931.44768856	51.33871411192221	639.0529756690989	380.317571532847	2049228.50608273	54.8420939659367	1.23084915571776	0.33132311946472	411
181219_145134-V	M02					0	1				0.01							2	13	-80.5135416666667	0.0880729166665706	222.825759114583	0.966264536458333	0.690374072916666	1476.375203125	380.550537239583	1468.26302083333	901781.598958333	1468.26302083333	1359.93746614583	772.252919270833	4343208.34635417	54.8516489583334	1998.78615625	1098.68528645833	6335116.97135417	54.0648619791667	449.2002890625	250.06282005208402	1386792.52864583	47.1397847395833	1.52486288541667	0.36424274739583395	384
181219_145134-V	N02					0	1				0.01							2	14	-27.803899204243898	-32.8932891246684	218.937580901857	0.9606885013262599	0.682589981432361	1416.68335809019	374.801247480106	1404.3740053050399	859299.628647215	1404.3740053050399	2096.68608753316	1206.96075862069	6650286.15915119	56.3517870026525	2565.0103978779803	1310.3983554376598	8360844.00530504	51.124883289124696	653.408381962865	389.34335755968203	2067980.79575597	54.89114403183021	1.2680742440318302	0.337599431299735	377
181219_145134-V	O02					0	1				0.01							2	15	-75.4672609819122	-13.741782945736402	215.86769328165403	0.9634407906976751	0.6871569354005171	1378.4878268733898	351.38973953488403	1373.39793281654	822204.643410853	1373.39793281654	1452.55859689923	840.9908715762281	4194571.84496124	55.9685645994832	2116.19908268734	1147.60073591731	6208493.13178295	54.13119328165379	465.25906459948305	244.547987596899	1325100.32041344	45.082442144702796	1.50779594573643	0.348497338501292	387
181219_145134-V	P02					0	1				0.01							2	16	-91.69049222797929	-8.17878238341966	219.528441968912	0.962750914507771	0.6829099637305699	1462.9970388601	369.091228756477	1456.8834196891198	908290.059585492	1456.8834196891198	1894.4162253885997	1125.94805440414	5489558.42746114	58.657698963730496	2624.32527202073	1441.7502746114	7602621.60621762	54.9703575129534	534.331430051813	331.820847150259	1536145.16839378	53.841912253886	1.4107523186528501	0.31116710466321196	386
181219_145134-V	A03					3	1		Compound 1		3.33e-07							3	1	16.554221635883902	56.705910290237505	214.437319525066	0.960289638522428	0.6702799709762529	1380.80202638522	356.722950923483	1377.8311345646398	825113.1187335091	1377.8311345646398	1197.48980474934	577.843769129287	6632392.19261214	46.9740136939314	1586.05703693931	729.620503693932	8856151.06068602	45.3378422691293	229.81872823218998	56.1576255936675	1334909.6121372	22.423022295514496	1.35679612137203	0.21048447018469602	379
181219_145134-V	B03					3	1		Compound 1		8.33e-07							3	2	9.74051987767589	-51.32146788990829	205.005270336391	0.951612360856268	0.6492795290519879	1499.78349235474	404.906201834863	1489.8532110091699	853774.009174312	1489.8532110091699	1326.68087155963	653.2898012232409	6610986.78899083	47.760697247706396	1786.5160856269101	835.2682782874631	9023340.62079511	46.12989541284411	239.096348623853	71.52505779816521	1277081.59938838	26.6144793272171	1.37660812232416	0.19982283639143697	327
181219_145134-V	C03					3	1		Compound 1		2.5e-06							3	3	-2.2184788732394503	-0.0794647887323631	186.48041323943698	0.9537552535211271	0.6556740197183101	1561.24222535211	423.20487943662005	1551.54084507042	821195.7859154929	1551.54084507042	1524.60736056338	720.9236366197189	6507221.78028169	46.596163943662006	1995.0678788732398	917.2513464788741	8491067.31549296	45.872485352112705	255.097174647887	114.13518450704201	1135578.10985916	27.527569661971803	1.3313188478873201	0.18754833605633803	355
181219_145134-V	D03					3	1		Compound 1		4.16e-06							3	4	-23.684333333333303	4.4485384615385195	174.155758974359	0.954987961538461	0.6548346769230771	1627.55153589743	473.352885641026	1615.59230769231	765442.3128205129	1615.59230769231	1567.7331923076902	767.8483025641029	5484900.35641026	47.8312061538462	2047.07666410256	961.3098564102561	7345112.4948718	46.68406589743589	232.184812820513	52.918473589743606	869958.6769230771	21.1597768717949	1.34071233076923	0.16798328564102602	390
181219_145134-V	E03					3	1		Compound 1		7.49e-06							3	5	-30.820469798657697	-10.558456375839	147.840777181208	0.93992977852349	0.615511744966443	1745.97096308725	513.0462114093959	1728.09060402685	731739.305369128	1728.09060402685	2273.03674832215	1157.9894194630901	4884230.36912752	49.4348506711409	2810.3717114094	1369.5681610738302	6351306.62416107	48.395641610738295	257.12182885906003	70.86791208053691	591481.130872483	25.180928255033603	1.27431855369128	0.128488286577181	298
181219_145134-V	F03					3	1		Compound 1		9.99e-06							3	6	-28.0521666666667	161.278388888889	118.59984611111099	0.9438296277777779	0.6388389611111109	2227.64179444445	731.5490666666659	2192.8333333333303	719733.216666667	2192.8333333333303	3262.9783888888896	1829.0966494444397	4052095.9	53.8893455555556	3891.6931222222206	2151.6490227777804	5200847.76666667	53.864169999999994	281.947833333333	88.694055	394386.777777778	29.2176347777778	1.22259365555556	0.11168064333333301	180
181219_145134-V	G03					3	1		Compound 1		3.33e-07							3	7	-44.0339577836414	55.5015039577837	206.028562005277	0.9538576596306071	0.660699865435356	1423.11046174142	370.842247493404	1416.74142480211	811078.422163588	1416.74142480211	1537.0316728232199	743.4291134564639	8271252.63060686	47.02635197889179	1836.5814248021102	825.356883905013	9868239.40369393	44.777069656992104	263.135960422164	114.26449313984199	1484635.78100264	27.9953769920844	1.22184328759895	0.19020442480211103	379
181219_145134-V	H03					3	1		Compound 1		8.33e-07							3	8	-24.9917941176471	-25.8695882352942	208.41213794117598	0.9556209088235301	0.6620147735294111	1454.77342058824	396.87361117647004	1445.04411764706	840976.920588235	1445.04411764706	1332.83475294118	657.603586176471	7029482.00882353	47.220406647058795	1742.07514411765	806.314302647058	9340813.76764706	45.53111064705879	244.360002941177	75.262445	1398273.92352941	22.820889735294102	1.33493023235294	0.202076753529412	340
181219_145134-V	I03					3	1		Compound 1		2.5e-06							3	9	-70.5326133333334	65.8364	199.59085386666698	0.955203023999999	0.659552637333333	1480.4011306666698	402.6531648	1478.3039999999999	812341.589333333	1478.3039999999999	1377.84144266667	676.4136136	6486849.87466667	47.48754864	1769.1427546666698	831.7607250666659	8437921.63733333	46.38431776	239.21272000000002	68.244614152	1169238.92266667	23.7312998533333	1.311329264	0.193886594133333	375
181219_145134-V	J03					3	1		Compound 1		4.16e-06							3	10	-62.460201511335	17.2033753148616	185.744361209068	0.9551734156171291	0.654345964735516	1536.54419647355	417.94306146095704	1533.78841309824	782789.415617128	1533.78841309824	1576.9415566750597	750.723384785895	6143541.68765743	46.2354759949621	2045.7262292191397	935.159010579346	8065606.58942065	44.942704307304794	240.705823677582	65.1820173803526	996459.261964735	24.0179386901763	1.3177546901763202	0.176358234256927	397
181219_145134-V	K03					3	1		Compound 1		7.49e-06							3	11	21.2023699421965	24.7751734104047	165.798691907514	0.9497209017341041	0.645082158959537	1862.21553757225	551.452413294798	1840.6242774566501	858398.4104046241	1840.6242774566501	2109.89012716763	1036.16261531792	5788188.08381503	47.243424566474	2579.35271387283	1241.82402369942	7321420.78612717	45.6867054913295	246.541369942197	61.4798751445087	735319.930635838	22.153659797687897	1.2689570144508702	0.137950516473988	346
181219_145134-V	L03					3	1		Compound 1		9.99e-06							3	12	-188.669735449735	119.631693121693	113.69300529100501	0.9415994814814821	0.626383380952381	2301.2082010582	769.833328042328	2237.97354497354	717073.841269841	2237.97354497354	3316.26125396825	1812.8097883597898	4015361.95238095	53.572120634920594	3937.68189417989	2102.25294179894	4957231.3968254	53.0901063492064	283.87889417989396	88.18670793650791	379933.814814815	28.855142857142898	1.2205875978836	0.100024561904762	189
181219_145134-V	M03					3	1		Compound 2		3.33e-07							3	13	-61.6255342465753	-28.196520547945298	205.74782739726	0.963492183561645	0.680390578082191	1433.3507041095902	376.641936712329	1430.40273972603	812997.1232876709	1430.40273972603	1217.3868684931501	586.33458630137	6418137.64109589	47.0674369863014	1654.02338356165	770.27917260274	8695468.31780822	46.0134791780822	234.437838356164	71.0069624657534	1315053.2109589	25.5785934794521	1.3905301945205502	0.21657326301369897	365
181219_145134-V	N03					3	1		Compound 2		8.33e-07							3	14	-46.3832233502538	-77.7534010152285	207.05681802030497	0.9592754263959391	0.6686451751269039	1439.97626903553	391.657124619289	1429.3756345177699	829992.5279187821	1429.3756345177699	1365.24231725888	631.311375634518	7110614.56091371	45.34265964467011	1744.0396598984803	769.953741116752	9100813.72081218	43.8999187817259	242.05307106599	69.5760423857868	1314447.11675127	25.1656399238579	1.3071835253807098	0.197379062182741	394
181219_145134-V	O03					3	1		Compound 2		2.5e-06							3	15	-1.9043513513513002	-52.7298108108107	168.559536486486	0.9551748054054059	0.659026256756756	1581.25715675676	436.636299459459	1576.77297297297	744538.5540540541	1576.77297297297	1535.3964837837802	740.780072972973	6098084.08108108	47.6056127027027	2010.71341891892	946.7752351351351	8002435.67567568	46.86143432432429	236.885089189189	72.02538837837841	962936.237837838	23.6149086486486	1.3400662405405401	0.172643118918919	370
181219_145134-V	P03					3	1		Compound 2		4.16e-06							3	16	-81.19003389830509	-138.157627118644	149.35013559322	0.948291827118644	0.627342952542374	1870.2627457627102	543.321769491525	1868.1254237288101	762882.1593220341	1868.1254237288101	1892.36357966102	958.9272067796601	5256392.39661017	50.189902372881406	2330.8848813559302	1189.0831389830498	6724098.9220339	50.9780101694915	260.459277966102	118.913859661017	801443.196610169	26.8347461355932	1.26190441694915	0.158197810169491	295
181219_145134-V	A04					3	1		Compound 2		7.49e-06							4	1	-268.275730337079	212.67078651685398	90.4892415730337	0.9502347303370792	0.660908224719101	2368.1677303370802	844.315629213483	2341.03370786517	575884.719101124	2341.03370786517	1895.0020000000002	1084.9609898876402	2195374.57303371	56.8358168539326	2569.82129213483	1482.9588022471899	3170809.76404494	59.112865168539294	257.00651685393296	92.5149561797753	317289.25842696603	31.2507679775281	1.34213794382022	0.183622996629214	89
181219_145134-V	B04					3	1		Compound 2		9.99e-06							4	2	-593.1423255813951	145.546860465116	119.68900968332198	0.967829471668616	0.716089699124105	2145.0091660012804	677.402425170395	2121.05813953488	669528.255813953	2121.05813953488	530.8087330295581	231.687009286047	589042.976744186	39.9781906263616	595.855661479814	285.428793160547	665339.279069767	43.8010236803616	213.775455341244	45.0176979338268	252212.755813953	16.7438684426581	1.10041403009793	0.44919552988834904	86
181219_145134-V	C04					3	1		Compound 2		3.33e-07							4	3	104.120914826498	-48.807476340693995	228.20338170347	0.9524508296529971	0.6549304921135639	1400.55760883281	366.09810662460603	1394.13249211356	900036.848580442	1394.13249211356	1388.79363091483	656.118574132491	8566279.06624606	46.2991917981073	1811.66578864353	810.631804416404	11078729.2839117	44.40449400630921	249.46104731861197	81.8184072555205	1566330.82649842	29.3891659621451	1.31687415141956	0.194819366246057	317
181219_145134-V	D04					3	1		Compound 2		8.33e-07							4	4	56.1945874587459	46.78264026402639	219.370978877888	0.9600463366336641	0.66772096039604	1540.18831683168	413.398785148515	1527.4026402640302	946593.547854785	1527.4026402640302	1005.11982838284	487.414145214521	5222938.6369637	46.1573458745874	1516.88097359736	742.5331584158411	7870581.22772277	47.834909900990105	229.21876237623798	85.3643247524752	1218551.91419142	19.9379705280528	1.52454359075908	0.249064652145215	303
181219_145134-V	E04					3	1		Compound 2		2.5e-06							4	5	13.9244743276283	38.4118337408315	185.022934474328	0.959339704156479	0.668565858190709	1688.1681246943801	446.418889731051	1687.00733496333	866096.899755501	1687.00733496333	877.7966112469439	436.891797066014	3758250.3202934	48.3671569682152	1337.4104792176	692.9217188264059	5710457.18581907	51.0659327628362	204.324193154034	35.3410452322739	890173.080684597	15.1156295110024	1.53192485574572	0.253637359413203	409
181219_145134-V	F04					3	1		Compound 2		4.16e-06							4	6	23.467810650887603	-27.877218934911298	171.19587869822502	0.9502788994082841	0.638762748520711	1803.6922633136103	501.14259142011804	1796.22781065089	864538.547337278	1796.22781065089	1262.22691715976	636.740180473373	4529346.5887574	49.5084964497042	1738.54827810651	880.449810650888	6322680.54733728	50.1839565088757	222.884426035503	51.683429289940904	818358.526627219	20.629068047337302	1.40457782248521	0.196311810946745	338
181219_145134-V	G04					3	1		Compound 2		7.49e-06							4	7	-232.2683	15.9458	92.287357	0.95456163	0.68269077	2634.3732	971.6015600000011	2613.68	643721.52	2613.68	1490.65887	797.720041	1668311.01	52.910091	1886.48555	1058.79117	2264183.09	56.55604399999999	261.00241	74.273736	293975.22	25.878307500000002	1.23254292	0.252528768	100
181219_145134-V	H04					3	1		Compound 2		9.99e-06							4	8	-388.59615384615404	193.449615384615	95.87838590725391	0.9749815790936149	0.7235358362790001	2028.9358248103101	694.5069835795771	2006.46153846154	529033.5	2006.46153846154	1236.5287185883099	934.8972115241229	764817.115384615	61.9075202360308	1353.311237602	899.8177349469349	841175.307692308	62.6860889577154	253.07859138900002	69.86594264870389	173233.73076923098	20.215725185775398	1.0293260976725	0.30959014495792303	26
181219_145134-V	I04					3	1		Compound 3		3.33e-07							4	9	-40.1736417910447	-39.3714029850746	224.303305671642	0.9588276417910441	0.6684601820895519	1328.44932835821	342.402711343284	1326.6447761194	846945.346268657	1326.6447761194	1260.00929552239	591.677035820895	7557236.13432836	46.024551641791	1670.20190746269	769.3888507462691	10016266.9074627	45.84055671641789	239.690582089552	68.3471125373134	1453764.39104478	25.2087710149254	1.34210326865672	0.21127546805970102	335
181219_145134-V	J04					3	1		Compound 3		8.33e-07							4	10	55.5973969072165	14.340747422680499	209.642321649485	0.9596486185566999	0.677799110824742	1506.7595489690698	403.612661082474	1500.0927835051502	884480.5773195879	1500.0927835051502	831.788213917525	389.66656314433	4164584.8685567	44.611128865979396	1294.6425567010301	639.292551546392	6498487.14175258	48.383985309278295	212.92145618556702	40.2513579896907	1103261.23453608	16.9188621391753	1.58086537628866	0.288805543041237	388
181219_145134-V	K04					3	1		Compound 3		2.5e-06							4	11	9.30356923076926	37.3492923076923	215.119898153846	0.9576375876923069	0.6721383876923079	1448.9621476923098	383.36667815384595	1442.75076923077	865622.3292307691	1442.75076923077	1024.4485692307699	502.405723076923	5413497.04	46.06872676923079	1460.81317538462	769.5394123076919	7678986.60923077	48.746064000000004	217.98687999999999	43.565766461538495	1193459.05846154	16.8111274461538	1.43292081846154	0.23810617476923102	325
181219_145134-V	L04					3	1		Compound 3		4.16e-06							4	12	-5.476473829201121	-17.1924242424242	206.47746859504102	0.9590762148760341	0.6695889228650129	1392.11844903581	367.52958402203797	1388.5454545454502	791024.407713499	1388.5454545454502	1231.62651515151	589.867181818182	6337846.22589532	46.726035261708	1679.04489256199	787.405666666667	8673918.34986226	46.2999834710744	231.134391184573	66.3555399449036	1247883.50137741	23.539509338843	1.3981757630854	0.208884009366391	363
181219_145134-V	M04					3	1		Compound 3		7.49e-06							4	13	-19.1342708333332	79.25479166666659	205.131586458333	0.958763591145833	0.664478666666667	1511.87456770833	402.3165109375	1509.22135416667	847054.125	1509.22135416667	865.9404114583341	432.854373958333	4234082.7109375	47.45476640625	1331.0033541666699	683.720234375	6482802.25	50.29699765625	210.15140364583303	46.5119520833333	1057628.65364583	18.5444315364583	1.5633186979166698	0.26949127890625	384
181219_145134-V	N04					3	1		Compound 3		9.99e-06							4	14	-16.4501823708206	27.311823708206703	195.23123221884498	0.9549436808510641	0.65257609118541	1482.8928297872303	402.754932218845	1478.0699088145902	800361.56231003	1478.0699088145902	833.4717142857139	415.518079027356	4201110.65045593	47.6505945288754	1349.6956200607901	692.56255319149	6667132.81155015	51.0404425531915	221.809209726444	65.1685905775076	1086180.13069909	16.582142917933098	1.6507590972644401	0.28607770212766	329
181219_145134-V	O04					3	1		Compound 3		3.33e-07							4	15	20.568189655172397	-50.4294252873563	208.468858908046	0.9592370000000001	0.6734216695402301	1478.21383045977	406.043517816092	1463.4913793103399	845756.2844827591	1463.4913793103399	901.20573275862	449.67225890804605	4274165.1408046	45.869296551724204	1393.8545919540197	695.07175775862	6633450.17241379	48.0299951149425	223.662382183908	52.5516103448275	1080171.45977011	19.2044722701149	1.5670156752873603	0.27690015057471196	348
181219_145134-V	P04					3	1		Compound 3		8.33e-07							4	16	-8.4374193548387	-93.0246129032259	224.56488290322602	0.9618563677419358	0.679270858064516	1418.07817741935	361.000404516129	1413.77096774194	914823.338709677	1413.77096774194	970.426570967742	461.708158064516	5863473.59677419	46.4989412903226	1499.0366258064498	752.663132258065	9079267.15806452	48.8129358064516	213.656558064516	56.472058387096794	1298261.96129032	21.9299842258065	1.56506973870968	0.24144127806451604	310
181219_145134-V	A05					3	1		Compound 3		2.5e-06							5	1	10.1062637362638	15.346923076923199	205.0585	0.956087461538462	0.660013667582417	1519.17842307692	417.85019532967004	1507.86263736264	853154.4642857141	1507.86263736264	1273.7722527472501	616.991629120879	6371432.61263736	47.5418684065934	1811.33018406593	839.3821071428571	9139547.5	45.977864010988995	230.69997802197798	54.719173901099005	1214838.74725275	22.0161387637362	1.45784322527473	0.199767966758242	364
181219_145134-V	B05					3	1		Compound 3		4.16e-06							5	2	-21.2153802816903	43.52543661971829	211.00361915493	0.958182197183099	0.6686411859154929	1424.52207323944	374.49935126760596	1419.4225352112699	843048.38028169	1419.4225352112699	1294.62874929577	637.187648732395	7374853.21126761	48.1202346760563	1696.3529577464801	791.259971267605	9657081.65633803	45.767803971831	264.770287323944	106.490581126761	1388572.58309859	23.2733965633803	1.3165031380281698	0.22359497802816897	355
181219_145134-V	C05					3	1		Compound 3		7.49e-06							5	3	47.4340779220778	-45.3902337662337	209.72879376623402	0.955501189610389	0.6593178909090911	1391.30711168831	373.70131194805197	1381.6987012987	828730.9116883121	1381.6987012987	1273.0188961039	598.721004155844	7119336.68311688	46.2635955844156	1653.33018961039	747.655081038961	9257024.35584416	44.725257662337704	233.394316883117	62.7616480519481	1378304.57922078	23.863351454545498	1.3087819636363602	0.202652958441558	385
181219_145134-V	D05					3	1		Compound 3		9.99e-06							5	4	-9.84704871060174	8.47862464183375	202.24631747851	0.958297329512894	0.667987378223496	1431.36007163324	379.65287965616	1422.98280802292	827816.796561605	1422.98280802292	1343.11921203438	639.237200573065	6923134.44985673	46.8491945558739	1788.5927621776502	847.181555873925	9348718.89684814	46.1581558739255	229.91250143266498	57.9308968481376	1241141.48137536	23.6757428939828	1.34784669627507	0.18785161489971303	349
181219_145134-V	E05					3	1		Compound 4		3.33e-07							5	5	-51.8701546391751	8.50224226804118	205.97011082474202	0.9590122783505151	0.670872551546392	1466.85485309278	390.99691237113404	1457.9175257732002	831144.7396907221	1457.9175257732002	1383.65388917526	661.940105670103	7020592.17268041	46.8809937371134	1757.29214948454	854.822527190721	9087884.04639175	46.5749221056701	247.61343814433	72.43019600515458	1344920.70103093	26.256282417525803	1.2909442577319599	0.199622888917526	388
181219_145134-V	F05					3	1		Compound 4		8.33e-07							5	6	6.26019662921355	-38.58662921348321	205.60044325842702	0.958909258426966	0.6634896882022471	1462.14956179775	398.30599157303396	1448.9353932584302	813159.775280899	1448.9353932584302	1326.6461938202199	646.8159466292141	6659673.50561798	47.4496028089888	1766.14343820225	804.2395224719099	8884138.70786517	45.1452941011236	243.77665168539298	66.2629070224719	1301677.14044944	25.4102908988764	1.3346440449438202	0.203881838764045	356
181219_145134-V	G05					3	1		Compound 4		2.5e-06							5	7	-22.799131652661	2.10098039215682	211.34229159663897	0.9599389243697479	0.676277890756303	1472.6241932773098	393.33918207283	1465.05042016807	863186.271708683	1465.05042016807	1461.4449383753501	697.055694677871	8045540.23809524	47.084143697479	1888.2442464985998	848.8186274509799	10455412.282913199	44.930312605042	243.61406442577004	74.3400246498599	1434257.67507003	26.8782858543418	1.3130647450980402	0.18360370168067197	357
181219_145134-V	H05					3	1		Compound 4		4.16e-06							5	8	22.0434374999999	35.0282500000001	215.58880750000003	0.959805021875	0.670110359375	1413.598371875	364.4863578125	1412.603125	856763.2375	1412.603125	1281.782621875	609.4551700000001	7185601.596875	46.49785990625	1766.249971875	890.658820624999	9819399.0375	46.3091560937499	257.618746875	119.6607284375	1449803.6	28.23978440625	1.3951130125	0.2180753571875	320
181219_145134-V	I05					3	1		Compound 4		7.49e-06							5	9	-11.911878787878802	15.2335454545454	204.629171212121	0.958155384848485	0.665530436363636	1494.4628363636402	410.081688181819	1479.96060606061	842453.6787878791	1479.96060606061	1369.75873636364	664.394318181818	6825394.32727273	47.7501512121212	1814.3369636363602	832.950212121212	8985979.36363636	45.4615824242424	257.705827272727	92.0965293939394	1364362.86363636	29.467360575757603	1.33689976969697	0.20255198	330
181219_145134-V	J05					3	1		Compound 4		9.99e-06							5	10	20.9284196891192	45.91590673575129	205.28619818652902	0.9565719896373058	0.66142606476684	1418.0070518134698	376.043044041451	1414.54922279793	803821.823834197	1414.54922279793	1320.63442227979	623.615341968911	6591130.20466321	46.2890994818653	1711.9653860103601	778.1599559585491	8578049.10362694	44.855493005181295	253.600829015544	87.46420310880829	1312718.75906736	30.877583393782395	1.3081990284974099	0.208555610103627	386
181219_145134-V	K05					3	1		Compound 4		3.33e-07							5	11	25.525417956656298	41.9881114551084	212.879488544892	0.9584630495356031	0.668423	1307.22421981424	346.828985758514	1303.67182662539	778773.0959752321	1303.67182662539	1280.11901547988	626.4087182662539	7131722.30650155	47.0992009287926	1707.86990092879	812.692396284829	9619348.99380805	46.5507702786378	247.506743034056	84.0902476780185	1434589.33436533	30.092206191950396	1.3636260433436498	0.215770779256966	323
181219_145134-V	L05					3	1		Compound 4		8.33e-07							5	12	41.0791860465116	-10.6473837209304	209.605990116279	0.9571383168604649	0.6650121598837211	1335.037375	347.064870930232	1331.2906976744198	785238.325581395	1331.2906976744198	1250.22518023256	593.82230872093	7045961.47674419	46.6257613372093	1602.65116569768	748.605538953488	9062793.950581402	45.9665247093023	270.027174418605	141.549619186047	1618155.47674419	31.770991046511604	1.2960336482558201	0.23227264418604698	344
181219_145134-V	M05					3	1		Compound 4		2.5e-06							5	13	-18.1414825581395	-34.4610465116278	208.77780377906998	0.9600680843023249	0.671154505813953	1367.2059127907	355.12329767441804	1367.46220930233	817931.037790698	1367.46220930233	1199.1749215116301	592.8574125	6180576.36918605	47.624149127906996	1633.3586220930201	771.058773255814	8545781.42732558	46.742656395348796	234.560014534884	61.166510174418605	1273087.13372093	23.590382877907	1.39895854069767	0.219867926744186	344
181219_145134-V	N05					3	1		Compound 4		4.16e-06							5	14	38.577767857142895	38.5358035714285	214.250579761905	0.9572273125	0.664806505952381	1405.2113125	372.231699107143	1397.39285714286	863027.104166667	1397.39285714286	1355.1613809523801	660.465833333333	7315274.63690476	47.0436833333334	1772.6906369047601	819.702014880953	9678478.85416667	45.7175375	243.09268452380903	69.68038988095239	1398400.0297619	25.5981389285715	1.35738248809524	0.202390049702381	336
181219_145134-V	O05					3	1		Compound 4		7.49e-06							5	15	-0.872953020134279	-56.60486577181211	213.859244295302	0.958716244966443	0.671680140939597	1523.1561107382502	420.72346577181196	1513.6610738255	896393.906040268	1513.6610738255	1405.0769161073802	673.294338926174	7582030.53355705	46.231669127516795	1858.95453355705	843.9897852348989	10105718.6845638	44.9466916107382	252.861402684564	80.5322781879194	1388422.33557047	25.528704597315397	1.35721332214765	0.19701604026845604	298
181219_145134-V	P05					3	1		Compound 4		9.99e-06							5	16	17.934882154882104	-69.8467676767677	205.446504713805	0.954952542087542	0.658897599326599	1382.76991582491	364.557705387205	1377.26599326599	799537.4612794609	1377.26599326599	1548.6815252525198	762.875131313131	8074906.86195286	48.6033097643097	2190.5833569023603	1035.8795016835002	11401390.5892256	46.984162962963	233.94127272727297	64.977401010101	1277780.42087542	25.278539158249103	1.4271240235690201	0.16671408686868697	297
181219_151525-V	A01					2	1				0.0							1	1	-22.1561596958175	43.0185171102661	207.214787072243	0.97653639163498	0.7333284410646391	1389.3602851710998	357.879341064639	1387.3346007604598	785458.7110266159	1387.3346007604598	1192.0338517110301	560.14476730038	8438774.59315589	46.201177376425896	978.66927756654	472.452893155894	6829124.05323194	43.579752053232	762.227030418251	262.974542205323	5290197.41444867	33.1727196197718	0.8245227984790879	0.661694060836501	263
181219_151525-V	B01					2	1				0.0							1	2	-71.585248447205	25.3793167701864	205.97776055900601	0.977020239130435	0.7245864968944101	1348.73500621118	334.437150931677	1358.1211180124199	789109.251552795	1358.1211180124199	1121.42291614907	522.797840993789	7487791.15217391	45.6802822981366	837.7538540372659	372.50194875776396	5742614.42857143	41.576701552795	727.933801242236	243.71227204968898	4747712.63043478	32.2998540993789	0.7724462546583851	0.671838208074534	322
181219_151525-V	C01					2	1				0.0							1	3	-42.348184931507	3.6079109589041	202.34997979452098	0.973984606164383	0.7282617465753419	1275.31349657534	313.14416130137	1285.6952054794501	735719.147260274	1285.6952054794501	1346.4148219178098	647.594313013699	8897957.93493151	46.569298630137	918.747664383561	393.363820205479	6387638.59589041	40.7499678082192	741.557883561643	255.22539109589002	4890689.25684932	32.2844778767123	0.709942561643836	0.570235630136986	292
181219_151525-V	D01					2	1				0.0							1	4	-137.829552238806	-56.937985074626894	217.193154477612	0.9745880634328359	0.732667861940298	1304.02899626866	329.734634701492	1302.0	801019.436567164	1302.0	1160.6244850746302	542.630921641791	8628136.19402985	46.0686123134328	871.5794402985069	373.79391380597	6432980.27238806	41.084210074626895	703.485119402986	227.619519402985	5209759.60820896	31.083061716417898	0.768674649253731	0.626555393656717	268
181219_151525-V	E01					2	1				0.0							1	5	-126.572491909385	-21.483754045307396	214.092100323625	0.975533873786408	0.7300468284789641	1330.58786731392	326.447985436893	1338.8446601941698	805874.061488673	1338.8446601941698	1170.5814174757302	564.281789644013	7934955.2815534	47.3281242718447	876.47901618123	380.35504757281603	6098665.34951456	41.2865346278317	715.312689320388	232.66216472491902	4766324.89644013	31.6935938187702	0.7638177249190929	0.6274653980582521	309
181219_151525-V	F01					2	1				0.0							1	6	-96.8374691358025	-0.24472222222221401	224.54784290123501	0.9776938518518521	0.7421064907407409	1313.36500617284	322.940277160494	1314.6975308642	838822.441358025	1314.6975308642	1248.73871604938	582.245641975309	9420748.84567901	46.0923061728395	978.72325	422.898520061728	7616457.97839506	41.687173456790106	713.082262345679	232.472479012346	5152491.36419753	31.585335586419703	0.8025006790123449	0.587317802469136	324
181219_151525-V	G01					2	1				0.0							1	7	-51.875993883792106	-30.745688073394604	205.35340458715598	0.9761961192660551	0.7291269388379209	1389.59774923547	357.415192966361	1390.91131498471	789491.8470948009	1390.91131498471	1163.7793088685	554.555163914373	7514961.50458716	46.8451299694189	873.981345565749	402.662617737003	5745307.0795107	42.4368581039756	703.815899082569	231.91522721712502	4465200.66055046	32.1928152293578	0.764813256880734	0.6259862324159019	327
181219_151525-V	H01					2	1				0.0							1	8	-127.176903225806	2.58977419354835	213.70446838709702	0.978026370967742	0.737139138709677	1341.52689354839	330.991163870968	1345.4419354838699	810952.983870968	1345.4419354838699	1295.72565483871	623.780848387097	8736587.79032258	47.6653170967742	905.636596774193	407.4333	6123052.62903226	42.5745719354839	715.8936548387089	234.364607096774	4761904.58709677	32.3446972258064	0.714035338709678	0.5661985870967751	310
181219_151525-V	I01					2	1				0.0							1	9	-73.5000000000001	-78.5515737704917	202.926398032787	0.97345375409836	0.726930747540984	1405.2440196721302	355.349563606557	1410.72786885246	793826.4	1410.72786885246	1188.77659672131	566.085281967213	7823816.97704918	46.8835767213114	977.8566688524589	435.448835737705	6515318.51147541	42.4452544262295	722.3458754098359	237.25292721311502	4679496.42622951	32.2824692786885	0.8329900393442621	0.6245400524590171	305
181219_151525-V	J01					2	1				0.0							1	10	-114.94976821192101	7.9467880794701395	216.85564006622502	0.9750832086092719	0.7365995430463579	1327.63455298013	322.96689503311296	1329.82119205298	834476.804635762	1329.82119205298	1230.40957615894	587.239827152318	9033380.78145695	47.1369569536424	979.423834437086	436.525512582781	7208257.63576159	43.087588410596	722.0674304635761	270.315048013245	5114800.22847682	33.7713552317881	0.8147382682119209	0.6074102615894039	302
181219_151525-V	K01					2	1				0.0							1	11	-117.566516129032	-2.53667741935489	212.30228967742	0.974134180645162	0.7331403483870971	1307.24992580645	319.774001935484	1311.81612903226	790156.1322580641	1311.81612903226	1261.1916516129	599.1571032258059	9107391.75483871	46.9983541935484	875.8233967741941	378.80279774193497	6486653.94193548	41.7439538709678	728.799106451613	262.109145483871	5146474.38709677	34.449272	0.7187302161290319	0.592701087096775	310
181219_151525-V	L01					2	1				0.0							1	12	-72.1694545454545	-26.978424242424197	214.71709242424197	0.973813203030304	0.7316470424242429	1368.20347575758	336.854664848485	1375.32121212121	826544.7909090909	1375.32121212121	1333.83993030303	640.7717727272731	9373913.76666667	47.0372496969697	1026.60923636364	510.482245757576	7125822.1	46.3841412121212	714.631751515152	245.20297060606097	5069705.23939394	31.747300333333303	0.8090565212121209	0.557608424242424	330
181219_151525-V	M01					2	1				0.0							1	13	-84.3405333333333	-28.2348	210.10012933333303	0.976041666666667	0.729166943333333	1366.75703	335.30567266666696	1368.86666666667	808632.176666667	1368.86666666667	1329.5229766666698	654.7030566666671	9050937.77666667	48.0610406666667	1005.47969666667	454.647330666667	7002662.74666667	43.25719	742.3925466666659	254.58163666666698	5010187.25666667	32.9308599	0.784093963333333	0.576778693333333	300
181219_151525-V	N01					2	1				0.0							1	14	-110.093714285714	-15.1105714285714	216.839543492063	0.977203615873016	0.7323280698412691	1340.06217777778	319.835827301587	1345.39047619048	832897.853968254	1345.39047619048	1315.1141396825399	620.074695238095	9514039.64126984	46.6249815873016	994.787355555556	433.456825396825	7270354.75238095	42.2303809523809	722.035952380952	229.41042857142898	5135759.97460317	30.966699809523803	0.7832318349206351	0.569297914285714	315
181219_151525-V	O01					2	1				0.0							1	15	-115.00182758620701	-59.3605862068966	207.94478172413798	0.9758731724137929	0.7337429	1386.10558275862	351.66255	1384.05862068966	797628.134482759	1384.05862068966	1300.5391	629.5680655172409	9255765.25517241	47.8183134482759	994.5869965517239	443.660945862069	7127046.92068966	43.4454827586207	749.004582758621	250.97796517241403	5326096.83793103	32.256582862068896	0.7837414344827579	0.588878565517242	290
181219_151525-V	P01					2	1				0.0							1	16	-210.32157534246602	-75.8857534246576	221.063459931507	0.97550645890411	0.7331041301369859	1436.68044863014	359.701894520548	1441.3287671232902	862637.4246575341	1441.3287671232902	1387.94668493151	669.823664383561	9967353.28082192	47.8726092465753	1072.0269760274	477.619346917808	7650657.92808219	43.33027636986301	733.6444315068491	227.635962671233	5166404.38356164	30.4355078424658	0.79467798630137	0.539919845890411	292
181219_151525-V	A02					0	1				0.01							2	1	-27.541029411764697	53.0449411764706	226.75110411764703	0.974790029411764	0.734538879411765	1265.0712323529401	320.953394117647	1263.70588235294	783034.752941177	1263.70588235294	1701.6402264705898	912.175352941176	7754471.37941176	52.844606470588296	1317.22699705882	670.819238235294	6036439.29411765	49.74495058823529	1027.10003823529	405.218975	4532873.48529412	37.823839088235296	0.8115172970588229	0.623118532352941	340
181219_151525-V	B02					0	1				0.01							2	2	-20.416405797101397	24.831913043478302	210.48907304347802	0.9757958260869559	0.738762484057971	1319.17599130435	328.90694231884	1317.18550724638	784668.646376812	1317.18550724638	1806.5026260869602	976.931544927536	7953175.07536232	53.2488515942029	1315.27585217391	688.083417971014	5716140.47536232	49.772251304347805	1097.6351594202902	418.702393043478	4767425.35072464	37.7510510144927	0.7352321913043479	0.638783990434782	345
181219_151525-V	C02					0	1				0.01							2	3	-25.277403314917198	0.236187845303902	213.114356077348	0.9752396602209941	0.731561773480663	1252.68037569061	307.25706961325903	1254.90331491713	752895.168508287	1254.90331491713	1671.67009668508	874.6295430939231	7711138.67403315	51.6027909392265	1210.40017127072	639.011858563536	5518029.96961326	49.1530967679558	1021.49963259669	403.828178453039	4665341.54972376	38.557560966850794	0.735458245856353	0.642305661049724	362
181219_151525-V	D02					0	1				0.01							2	4	-49.754842406876705	-17.4781661891118	218.058526074499	0.976147025787966	0.736697684813753	1278.67696848138	307.204140401146	1281.41833810888	801828.432664756	1281.41833810888	1982.7826733524398	1053.05548424069	8992433.93123209	52.6757444126075	1456.6588080229199	729.80200487106	6726157.73925501	48.821562750716296	1071.7817421203501	397.306433810888	4764006.39255014	36.7753896848137	0.7706091977077371	0.5652588252149	349
181219_151525-V	E02					0	1				0.01							2	5	8.796350974930402	-9.075849582172689	211.83568913648998	0.975338710306407	0.7354036740947071	1272.84478830084	308.353673537605	1279.98885793872	750581.637883008	1279.98885793872	1818.4688579387198	957.5593927576599	8144835.67966574	51.4500300835655	1254.55052924791	632.966353760446	5710954.50696379	48.3320685236769	1008.30941225627	367.809166295264	4420289.15320334	36.0492690807799	0.7204417270194979	0.581498676880223	359
181219_151525-V	F02					0	1				0.01							2	6	-17.9975986842106	51.822434210526296	211.871014473684	0.978214766447369	0.742389611842105	1264.40549671053	303.74962532894796	1268.60855263158	757906.8848684209	1268.60855263158	2100.01817105263	1117.29149671053	9499071.75	52.6244013157895	1471.14475657895	719.139891447368	6781925.62171053	48.16184934210529	1069.45758552632	387.02706743421	4783862.43092105	35.9280814473684	0.732858391447369	0.528527118421052	304
181219_151525-V	G02					0	1				0.01							2	7	-14.1653012048193	73.59903614457819	219.507222590362	0.977527280120482	0.7412972530120491	1333.4446295180699	313.676146686747	1337.6656626505999	823423.629518072	1337.6656626505999	1565.9129126506	893.926635542168	6468851.43373494	55.663694277108405	1029.23999096385	584.728688855421	4269963.1626506	51.5778575301205	1081.7283614457801	452.792510240963	4425254.3253012	41.103949698795205	0.6702223975903621	0.73549016566265	332
181219_151525-V	H02					0	1				0.01							2	8	-57.2161204013378	56.5105351170568	209.643313043478	0.9756923511705691	0.7322974247491629	1332.2649397993303	325.162190635452	1335.1806020066902	801602.856187291	1335.1806020066902	1881.17849832776	1020.30974916388	8130917.41137124	53.4369712374582	1359.9788528428098	689.944440133779	5895627.06354515	49.25311103678929	1075.26784280936	400.394488294314	4567909.72575251	36.934572909699	0.756482404682275	0.5969277759197329	299
181219_151525-V	I02					0	1				0.01							2	9	-8.42605590062104	19.2992236024845	216.95280745341597	0.97942549689441	0.7467130869565229	1295.41526708074	300.326579813664	1302.9037267080698	790755.540372671	1302.9037267080698	1399.84049378882	759.60751242236	6182725.32919255	52.9004692546584	960.749378881989	480.414875776398	4227051.18012422	47.1212152173913	1031.84695962733	419.60815559006204	4501258.02173913	39.8286368633541	0.7091566614906829	0.7777241739130429	322
181219_151525-V	J02					0	1				0.01							2	10	-48.908364197530794	44.887037037037004	212.23861234567903	0.972791780864197	0.7333429722222221	1269.1835277777802	305.60147037037	1274.30864197531	769958.5154320991	1274.30864197531	1903.56933641975	999.3147296296302	8425674.92283951	51.3786567901235	1303.5959166666698	631.671480246914	5746355.45061728	46.8938530864197	1128.57254320988	408.88342623456805	4851608.02160494	35.978019074074105	0.718664916666667	0.62639449691358	324
181219_151525-V	K02					0	1				0.01							2	11	-79.53402597402601	60.7366233766234	216.04547532467498	0.9758189480519479	0.731873373376623	1248.97740584416	296.018383441558	1252.6623376623402	776861.7564935059	1252.6623376623402	1368.64064935065	751.032730519481	6121384.2012987	53.8558347402597	846.0722467532471	422.496377597402	3776080.98701299	46.013835714285705	1029.8840194805198	403.905445454546	4505417.13636364	38.9760929545455	0.6308781493506489	0.797730122727273	308
181219_151525-V	L02					0	1				0.01							2	12	-39.1446630727763	-12.4829649595687	215.590643126685	0.974451762803234	0.734800506738545	1309.11799730458	314.444561725067	1313.27762803235	808557.2264150941	1313.27762803235	1672.64041239892	882.990469002696	7262610.93261456	52.051415633423204	1219.09189487871	598.654262533693	5330015.36657682	47.347267924528296	967.672765498652	359.74195498652296	4160893.14824798	36.7814422102426	0.7638961590296501	0.6153548654986529	371
181219_151525-V	M02					0	1				0.01							2	13	-27.261921921921896	-17.4884684684685	217.843638738739	0.976892390390391	0.7411658888888891	1283.29228528529	316.127930630631	1286.7897897897901	778517.978978979	1286.7897897897901	1862.5249699699698	1005.9174324324301	8620604.56756757	52.995039279279204	1303.21917717718	656.7307900900901	5931993.30930931	48.7081851051051	994.678624624624	371.621054054054	4544965.78078078	37.099166786786796	0.7295731981981979	0.567952426426427	333
181219_151525-V	N02					0	1				0.01							2	14	-43.9412297734628	-39.4734627831715	224.16060970873798	0.977956365695792	0.740169550161812	1245.43305825243	296.106932362459	1250.50809061489	795339.300970874	1250.50809061489	2105.9100323624602	1125.43586084142	9786575.86731392	52.1621563106796	1484.47221035599	762.1132511326861	7068225.802589	49.7807268608414	1064.99943365696	382.112399676375	4847585.72168285	35.326261812297794	0.754331553398058	0.534990139158576	309
181219_151525-V	O02					0	1				0.01							2	15	-93.7628353658537	-49.7116463414633	222.52157164634102	0.978441695121951	0.7419694481707328	1286.2763048780498	309.372539939025	1288.8932926829302	830498.332317073	1288.8932926829302	1834.33081402439	981.265917682926	8279873.85365854	52.51518353658529	1287.9097195121901	660.485240853659	5837905.8597561	49.4213225609756	1004.91500609756	361.75863993902396	4484616.58841463	35.838013414634105	0.7195743902439019	0.585211158536585	328
181219_151525-V	P02					0	1				0.01							2	16	-91.3054777070064	-45.581210191082896	220.194187261147	0.9793089426751591	0.74198228343949	1332.2395382165598	315.60345828025504	1335.41719745223	842510.063694268	1335.41719745223	1880.9320764331198	1062.45371019108	8036557.24203822	55.7473359872612	1311.8897133758	736.5003375796181	5420339.26433121	51.5226541401274	1109.19927707006	447.76802388535003	4652740.41082803	40.471315286624204	0.713889681528663	0.618756875796178	314
181219_151525-V	A03					3	1		Compound 1		3.33e-07							3	1	-23.5493506493507	24.7434415584416	207.27961298701302	0.9752299318181821	0.732640581168831	1286.2307012986998	313.87277435064897	1290.90584415584	770622.4155844159	1290.90584415584	1263.28825649351	614.511136363637	8407337.3961039	47.918660389610395	939.499142857144	436.82335064935097	6479700.40584416	43.775899025974	772.07737987013	274.131919805195	4969600.85064935	33.7657222402597	0.769985668831169	0.629392522727273	308
181219_151525-V	B03					3	1		Compound 1		8.33e-07							3	2	-40.8701384083045	0.168304498270021	218.600796193772	0.9733095121107259	0.726304283737024	1208.60920069204	292.15554117647	1209.9723183391	767842.006920415	1209.9723183391	1141.0362318339098	527.668896193772	8255279.88235294	45.291475778546705	846.3323217993089	355.26704740484496	6144222.07612457	39.9347297577854	713.6096851211071	240.68221972318298	5020268.16608997	32.373895224913504	0.7751437577854671	0.655182380622838	289
181219_151525-V	C03					3	1		Compound 1		2.5e-06							3	3	9.038753993610241	30.630638977635698	207.570274760383	0.9744323706070301	0.7262403833865809	1317.3804313099001	325.379014376997	1317.76038338658	786478.693290735	1317.76038338658	1291.69280511182	592.115434504793	8119437.14057508	44.682915974440895	930.70654313099	390.72762651757205	5867198.05750799	39.956085623003204	799.8834888178909	275.651254313099	4901899.67731629	33.4315726198083	0.7455826805111819	0.651414277955272	313
181219_151525-V	D03					3	1		Compound 1		4.16e-06							3	4	-7.516804123711281	97.87986254295531	206.85101168384898	0.9743470790377999	0.7257070412371128	1363.73697594502	341.902903436426	1369.8934707903802	817154.604810997	1369.8934707903802	1182.6665395189	532.60569072165	7220122.16838488	44.028953264604795	849.3492302405499	372.21073951889997	5111328.0137457	40.3061680412371	834.6585876288659	296.308231271478	4880809.04467354	33.2936063230241	0.7383753195876279	0.7360937216494849	291
181219_151525-V	E03					3	1		Compound 1		7.49e-06							3	5	-58.0733884297521	-14.0221074380166	163.250376859504	0.958629925619835	0.677914268595041	1590.91462809917	450.029331818182	1582.57438016529	712028.454545455	1582.57438016529	1771.76235950413	839.900828512397	5791289.09090909	45.44955702479339	1291.4739504132199	604.57907231405	4222585.83884298	42.4615661157025	1273.92024793389	513.684976446281	4012546.61983471	37.0475799586777	0.740463028925619	0.78147728553719	242
181219_151525-V	F03					3	1		Compound 1		9.99e-06							3	6	-98.98782051282059	-133.884487179487	108.71810192307699	0.952748333333333	0.666092782051282	2138.7768012820497	720.9306153846151	2106.3525641025603	628474.685897436	2106.3525641025603	2865.56463461539	1626.0892948717901	4218036.46153846	53.4703128205128	1572.7328012820499	824.292963461538	2419146.92307692	48.4526721153846	2531.47480769231	1289.21819358974	3651685.37179487	46.980684743589705	0.560079205128205	0.9812688397435899	156
181219_151525-V	G03					3	1		Compound 1		3.33e-07							3	7	-26.6899651567945	11.7340418118467	219.32125888501702	0.972880191637631	0.726112118466899	1274.1101184669	310.20189756097597	1281.5191637630699	794203.142857143	1281.5191637630699	1062.59077351916	499.316418118467	7703308.68641115	46.1865216027875	760.641937282231	317.721217770035	5577121.39372822	39.834149825784	703.5038571428571	258.05201324041803	4933669.33797909	32.2195413240418	0.74496124738676	0.6921610801393729	287
181219_151525-V	H03					3	1		Compound 1		8.33e-07							3	8	-18.490407523511	-10.6254858934169	221.721629467085	0.974923235109718	0.7349344702194351	1228.0739310344802	297.257099059561	1233.34482758621	788453.821316614	1233.34482758621	1243.7553761755498	595.321423197492	9304132.03761755	45.962002507837	913.3224921630091	400.52847304075203	6708590.12852665	41.1568150470219	666.373056426332	211.04774263322898	4903250.54858934	30.594777366771197	0.7605404670846391	0.561612959247649	319
181219_151525-V	I03					3	1		Compound 1		2.5e-06							3	9	-60.2697674418604	-8.18718023255808	202.754179941861	0.9759405029069771	0.726397206395348	1341.2407267441902	325.03487994186	1351.1220930232598	760222.703488372	1351.1220930232598	1252.5387267441902	565.670854651163	7496595.56976744	44.2281770348837	859.747133720931	368.604791860465	5160654.38372093	40.190422093023294	712.8281569767439	260.11738633720904	4251466.14244186	33.3247847383721	0.7145767063953491	0.598767799418604	344
181219_151525-V	J03					3	1		Compound 1		4.16e-06							3	10	-20.5069677419356	23.990935483871002	189.400025483871	0.9708350580645161	0.7235580870967739	1422.86273548387	371.16953	1428.47741935484	735274.232258065	1428.47741935484	1164.0450838709698	544.682626451613	5959094.76774194	44.6549290322581	848.763748387097	364.44238870967695	4425748.44516129	40.02440064516129	843.2033322580651	304.969555806452	4255506.93225806	34.7657880967742	0.765477709677419	0.7717718806451608	310
181219_151525-V	K03					3	1		Compound 1		7.49e-06							3	11	-33.9799629629629	90.62822222222219	161.84566	0.9596517851851851	0.6918404407407409	1653.81165555556	481.63700037037	1638.31111111111	738263.762962963	1638.31111111111	1498.26578888889	725.1459229629629	5420850.65555556	46.6350837037037	970.850025925926	425.491399629629	3693134.57777778	41.7744954444445	1182.6054037037	475.104664814815	4134576.58148148	38.6415006666667	0.713922462962963	0.83082734074074	270
181219_151525-V	L03					3	1		Compound 1		9.99e-06							3	12	-194.728465608466	12.2380952380952	115.889457142857	0.94993608994709	0.659149809523809	2145.51421693122	704.818783068783	2102.92063492063	679219.735449735	2102.92063492063	2613.9142539682503	1413.31923703704	4224277.5026455	52.3763846560847	1559.8830899470902	808.549598412699	2524972.10582011	47.8783984126984	2166.79958730159	1027.35833650794	3498258.17989418	44.8940444444444	0.6191561640211639	0.9013740984126991	189
181219_151525-V	M03					3	1		Compound 2		3.33e-07							3	13	-33.2882445141066	3.4693416927900005	211.979746708464	0.975031614420062	0.7278724796238241	1334.39236050157	333.43726645768	1343.10344827586	796528.510971787	1343.10344827586	1115.1240031348	512.774032288402	7721226.96551724	44.9172811598746	842.482952978056	379.040987774295	6008183.50783699	41.244096959247706	673.531943573667	215.586846081505	4548790.14420063	30.754466583072098	0.7865752131661441	0.6269186426332289	319
181219_151525-V	N03					3	1		Compound 2		8.33e-07							3	14	-17.0438951310862	11.2146441947565	213.465194007491	0.975537138576779	0.7335568651685391	1259.06495131086	307.52481348314603	1265.4606741573	770727.531835206	1265.4606741573	1229.05835205993	572.59	8789693.33333333	45.981911985018705	972.674310861423	478.975319850187	6936741.83895131	43.8023217228465	717.3215730337081	250.460074157303	5030726.2247191	32.4550932209738	0.831705647940075	0.607909988764045	267
181219_151525-V	O03					3	1		Compound 2		2.5e-06							3	15	-27.1494276094276	11.196868686868699	177.346281144781	0.9698067104377099	0.7133208080808079	1491.3729461279502	384.0293198653201	1497.89562289562	745513.632996633	1497.89562289562	1323.58326936027	655.677747474747	7065723.91582492	48.81316868686871	886.5945050505051	394.462203703704	4678720.8047138	42.9579158249158	913.3343198653191	329.820807070707	4705471.98316498	35.7392454208754	0.687227986531986	0.72362996026936	297
181219_151525-V	P03					3	1		Compound 2		4.16e-06							3	16	-24.9175165562914	-32.4776490066225	175.293319205298	0.9693569238410601	0.714629394039735	1537.17179801324	402.058880463576	1534.93708609272	766997.4403973509	1534.93708609272	1464.7761986755	739.3751754966889	6966349.21523179	49.96580463576161	972.3817582781461	451.705390397351	4625012.61589404	44.60391390728479	951.7587185430459	370.247701986755	4419669.93708609	37.994575761589395	0.679591824503311	0.687831863245033	302
181219_151525-V	A04					3	1		Compound 2		7.49e-06							4	1	-186.72150793650798	98.1946825396826	100.554233333333	0.9584715158730159	0.6624207619047621	2308.50476190476	831.675	2246.5317460317497	631602.3809523811	2246.5317460317497	1819.05409523809	1002.2240714285699	3134544.61904762	51.545642063492096	969.5429682539681	484.051991269841	1673163.27777778	44.87532619047621	2050.21711904762	1009.6635388888901	3494031.43650794	47.6775387301587	0.566658865079365	1.24849828571429	126
181219_151525-V	B04					3	1		Compound 2		9.99e-06							4	2	-558.937222222222	-43.25055555555549	103.674234444122	0.973070366445222	0.732071398185639	2496.96570881222	790.5665583563049	2508.8611111111104	689172.111111111	2508.8611111111104	799.472959549778	409.816857540444	798145.777777778	49.58505437287501	488.658509303806	203.840191405975	484427.41666666704	37.098981207880605	1529.89362185861	818.991941493639	1529769.66666667	53.2917829535306	0.5859817883498891	2.00269340236056	36
181219_151525-V	C04					3	1		Compound 2		3.33e-07							4	3	-46.0688524590164	17.3280327868852	212.92547803278703	0.9741352262295079	0.726787167213115	1297.0834	323.308051147541	1300.55409836066	782583.4754098359	1300.55409836066	1149.6770557377001	542.4235186885251	8199374.06557377	46.10952	857.1266754098359	371.301115081967	6175126.47868853	40.905879999999996	719.0080327868851	261.112775737705	4948544.0295082005	34.589736196721304	0.769170754098361	0.6535006	305
181219_151525-V	D04					3	1		Compound 2		8.33e-07							4	4	20.4757094594594	-3.8207094594594504	212.415632094595	0.9764353040540551	0.7357943952702699	1452.7754425675698	361.81221047297305	1450.0777027027	861221.4391891891	1450.0777027027	883.607388513513	402.544476351351	5552190.34797297	44.3368861486487	606.5609391891901	242.134736824324	3741771.22297297	35.7644834459459	748.64795945946	275.95543175675704	4661305.43918919	35.819064797297294	0.687414179054054	0.898214726351351	296
181219_151525-V	E04					3	1		Compound 2		2.5e-06							4	5	-39.662057761732896	7.0302527075810195	186.49835523465697	0.9754893212996391	0.7263931949458492	1508.0163068592099	377.40456787003603	1512.04693140794	787313.3104693141	1512.04693140794	973.433855595668	477.396817689531	5599184.63176895	47.9756866425993	663.430805054152	320.192435379062	3786159.41877256	41.37267054151621	838.137314079423	339.537272563177	4610171.54151625	38.4270924187726	0.7009224729241871	0.8977214151624541	277
181219_151525-V	F04					3	1		Compound 2		4.16e-06							4	6	15.5165838509317	13.760496894409899	174.24317826086997	0.9652296583850931	0.697980608695652	1597.79048136646	406.28256180124197	1606.1832298136599	790509.260869565	1606.1832298136599	1012.7720962732901	506.692964596274	4585510.71428571	48.706424844720495	667.333096273292	298.04042950310503	3061993.60869565	39.679868633540394	908.2447142857139	380.114442236025	3974031.23291925	40.5782819254659	0.665793664596273	0.9497850031055899	322
181219_151525-V	G04					3	1		Compound 2		7.49e-06							4	7	29.1923750000001	-11.642416666666698	139.595141666667	0.9593660125000011	0.670676925	1913.5244416666699	595.460132916667	1896.64583333333	710270.229166667	1896.64583333333	1353.5936916666699	701.98887625	4255997.95416667	50.0024741666667	822.3189375	385.18905708333295	2745071.86666667	43.5376475	1315.64219583333	581.69988	3977658.09583333	41.8406420833333	0.637162816666667	1.02615178791667	240
181219_151525-V	H04					3	1		Compound 2		9.99e-06							4	8	-409.5345	114.85799999999999	86.96127974457501	0.9727958121566249	0.7115927197889	2870.179397592	894.65882313765	2964.6	647917.875	2964.6	927.36379254385	491.9056022554	993730.2	44.0265630761275	426.75749342105	250.137752725125	473584.6	44.521400836755	1602.0495065789498	851.251640313867	1683503.4	42.99652623804	0.6153127021621	1.52683692737385	40
181219_151525-V	I04					3	1		Compound 3		3.33e-07							4	9	33.1300350877193	13.8444561403509	215.59145087719298	0.9780136	0.738933733333333	1395.4682947368399	337.094888070176	1400.10526315789	844848.2842105259	1400.10526315789	950.117477192982	432.508568421053	6638054.78245614	43.945170877193	656.963119298246	284.39376877192996	4818446.61754386	38.348032280701794	708.9230280701751	250.831923157895	4761145.37894737	33.5100754385965	0.709511831578947	0.7857943754385971	285
181219_151525-V	J04					3	1		Compound 3		8.33e-07							4	10	5.2020261437908895	34.1248366013073	215.732366013072	0.976458758169935	0.736571712418301	1308.22334313726	317.942078104575	1313.2973856209198	794996.732026144	1313.2973856209198	719.416535947713	317.401842810458	4525687.37581699	42.597807843137296	519.3215555555561	195.27325522875802	3269682.47712418	33.8415148039216	686.281705882353	249.740805228758	4229854.12091503	34.927353888888895	0.7445830751633989	1.0015320457516301	306
181219_151525-V	K04					3	1		Compound 3		2.5e-06							4	11	-27.1567017543859	-36.772947368421	206.740510877193	0.977558214035087	0.739838414035088	1265.36998947368	301.56465298245604	1272.3649122807	740082.101754386	1272.3649122807	904.5061052631579	414.63549754386	5918378.56140351	44.570130877193	659.901059649124	271.522505964912	4351611.23157895	37.9318838596491	711.084575438597	253.976386315789	4580407.02807018	34.7830418947368	0.755381982456141	0.818701536842104	285
181219_151525-V	L04					3	1		Compound 3		4.16e-06							4	12	7.1699050632910994	20.8850316455697	222.028984177216	0.975700958860759	0.733670056962025	1305.4239303797501	325.268840506329	1313.8924050632902	806607.9303797471	1313.8924050632902	1123.4026297468401	514.195082278481	8723457.39873418	44.734025	876.238082278481	386.93589493670896	6699681.15189873	41.8205648734177	679.967506329114	220.09773544303798	5152947.455696201	31.1871744936709	0.806521601265823	0.6337127721518989	316
181219_151525-V	M04					3	1		Compound 3		7.49e-06							4	13	-0.6609342560554631	57.6228373702423	209.48581003460203	0.9744711453287199	0.727165010380622	1256.12025605536	306.86920622837397	1262.63667820069	764701.6435986159	1262.63667820069	1115.98438754325	513.305017301038	7963129.91695502	44.880362283737	847.0014498269901	357.39937370242205	5984020.55017301	39.56093875432529	707.6809861591701	234.69933667820098	4956412.83044983	32.3587097923875	0.7867272906574391	0.666999224913495	289
181219_151525-V	N04					3	1		Compound 3		9.99e-06							4	14	-70.3483333333333	-50.924081632653106	204.919631632653	0.975351360544218	0.7231555714285709	1206.19636394558	303.164960544218	1211.15306122449	710032.4149659859	1211.15306122449	1243.50331972789	584.597242857143	8907253.16326531	46.1002823129251	915.4773877551011	394.338576190476	6548764.92857143	41.420019047619	728.104210884354	239.865098639456	5066873.09863946	32.0531344897959	0.764704523809524	0.6118012428571429	294
181219_151525-V	O04					3	1		Compound 3		3.33e-07							4	15	-67.33403389830511	-1.20603389830528	207.70450203389802	0.9739423830508481	0.72837813559322	1282.56943728814	322.13972372881403	1287.69830508475	750478.684745763	1287.69830508475	1207.5222779661	569.771408135593	8310978.29491525	46.178892881356	965.5391254237289	425.67804644067803	6381521.2	42.064054576271204	743.9941220338981	243.063133220339	5057893.11186441	31.713860915254198	0.836065722033899	0.641267986440677	295
181219_151525-V	P04					3	1		Compound 3		8.33e-07							4	16	-4.10287272727266	-37.0428363636364	208.41317563636397	0.972148861818182	0.72403436	1311.59510545454	325.086051272727	1319.1418181818199	768750.974545454	1319.1418181818199	1290.10221090909	624.5998945454551	8774875.61090909	47.3085327272727	982.960483636363	434.54330690909103	6730285.52727273	42.4402356363636	779.2227309090911	267.753350181818	5116025.59636364	33.2355443636364	0.783052883636364	0.630575665818182	275
181219_151525-V	A05					3	1		Compound 3		2.5e-06							5	1	-12.203671875	53.050078125	210.295005859375	0.9726304609375	0.71947378125	1328.2951015625	333.720602734375	1333.80859375	782716.875	1333.80859375	1139.09073828125	554.352921875	7975329.0234375	47.21115546875	886.8147890625	404.698025	6203195.3125	42.935423828125	762.2368984375	281.173710546875	5236715.109375	34.32203734375	0.804260171875	0.69644614453125	256
181219_151525-V	B05					3	1		Compound 3		4.16e-06							5	2	-4.50300724637683	17.592934782608896	213.78054166666698	0.972574637681159	0.72626022826087	1309.80552898551	326.472043478261	1315.9347826087	803073.65942029	1315.9347826087	1224.11	573.718221014493	8899717.89492754	46.298693115942	930.683884057971	419.675805072464	6639379.032608701	42.063647826087	755.6640181159419	304.694850362319	5378987.41304348	35.7194009057971	0.78188827173913	0.639082855072464	276
181219_151525-V	C05					3	1		Compound 3		7.49e-06							5	3	-47.717377622377604	76.3504195804196	194.698768181818	0.971878954545454	0.7127448916083922	1351.29626223776	344.191426573426	1356.86363636364	731553.482517482	1356.86363636364	1196.78950699301	583.043601398601	7527959.31818182	46.7151982517482	889.081325174825	410.663026923077	5780681.83916084	42.9492524475525	796.727982517483	272.459215034965	4886429.78671329	32.961087202797195	0.763129304195805	0.7010869909090911	286
181219_151525-V	D05					3	1		Compound 3		9.99e-06							5	4	37.285220338983	-29.8229830508475	208.53179593220298	0.974214433898305	0.731305745762712	1328.2285152542402	329.19376677966096	1332.3525423728802	786014.298305085	1332.3525423728802	1161.01662372881	540.695681355933	7877161.64745763	45.62660135593221	810.098827118644	340.650834576271	5413010.89491525	39.7164230508475	766.312311864406	273.963336610169	5094768.05084746	34.1683595932204	0.7131316305084751	0.68824573220339	295
181219_151525-V	E05					3	1		Compound 4		3.33e-07							5	5	-2.3313513513513704	-5.193993993994099	205.64060330330298	0.976682195195196	0.738260477477477	1391.5352762762802	344.872482882883	1395.3543543543499	812769.816816817	1395.3543543543499	1069.43304504504	500.063019219219	7120994.67867868	45.7840366366366	731.440423423423	301.098463963964	4987635.14414414	39.0501105105105	721.632846846847	244.557029429429	4735054.13813814	33.5365261561562	0.703299417417417	0.705708804804805	333
181219_151525-V	F05					3	1		Compound 4		8.33e-07							5	6	4.258975265017661	1.55939929328625	220.285686572438	0.975862763250884	0.7347562155477031	1368.98511660777	331.006069257951	1373.98939929329	856662.621908127	1373.98939929329	1146.87019434629	537.1828586572441	8547970.48056537	46.3393558303887	825.632134275618	353.80177915194395	6156275.1130742	40.974030388692604	703.499837455831	238.060905300353	5133460.3639576	33.459758409894	0.748568551236749	0.639369826855124	283
181219_151525-V	G05					3	1		Compound 4		2.5e-06							5	7	-21.3179285714288	49.1583571428572	217.18189035714298	0.9756987357142858	0.722500682142857	1349.2717357142901	331.2810475	1352.03571428571	834878.2214285709	1352.03571428571	1243.01700714286	581.564075	9284311.53214286	46.03370428571429	901.084785714286	411.63887535714304	7077586.80357143	41.4669375	713.042439285714	228.641776428571	5156589.79285714	31.802712607142897	0.742328392857143	0.599543046428572	280
181219_151525-V	H05					3	1		Compound 4		4.16e-06							5	8	-59.9577542372882	22.4955508474578	218.09816186440702	0.973524550847457	0.727935186440677	1320.1535720339	332.307009322034	1321.00423728814	814885.381355932	1321.00423728814	1140.14608474576	552.404367372881	8293858.46610169	47.308081991525405	824.720402542373	363.304429661017	6096038.36440678	41.7800616525424	816.20022457627	277.036552118644	5718128.77966102	32.8929784745763	0.7389234957627121	0.741257487288135	236
181219_151525-V	I05					3	1		Compound 4		7.49e-06							5	9	-14.885510948905198	-7.73218978102187	215.319328467153	0.976188777372263	0.733566255474453	1381.77516423358	337.454184671533	1387.47445255474	861812.02919708	1387.47445255474	1179.78442335766	554.560423357664	8553416.81386861	46.338361313868596	982.300817518248	531.81466350365	7349472.89416058	41.6473664233577	764.992204379561	267.005762773723	5427798.94160584	33.640154963503605	0.840342689781021	0.675106567153284	274
181219_151525-V	J05					3	1		Compound 4		9.99e-06							5	10	-12.3467037037037	-61.522703703703606	207.532127407407	0.976322577777777	0.732208255555556	1244.4898037036999	301.969581111111	1247.54444444444	758755.818518518	1247.54444444444	1219.19652962963	573.575055555556	8437818.16296296	45.8420866666666	865.82187037037	364.37289666666703	6053342.69259259	40.37640777777779	823.4881925925929	324.283077407407	5383373.90740741	32.790538666666606	0.735757974074075	0.702432007407407	270
181219_151525-V	K05					3	1		Compound 4		3.33e-07							5	11	-24.834460966542697	15.2897026022307	207.012255762082	0.9738210334572489	0.725096646840148	1272.86215613383	317.305256505576	1273.63568773234	744589.520446097	1273.63568773234	1298.35589219331	633.965899628253	9110699.82156134	47.404973605947895	965.029691449814	504.961096654276	6789947.44237918	43.7476884758364	744.978293680298	244.51711821561298	5196422.30855019	31.914491189591104	0.771702375464683	0.599219200743494	269
181219_151525-V	L05					3	1		Compound 4		8.33e-07							5	12	8.61353790613715	10.0604693140797	213.11720324909803	0.9739903465703971	0.7298283754512629	1201.25266425993	295.173076173285	1204.4584837545099	718617.1191335741	1204.4584837545099	1210.9325631769	555.768155234657	8856127.93862816	45.05487509025271	934.102866425993	395.784966787004	6668813.84476534	40.8833079422383	702.7976389891701	232.277955595668	5111436.10108303	32.4479119855596	0.800078155234657	0.6076996750902529	277
181219_151525-V	M05					3	1		Compound 4		2.5e-06							5	13	4.21943661971835	0.0712323943662485	208.17782218309898	0.974171066901408	0.722425894366197	1297.98517957747	316.254272183099	1304.8838028169	769544.6478873241	1304.8838028169	1238.47408802817	588.6975996478881	8738564.92605634	46.2003862676056	947.8395246478881	468.844522535211	6731267.45422535	44.4463602112676	749.2184788732401	268.300491549296	5204309.57042253	33.9863665492958	0.800715528169014	0.6328143908450711	284
181219_151525-V	N05					3	1		Compound 4		4.16e-06							5	14	5.6676691729323805	-0.977556390977398	203.342064661654	0.9739638007518799	0.7290465639097751	1361.43459022556	342.389764661654	1370.0413533834599	763395.894736842	1370.0413533834599	1232.1672518797	580.514200000001	8178554.72932331	46.0564184210526	970.7173007518801	434.208928571429	6379859.40225564	41.7064101503759	771.628917293233	257.282110150376	4910612.30075188	32.1183553759399	0.8109144511278191	0.6565198984962409	266
181219_151525-V	O05					3	1		Compound 4		7.49e-06							5	15	115.337706766917	18.0328195488721	214.356966541353	0.976853947368422	0.7330392781954891	1188.07835338346	292.732190225564	1190.8984962406	730821.7781954891	1190.8984962406	1082.17862406015	504.285173684211	7830709.12030075	45.383274436090204	840.546330827068	392.70278909774396	5911623.64661654	42.7929815789474	707.104511278195	234.612159774436	5028313.45112782	32.126969887217996	0.815721462406015	0.678242169172932	266
181219_151525-V	P05					3	1		Compound 4		9.99e-06							5	16	-13.3760384615384	-15.5383461538461	214.38751000000002	0.9721425730769231	0.72850708076923	1278.86504615385	318.829810769231	1282.56923076923	769008.8807692309	1282.56923076923	1281.4966807692301	605.663241538462	9032778.86923077	46.5148851153846	1016.7087807692301	459.17070961538496	7059857.37307692	43.1520663076923	757.8160961538459	247.003655769231	5321061.24615385	32.1649286153846	0.805760542307692	0.6147585615384611	260
181219_153914-V	A01					1	1				0.0							1	1	-49.011694117647	54.7059058823528	210.80312258823503	0.965056070588235	0.6873202682352939	1532.7526941176502	418.001007529412	1520.30588235294	883278.397647059	1520.30588235294	1382.19643529412	683.303127058824	7347391.73176471	48.443050117647	1847.5787035294102	854.776369411765	9733802.50117647	45.804426823529504	234.74962588235297	72.6721301176471	1315710.26352941	25.9205218588235	1.35973866823529	0.184221093882353	425
181219_153914-V	B01					1	1				0.0							1	2	-34.0389519650655	5.84757641921384	192.686212445415	0.960392652838428	0.677420648471615	1622.12600436681	465.226829257642	1608.18340611354	834982.371179039	1608.18340611354	1401.4903646288199	715.142279475983	6281639.44541485	49.6798626637555	1785.55572707423	839.9713187772929	8110216.60917031	46.743763537118	240.051665938865	67.2146329694323	1218859.24017467	24.5972737772926	1.28548256768559	0.190449950873362	458
181219_153914-V	C01					1	1				0.0							1	3	-56.3200759493671	-16.3077215189874	203.245447341772	0.9611970075949371	0.6691511924050629	1577.20564810126	434.34690126582296	1568.4101265822799	864013.97721519	1568.4101265822799	1554.61352658228	803.560111392406	7858309.18987342	50.030658987341795	1939.9537113924102	958.492924050632	9755590.6886076	47.379692658227796	246.985762025317	59.7932898734177	1301197.52405063	21.1787201772152	1.2543573518987299	0.172210618734177	395
181219_153914-V	D01					1	1				0.0							1	4	-42.8692443324937	27.059571788413102	204.948654911839	0.9595012594458442	0.674792307304786	1570.72198488665	440.510647607052	1552.9068010075598	875092.574307305	1552.9068010075598	1363.8836372796002	698.056511335012	6873537.73551637	49.7052115869018	1752.28897229219	830.269617128464	8902453.61712846	47.1813856423174	241.209030226701	65.1721909319899	1305707.19395466	24.9103498992443	1.30121217884131	0.19451815062972302	397
181219_153914-V	E01					1	1				0.0							1	5	-68.5418237082066	25.818723404255298	207.13903556231003	0.9615407264437691	0.679203960486322	1461.27826139818	393.664738905775	1450.80547112462	833917.580547113	1450.80547112462	1327.75496048632	656.379613981762	7154097.94832827	48.403439817629206	1819.36032218845	886.69765349544	9842582.200607901	46.859242857142895	236.21527659574502	65.6267212765957	1366725.8449847999	23.503893373860198	1.37731299088146	0.192615619452888	329
181219_153914-V	F01					1	1				0.0							1	6	-47.1020975609756	18.3913414634146	211.14693292682898	0.959135163414634	0.667403239024389	1503.84336097561	414.911220731707	1490.40975609756	881717.334146341	1490.40975609756	1308.9037097561	659.529368292683	6715647.76829268	48.818821951219505	1725.9043756097599	807.961739024391	9037326.11707317	46.384574390243905	240.981185365854	75.4428212195121	1319625.73170732	27.431853902439	1.32937843414634	0.20381416024390198	410
181219_153914-V	G01					1	1				0.0							1	7	-27.6657419354839	53.0238279569894	198.866884731183	0.9611926688172041	0.6866575462365591	1544.00371182796	428.171312473118	1532.80860215054	835311.640860215	1532.80860215054	1278.4410516128999	649.886840860215	6039998.0688172	49.1359894623656	1712.73853333333	812.671329032258	8178254.0516129	46.5255305376344	241.742984946237	86.1456298924732	1215226.8516129	26.9201616774194	1.3519774666666697	0.20374209720430103	465
181219_153914-V	H01					1	1				0.0							1	8	-78.086853146853	-16.1366433566434	204.74968298368302	0.959790160839162	0.671384941724941	1533.8519580419597	430.669435664336	1513.9580419580402	857683.263403263	1513.9580419580402	1365.91540559441	683.920002331002	6937717.195804201	49.1533624708624	1822.06274592075	846.346214452215	9308315.91142191	46.431214918414895	252.408046620046	72.575479020979	1392758.85081585	25.6879091841492	1.35169343589744	0.201828983449883	429
181219_153914-V	I01					1	1				0.0							1	9	-109.210300230947	39.068752886836	212.70744341801398	0.9627027297921479	0.689336907621247	1546.2052401847598	417.878773903003	1533.12702078522	914456.3348729791	1533.12702078522	1231.93330946882	621.085787528869	6285140.73903002	49.264745034642	1691.09183371824	799.6841963048489	8633574.91224018	47.154807852194004	229.639457274827	65.8692348729792	1218223.40415704	24.289479838337197	1.39129157505774	0.20253476327944603	433
181219_153914-V	J01					1	1				0.0							1	10	-96.54257142857149	33.4508831168831	211.02471376623402	0.9604951558441559	0.6745549012987021	1494.20124155844	405.536522077922	1483.42857142857	856118.737662338	1483.42857142857	1291.0169584415598	668.748275324676	6453274.13246753	50.353227012987006	1777.04530909091	862.1256519480521	8966171.31428571	48.1216864935065	232.72832207792197	63.461357142857196	1228276.29090909	24.088642883116897	1.39918997142857	0.196983857142857	385
181219_153914-V	K01					1	1				0.0							1	11	-75.963722826087	21.810896739130502	209.35882989130403	0.960715038043479	0.6794676576086961	1562.2873777173902	433.44013179347803	1546.7445652173901	903718.402173913	1546.7445652173901	1383.4107581521698	687.437385869565	7575615.91576087	48.8459307065217	1846.96320923913	847.5550380434779	10033602.1820652	45.7938913043478	238.703695652174	69.7619910326087	1381361.61413043	24.161412038043498	1.35617689402174	0.189050467119565	368
181219_153914-V	L01					1	1				0.0							1	12	-89.93495	-9.46392499999999	206.52323325	0.95923653	0.6825276425	1497.9469175000002	406.46459675	1488.17	863345.1675	1488.17	1361.666245	678.89668275	7031131.555	48.47385275	1809.2202399999999	843.85832375	9491703.835	46.147659999999995	241.57963250000003	84.3349405	1350948.6125	24.55147875	1.3460339275	0.19517182375	400
181219_153914-V	M01					1	1				0.0							1	13	-142.469444444444	10.070631313131301	199.188808838384	0.961671070707071	0.682289762626263	1597.88896212121	443.037253535353	1580.2803030303	869944.2171717171	1580.2803030303	1441.58052525252	713.2999595959599	6813898.20707071	48.91223308080811	1925.60579040404	919.138593434344	9171561.87878788	47.36405277777779	236.67222979797995	61.1012984848485	1202979.86363636	23.5790812626263	1.34821367929293	0.180112887121212	396
181219_153914-V	N01					1	1				0.0							1	14	-186.933562005277	32.3006860158312	201.287130079156	0.958629899736148	0.672857482849604	1581.52390237467	448.897158047493	1558.8733509234803	848525.3350923479	1558.8733509234803	1431.5827783641198	711.963329551451	6810350.11081794	49.2293116094987	1975.9563878628	922.0859005277049	9599046.26121372	46.837100474934	235.507596306068	63.4071559102903	1188567.96569921	23.7133915831135	1.41637319525066	0.18114332823219	379
181219_153914-V	O01					1	1				0.0							1	15	-188.105198938992	-38.249814323607396	207.218799204244	0.9603180848806361	0.6779872015915122	1544.79376923077	425.99247294429705	1527.51193633952	872366.4801061009	1527.51193633952	1370.32622546419	699.177275862069	6481609.36339523	49.7208779840849	1869.5736923076897	884.867697612733	9025226.31564987	47.151234482758596	227.85496551724202	72.03341989389921	1169190.56233422	21.361331432360803	1.40789268435013	0.190351364986737	377
181219_153914-V	P01					1	1				0.0							1	16	-148.841706666667	-19.7622133333334	204.847488	0.9601324293333331	0.681821914666667	1526.71589866667	424.047173333333	1511.6106666666699	856838.229333333	1511.6106666666699	1384.79766666667	703.520860266666	6904834.24	49.0666576	1928.14380266667	933.485138666666	9880481.41866667	46.859805066666695	232.291341333333	68.6034648	1240733.616	24.20491456	1.4241336880000002	0.18598627199999998	375
181219_153914-V	A02					0	1				0.01							2	1	9.86912144702834	35.422532299741704	226.36793565891497	0.961746209302326	0.692210441860465	1478.05809302326	395.659920930233	1459.45994832041	929064.8811369509	1459.45994832041	2185.98544186047	1332.46474883721	6981935.75968992	60.0488204134367	2747.7834651162802	1467.2112532299698	8949163.12144703	53.62842558139529	621.781320413436	376.401325142119	1955186.68217054	53.668958992248	1.3120907596899198	0.304113722739018	387
181219_153914-V	B02					0	1				0.01							2	2	-12.5419806763285	27.2129951690822	219.578428502416	0.961593628019325	0.687027169082126	1515.51071014493	414.029064975845	1493.6690821256	925311.963768116	1493.6690821256	2352.4840869565196	1410.84573864734	7575210.43236715	59.6367461352657	2702.70417149759	1401.96947560387	9005430.10869565	52.750032850241496	744.031596618357	470.93852801932405	2313461.5410627997	59.75592557971021	1.1792602971014499	0.33750448743961403	414
181219_153914-V	C02					0	1				0.01							2	3	-8.78773224043707	-42.6551366120218	204.807928961749	0.958372707650273	0.679669784153005	1558.14013934426	432.463379234973	1534.86612021858	872431.693989071	1534.86612021858	2694.4830710382503	1682.38675409836	7973387.71857923	60.705839344262294	2964.81823770492	1624.85916939891	9029290.871584699	54.5462456284153	698.845724043716	429.493930874317	2031759.61748634	56.5527078415301	1.12536186612022	0.282972679781421	366
181219_153914-V	D02					0	1				0.01							2	4	-3.1260281690141802	12.008760563380301	218.796713239437	0.9591387971830991	0.682845611267605	1457.7132366197197	388.886993239437	1440.3464788732401	899142.712676056	1440.3464788732401	1913.73109295775	1173.10371549296	6153660.13802817	61.30249605633799	2550.4093887323897	1432.84014084507	8399592.61408451	56.7656630985916	608.514422535211	374.664228169014	1950209.33521127	56.054896281690205	1.3700470450704199	0.3551225833802821	355
181219_153914-V	E02					0	1				0.01							2	5	6.015054644808719	-24.764289617486302	207.591469672131	0.9638900765027321	0.6878789617486339	1508.35885519126	399.608628415301	1487.34972677596	883889.68852459	1487.34972677596	2030.67175136612	1242.60008743169	5864571.67486339	59.3535631147541	2680.7509371584697	1491.8747431694	7860001.99726776	55.2397390710382	617.101950819672	399.054526229508	1763225.17759563	57.6990480601093	1.34847057377049	0.33139840464480896	366
181219_153914-V	F02					0	1				0.01							2	6	-0.603540051679638	15.230775193798499	215.492383979328	0.964504640826874	0.6972809431524549	1515.28554005168	399.32112351421205	1499.4470284237698	893509.69250646	1499.4470284237698	1860.2257829457396	1137.31479870801	5382125.66408269	59.8541493540052	2323.65077002584	1271.62684108527	6832585.80620155	54.8978762790697	628.319710594315	408.80137648578796	1780997.33074935	56.4541774677003	1.28458743410853	0.37031365607235106	387
181219_153914-V	G02					0	1				0.01							2	7	-44.5660881542699	5.19760330578516	214.85001019283797	0.959447382920111	0.680826	1493.1154600551001	406.338873278237	1477.60330578512	894421.5344352621	1477.60330578512	2507.1087410468303	1504.4817052341598	8368061.89256198	59.8758137741047	2850.19036639118	1487.1114352617099	9656142.17355372	52.6157	710.4646639118449	434.481978512396	2308934.75206612	57.6043473829201	1.1666315289256202	0.305203896143251	363
181219_153914-V	H02					0	1				0.01							2	8	-7.93051771117177	5.08809264305187	207.140946594006	0.9638610762942779	0.6925166730245229	1403.68685286103	372.44124059945506	1388.1362397820199	821530.8038147141	1388.1362397820199	2307.49451226158	1346.9594746594	7327301.58855586	57.954659128065394	2779.34198092643	1423.7211893733	8868765.86920981	51.5726192915531	709.935771117165	419.095192915532	2182900.32970027	54.6758894550409	1.23167250681199	0.337843961580382	367
181219_153914-V	I02					0	1				0.01							2	9	19.025325301204802	26.744289156626703	216.17046939758998	0.95829875180723	0.6736842746987951	1506.9113542168698	409.29503084337404	1487.8987951807198	899693.7060240959	1487.8987951807198	2312.38485060241	1415.26979638554	7279563.60963855	60.567076144578294	2700.95239518073	1451.4313710843398	8733915.75180723	54.0910209638554	650.1913855421691	399.57877253012003	2031039.94698795	55.909767783132494	1.20894510843374	0.303195738795181	415
181219_153914-V	J02					0	1				0.01							2	10	-76.598052631579	34.3738684210527	218.20138684210602	0.962405236842105	0.688199815789474	1536.7048026315802	414.30499894736903	1516.45789473684	938438.3052631579	1516.45789473684	1900.2471657894698	1179.2163	5900658.56842105	60.839058157894705	2502.20991578948	1396.25525315789	7862213.91578947	56.225091052631505	596.610586842105	368.081381578947	1805684.73947368	55.9238950263157	1.35176626842105	0.341232500263158	380
181219_153914-V	K02					0	1				0.01							2	11	52.5976202531645	80.6906075949366	214.07489417721501	0.962314810126582	0.686907412658228	1575.1283594936701	422.54538658227796	1557.5139240506303	942409.088607595	1557.5139240506303	1876.40238987342	1182.51776962025	5645666.89367089	61.549694683544395	2535.9796556962	1445.2445898734197	7737530.572151899	56.923760506329096	523.156926582278	339.660675949367	1562316.51392405	53.578531873417795	1.4134713417721498	0.306318321265823	395
181219_153914-V	L02					0	1				0.01							2	12	-77.93270886075949	38.7701265822785	220.02962227848099	0.9632324329113922	0.6806451848101259	1544.8396101265803	406.88987848101306	1531.2810126582299	940480.9848101271	1531.2810126582299	1804.33948607595	1078.72212405063	5097789.70126582	58.988104050633	2496.41623544304	1402.2968784810098	7104903.36708861	56.000473670886095	547.886658227848	347.063150632911	1538630.55949367	54.7626667341771	1.4325037265822802	0.33066892278480997	395
181219_153914-V	M02					0	1				0.01							2	13	-0.0198097826087027	13.556358695652099	212.423238586957	0.958586739130435	0.6793557554347819	1566.08780163044	433.25938451087006	1547.17119565217	892719.777173913	1547.17119565217	1917.7651331521802	1196.03837581522	5710293.12228261	60.326657364130405	2508.28499728261	1425.0171236413	7647405.42663043	56.51586875	577.6763559782611	345.24635842391297	1729144.31793478	53.256289918478295	1.3550654864130403	0.332258186956522	368
181219_153914-V	N02					0	1				0.01							2	14	-37.402416452442104	26.6478663239074	215.207480462725	0.9653878097686371	0.689531251928021	1535.25292287918	405.33041105398496	1522.2365038560401	917725.367609255	1522.2365038560401	1901.3249845758398	1155.7846876606698	5455156.40359897	59.7075919280206	2547.72730077121	1413.40264987146	7389493.42673522	55.744673264781504	556.066015424164	320.472458354756	1586864.38817481	50.92448354755779	1.39293321336761	0.323954026735219	389
181219_153914-V	O02					0	1				0.01							2	15	-99.55759999999991	-16.70995	221.23761325	0.96257411	0.688248785	1530.9393225	407.887446499999	1517.1525	944094.31	1517.1525	2492.09466	1512.086225	7567697.045	59.30519325	2840.8041675	1479.6187625	8907161.195	52.27644074999989	690.4633749999989	417.0783535	2048474.685	56.0246911	1.1911367875	0.3012667615	400
181219_153914-V	P02					0	1				0.01							2	16	-64.0799742930591	-25.9742416452443	211.45672313624698	0.961850951156812	0.688793670951157	1480.5494832904901	405.220883547558	1461.7840616966598	859415.920308483	1461.7840616966598	2584.29934961439	1531.46738817481	7932479.95886889	58.624461953727504	2937.85261696658	1520.60347300771	9104859.62467866	51.922860411311	658.490935732648	371.46346066838	1968661.79434447	52.97751177377889	1.17119837789203	0.27961745552699296	389
181219_153914-V	A03					3	1		Compound 1		3.33e-07							3	1	27.0964583333334	43.633928571428605	208.73815089285702	0.958316636904763	0.6709097708333339	1465.8764880952401	407.63803422619105	1452.3452380952401	838043.898809524	1452.3452380952401	1210.27629464286	619.5050169642859	6272703.57738095	49.49342261904761	1722.9553779761902	836.9929404761909	8969109.49702381	47.863997916666605	223.734872023809	60.20733244047621	1244343.16369048	20.4203757440476	1.46033516071429	0.205059898809524	336
181219_153914-V	B03					3	1		Compound 1		8.33e-07							3	2	31.0703058823529	-16.2386823529413	204.412692941176	0.959877376470588	0.6786274188235288	1551.0266658823498	417.021033882353	1542.44	880142.204705882	1542.44	1305.69193647059	643.607628235294	6452734.34823529	47.89752352941179	1663.64889647059	773.699938823529	8249605.46352941	45.804242588235205	242.86043999999998	79.9323964705882	1250887.61647059	26.7786386588235	1.2927704870588201	0.20698071199999998	425
181219_153914-V	C03					3	1		Compound 1		2.5e-06							3	3	68.06970027247961	3.56188010899188	185.00644986376	0.954323577656675	0.658562386920981	1686.79899182561	480.054102452316	1671.22615803815	855219.08719346	1671.22615803815	1549.65225885559	758.8580708446859	6259279.37874659	47.3250310626703	2040.3960626703	936.6177411444149	8381079.84468665	45.50398365122621	249.217640326975	82.5694010899182	1087103.77384196	28.1619186920981	1.3403392506812	0.179400739782016	367
181219_153914-V	D03					3	1		Compound 1		4.16e-06							3	4	7.438014888337509	35.499255583126605	191.37556277915598	0.9523456253101741	0.6505283250620351	1613.66725806452	443.227035483871	1603.34243176179	858046.6550868491	1603.34243176179	1706.5321315136498	827.644856079404	6695762.47890819	47.611604218362295	2174.53009429281	1010.6014516129	8615571.29280397	46.1373637717121	251.875612903226	83.0733960297767	1025978.82630273	26.828633374689804	1.2896077617866	0.16298550893300198	403
181219_153914-V	E03					3	1		Compound 1		7.49e-06							3	5	22.859315960912102	58.6686970684039	158.52636547231302	0.9469972801302929	0.630161697068404	1817.6940651465802	515.1792342019551	1813.0651465798	790283.061889251	1813.0651465798	2285.69931270358	1112.6695742671	6219219.21172638	47.8024729641694	2911.1796742671004	1353.40502899023	7988365.46254072	46.2194542345277	259.07996742671	89.6615527687297	733865.872964169	27.7435847557003	1.2984141140065102	0.129910836156352	307
181219_153914-V	F03					3	1		Compound 1		9.99e-06							3	6	-27.8922448979592	-1.5554081632653098	125.493350510204	0.9477834540816329	0.6320095153061229	2161.49880102041	664.0392653061219	2144.87244897959	766877.484693878	2144.87244897959	3160.9675612244896	1587.91849795918	5408509.66326531	49.0371806122449	3987.16671938776	1904.65397959184	7074263.91326531	47.619345408163205	273.260607142857	87.90642295918371	491905.66326530604	29.2198244387755	1.29103725510204	0.104723531122449	196
181219_153914-V	G03					3	1		Compound 1		3.33e-07							3	7	-16.8922834645669	16.557611548556398	212.065432808399	0.960221154855643	0.6863808608923889	1439.3694278215198	387.771402887139	1433.32545931759	859696.194225722	1433.32545931759	1434.21965354331	700.051228346457	7905229.09973753	47.549490026246794	1755.2976404199499	806.255551181102	9641617.81102362	45.5208992125984	245.73431233595798	75.3071020997375	1402179.66666667	26.6669281364829	1.234818167979	0.19141148608923897	381
181219_153914-V	H03					3	1		Compound 1		8.33e-07							3	8	-18.449512195121898	-14.2585094850949	205.14208048780498	0.9581089078590781	0.668093360433604	1493.3621897019	410.67323631436403	1479.81842818428	835835.777777778	1479.81842818428	1412.6891788617902	707.6362899728999	7201298.26558266	48.726277777777796	1863.88530894309	901.281345799457	9413794.88888889	47.070878590785895	247.334070460705	70.7571850948509	1367334.95392954	25.740272493224897	1.3361593360433601	0.20061202764227598	369
181219_153914-V	I03					3	1		Compound 1		2.5e-06							3	9	-1.9467639257293998	17.6991777188328	184.81661618037103	0.955821684350132	0.653530551724138	1520.06308488064	419.960451724138	1508.8912466843499	781289.883289125	1508.8912466843499	1592.61958090186	741.817363395226	7133502.37931035	45.4152039787799	1968.12300795756	904.373924137932	8878819.19098143	45.1177034482759	255.418042440318	87.5974559681698	1178329.0397878	27.5777680901857	1.25510641644562	0.18029703925729398	377
181219_153914-V	J03					3	1		Compound 1		4.16e-06							3	10	15.833409090908999	7.014747474747441	184.88565025252498	0.955707141414141	0.662366654040404	1623.4958712121202	452.04193939394	1611.96464646465	843591.23989899	1611.96464646465	1556.6868686868697	766.233313888889	6131898.62626263	45.5966012626262	1951.7259494949499	879.158670454545	7910476.12878788	44.5492227272727	249.94865404040402	84.84886868686871	1050470.96212121	27.9271862878788	1.30860788636364	0.186641426767677	396
181219_153914-V	K03					3	1		Compound 1		7.49e-06							3	11	50.625309734513294	90.46023598820071	161.95008200590001	0.9528242212389391	0.6454972861356939	1773.1984601769898	495.014256637168	1768.17994100295	807878.345132743	1768.17994100295	2126.52408259587	990.0795958702071	6345729.18879056	45.831864011799404	2440.7945840708	1103.12321828909	7284237.35988201	44.9081480825959	257.628469026549	77.4396277286136	790773.970501475	27.646240943952797	1.16857354572271	0.137698291150443	339
181219_153914-V	L03					3	1		Compound 1		9.99e-06							3	12	34.6602564102564	75.3724358974359	101.10645769230801	0.9528082179487171	0.691745038461539	2708.29537179487	912.98641025641	2692.1923076923104	738472.0512820509	2692.1923076923104	2382.4320128205104	1112.29773974359	3659160.32051282	45.20859358974361	3017.22121794872	1396.92756666667	4813856.48717949	45.7617538461539	267.233833333333	61.2556217948718	495788.08974359	21.463451282051302	1.24487116666667	0.18916147435897399	78
181219_153914-V	M03					3	1		Compound 2		3.33e-07							3	13	5.64119363395226	-51.828620689655104	204.999912997347	0.960981490716181	0.6791883713527851	1598.05281432361	434.19622625994697	1591.06366047745	893353.3315649871	1591.06366047745	1337.56317506631	657.882790716181	6676025.73740053	48.2920965251989	1775.75354111406	826.783528381963	8996154.0	46.22479843501329	235.107151193634	63.9760175066313	1233412.06896552	24.4872271883289	1.35659626525199	0.196652115119363	377
181219_153914-V	N03					3	1		Compound 2		8.33e-07							3	14	2.6375504322767003	37.4195677233429	197.185914409222	0.954753095100864	0.66805669740634	1502.95764841499	411.21447925072	1495.7118155619598	824880.083573487	1495.7118155619598	1366.5223832853	644.793919308357	6675908.7925072	45.965056195965396	1841.0563054754998	835.870703170029	9034676.10086455	44.9613599423631	225.685708933718	47.1752919308358	1146567.5907781	19.0621493659942	1.3792817608069199	0.189501005475504	347
181219_153914-V	O03					3	1		Compound 2		2.5e-06							3	15	5.6207031249998	-45.818984375	149.785197135417	0.9558911302083342	0.656042713541667	1952.85753645833	568.25097421875	1941.76822916667	807406.234375	1941.76822916667	1837.9999140625	913.0245078125	5576401.59635417	48.9139205729167	2261.7947109375	1112.9271614583301	7087977.875	47.6189890625	244.580559895833	62.296649479166604	785532.239583333	23.676822760416698	1.27827781510417	0.14734126015625	384
181219_153914-V	P03					3	1		Compound 2		4.16e-06							3	16	-28.910112044818	-81.1320168067227	144.927047058824	0.953621145658263	0.6510565686274511	1981.0447198879601	568.695524369748	1977.13445378151	792039.154061625	1977.13445378151	1630.1352352941199	773.324470588235	5091766.37815126	46.33065462184871	2234.55003361344	1050.09830812325	7014884.39215686	46.44681680672271	223.502719887955	40.696489355742294	742608.829131653	16.4180959663866	1.39874951820728	0.156070380952381	357
181219_153914-V	A04					3	1		Compound 2		7.49e-06							4	1	-201.36470588235298	184.01843137254903	91.37802745098041	0.9429785882352941	0.636784176470588	3226.38588235294	1094.2412745098	3257.7254901960805	789602.4117647059	3257.7254901960805	1349.10662745098	745.3367725490201	2286085.45098039	53.041705882353	1985.14217647059	1128.72103137255	3268126.15686275	54.753662745098	253.711509803922	93.8322666666667	458335.941176471	24.0611701960784	1.4291375294117599	0.25637351372549	51
181219_153914-V	B04					3	1		Compound 2		9.99e-06							4	2	-508.33	56.449090909091	94.5684716730318	0.953910175186318	0.685051506178727	2577.32711799045	879.8569304093179	2581.04545454545	662045.7272727271	2581.04545454545	756.7225917017731	415.615783900464	736086.454545455	53.8441888083	739.735574984727	423.607570661941	775526.8636363641	56.08325634546821	207.983540670136	33.5271066622864	163778.454545455	15.263925412837699	0.968687995419227	0.365881108371068	22
181219_153914-V	C04					3	1		Compound 2		3.33e-07							4	3	-10.026349614395901	40.777172236503795	215.837522622108	0.9589769897172241	0.676534532133676	1561.79936503856	436.983849614395	1546.91002570694	902396.537275064	1546.91002570694	1372.80441388175	693.102483033419	7245680.3496143995	48.9390115681234	1758.84084061696	881.887950385604	9298238.70179949	47.437962982005104	235.738102827764	77.3124560411311	1313717.67866324	26.4342501285347	1.3010239588688899	0.19271391413881697	389
181219_153914-V	D04					3	1		Compound 2		8.33e-07							4	4	1.28061881188102	9.866410891089052	210.60561831683202	0.95755550990099	0.6664752079207921	1573.9101881188099	422.238232178218	1564.10643564356	920053.715346535	1564.10643564356	1060.39117326733	544.921125	5088772.12623762	49.542038366336605	1519.1952004950501	764.366675742574	7264235.85643564	49.6426655940594	217.365452970297	48.183906188118804	1061257.50495049	19.2594266336634	1.44513038861386	0.22657540569306894	404
181219_153914-V	E04					3	1		Compound 2		2.5e-06							4	5	-5.91475826972024	-6.25117048346056	149.669585496183	0.953995727735369	0.658100750636132	2008.0486106870198	572.049984732824	1997.39949109415	819420.7099236641	1997.39949109415	1340.4679821883	727.1783081424941	4145336.17557252	52.8829572010178	1870.81329262087	1026.7125114503801	5828606.4173028	54.3452302798983	224.177849872773	63.598454198473206	735386.684478372	19.833321908396897	1.41675206615776	0.18685012086514	393
181219_153914-V	F04					3	1		Compound 2		4.16e-06							4	6	125.539085714286	-55.627685714285704	142.479804857143	0.9538949714285709	0.656062608571429	2028.8503142857198	589.869882857143	2018.77142857143	789826.0457142859	2018.77142857143	1973.8759571428602	935.5556285714281	5122443.46571429	46.75331171428571	2440.52099428572	1138.42294571428	6425897.22285714	46.467357142857104	258.702162857143	100.259723714286	678551.8257142861	25.6747574285714	1.26295545142857	0.142718469142857	350
181219_153914-V	G04					3	1		Compound 2		7.49e-06							4	7	-31.7010483870968	-202.14645161290298	159.060036290323	0.9534639193548392	0.6492960645161291	1954.6208709677398	579.966783064516	1996.91935483871	720047.919354839	1996.91935483871	1280.04614516129	736.4322370967751	3697831.56451613	52.951082258064496	1946.5148145161302	1141.5885330645199	5818357.46774194	56.45455564516129	223.9795	45.327080645161296	711265.217741936	18.8954760483871	1.49240346774194	0.252757134677419	124
181219_153914-V	H04					3	1		Compound 2		9.99e-06							4	8	37.783333333333296	14.566666666666698	81.58166377	0.967948208140667	0.677549255656667	1475.5812364370001	504.85577729533304	1454.33333333333	338650.666666667	1454.33333333333	834.443410716667	363.587131093933	1255430.66666667	36.2876627953	1304.1919292833302	551.287408328433	1941922.33333333	33.8194104723667	210.394335107333	33.2586688051	337480.333333333	15.522035718706698	1.4118226344806697	0.410365239094	3
181219_153914-V	I04					3	1		Compound 3		3.33e-07							4	9	27.2018836565097	31.5170637119113	206.21998448753502	0.9605615900277009	0.680102246537396	1514.9534432132998	416.24063074792195	1505.20221606648	829316.872576177	1505.20221606648	1476.54237950139	739.5063407202209	7826453.72853186	48.322853462603796	1790.6501966759	837.658584487535	9666303.9833795	46.257310803324096	244.848426592798	68.1508227146815	1399485.71468144	24.8565626592798	1.23408728531856	0.18419282770083104	361
181219_153914-V	J04					3	1		Compound 3		8.33e-07							4	10	31.858901734104098	-15.008583815028901	210.76266936416198	0.959688872832369	0.677105309248555	1576.95982947977	432.99861473988403	1566.2312138728303	889252.6531791909	1566.2312138728303	1114.5669566474	553.987604624277	5505500.01445087	47.764559248554896	1630.55079479769	800.03648699422	8153811.97109827	48.3870092485549	233.277933526012	90.6830815028902	1247175.76300578	20.4091376011561	1.48722356069364	0.22882509624277397	346
181219_153914-V	K04					3	1		Compound 3		2.5e-06							4	11	16.7573939393939	20.1248484848485	216.693443030303	0.9598381060606059	0.669765196969697	1516.3820242424301	415.892034848485	1502.85757575758	890852.236363636	1502.85757575758	1001.9700969697	510.95036272727305	5284123.59393939	47.5711987878788	1422.68613939394	708.5771245454539	7545749.16666667	48.7046839393939	216.917209090909	43.242863939394	1187160.55454545	17.6642851212121	1.45593513636364	0.24324479969697	330
181219_153914-V	L04					3	1		Compound 3		4.16e-06							4	12	27.7303053435115	26.6046055979643	202.51099821883	0.9562049592875309	0.6602501374045799	1378.59610178117	366.87422519084	1370.1272264631	787111.569974555	1370.1272264631	1377.12228244275	665.67003562341	7151639.54961832	47.324793893129794	1811.7092875318103	842.2165979643761	9378065.66666667	46.21199083969461	238.608445292621	67.28448956743	1284674.7302799	21.660791603053397	1.34054820610687	0.190593969211196	393
181219_153914-V	M04					3	1		Compound 3		7.49e-06							4	13	64.6762314540059	66.9673293768545	204.00580563798198	0.954123264094957	0.658792952522256	1416.68784569733	389.538850445104	1409.41246290801	801394.821958457	1409.41246290801	1202.24519881306	573.473893175074	6428711.70623145	46.74522997032639	1651.20608902077	768.663676557864	8652505.5074184	46.161584272997	218.784225519288	52.6707071216617	1185497.32047478	21.118298041543	1.4088236498516298	0.20123446112759602	337
181219_153914-V	N04					3	1		Compound 3		9.99e-06							4	14	8.51495575221243	-4.18533923303839	199.88348407079602	0.9554789675516221	0.652236943952802	1484.4245899705	416.47910796460195	1471.3126843657801	820064.297935103	1471.3126843657801	1235.99385250737	622.768646017699	6233660.12979351	48.3478112094395	1720.70271976401	820.877654867257	8862257.25073746	47.2262424778761	212.68361946902698	34.8998241887906	1141826.76106195	15.7672971681416	1.44023022418879	0.197800849262537	339
181219_153914-V	O04					3	1		Compound 3		3.33e-07							4	15	5.884552631579	-30.1166052631582	208.616669473684	0.9629856921052629	0.686809031578947	1507.9818894736802	412.194780263158	1496.3763157894698	861099.828947368	1496.3763157894698	979.906668421051	510.288452894737	4781239.43947368	48.3032913157895	1484.8100973684197	756.780890263158	7436923.43684211	48.976516368421095	214.49682894736802	42.9775063157895	1114876.92368421	18.9151566842105	1.55690388947368	0.247137495526316	380
181219_153914-V	P04					3	1		Compound 3		8.33e-07							4	16	77.3222619047618	-72.79928571428559	212.139143154762	0.962397830357144	0.6827766279761911	1386.94151488095	372.64948601190497	1383.43154761905	802069.833333333	1383.43154761905	1316.9966041666698	652.094875	7117322.01190476	47.9158854166667	1768.7435029761898	824.306297619048	9767572.45535714	45.775404166666696	237.502732142857	83.5617166666667	1441867.06845238	24.315173005952396	1.3723578422619	0.20238081011904802	336
181219_153914-V	A05					3	1		Compound 3		2.5e-06							5	1	96.84908163265301	71.4793622448978	205.882124744898	0.9615186224489799	0.673141966836735	1523.70255612245	418.78525382653	1514.59693877551	871520.959183673	1514.59693877551	1307.22970663265	660.441683673469	6976022.18112245	49.28265178571429	1786.96732142857	854.8454005102041	9442136.16071429	47.229966836734704	225.008283163265	48.15458316326529	1238595.47959184	19.567582678571398	1.39365509438776	0.188774486734694	392
181219_153914-V	B05					3	1		Compound 3		4.16e-06							5	2	42.181576086956504	36.7831521739131	198.87522418478198	0.960261866847826	0.6726414320652171	1472.5174673913	401.8970625	1464.2119565217401	814144.3206521741	1464.2119565217401	1309.28101358696	662.817976902174	6843956.89130435	49.770803396739105	1670.7725298913	781.9965652173911	8753596.60054348	46.7246380434782	228.956366847826	64.2039174184783	1247831.63043478	22.416789021739103	1.28969760326087	0.18966894728260897	368
181219_153914-V	C05					3	1		Compound 3		7.49e-06							5	3	87.88306733167059	-0.798004987531145	195.938955860349	0.9566235361596009	0.6646106583541149	1484.5198927680801	416.633091022444	1471.00748129676	791651.5162094759	1471.00748129676	1341.52972817955	658.215698254364	6577395.95012469	46.82285468827929	1736.8229999999999	802.3972446384039	8648158.21945137	45.270317755611	229.64259600997502	73.4318478802992	1212354.21446384	25.0170119451371	1.31209541645885	0.19076132394015	401
181219_153914-V	D05					3	1		Compound 3		9.99e-06							5	4	12.670029325513301	-66.641788856305	205.966239296188	0.9563232609970659	0.658612870967742	1500.7221026393	411.07402609970705	1492.41642228739	864806.7390029329	1492.41642228739	1269.5959354838699	632.5163929618769	6364238.75659824	48.2762686217009	1747.88339002932	844.5479794721409	8823486.48680352	47.6546768328446	224.253964809384	56.936707624633506	1153612.69208211	20.6578458944281	1.3888132170088	0.19508006891495605	341
181219_153914-V	E05					3	1		Compound 4		3.33e-07							5	5	30.1831233595799	69.1991601049871	211.16553385826802	0.9626324750656179	0.684181131233595	1425.69148293963	382.08155958005204	1412.15748031496	838685.42519685	1412.15748031496	1451.19302887139	703.812695538058	7979505.37795276	47.497917060367406	1820.5758897637802	857.117230971129	10052759.5144357	46.37021811023621	240.184847769029	73.05624566929141	1399293.20209974	26.575635328084	1.26868779002625	0.182241493175853	381
181219_153914-V	F05					3	1		Compound 4		8.33e-07							5	6	45.3082113821138	80.429864498645	202.326278048781	0.959493723577236	0.675108544715447	1539.85430894309	422.375565582656	1524.73441734417	873724.428184282	1524.73441734417	1414.04574796748	707.2116504065029	7520167.21680217	48.860456910569106	1849.01270189702	857.619189701897	9717153.60162602	45.7878002710027	257.217856368564	91.54410542005421	1381013.4498645	29.1686725203252	1.3142441571815702	0.19528962059620603	369
181219_153914-V	G05					3	1		Compound 4		2.5e-06							5	7	39.7891228070175	-20.8470927318296	206.435313533835	0.9628687067669169	0.6798793057644109	1430.88883709273	381.94251077694196	1421.2355889724302	833335.2731829571	1421.2355889724302	1499.73452130326	711.085493734336	7920448.92230576	46.57699824561401	1914.0093032581399	854.212493734335	10173108.566416001	44.4209518796992	248.746062656642	80.6766145363408	1409190.97493734	29.445335588972398	1.29988099498747	0.184191114285714	399
181219_153914-V	H05					3	1		Compound 4		4.16e-06							5	8	-28.344289693593396	-73.9763231197772	215.939740389972	0.9573978022284121	0.670908509749303	1450.1972952646202	395.60186908078	1443.3649025069599	862822.587743733	1443.3649025069599	1408.43119220056	719.633064902507	7830412.49582173	48.5746980501393	1854.52560445682	865.444427576602	10420149.6740947	45.8621573816156	246.24701392757703	77.77141392757659	1424688.20612813	26.3455833983287	1.3304180640668501	0.19386475069637898	359
181219_153914-V	I05					3	1		Compound 4		7.49e-06							5	9	86.6315104166666	5.69945312499996	200.6137328125	0.9562148645833329	0.668985096354167	1509.88569010417	413.309701302083	1497.58072916667	847195.880208333	1497.58072916667	1459.8841510416698	695.496411458333	7230009.04947917	46.6604674479167	1865.4370859375	846.3675625	9282137.48697917	44.6919125	245.60838541666698	85.48788828124991	1268269.66666667	28.637716822916698	1.28672193229167	0.18457387265625	384
181219_153914-V	J05					3	1		Compound 4		9.99e-06							5	10	14.730617283950801	-8.075308641975301	214.73428117283902	0.956119290123457	0.661546817901235	1382.8287407407402	369.571992592592	1375.1882716049402	839266.067901235	1375.1882716049402	1385.17526851852	663.261601851852	7482013.75	46.848887037037	1851.6768580246899	858.754827160494	9923945.52160494	45.831954629629706	242.18295679012297	78.3014845679012	1373930.63580247	26.343240277777802	1.34805165432099	0.193483715432099	324
181219_153914-V	K05					3	1		Compound 4		3.33e-07							5	11	51.27747311827971	46.6610752688173	204.74724301075298	0.960389655913979	0.6744027956989251	1455.71707258065	397.67075295698896	1448.4032258064499	823336.02688172	1448.4032258064499	1474.0468172043	725.717018817205	7467774.27688172	48.19758897849461	1877.6278763440803	899.489180107527	9619049.30645161	46.130339516129105	237.032862903226	66.8247610215054	1271506.30376344	23.501714919354896	1.30049372580645	0.17576247258064498	372
181219_153914-V	L05					3	1		Compound 4		8.33e-07							5	12	66.536351791531	9.26351791530937	187.017978501629	0.9494820358306191	0.647390270358306	1460.90617263844	406.240711400652	1444.0260586319198	763424.28990228	1444.0260586319198	1164.39642019544	578.175438762215	5489823.85016287	42.1514433224756	1613.4462247557	795.853575244299	7679177.90879479	42.5427549837134	261.954537459283	105.44080325732901	1082695.35179153	18.0428255700326	1.33135030618892	0.363831355374593	307
181219_153914-V	M05					3	1		Compound 4		2.5e-06							5	13	5.8422112211221595	71.8186468646865	192.94370231023103	0.948938719471948	0.643861702970297	1479.4535907590803	406.71791683168294	1470.76237623762	784560.910891089	1470.76237623762	932.509930693069	474.56819768977005	3819466.7689769	43.2992007260726	1325.98906270627	720.414712541254	5519467.84158416	47.2059627392739	218.906095709571	43.382162046204606	858996.471947195	18.5489182838284	1.36494793069307	0.38610385115511603	303
181219_153914-V	N05					3	1		Compound 4		4.16e-06							5	14	137.822570422535	-14.042746478873198	201.511022183099	0.9509124154929571	0.651846908450704	1313.00011267606	311.458482042253	1346.24647887324	726122.89084507	1346.24647887324	1018.03991901408	537.833139084507	4054668.96126761	46.8660327464789	1620.52957042254	947.884510211267	6394383.80633803	52.0081271478874	216.132813380282	51.2965947183099	830116.9471830991	20.0444169014085	1.5350983133802802	0.32116867957746503	284
181219_153914-V	O05					3	1		Compound 4		7.49e-06							5	15	39.339432432432496	-38.2732432432432	211.72135783783799	0.961337148648649	0.672379710810811	1441.64330810811	390.847424054055	1433.1864864864901	838321.672972973	1433.1864864864901	1290.67283513514	610.853351351352	6686910.78648649	46.3591616216216	1691.3392783783802	802.9772243243241	8808463.84324324	45.7889927027027	237.837294594595	66.2823635135135	1312246.0	25.2959394594594	1.34088764324324	0.20225545945946	370
181219_153914-V	P05					3	1		Compound 4		9.99e-06							5	16	-38.9040268456378	-118.921342281879	202.91418557047	0.955090104026846	0.658351033557047	1492.49991946309	406.48364899328794	1485.2214765100698	837745.1610738259	1485.2214765100698	1393.7593523489902	681.705120805369	6840283.95973154	47.1917281879195	1911.7383053691299	904.5211275167791	9449377.24161074	46.3633087248322	235.893083892617	62.0343302013423	1222743.65436242	23.789161677852398	1.3896043557047	0.18942389060402698	298
181219_160257-V	A01					2	1				0.0							1	1	-47.465638297872296	7.6201418439716395	210.945529078014	0.9728016631205679	0.7246671808510641	1393.0101099290803	355.621242553191	1394.74468085106	833343.9361702129	1394.74468085106	1279.86858156028	634.9146028368799	9507801.45744681	48.1435978723405	1012.7615070922	565.818542553192	7401635.34042553	46.1138152482269	708.9203510638299	240.31053581560298	5207583.10992908	32.448524787234	0.7947117907801421	0.573916127659574	282
181219_160257-V	B01					2	1				0.0							1	2	-45.368586206896495	-21.720206896551698	207.49688103448298	0.9762329379310329	0.735075772413793	1363.33252758621	344.63649206896497	1365.06896551724	799071.006896552	1365.06896551724	1235.01405517241	608.923606896551	8541413.07241379	48.280214482758595	924.660134482758	428.13169034482695	6343739.8	44.1239944827586	706.542179310344	233.201606551724	4761192.59310345	31.7936189655172	0.7660879896551719	0.589817168965518	290
181219_160257-V	C01					2	1				0.0							1	3	1.7419594594594399	-27.682837837837802	218.61163277027	0.973389429054053	0.7334918141891891	1388.3235506756698	357.069266554054	1383.9054054054097	866389.128378378	1383.9054054054097	1131.54554054054	515.944543918919	8234030.8445946	45.0754550675676	844.05810472973	382.2740875	6152773.80405405	41.1149489864865	640.343442567568	192.854778378379	4584631.4695946	29.5841507432432	0.7737310878378381	0.589712280405406	296
181219_160257-V	D01					2	1				0.0							1	4	-6.501172413793089	-18.427	212.221066206897	0.975818241379311	0.7304531103448271	1368.83301034483	342.214237586207	1375.77931034483	833889.475862069	1375.77931034483	1269.39773793104	594.627451724138	9176182.45862069	46.2338555172414	979.755513793103	442.38207758620695	6937884.95862069	42.2181910344828	659.4657862068959	200.36352137931	4665684.52068966	30.386642724137896	0.784099210344827	0.543978262068966	290
181219_160257-V	E01					2	1				0.0							1	5	-14.8198666666666	30.369033333333302	209.263376333333	0.9786118066666658	0.7413982733333342	1358.34344666667	336.3262	1361.2366666666699	807427.2333333329	1361.2366666666699	1248.73092333333	580.520807333334	9106913.56333333	45.829845433333304	931.56615	420.913859666667	6878641.55666667	42.0431333	623.53884	191.822277333333	4452537.92666667	29.577825466666603	0.76702695	0.5254522566666661	300
181219_160257-V	F01					2	1				0.0							1	6	13.3959106529209	25.985738831615	211.12825876288701	0.9733821512027491	0.727623738831615	1353.2306048110001	343.77503470790396	1354.4398625429599	814259.721649485	1354.4398625429599	1237.9428969072198	571.831683848797	9081717.855670098	45.8396941580756	1005.19778350515	444.10499862542997	7488233.56701031	42.368847766323	583.776130584193	157.498759793814	4207204.49828179	26.421729312714803	0.8543161718213059	0.48093628178694203	291
181219_160257-V	G01					2	1				0.0							1	7	-38.4261445783133	23.7414156626506	211.279374096386	0.9782697771084341	0.7412768283132529	1423.0378283132502	350.02082259036104	1428.43674698795	863017.9698795179	1428.43674698795	1313.51270180723	612.8969126506021	9637357.82530121	46.24858915662661	1013.2921626506	446.70107439759005	7690653.36746988	42.6368858433735	557.524780120482	142.802392469879	3999028.48795181	24.966624969879497	0.791550159638553	0.4406138012048189	332
181219_160257-V	H01					2	1				0.0							1	8	-32.8152517985613	-21.563489208633104	210.371310071942	0.97831287410072	0.741806251798561	1444.5196330935198	366.174444964029	1442.89208633094	857206.517985611	1442.89208633094	1308.69120503597	621.909791007194	9170149.73021583	47.166229496402906	955.804366906475	431.3619	6828820.86330935	43.925001402877704	591.3121330935251	187.560715467626	4039738.97841727	25.9349429136691	0.7668505035971229	0.465871057553957	278
181219_160257-V	I01					2	1				0.0							1	9	34.112765273311894	26.163247588424397	199.04287073955	0.973115807073955	0.7164063376205779	1398.47357234727	356.703463987138	1399.8327974276501	785401.434083601	1399.8327974276501	1273.76505144694	595.459262057878	8730323.9903537	46.087149839228296	912.761408360128	399.700980064308	6194765.2636656	42.0856572990354	501.09258842443705	124.01313247588399	3354955.24115756	23.949905466237997	0.7522609710610941	0.409622389067524	311
181219_160257-V	J01					2	1				0.0							1	10	7.06079861111104	-55.3863888888889	210.45323090277802	0.9750900138888879	0.732718854166667	1414.8048541666699	360.893870833333	1414.50694444444	837554.253472222	1414.50694444444	1345.6238888888902	662.142378125001	9430600.69097222	47.171534722222205	1051.36989583333	486.425426388889	7261812.6875	43.7361687847222	463.87053125	116.30662777777799	3293942.87152778	22.6565349305555	0.8159913472222221	0.3706104583333329	288
181219_160257-V	K01					2	1				0.0							1	11	-19.128571428571398	7.758229813664651	216.821630745342	0.9762390279503108	0.7434944658385091	1322.65952795031	328.203777329193	1325.94099378882	824157.7173913041	1325.94099378882	1220.69207142857	566.957142857143	9140411.39440994	45.7221444099379	956.7377267080741	417.97616583850896	7269760.20807453	42.050328260869605	405.006108695652	88.63803757763979	3000695.51552795	20.8963604037267	0.8177461490683229	0.3430935	322
181219_160257-V	L01					2	1				0.0							1	12	-46.0780707395498	-17.757266881029	204.453927652733	0.9755346302250799	0.7217397299035371	1406.23934405145	348.58588617363404	1408.18649517685	817861.3729903541	1408.18649517685	1383.33558842444	653.504424437299	9987262.26688103	46.7926893890675	1040.86054983923	474.859778135048	7749261.5659164	44.19950064308679	384.97605144694603	73.19577749196141	2742073.10610932	18.6619042765273	0.778489881028939	0.28957434405144705	311
181219_160257-V	M01					2	1				0.0							1	13	-34.8793174061433	-34.2315699658702	218.943449488055	0.976113122866894	0.734191484641638	1361.4038191126301	337.574941979522	1360.0614334471002	856949.1877133109	1360.0614334471002	1310.72262457338	620.649498293516	9633130.70307167	46.78269317406139	1012.14448805461	452.876648122867	7652878.66894198	42.8889593856655	351.572232081911	59.7545266211605	2592476.2662116	16.7562104778157	0.799969017064846	0.283751993174062	293
181219_160257-V	N01					2	1				0.0							1	14	-74.9121686746988	-15.263092369477901	210.58004377510102	0.975371337349397	0.7294967550200799	1425.26528915663	376.923309236948	1417.9437751004	834649.5220883529	1417.9437751004	1340.1274176706802	636.660100401606	9712949.77108434	46.344057429718895	1056.0581686747	482.778548192771	7623304.22891566	43.352128915662604	333.08175502008	52.6339345381526	2411058.6626506	15.383485903614499	0.834912751004016	0.264247200803213	249
181219_160257-V	O01					2	1				0.0							1	15	-14.330250896057198	-30.7690681003584	220.695794982079	0.974588071684588	0.7229912508960571	1441.66768817204	368.617580645162	1438.68100358423	899958.340501792	1438.68100358423	1352.2185161290301	642.1203978494619	10508826.9354839	46.22213942652329	1061.79325089606	481.376838709677	8386511.6344086	43.187349462365596	307.190526881721	47.02097168458779	2368158.30824373	15.0895856630824	0.812832899641577	0.240457092473118	279
181219_160257-V	P01					2	1				0.0							1	16	-123.119520295203	-45.683431734317395	212.000808487085	0.9759568671586709	0.7325826974169741	1391.0651180811801	348.003356457565	1387.62730627306	848275.638376384	1387.62730627306	1493.1967121771202	719.84168302583	11026697.4870849	47.736376088560895	1164.5783911439098	525.535985608856	8700871.43542435	43.9949451291513	317.605645756458	59.8462487084871	2335442.64206642	17.0058656457565	0.8100273284132842	0.22658587453874499	271
181219_160257-V	A02					0	1				0.01							2	1	40.2816666666667	47.7323939393939	214.193396060606	0.975481021212121	0.733263072727273	1310.42497878788	325.853826060606	1313.4484848484801	802826.5909090909	1313.4484848484801	2061.19742121212	1139.04197272727	9031857.4030303	54.4999615151515	1389.51836969697	745.836575757576	6275354.45757576	51.9679836363636	1006.6918242424199	368.83232454545504	4302347.27272727	36.3076493939394	0.708922193939394	0.5078814121212121	330
181219_160257-V	B02					0	1				0.01							2	2	-17.432426035503	35.9539053254438	211.742269230769	0.9776553372781072	0.7368441538461541	1275.4714112426	304.856086982248	1281.33727810651	778594.0384615391	1281.33727810651	1991.1202810650898	1103.19614497041	8659603.62721894	54.483883431952705	1367.06881360947	732.308604142012	6155346.37278107	52.342221301775105	1023.50322189349	391.75421863905297	4414872.85207101	37.5712423076923	0.7185862840236691	0.5388644792899411	338
181219_160257-V	C02					0	1				0.01							2	3	-6.050610169491541	49.06589830508471	219.310069491525	0.973998186440677	0.73018139661017	1289.07057627119	316.75162	1289.35593220339	808785.86440678	1289.35593220339	2096.3136440678	1168.65234915254	9085824.91864407	54.591288813559295	1364.30975932203	708.908308474576	6042686.24745763	50.417120000000004	1101.6064711864399	403.172766779661	4737961.53559322	36.5634522033899	0.680871376271186	0.560538669830509	295
181219_160257-V	D02					0	1				0.01							2	4	23.7470700636942	-1.6600955414013001	215.6332	0.9752380605095542	0.7360175382165609	1304.32210191083	330.555366242038	1303.94267515924	765478.289808917	1303.94267515924	2034.8336146496802	1142.9513821656	8920667.46815287	55.2436535031847	1465.0021401273902	774.655671974522	6561718.33121019	51.45907579617829	1067.25278343949	402.505643949045	4653817.09872611	37.4360910828025	0.7482775828025471	0.5521988334394899	314
181219_160257-V	E02					0	1				0.01							2	5	-20.8443269230769	-5.76381410256413	210.716451282051	0.9764532147435899	0.740992717948718	1401.4969230769198	335.409607692307	1409.75641025641	825438.467948718	1409.75641025641	1351.55420833333	776.2201951923081	5244235.81730769	55.5959737179487	910.625836538461	487.83669294871805	3565014.26282051	48.7175310897435	1032.77221474359	422.204558333334	3992707.16025641	40.074257403846204	0.6859816602564109	0.812405631410256	312
181219_160257-V	F02					0	1				0.01							2	6	-18.4518384401114	1.51462395543174	219.65670139275798	0.9776279247910858	0.7451967214484679	1343.0678718663	327.56503927576597	1347.3732590529198	839577.3788300841	1347.3732590529198	1867.6564986072399	1017.5656766016699	8867357.19498607	53.51765793871861	1354.94314763231	707.6154459610029	6513801.43175488	50.28073091922	914.1760919220061	357.321550696379	4308317.5821727	37.0505106406685	0.7560369721448471	0.515124793871866	359
181219_160257-V	G02					0	1				0.01							2	7	-4.39309374999995	80.12421875	219.6584140625	0.979586659375	0.74633485625	1334.194053125	319.5693003125	1335.65	840640.0375	1335.65	1408.223978125	796.582815625	5841937.95	54.230639375	931.927015624999	489.0338034375	3962553.359375	48.40723875	990.4714156249989	386.59763	4026439.040625	38.592200625	0.6799444875	0.752590196875	320
181219_160257-V	H02					0	1				0.01							2	8	45.280830564784004	36.659634551494996	218.023845182724	0.974275750830565	0.735497906976745	1368.71888372093	342.04399700996703	1365.9833887043199	852969.744186047	1365.9833887043199	2070.89643853821	1128.4768704318901	9696536.17607973	53.3928810631229	1499.1642691029901	768.067568106313	7271648.86378738	50.0113342192691	958.206561461795	335.90932724252497	4408069.76744186	34.5699388704319	0.765785770764119	0.48823094684385404	301
181219_160257-V	I02					0	1				0.01							2	9	7.2054954954955805	-13.669909909910002	215.79177687687698	0.976027564564565	0.734279102102102	1316.45797297297	318.428411711712	1320.63363363363	815762.435435435	1320.63363363363	1884.3403063063001	1052.76348048048	7957514.46246246	54.35804174174171	1413.94408108108	784.3324084084089	6022540.72672673	51.6618735735735	906.697198198198	312.374402402402	3846152.72972973	34.2305099099099	0.7919472402402391	0.5157610930930929	333
181219_160257-V	J02					0	1				0.01							2	10	17.6140634920636	-28.361714285714196	220.73212285714297	0.9763127492063491	0.7349947142857142	1379.70373650794	331.97949650793703	1381.73650793651	878561.59047619	1381.73650793651	1374.81731428571	794.846219047619	5517985.18730159	55.7480574603175	962.8103269841271	520.444876190476	4017625.88888889	49.8413222222222	904.736076190477	338.932295873016	3572817.76825397	36.6419663492064	0.709288463492064	0.7301315492063492	315
181219_160257-V	K02					0	1				0.01							2	11	-72.37656346749229	42.0778328173375	214.467369040248	0.975707978328174	0.741545263157895	1433.3692538699697	354.653905882353	1433.8452012383898	854497.535603715	1433.8452012383898	1485.86473374613	829.600622291022	6261574.69040248	54.650348297213604	1072.5463653250802	602.4297371517019	4627277.81733746	50.741112074303395	835.522820433437	307.53476996904	3541538.75232198	35.900705077399394	0.7548480247678021	0.6123319814241489	323
181219_160257-V	L02					0	1				0.01							2	12	-5.21964539007092	-41.9284751773051	221.129924113475	0.9766976560283691	0.7357286382978729	1322.25554964539	319.09244539007096	1324.99645390071	855362.212765957	1324.99645390071	2053.05623049645	1125.66541489362	9280259.95035461	54.017070212766	1415.6481170212803	762.2410070921981	6496327.11347518	51.5102929078014	851.0235035460989	255.775496808511	3774169.36170213	29.727424468085104	0.727109432624114	0.44467864539007107	282
181219_160257-V	M02					0	1				0.01							2	13	28.161645962733	51.077080745341604	222.867564596273	0.9765459596273292	0.7392676801242242	1308.3851024844698	322.929690993789	1308.71428571429	839862.2049689441	1308.71428571429	2012.4258074534198	1097.09392236025	9457384.51552795	53.396106832298095	1526.62821118012	790.2771552795031	7473586.11490683	50.724790372670796	685.364034161491	182.55556770186402	3146556.02173913	26.3641636645963	0.8010511366459631	0.367656616149068	322
181219_160257-V	N02					0	1				0.01							2	14	20.744285714285603	30.5926443768996	212.876969908815	0.975535094224924	0.7394156656534959	1279.56405775076	312.144184194529	1280.77507598784	793594.29787234	1280.77507598784	2197.18079635258	1203.02068085106	9971407.90273556	53.702889969604904	1656.3054984802402	870.1215288753799	7529769.80243161	51.1969571428572	599.524711246201	147.102231610942	2675485.47720365	24.0765164133739	0.778134936170212	0.297090075987842	329
181219_160257-V	O02					0	1				0.01							2	15	34.3674397590361	-1.54876506024095	219.712298795181	0.9763397018072291	0.738694304216868	1351.1411265060199	326.457893072289	1351.53915662651	859417.81626506	1351.53915662651	1948.7680632530103	1044.20245481928	8954851.15662651	52.5769632530121	1541.61956325301	807.716262048193	7219369.84638554	50.87359066265061	492.81939759036203	104.148917168675	2273676.68674699	20.831803012048198	0.845503030120482	0.27143017168674693	332
181219_160257-V	P02					0	1				0.01							2	16	-63.8157605177993	-24.633139158576004	207.56925275080897	0.973053469255663	0.7316148317152099	1391.41545631068	346.296063754045	1394.09061488673	799751.650485437	1394.09061488673	2370.67580582524	1330.7525223301	9561988.46925566	54.644976375404504	1779.33103883495	954.177113592233	7185751.87378641	51.9251	480.529909385113	101.777465695793	1963082.41100324	20.5939338187702	0.7846306051779941	0.21944659190938504	309
181219_160257-V	A03					3	1		Compound 1		3.33e-07							3	1	44.8863043478261	4.13978260869569	217.98795760869598	0.9744722862318841	0.73972175	1218.1413514492801	300.055279710145	1227.7137681159402	746950.7246376809	1227.7137681159402	1085.7242826087	504.616355072464	8142887.94927536	45.2165648550725	825.638249999999	360.155354347826	6215023.39855072	40.4016141304348	601.0374311594201	186.41722463768102	4426827.0615942	30.0479809782609	0.784625884057971	0.574205996376812	276
181219_160257-V	B03					3	1		Compound 1		8.33e-07							3	2	8.11519230769232	-8.18342948717957	203.268202564103	0.974941038461538	0.730210628205129	1435.96374038462	362.623113141026	1438.25961538462	825467.246794872	1438.25961538462	1300.3991153846198	612.6024839743579	8718803.42628205	46.373327243589706	935.2364455128211	431.871539423077	6285325.06410256	42.2169466025641	715.011961538461	235.26183269230802	4754264.99358974	31.771211185897396	0.7343468493589741	0.576872298076923	312
181219_160257-V	C03					3	1		Compound 1		2.5e-06							3	3	30.2753951890033	12.3372508591065	201.37763298969102	0.973427714776632	0.720466594501718	1432.1935807560099	355.85718075601403	1436.62542955326	818156.821305842	1436.62542955326	1312.1395051546401	644.744436426117	7763353.39175258	45.633849140893496	832.057058419244	370.20243539518896	4916328.13745704	40.147704467354004	807.650292096219	270.915255670103	4647230.97250859	32.6048310996564	0.6602261855670101	0.6509856941580761	291
181219_160257-V	D03					3	1		Compound 1		4.16e-06							3	4	-41.6834572490706	-19.5933828996283	199.10149591078098	0.967779687732342	0.6982910408921931	1396.3584089219298	360.717212639405	1396.44237918216	766174.4721189591	1396.44237918216	1513.14842007435	710.189066542751	8401725.40520446	45.5412992565056	1016.0303271375501	444.204273605948	5703292.43866171	41.738970631970204	926.475591078067	343.09932936803	4956606.67657993	33.012878624535304	0.693160587360595	0.637252188104089	269
181219_160257-V	E03					3	1		Compound 1		7.49e-06							3	5	-1.0146540880502901	-30.2710062893082	147.768374213836	0.963595899371069	0.675008106918239	1628.7684150943398	461.775591194969	1620.28301886792	671309.710691824	1620.28301886792	1926.3681823899399	987.235357861635	6387083.30188679	49.4537754716981	1298.3238616352198	612.174166037736	4153922.38993711	43.9621981132076	1602.26988679245	681.908128301887	5131565.03144654	42.5298768553459	0.6886367232704399	0.9126296125786171	159
181219_160257-V	F03					3	1		Compound 1		9.99e-06							3	6	-57.140606060606096	179.918686868687	117.987134343434	0.9481146060606059	0.646580585858586	2170.3684949495	713.569161616162	2166.47474747475	666054.97979798	2166.47474747475	2242.63592929293	1188.1535777777801	4120941.51515152	49.87391616161611	1415.56935353535	735.892514141414	2566990.03030303	47.0105838383838	2008.1590606060602	928.362745454545	3749001.15151515	43.3783762626263	0.6367601818181821	1.0325834070707098	99
181219_160257-V	G03					3	1		Compound 1		3.33e-07							3	7	55.44529230769239	11.9592	217.06970184615398	0.973696258461538	0.734622230769231	1425.01154769231	356.101106769231	1434.7723076923098	859703.667692308	1434.7723076923098	1370.07774153846	626.834916923077	9953090.33846154	44.921628923077	971.7235969230769	451.099686769231	7098702.56923077	42.301626461538504	611.199849230769	180.022975384615	4396335.04	28.905210461538502	0.739301516923077	0.47012548	325
181219_160257-V	H03					3	1		Compound 1		8.33e-07							3	8	3.2808070175437702	-47.896421052631595	207.52944280701698	0.9746656842105259	0.728351582456141	1347.76836842105	336.611269473684	1352.99649122807	793772.1894736841	1352.99649122807	1298.92717192982	612.312621052631	8975863.64561404	46.2992266666667	962.340245614035	430.035800350877	6671254.55438596	42.4394087719298	708.751821052632	226.25261122807004	4835136.70877193	30.991639263157897	0.7674538350877191	0.5694983473684211	285
181219_160257-V	I03					3	1		Compound 1		2.5e-06							3	9	-39.7696934865901	-27.956245210728003	203.20841455938702	0.9706333180076628	0.7181543716475101	1324.66192337165	327.72596934865896	1331.5440613026801	761493.53256705	1331.5440613026801	1330.5215785440598	627.745049808429	8793522.67049808	45.9664241379311	970.099616858237	441.152879310345	6761376.00766284	43.421683908046	801.825356321839	260.572411877395	5116627.82375479	31.291677892720298	0.759431241379311	0.627227007662835	261
181219_160257-V	J03					3	1		Compound 1		4.16e-06							3	10	-61.672083333333205	79.8487878787879	196.95420530303002	0.969437128787879	0.708503321969697	1419.37737878788	359.124180681818	1421.9772727272698	812178.9015151509	1421.9772727272698	1308.74364393939	589.1142159090911	7260840.23484848	44.06342234848479	959.2164924242419	406.375226893939	5339851.15530303	39.999719318181796	836.061693181818	301.235954924243	4426154.64015152	33.4338941287879	0.785030306818182	0.6627454507575761	264
181219_160257-V	K03					3	1		Compound 1		7.49e-06							3	11	-18.521649484536102	139.058608247423	161.367867010309	0.962298515463918	0.6758850618556701	1663.6297989690697	473.196711340206	1658.35567010309	752047.891752577	1658.35567010309	1779.2358865979397	849.766260309278	6597969.86597938	46.77139845360821	1300.41980412371	570.90735927835	4766669.87113402	41.4012149484536	1263.74490721649	469.935094329897	4620480.08762887	36.414325927835	0.7312821546391751	0.771666607731958	194
181219_160257-V	L03					3	1		Compound 1		9.99e-06							3	12	-16.462207792207803	-224.90402597402598	101.204374025974	0.959380493506494	0.672856493506494	2206.81881818182	729.8719480519479	2192.6753246753196	617244.090909091	2192.6753246753196	2758.90454545454	1487.45377272727	4586500.20779221	51.878977922077894	1490.35874025974	723.774016883117	2585440.09090909	45.2709168831169	2438.2942337662303	1127.5366324675301	3863784.8961039	44.1306454545455	0.5503158571428571	1.02257783116883	77
181219_160257-V	M03					3	1		Compound 2		3.33e-07							3	13	-10.472189781022001	-5.55810218978101	205.44413102189802	0.974784047445255	0.7279139927007291	1389.3500510948902	363.46068759124097	1387.2299270073001	812264.379562044	1387.2299270073001	1363.8360036496401	655.932277372263	9197570.98540146	46.699345620437896	1031.39666423358	462.714511313868	7015108.54744526	42.8218324817518	612.2930437956201	168.219754744526	4080852.2189781	26.92022	0.801762616788321	0.47195847080292	274
181219_160257-V	N03					3	1		Compound 2		8.33e-07							3	14	-30.734552238806	-8.511305970149179	195.632621641791	0.9752364701492529	0.7299621156716422	1386.2062126865699	356.109028358209	1393.4701492537301	762180.791044776	1393.4701492537301	1400.59248507463	724.4408208955231	8574837.76119403	46.83808283582089	1013.80990671642	502.691012686567	6000000.86567164	42.6812996268656	573.754529850746	152.153913432836	3681148.30597015	25.426128768656696	0.7533732798507471	0.45916635	268
181219_160257-V	O03					3	1		Compound 2		2.5e-06							3	15	-16.675507692307697	7.41938461538463	172.101946461538	0.967338495384615	0.701280058461538	1571.1911815384601	408.983677230769	1577.50153846154	772235.9107692309	1577.50153846154	1526.33892923077	744.189021538461	7106671.26461538	47.946993846153795	1112.11240923077	506.103502461539	5255235.62769231	44.2331636923077	624.786523076923	180.87232646153802	2799462.36615385	27.748045846153804	0.757656858461538	0.432443095384615	325
181219_160257-V	P03					3	1		Compound 2		4.16e-06							3	16	11.2261710037176	-23.4065055762081	152.85058029739798	0.962588918215614	0.683271286245353	1728.61466914498	489.072914498141	1725.0037174721201	715940.275092937	1725.0037174721201	1639.3150185873599	845.238055762082	6181222.75836431	50.00560223048329	1137.68056877323	553.0860572490701	4222745.65799257	46.6852007434944	573.079405204461	172.26317323420102	2135093.10780669	28.9178605204461	0.72507856133829	0.371720947211896	269
181219_160257-V	A04					3	1		Compound 2		7.49e-06							4	1	-433.58673913043503	34.4869565217391	93.0525867280283	0.973348111852891	0.720085409186	2424.8817666871696	825.2298294796741	2414.04347826087	586176.565217391	2414.04347826087	910.183987661565	435.91989169634803	977508.7826086959	46.9757332697587	473.750380141	184.998044598587	527060.52173913	36.2905296909848	1922.85347532315	977.8212761918351	1890397.97826087	50.18054290135	0.561159059573674	2.06879941935511	46
181219_160257-V	B04					3	1		Compound 2		9.99e-06							4	2	-530.985357142857	0.900714285714249	85.6009059412	0.969157084390357	0.702492133932928	2023.5211081082102	680.011063927857	2036.7857142857101	488151.60714285704	2036.7857142857101	862.203132783893	494.60497741428594	757849.107142857	56.0569029974429	391.07616300367897	158.670920425661	345385.892857143	37.3015869097321	1918.4665112942498	1104.6312961654598	1651206.35714286	57.5433762538464	0.517556724826036	2.1501914580775	28
181219_160257-V	C04					3	1		Compound 2		3.33e-07							4	3	-43.4871428571429	-16.2150498338871	220.358782059801	0.974946289036545	0.73865411627907	1273.43960465116	314.731259468438	1277.91362126246	787280.794019934	1277.91362126246	1194.67118272425	551.792514950166	9019401.79734219	45.3977747508305	904.916209302325	414.758028571429	6804711.73089701	42.180125913621296	635.989063122924	213.687705980066	4776884.22591362	30.895913986711	0.7803341295681059	0.5578461760797341	301
181219_160257-V	D04					3	1		Compound 2		8.33e-07							4	4	42.8845901639344	15.9294672131146	227.648743852459	0.972108631147542	0.73455375	1227.07406147541	295.61465655737703	1230.47131147541	809182.196721311	1230.47131147541	1198.1226803278698	538.404836065574	9818668.94262295	44.3658163934426	899.313331967213	386.948594262295	7267767.23360656	41.25569590163929	711.4283565573779	224.70054262295102	5665507.635245901	31.1033503688525	0.780822278688524	0.6219892770491801	244
181219_160257-V	E04					3	1		Compound 2		2.5e-06							4	5	6.30490000000005	20.658466666666698	181.74904266666698	0.9700373933333329	0.7148480666666658	1605.70405	405.282851666667	1610.34333333333	834502.3866666671	1610.34333333333	1158.93769	578.361756666667	5946211.77666667	49.143237333333396	736.0352733333341	318.787843333334	3828072.75666667	40.83285	878.481573333333	339.084970666667	4332590.79666667	36.8095514333334	0.6471110033333339	0.7873142533333329	300
181219_160257-V	F04					3	1		Compound 2		4.16e-06							4	6	6.72772881355931	-27.202203389830498	157.337657288136	0.9609353084745759	0.679178274576271	1630.14892881356	445.747114237288	1632.47796610169	723257.752542373	1632.47796610169	1567.19551186441	791.1618881355929	6492385.4440678	49.36083627118651	953.413752542373	458.27712847457605	4006542.28813559	45.87127830508471	1056.6042644067802	409.32027084745795	4207594.31186441	37.3392434576271	0.642996576271186	0.707958610169492	295
181219_160257-V	G04					3	1		Compound 2		7.49e-06							4	7	-406.2435	-9.803500000000039	110.41449567826	0.96067148376575	0.70729358040975	3018.2075381635	955.709481625	3031.7	955516.3	3031.7	647.97964596745	335.04396045305	1614078.15	47.878456211565	335.4676680005	108.97029641040001	1138585.25	30.247952169109997	1270.0176671710499	793.86907840825	2467730.6	58.899323696665	0.5575832197008499	1.9001428162149998	20
181219_160257-V	H04					3	1		Compound 2		9.99e-06							4	8	-472.39243902439006	-37.384390243902395	98.81427163399509	0.96551048425661	0.707689680089902	2537.05229327732	827.372119314122	2519.7073170731696	665092.146341463	2519.7073170731696	1024.0838789968302	524.317011298976	1151885.65853659	53.5003922710049	500.19643706836604	204.80960789856098	579190.170731707	40.4592023777634	2082.08589552912	1021.5298905997099	2362890.0	49.615458197722	0.53883018687761	2.0582889790173198	41
181219_160257-V	I04					3	1		Compound 3		3.33e-07							4	9	-4.76142857142844	10.387509157509099	223.53969706959703	0.9757661831501829	0.7363665897435899	1341.23040659341	343.47276227106204	1342.50549450549	842712.868131868	1342.50549450549	1108.3972747252699	548.575161904762	8941215.51282051	47.2375017216117	889.689728937729	430.835012087912	7074823.75824176	44.5347067032967	618.202593406593	187.53841835164798	4852602.44688645	29.1532082417582	0.837489186813186	0.5879861245421251	273
181219_160257-V	J04					3	1		Compound 3		8.33e-07							4	10	9.830714285714288	-38.1907142857142	217.78794586466202	0.97468427443609	0.7323160150375941	1433.58704511278	357.091233458646	1431.91729323308	907439.518796992	1431.91729323308	861.6858120300751	402.802501503759	6110636.06766917	45.757127443609	597.916492481203	270.342547744361	4176707.35338346	40.0967206766917	700.320255639098	243.925583082707	4754618.62030075	33.2168880451128	0.7096285563909771	0.8608805300751879	266
181219_160257-V	K04					3	1		Compound 3		2.5e-06							4	11	-22.169424920127803	-11.366837060702801	215.88040287540002	0.977204779552716	0.737375741214057	1463.0178785942499	365.95028977635803	1464.07667731629	896363.747603834	1464.07667731629	968.981674121406	445.56857827476097	6777633.42172524	44.9880332268371	702.736875399361	297.487487539936	5041838.28753994	39.063131629393	629.204916932907	207.302372523962	4283462.19169329	31.900913514377	0.73947521086262	0.6838317220447281	313
181219_160257-V	L04					3	1		Compound 3		4.16e-06							4	12	38.936958174905	12.735437262357399	207.20410760456298	0.9752757984790871	0.728860228136882	1357.27435361217	344.07209239543704	1362.12547528517	799335.634980989	1362.12547528517	1354.79714068441	657.610174904943	9759618.93155894	47.0564730038023	1044.4435513308001	478.939708745248	7484397.68821293	43.4231463878327	706.784019011408	228.034384790875	5031136.55513308	30.9841607984791	0.8052772053231941	0.548020057034221	263
181219_160257-V	M04					3	1		Compound 3		7.49e-06							4	13	-68.68724999999989	-8.30564285714285	206.2962575	0.971065646428573	0.7183345892857141	1361.460775	340.678114642857	1365.76428571429	806514.15	1365.76428571429	1293.26688571429	611.709911428571	9303275.73214286	46.505463214285705	925.8543928571429	403.836181785714	6747456.46785714	41.9113685714285	644.909882142858	205.178632857143	4511664.4	30.8057209285714	0.7320314642857142	0.527581035714286	280
181219_160257-V	N04					3	1		Compound 3		9.99e-06							4	14	18.799929078014102	8.56787234042546	214.54711382978698	0.970987312056737	0.7212256382978721	1384.64906737589	347.599809929078	1386.48226950355	848205.131205674	1386.48226950355	1360.27542198581	694.183847517731	9783658.20567376	48.702035460992896	1051.31806382979	480.28849645390096	7503038.007092199	44.1621127659574	656.661283687943	199.531888652482	4647202.41134752	29.4135035106383	0.8238485460992901	0.50562845	282
181219_160257-V	O04					3	1		Compound 3		3.33e-07							4	15	-12.5375174825176	2.62566433566431	204.013130769231	0.9761278881118891	0.7387841958041959	1386.2613076923099	341.503068531468	1394.76573426573	791487.4860139859	1394.76573426573	1041.0247902097901	492.78121713286697	6905049.48251748	45.7767814685315	782.2506153846159	352.95840034965	5068199.08041958	41.1297548951049	566.358262237762	151.955878321678	3753975.54545455	26.094367202797198	0.773053653846153	0.574932990559441	286
181219_160257-V	P04					3	1		Compound 3		8.33e-07							4	16	-9.32664092664078	-76.63945945945942	215.56038918918898	0.974434019305019	0.73177567953668	1336.1742200772198	330.58896177606204	1337.861003861	810583.6138996141	1337.861003861	1415.39740540541	671.11101930502	10650573.1351351	46.6276683397683	1181.7083011583	524.288023166023	8630157.42084942	42.8788374517374	465.67898455598504	103.191561389961	3472906.17760618	21.5433912355212	0.8795549652509649	0.347208583011583	259
181219_160257-V	A05					3	1		Compound 3		2.5e-06							5	1	6.89647457627113	79.6979322033899	215.54175457627102	0.9759125389830509	0.730754613559322	1345.2650169491499	339.022275254237	1347.7966101694901	817996.2949152541	1347.7966101694901	1216.20451186441	580.117444067797	8842143.42711864	46.7946945762712	941.801210169491	426.36880508474604	6905487.08813559	43.218224067796605	709.5106338983051	236.238446779661	5055543.51864407	32.214221016949104	0.8022228237288129	0.6061264169491519	295
181219_160257-V	B05					3	1		Compound 3		4.16e-06							5	2	-26.5858	37.57564	206.823152	0.9719908840000001	0.726002464	1334.394524	340.308386	1338.604	767414.0240000001	1338.604	1251.543772	606.277596	8607014.204	47.1523904	907.204648	411.5757684	6437143.128	42.9086188	728.569712	244.20629080000003	4957455.512	32.70916252	0.74022246	0.610239416	250
181219_160257-V	C05					3	1		Compound 3		7.49e-06							5	3	48.10688581314879	52.765916955017296	218.206960899654	0.973486792387543	0.7307321349480981	1291.5506470588198	326.143852595156	1290.4913494809698	803537.750865052	1290.4913494809698	1140.1587266436	530.724508650519	8524040.05190311	45.50708166089971	822.111387543253	354.51274498269896	6146365.955017299	40.5926993079585	684.414979238754	220.215607612457	5007072.65397924	31.235541972318302	0.744023771626297	0.633290912802768	289
181219_160257-V	D05					3	1		Compound 3		9.99e-06							5	4	28.404548494983302	-11.4057859531772	203.727839464883	0.975576093645485	0.7262332575250829	1343.5351270903	333.68764548495	1349.92307692308	768750.1003344479	1349.92307692308	1162.35070234114	562.087481605352	7782387.59531773	46.7011331103679	855.5918996655521	387.254396655518	5724860.83277592	42.204097324414704	728.0114816053509	271.17821103678904	4873702.75585284	34.0722125752508	0.7588465317725749	0.651543177257526	299
181219_160257-V	E05					3	1		Compound 4		3.33e-07							5	5	12.499664429530199	-7.78567114093961	208.708916107383	0.9744858489932879	0.7319197483221479	1341.609	338.710543959731	1343.90268456376	773409.708053691	1343.90268456376	1149.53975838926	558.629083892618	8047650.27852349	46.669107382550294	873.6915906040269	401.99764899328903	6116088.83557047	42.542844295302	694.035929530202	227.11180906040298	4834912.1409396	31.558385335570502	0.778922939597316	0.6356878724832211	298
181219_160257-V	F05					3	1		Compound 4		8.33e-07							5	6	-0.208717105263219	-9.8275	214.381577302632	0.9737600921052629	0.7327707171052629	1295.98108552631	333.49144967105303	1293.07894736842	779281.976973684	1293.07894736842	1148.23914473684	539.057082894737	8796700.97697368	45.80075065789471	868.392210526316	374.37883651315803	6899202.07894737	40.648017763157895	690.2132631578951	219.94589934210498	5087735.28289474	30.909127236842103	0.78144183881579	0.6282500625	304
181219_160257-V	G05					3	1		Compound 4		2.5e-06							5	7	39.529211356467	7.71640378548895	210.32470126183	0.972585280757099	0.7239553722397479	1360.16978233439	339.427143217666	1364.21766561514	804188.362776025	1364.21766561514	1181.76346056782	550.718599369085	8206849.00630915	45.793577602523605	903.6305110410091	397.337226182965	6511356.29337539	41.3014119873817	720.037646687697	252.118423659306	4856405.64353312	34.9215881072556	0.777586990536277	0.636614905362776	317
181219_160257-V	H05					3	1		Compound 4		4.16e-06							5	8	-22.843873239436604	19.4869366197182	207.13531056338002	0.975268102112675	0.7304398767605641	1315.90541901408	326.769082746479	1320.21126760563	783230.200704225	1320.21126760563	1152.43071478873	547.601031690141	8365276.77464789	46.755844718309895	825.0156443661971	367.49312394366206	5864082.07042253	41.7624250000001	710.830267605634	273.117512323944	5044884.45070423	34.9931978873239	0.746514637323943	0.6381818098591551	284
181219_160257-V	I05					3	1		Compound 4		7.49e-06							5	9	47.798085106383	-5.16865248226951	208.764068794326	0.971647156028369	0.7201805567375881	1377.46705319149	353.039565957447	1380.7304964539	804265.921985816	1380.7304964539	1219.90721985816	580.072965602837	8193164.54609929	46.0524327304964	974.9667269503551	492.333409219858	6429765.13120567	42.054984822695	729.571053191489	308.96934893617	4876895.05673759	36.643404113475206	0.8088438014184391	0.6289676382978729	282
181219_160257-V	J05					3	1		Compound 4		9.99e-06							5	10	-28.4850188679245	-1.7374716981132998	216.142103018868	0.974478471698114	0.7390439924528299	1308.1537509434	328.253419622641	1309.75094339623	808019.441509434	1309.75094339623	1135.09283773585	523.3846498113201	8094653.27924528	45.1582300377359	813.6489849056591	364.766294339623	5663864.03773585	42.058187320754705	718.1886301886791	272.74892377358503	5160485.06792453	32.145171132075504	0.7385758415094341	0.6609459660377359	265
181219_160257-V	K05					3	1		Compound 4		3.33e-07							5	11	-31.3966898954704	32.9574216027875	212.56599477351898	0.9769511254355401	0.7339054773519158	1361.37091289199	348.625586759582	1364.78048780488	799761.156794425	1364.78048780488	1235.28367247387	609.333912891986	8846646.28571429	47.632968641115	965.8530592334489	438.773429616725	6825309.24738676	42.9595982578397	677.737456445993	244.758377700348	4858042.99651568	33.4589424738676	0.8156089303135892	0.569173202090592	287
181219_160257-V	L05					3	1		Compound 4		8.33e-07							5	12	-5.8192673992674395	-27.0974725274725	207.880996703297	0.973098025641025	0.729033728937729	1340.48963736264	338.816904029304	1348.6336996337	777959.172161172	1348.6336996337	1260.3634981685	600.59854945055	9238051.42857143	46.8735882783883	940.380047619047	421.42731025641	6753941.02930403	42.9751703296703	710.783985347985	240.869026007326	5156902.61904762	32.2105333333333	0.7726976080586079	0.5916935860805861	273
181219_160257-V	M05					3	1		Compound 4		2.5e-06							5	13	-37.472361111111205	3.4225347222222102	205.68283784722198	0.9765348263888879	0.7273283125	1375.3567395833302	344.036873611111	1379.90625	809739.2951388891	1379.90625	1107.78923958333	518.347409722223	7888963.77083333	45.5885506944444	900.253802083334	396.37115868055605	6491833.40277778	41.476328125	680.719302083334	219.078479861111	4720296.96527778	30.6252822222222	0.8514699236111108	0.6371766805555551	288
181219_160257-V	N05					3	1		Compound 4		4.16e-06							5	14	19.368617021276602	5.487340425531889	209.285317375887	0.9764653049645391	0.734211067375886	1312.2504964539	327.974560992908	1319.50709219858	773732.3865248229	1319.50709219858	1243.75927304965	586.747143262411	9120541.10638298	46.19863471631211	965.19095035461	430.611975531915	7072595.74113475	43.0759026241135	654.317475177305	194.030104609929	4733936.69858156	28.4656212765958	0.8182140851063829	0.5492496170212771	282
181219_160257-V	O05					3	1		Compound 4		7.49e-06							5	15	-26.786984126984102	-20.2099047619048	215.969433015873	0.9745373365079371	0.73202866984127	1318.74151428571	329.401894920635	1324.2666666666698	819387.9206349209	1324.2666666666698	1183.58053650794	554.03746984127	8438868.46666667	45.9371587301587	917.2296317460319	429.11320793650805	6674304.96825397	42.9185841269841	599.183733333333	195.045905079365	4211470.01269841	28.572550634920603	0.819409215873016	0.532271304761905	315
181219_160257-V	P05					3	1		Compound 4		9.99e-06							5	16	44.753831417624504	-55.33061302681999	214.415546360153	0.9735890191570892	0.7319528390804599	1315.51503448276	331.63647164751	1313.80459770115	798142.8237547891	1313.80459770115	1431.3182873563198	685.773827586207	10063669.816092	46.8966808429119	1091.9490229885	485.60980498084297	7560960.99616858	42.4523750957854	565.050157088123	166.126213793103	3902962.22222222	27.0242753256705	0.799714605363985	0.4132135363984679	261
