# Supplementary material for: Mathematical modeling of the microtubule detyrosination/tyrosination cycle for cell-based drug screening design
Source: PLoS Comput Biol. 2022 Jun 27;18(6):e1010236. doi: 10.1371/journal.pcbi.1010236 (PMC9236252; doi:10.1371/journal.pcbi.1010236)
Supplement: S2 Data — (ZIP) [file pcbi.1010236.s007.zip › DATA-S2-Screening-Tyrosination/image_analysis/ImageAnalysis-HCI-CompoundScreening-CNS.4U.aas]

// Acapella Assay Language / Image Analysis
// 2019-01-21 09:24:26 +0100
// AcapellaVersion: 5.0.0.122842

#require AcapellaAssayLanguage
#namespace AAL
AAL::GetData()
AAL::CalculateImage()
AAL::CalculateImage()
AAL::FindImageRegion()
AAL::CalculateIntensityProperties()
AAL::CalculateIntensityProperties()
AAL::CalculateProperties()
AAL::CalculateIntensityProperties()
AAL::CalculateProperties()
AAL::FindNuclei()
AAL::SelectRegion()
AAL::CalculateIntensityProperties()
AAL::CalculateMorphologyProperties()
AAL::SelectPopulation()
AAL::NeuriteOutgrowth()
AAL::CalculateIntensityProperties()
AAL::CalculateIntensityProperties()
AAL::CalculateProperties()
AAL::FindCytoplasm()
AAL::CalculateMorphologyProperties()
AAL::CalculateIntensityProperties()
AAL::CalculateIntensityProperties()
AAL::CalculateIntensityProperties()
AAL::CalculateIntensityProperties()
AAL::ReturnResults()

#begin:attachment(encoding="eventxml",name="EvaluationData")
<?xml version="1.0" encoding="UTF-8"?>
<EventXml AcapellaVersion="42"><eventdata><m n="eventdata" c="container"><a n="@isordered" t="i">1</a>
<a n="Procedures" t="m"><m n="memblock" c="container"><a n="@isordered" t="i">1</a>
<a n="GetData" t="m"><m n="memblock" c="container"><a n="BBHasBeenSaved" t="i">1</a>
<a n="bbType" t="s">builtin</a>
<a n="Comment" t="s"></a>
<a n="DataScope" t="m"><m n="memblock" c="container"><a n="@isordered" t="i">1</a>
<a n="Field" t="m"><m n="memblock" c="container"><a n="Span" t="s">Each</a>
</m>
</a>
</m>
</a>
<a n="IDName" t="s">GetData</a>
<a n="Inputs" t="m"><m n="memblock" c="container"><a n="@isordered" t="i">1</a>
<a n="@sticky:10003" t="m"><m n="memblock" c="container"><a n="__ProcOpenStatus" t="i">1</a>
</m>
</a>
</m>
</a>
<a n="OutputClass" t="s">Using</a>
<a n="OutputName" t="s">Maximum Projection, FFC Basic</a>
<a n="Plugins" t="m"><m n="memblock" c="container"><a n="@isordered" t="i">1</a>
</m>
</a>
<a n="ProcedureOutputsByType" t="m"><m n="memblock" c="container"><a n="Images" t="m"><m n="memblock" c="Table"><m n="Label" c="vector" t="string" k="4"><vdata k="4" t="string" l0="0" l1="1" l2="2" l3="3" Transfer-Encoding="zlib base64">
eAELyEnMS1XwTSxQcMxJrUhUMLGw+B+AJmZqhilmZmKOpM7D39XZIzhEwdjY2MTo
PwDMmBxr
</vdata></m>
<m n="ItemName" c="vector" t="string" k="4"><vdata k="4" t="string" l0="0" l1="1" l2="2" l3="3" Transfer-Encoding="zlib base64">
eAGLj3dOzEn2zE1MTy12CMhJzEt1MDLwTSwAko45qRWJQNrEwuJ/PGFlpmZEKTMz
Mcdnmoe/q7NHcAjQWmNjYxOj/wAr6DWf
</vdata></m>
<m n="ItemType" c="vector" t="string" k="4"><vdata k="4" t="string" Transfer-Encoding="zlib base64">
eAH7////fwAJ+gP9
</vdata></m>
<m n="IsNonNegative" c="vector"><vdata k="4" t="byte" rank="1" dimsize0="4" Transfer-Encoding="zlib base64">
eAFjZGRkBAAADgAF
</vdata><a n="factor" t="f">1.0</a>
</m>
<m n="RefString" c="vector" t="string" k="4"><vdata k="4" t="string" l0="0" l1="1" l2="2" l3="3" Transfer-Encoding="zlib base64">
eAFzLUvMKU0syczPc0ksSdQLKMpPTk0pLUot1nNPLQEL+ZeWFJSWFOvFxzsn5iR7
5iampxY7BOQk5qU6GBn4JhYAScec1IpEIG1iYaGXAjQmsyQ1978rNU02NaOVyWYm
5lR2s4e/q7NHcAgwPIyNjU2MEKYDANFcg4s=
</vdata></m>
<m n="ValidFlag" c="vector"><vdata k="4" t="byte" rank="1" dimsize0="4" Transfer-Encoding="zlib base64">
eAFjZGRkBAAADgAF
</vdata><a n="factor" t="f">1.0</a>
</m>
<m n="OriginalLabel" c="vector" t="string" k="4"><vdata k="4" t="string" l0="0" l1="1" l2="2" l3="3" Transfer-Encoding="zlib base64">
eAELyEnMS1XwTSxQcMxJrUhUMLGw+B+AJmZqhilmZmKOpM7D39XZIzhEwdjY2MTo
PwDMmBxr
</vdata></m>
<m n="CreatedAt" c="vector" t="string" k="4"><vdata k="4" t="string" l0="0" Transfer-Encoding="zlib base64">
eAFzTy1xSSxJ/P+PAQQBLzQGlA==
</vdata></m>
<m n="CreatedAtNo" c="vector"><vdata k="4" t="byte" rank="1" dimsize0="4" Transfer-Encoding="zlib base64">
eAFjZGRkBAAADgAF
</vdata><a n="factor" t="f">1.0</a>
</m>
<m n="InternalIDNumber" c="vector"><vdata k="4" t="byte" rank="1" dimsize0="4" Transfer-Encoding="zlib base64">
eAFj5+DkAgAAVAAj
</vdata><a n="factor" t="f">1.0</a>
</m>
<m n="ScaleLevel" c="vector"><vdata k="4" t="byte" rank="1" dimsize0="4" Transfer-Encoding="zlib base64">
eAFjYGBgAAAABAAB
</vdata><a n="factor" t="f">1.0</a>
</m>
<a n="@sticky:10003" t="m"><m n="memblock" c="container"></m>
</a>
</m>
</a>
</m>
</a>
<a n="SaveKeys" t="m"><m n="memblock" c="vector" t="string" k="2"><vdata k="2" t="string" l0="0" l1="1" Transfer-Encoding="zlib base64">
eAELTi0pycxLL/4fkFOanplX/B8ARG8IMg==
</vdata></m>
</a>
<a n="Settings" t="m"><m n="memblock" c="container"><a n="ApplyFlatF" t="s">Background</a>
<a n="BFCorrection" t="s">0</a>
<a n="MinimalBinning" t="i">0</a>
<a n="Planes" t="s">ALL</a>
<a n="Stitch" t="s">0</a>
<a n="TimePoints" t="s">EACH</a>
</m>
</a>
</m>
</a>
<a n="CalculateImage" t="m"><m n="memblock" c="container"><a n="BBHasBeenSaved" t="i">1</a>
<a n="bbType" t="s">builtin</a>
<a n="Comment" t="s"></a>
<a n="DataScope" t="m"><m n="memblock" c="container"><a n="Field" t="m"><m n="memblock" c="container"><a n="Span" t="s">Each</a>
</m>
</a>
</m>
</a>
<a n="IDName" t="s">CalculateImage</a>
<a n="ImageView" t="m"><m n="memblock" c="container"><a n="@isordered" t="i">1</a>
<a n="Label" t="s">Replace me</a>
<a n="Tabs" t="m"><m n="memblock" c="container"><a n="@isordered" t="i">1</a>
<a n="NaNsCalculateImage" t="m"><m n="memblock" c="container"><a n="@isordered" t="i">1</a>
<a n="TabLabel" t="s">Image ratio Tyr</a>
<a n="TabItemName" t="s">NaNsCalculateImage</a>
<a n="TabTitle" t="s">Output image: Image ratio Tyr</a>
<a n="Skip" t="i">0</a>
<a n="UIclass" t="s">sticky</a>
<a n="NewDefaultChannel" t="m"><m n="memblock" c="vector" t="string" k="1"><vdata k="1" t="string" l0="0" Transfer-Encoding="zlib base64">
eAHzzE1MT1UoSizJzFcIqSz6DwAx3AaB
</vdata></m>
</a>
<a n="NewDefaultStencil" t="m"><m n="memblock" c="vector" t="string" k="2"><vdata k="2" t="string" l0="0" l1="1" Transfer-Encoding="zlib base64">
eAHzS01PLMksS/0fmpeSmpaZl5ryHwBSSQjE
</vdata></m>
</a>
<a n="Type" t="s">Standard</a>
<a n="OKButtons" t="i">0</a>
<a n="TableLabel" t="m"><m n="memblock" c="vector" t="string" k="1"><vdata k="1" t="string" l0="0" Transfer-Encoding="zlib base64">
eAHzzE1MT1UoSizJzFcIqSz6DwAx3AaB
</vdata></m>
</a>
<a n="UIinsert" t="s">FeedBack.NaNsCalculateImage</a>
<a n="UseCommonTableStencil" t="m"><m n="memblock" c="vector"><vdata k="1" t="byte" rank="1" dimsize0="1" Transfer-Encoding="zlib base64">
eAFjAAAAAQAB
</vdata><a n="factor" t="f">1.0</a>
</m>
</a>
<a n="SummaryTableOn" t="m"><m n="memblock" c="vector"><vdata k="1" t="byte" rank="1" dimsize0="1" Transfer-Encoding="zlib base64">
eAFjAAAAAQAB
</vdata><a n="factor" t="f">1.0</a>
</m>
</a>
<a n="SummaryTableLabel" t="m"><m n="memblock" c="vector" t="string" k="1"><vdata k="1" t="string" l0="0" Transfer-Encoding="zlib base64">
eAELLs3NTSyq/A8AD00D7g==
</vdata></m>
</a>
<a n="AttrTypeTable" t="m"><m n="memblock" c="vector"><vdata k="1" t="byte" rank="1" dimsize0="1" Transfer-Encoding="zlib base64">
eAFjAAAAAQAB
</vdata><a n="factor" t="f">1.0</a>
</m>
</a>
<a n="WizardImageView" t="i">0</a>
<a n="TypeofOverlays" t="s">SingleDefaultOverLay</a>
<a n="coloring_mode" t="s">WeightedAverage</a>
<a n="scopeforimages" t="s">script</a>
<a n="yFrame2Timepoint" t="i">0</a>
<a n="cnt_overlays" t="m"><m n="memblock" c="container"><a n="@isordered" t="i">1</a>
<a n="Negative" t="m"><m n="memblock" c="container"></m>
</a>
<a n="Undefined" t="m"><m n="memblock" c="container"></m>
</a>
</m>
</a>
<a n="Controls" t="m"><m n="memblock" c="container"><a n="general" t="m"><m n="memblock" c="container"><a n="@isordered" t="i">1</a>
<a n="Render_Colormode_Standard" t="m"><m n="memblock" c="container"><a n="@isordered" t="i">1</a>
<a n="colormode" t="m"><m n="memblock" c="container"><a n="autosubmit" t="s"></a>
<a n="callback" t="m"><m n="memblock" c="container"><a n="@isordered" t="i">1</a>
<a n="TranslateColormode" t="m"><m n="memblock" c="container"><a n="closure" t="m"><m n="memblock" c="closure"><a n="@context" t="s">&lt;AcapellaUserInterface||UI/imageviewmethods.proc&gt;</a>
<a n="@modulename" t="s">UI::_CIV_Coloring_Setmode</a>
<a n="@bound" t="m"><m n="memblock" c="container"></m>
</a>
<a n="@suppresswarnings" t="i">0</a>
</m>
</a>
<a n="data" t="m"><m n="memblock" c="container"></m>
</a>
</m>
</a>
<a n="@sticky:10003" t="m"><m n="memblock" c="container"><a n="skip" t="i">1</a>
</m>
</a>
</m>
</a>
<a n="CallbackList" t="m"><m n="memblock" c="XmlNode" t="elem"><CallbackList><Callback label="TranslateColormode" title="ColorMode" trigger="onchange" category="" priority="0" disabled="0" /></CallbackList><a n="@sticky:10003" t="m"><m n="memblock" c="container"><a n="priorities" t="m"><m n="memblock" c="vector"><vdata k="1" t="byte" rank="1" dimsize0="1" Transfer-Encoding="zlib base64">
eAFjAAAAAQAB
</vdata><a n="factor" t="f">1.0</a>
</m>
</a>
</m>
</a>
</m>
</a>
<a n="defaultValue" t="s"></a>
<a n="description" t="s"></a>
<a n="disabled" t="i">0</a>
<a n="highlight" t="s"></a>
<a n="inputtype" t="s">s</a>
<a n="label" t="s">Coloring</a>
<a n="label_style" t="m"><m n="memblock" c="vector" t="string" k="3"><vdata k="3" t="string" l0="0" Transfer-Encoding="zlib base64">
eAHLyy/KTcz5/4/hHwMAIKMFhQ==
</vdata></m>
</a>
<a n="labels" t="m"><m n="memblock" c="vector" t="string" k="3"><vdata k="3" t="string" l0="0" l1="1" l2="2" Transfer-Encoding="zlib base64">
eAELLknMS0ksSvnvmpeRmJecmvLfIzM9IweIS/4DALJdDN0=
</vdata></m>
</a>
<a n="private" t="m"><m n="memblock" c="container"><a n="@sticky:10003" t="m"><m n="memblock" c="container"><a n="skip" t="i">1</a>
</m>
</a>
</m>
</a>
<a n="qualifier" t="s"></a>
<a n="size" t="i">0</a>
<a n="SizeOnFocus" t="i">0</a>
<a n="unit" t="s"></a>
<a n="value" t="s">WeightedAverage:Extended</a>
<a n="value_disabled" t="m"><m n="memblock" c="vector"><vdata k="3" t="byte" rank="1" dimsize0="3" Transfer-Encoding="zlib base64">
eAFjYGAAAAADAAE=
</vdata><a n="factor" t="f">1.0</a>
</m>
</a>
<a n="values" t="m"><m n="memblock" c="vector" t="string" k="3"><vdata k="3" t="string" l0="0" l1="1" l2="2" Transfer-Encoding="zlib base64">
eAHzTawIS8wpTbUKyEnMzPsfnpqZnlGSmuJYllqUmI5L1LWiJDUvJTXlPwAb/hnA

</vdata></m>
</a>
<a n="@sticky:10003" t="m"><m n="memblock" c="container"><a n="attr" t="m"><m n="memblock" c="container"><a n="class" t="s">input</a>
</m>
</a>
<a n="docID" t="s"></a>
<a n="insertmode" t="s">replace</a>
<a n="is_root" t="i">0</a>
<a n="skip" t="i">0</a>
<a n="target" t="m"><m n="memblock" c="container"><a n="target" t="s">value</a>
<a n="upCount" t="i">0</a>
</m>
</a>
<a n="ui" t="s">input</a>
<a n="uiclass" t="s">menu</a>
<a n="uirowmode" t="i">0</a>
</m>
</a>
</m>
</a>
<a n="@sticky:10003" t="m"><m n="memblock" c="container"><a n="AllowReorder" t="i">0</a>
<a n="attr" t="m"><m n="memblock" c="container"><a n="class" t="s">container</a>
<a n="style" t="s">width:0</a>
</m>
</a>
<a n="docID" t="s"></a>
<a n="insertmode" t="s">simple</a>
<a n="is_root" t="i">0</a>
<a n="skip" t="i">0</a>
<a n="tabulate" t="i">1</a>
<a n="ui" t="s">container</a>
<a n="uiclass" t="s">container</a>
</m>
</a>
</m>
</a>
<a n="Render_Labels_Labels" t="m"><m n="memblock" c="container"><a n="@sticky:10003" t="m"><m n="memblock" c="container"><a n="skip" t="i">1</a>
</m>
</a>
</m>
</a>
<a n="Render_Images_Images" t="m"><m n="memblock" c="container"><a n="@isordered" t="i">1</a>
<a n="colormode" t="m"><m n="memblock" c="container"><a n="autosubmit" t="s"></a>
<a n="callback" t="m"><m n="memblock" c="container"><a n="@isordered" t="i">1</a>
<a n="ReloadFrames" t="m"><m n="memblock" c="container"><a n="closure" t="m"><m n="memblock" c="closure"><a n="@context" t="s">&lt;AcapellaUserInterface||UI/imageviewmethods.proc&gt;</a>
<a n="@modulename" t="s">UI::_CIV_CB_Render_Images_SwitchMode</a>
<a n="@bound" t="m"><m n="memblock" c="container"></m>
</a>
<a n="@suppresswarnings" t="i">0</a>
</m>
</a>
<a n="data" t="m"><m n="memblock" c="container"></m>
</a>
</m>
</a>
<a n="@sticky:10003" t="m"><m n="memblock" c="container"><a n="skip" t="i">1</a>
</m>
</a>
</m>
</a>
<a n="CallbackList" t="m"><m n="memblock" c="XmlNode" t="elem"><CallbackList><Callback label="ReloadFrames" title="ColoringMode" trigger="onchange" category="" priority="0" disabled="0" /></CallbackList><a n="@sticky:10003" t="m"><m n="memblock" c="container"><a n="priorities" t="m"><m n="memblock" c="vector"><vdata k="1" t="byte" rank="1" dimsize0="1" Transfer-Encoding="zlib base64">
eAFjAAAAAQAB
</vdata><a n="factor" t="f">1.0</a>
</m>
</a>
</m>
</a>
</m>
</a>
<a n="defaultValue" t="s"></a>
<a n="description" t="s"></a>
<a n="disabled" t="i">0</a>
<a n="highlight" t="s"></a>
<a n="inputtype" t="s">s</a>
<a n="label" t="s">Coloring mode</a>
<a n="label_style" t="m"><m n="memblock" c="vector" t="string" k="3"><vdata k="3" t="string" l0="0" Transfer-Encoding="zlib base64">
eAHLyy/KTcz5/4/hHwMAIKMFhQ==
</vdata></m>
</a>
<a n="labels" t="m"><m n="memblock" c="vector" t="string" k="3"><vdata k="3" t="string" l0="0" l1="1" l2="2" Transfer-Encoding="zlib base64">
eAFzTEksKMksS/3vllmRmvI/KDW9NCexSME5Pye/6D8AvyMNDQ==
</vdata></m>
</a>
<a n="private" t="m"><m n="memblock" c="container"><a n="@sticky:10003" t="m"><m n="memblock" c="container"><a n="skip" t="i">1</a>
</m>
</a>
</m>
</a>
<a n="qualifier" t="s"></a>
<a n="size" t="i">0</a>
<a n="SizeOnFocus" t="i">0</a>
<a n="unit" t="s"></a>
<a n="value" t="s">WeightedAverage</a>
<a n="value_disabled" t="m"><m n="memblock" c="vector"><vdata k="3" t="byte" rank="1" dimsize0="3" Transfer-Encoding="zlib base64">
eAFjYGAAAAADAAE=
</vdata><a n="factor" t="f">1.0</a>
</m>
</a>
<a n="values" t="m"><m n="memblock" c="vector" t="string" k="3"><vdata k="3" t="string" l0="0" l1="1" l2="2" Transfer-Encoding="zlib base64">
eAELT81MzyhJTXEsSy1KTE/9H1ya+983sSIsMac09T8AuiwNQg==
</vdata></m>
</a>
<a n="@sticky:10003" t="m"><m n="memblock" c="container"><a n="attr" t="m"><m n="memblock" c="container"><a n="class" t="s">input</a>
</m>
</a>
<a n="docID" t="s"></a>
<a n="insertmode" t="s">replace</a>
<a n="is_root" t="i">0</a>
<a n="skip" t="i">1</a>
<a n="target" t="m"><m n="memblock" c="container"><a n="target" t="s">value</a>
<a n="upCount" t="i">0</a>
</m>
</a>
<a n="ui" t="s">input</a>
<a n="uiclass" t="s">menu</a>
<a n="uirowmode" t="i">0</a>
</m>
</a>
</m>
</a>
<a n="palette" t="m"><m n="memblock" c="container"><a n="autosubmit" t="s"></a>
<a n="callback" t="m"><m n="memblock" c="container"><a n="@isordered" t="i">1</a>
<a n="ReloadFrames" t="m"><m n="memblock" c="container"><a n="closure" t="m"><m n="memblock" c="closure"><a n="@context" t="s">&lt;AcapellaUserInterface||UI/imageviewmethods.proc&gt;</a>
<a n="@modulename" t="s">UI::_CIV_CB_Render_Images_SwitchMode</a>
<a n="@bound" t="m"><m n="memblock" c="container"></m>
</a>
<a n="@suppresswarnings" t="i">0</a>
</m>
</a>
<a n="data" t="m"><m n="memblock" c="container"></m>
</a>
</m>
</a>
<a n="@sticky:10003" t="m"><m n="memblock" c="container"><a n="skip" t="i">1</a>
</m>
</a>
</m>
</a>
<a n="CallbackList" t="m"><m n="memblock" c="XmlNode" t="elem"><CallbackList><Callback label="ReloadFrames" title="Palette" trigger="onchange" category="" priority="0" disabled="0" /></CallbackList><a n="@sticky:10003" t="m"><m n="memblock" c="container"><a n="priorities" t="m"><m n="memblock" c="vector"><vdata k="1" t="byte" rank="1" dimsize0="1" Transfer-Encoding="zlib base64">
eAFjAAAAAQAB
</vdata><a n="factor" t="f">1.0</a>
</m>
</a>
</m>
</a>
</m>
</a>
<a n="defaultValue" t="s"></a>
<a n="description" t="s"></a>
<a n="disabled" t="i">0</a>
<a n="highlight" t="s"></a>
<a n="inputtype" t="s">s</a>
<a n="label" t="s">Color palette</a>
<a n="label_style" t="m"><m n="memblock" c="vector" t="string" k="2"><vdata k="2" t="string" l0="0" Transfer-Encoding="zlib base64">
eAHLyy/KTcz5/48BABWZBIc=
</vdata></m>
</a>
<a n="labels" t="m"><m n="memblock" c="vector" t="string" k="2"><vdata k="2" t="string" l0="0" l1="1" Transfer-Encoding="zlib base64">
eAFzrShJzUtJTfkfnJlbkJP6HwA7bAea
</vdata></m>
</a>
<a n="private" t="m"><m n="memblock" c="container"><a n="@sticky:10003" t="m"><m n="memblock" c="container"><a n="skip" t="i">1</a>
</m>
</a>
</m>
</a>
<a n="qualifier" t="s"></a>
<a n="size" t="i">0</a>
<a n="SizeOnFocus" t="i">0</a>
<a n="unit" t="s"></a>
<a n="value" t="s">Extended</a>
<a n="value_disabled" t="m"><m n="memblock" c="vector"><vdata k="2" t="byte" rank="1" dimsize0="2" Transfer-Encoding="zlib base64">
eAFjYAAAAAIAAQ==
</vdata><a n="factor" t="f">1.0</a>
</m>
</a>
<a n="values" t="m"><m n="memblock" c="vector" t="string" k="2"><vdata k="2" t="string" l0="0" l1="1" Transfer-Encoding="zlib base64">
eAFzrShJzUtJTfkfkJOYmfcfADQoByQ=
</vdata></m>
</a>
<a n="@sticky:10003" t="m"><m n="memblock" c="container"><a n="attr" t="m"><m n="memblock" c="container"><a n="class" t="s">input</a>
</m>
</a>
<a n="docID" t="s"></a>
<a n="insertmode" t="s">replace</a>
<a n="is_root" t="i">0</a>
<a n="skip" t="i">1</a>
<a n="target" t="m"><m n="memblock" c="container"><a n="target" t="s">value</a>
<a n="upCount" t="i">0</a>
</m>
</a>
<a n="ui" t="s">input</a>
<a n="uiclass" t="s">menu</a>
<a n="uirowmode" t="i">0</a>
</m>
</a>
</m>
</a>
<a n="@sticky:10003" t="m"><m n="memblock" c="container"><a n="AllowReorder" t="i">0</a>
<a n="attr" t="m"><m n="memblock" c="container"><a n="class" t="s">container</a>
<a n="style" t="s">width:0</a>
</m>
</a>
<a n="docID" t="s"></a>
<a n="insertmode" t="s">simple</a>
<a n="is_root" t="i">0</a>
<a n="skip" t="i">0</a>
<a n="tabulate" t="i">1</a>
<a n="ui" t="s">container</a>
<a n="uiclass" t="s">container</a>
</m>
</a>
</m>
</a>
<a n="Render_OverlapControl_Stencils" t="m"><m n="memblock" c="container"><a n="@isordered" t="i">1</a>
<a n="overlapmode" t="m"><m n="memblock" c="container"><a n="autosubmit" t="s"></a>
<a n="callback" t="m"><m n="memblock" c="container"><a n="@isordered" t="i">1</a>
<a n="ChangeOverlapmode" t="m"><m n="memblock" c="container"><a n="closure" t="m"><m n="memblock" c="closure"><a n="@context" t="s">&lt;AcapellaUserInterface||UI/imageviewmethods.proc&gt;</a>
<a n="@modulename" t="s">UI::_CIV_CB__ReloadFrames</a>
<a n="@bound" t="m"><m n="memblock" c="container"><a n="SplitPoint" t="i">-4</a>
</m>
</a>
<a n="@suppresswarnings" t="i">0</a>
</m>
</a>
<a n="data" t="m"><m n="memblock" c="container"></m>
</a>
</m>
</a>
<a n="@sticky:10003" t="m"><m n="memblock" c="container"><a n="skip" t="i">1</a>
</m>
</a>
</m>
</a>
<a n="CallbackList" t="m"><m n="memblock" c="XmlNode" t="elem"><CallbackList><Callback label="ChangeOverlapmode" title="OverlapMode" trigger="onchange" category="" priority="0" disabled="0" /></CallbackList><a n="@sticky:10003" t="m"><m n="memblock" c="container"><a n="priorities" t="m"><m n="memblock" c="vector"><vdata k="1" t="byte" rank="1" dimsize0="1" Transfer-Encoding="zlib base64">
eAFjAAAAAQAB
</vdata><a n="factor" t="f">1.0</a>
</m>
</a>
</m>
</a>
</m>
</a>
<a n="defaultValue" t="s">none</a>
<a n="description" t="s"></a>
<a n="disabled" t="i">0</a>
<a n="highlight" t="s"></a>
<a n="inputtype" t="s">s</a>
<a n="label" t="s">Overlap style</a>
<a n="label_style" t="m"><m n="memblock" c="vector" t="string" k="4"><vdata k="4" t="string" l0="0" Transfer-Encoding="zlib base64">
eAHLyy/KTcz5/48BBAEtqQaD
</vdata></m>
</a>
<a n="labels" t="m"><m n="memblock" c="vector" t="string" k="4"><vdata k="4" t="string" l0="0" l1="1" l2="2" l3="3" Transfer-Encoding="zlib base64">
eAHzy89L/e+ckZqcnVqUlJ9YlPI/uKQosyC1+H9wfk5myn8A7wUPLw==
</vdata></m>
</a>
<a n="private" t="m"><m n="memblock" c="container"><a n="@sticky:10003" t="m"><m n="memblock" c="container"><a n="skip" t="i">1</a>
</m>
</a>
</m>
</a>
<a n="qualifier" t="s"></a>
<a n="size" t="i">0</a>
<a n="SizeOnFocus" t="i">0</a>
<a n="unit" t="s"></a>
<a n="value" t="s">none</a>
<a n="value_disabled" t="m"><m n="memblock" c="vector"><vdata k="4" t="byte" rank="1" dimsize0="4" Transfer-Encoding="zlib base64">
eAFjYGBgAAAABAAB
</vdata><a n="factor" t="f">1.0</a>
</m>
</a>
<a n="values" t="m"><m n="memblock" c="vector" t="string" k="4"><vdata k="4" t="string" l0="0" l1="1" l2="2" l3="3" Transfer-Encoding="zlib base64">
eAHLy89L/Z9elJnyv7ikKLMgtfh/cX4OkAcAl/MMeA==
</vdata></m>
</a>
<a n="@sticky:10003" t="m"><m n="memblock" c="container"><a n="attr" t="m"><m n="memblock" c="container"><a n="class" t="s">input</a>
</m>
</a>
<a n="docID" t="s"></a>
<a n="insertmode" t="s">replace</a>
<a n="is_root" t="i">0</a>
<a n="skip" t="i">1</a>
<a n="target" t="m"><m n="memblock" c="container"><a n="target" t="s">value</a>
<a n="upCount" t="i">0</a>
</m>
</a>
<a n="ui" t="s">input</a>
<a n="uiclass" t="s">menu</a>
<a n="uirowmode" t="i">0</a>
</m>
</a>
</m>
</a>
<a n="@sticky:10003" t="m"><m n="memblock" c="container"><a n="AllowReorder" t="i">0</a>
<a n="attr" t="m"><m n="memblock" c="container"><a n="class" t="s">container</a>
<a n="style" t="s">width:0</a>
</m>
</a>
<a n="docID" t="s"></a>
<a n="insertmode" t="s">simple</a>
<a n="is_root" t="i">0</a>
<a n="skip" t="i">0</a>
<a n="tabulate" t="i">1</a>
<a n="ui" t="s">container</a>
<a n="uiclass" t="s">container</a>
</m>
</a>
</m>
</a>
<a n="Render_ScaleBar_ScaleBar" t="m"><m n="memblock" c="container"><a n="@isordered" t="i">1</a>
<a n="ScaleBar" t="m"><m n="memblock" c="container"><a n="autosubmit" t="s"></a>
<a n="callback" t="m"><m n="memblock" c="container"><a n="@isordered" t="i">1</a>
<a n="ReloadFrames" t="m"><m n="memblock" c="container"><a n="closure" t="m"><m n="memblock" c="closure"><a n="@context" t="s">&lt;AcapellaUserInterface||UI/imageviewmethods.proc&gt;</a>
<a n="@modulename" t="s">UI::_CIV_CB__SetScaleBar</a>
<a n="@bound" t="m"><m n="memblock" c="container"></m>
</a>
<a n="@suppresswarnings" t="i">0</a>
</m>
</a>
<a n="data" t="m"><m n="memblock" c="container"></m>
</a>
</m>
</a>
<a n="@sticky:10003" t="m"><m n="memblock" c="container"><a n="skip" t="i">1</a>
</m>
</a>
</m>
</a>
<a n="CallbackList" t="m"><m n="memblock" c="XmlNode" t="elem"><CallbackList><Callback label="ReloadFrames" title="ReloadFrames" trigger="onchange" category="" priority="0" disabled="0" /></CallbackList><a n="@sticky:10003" t="m"><m n="memblock" c="container"><a n="priorities" t="m"><m n="memblock" c="vector"><vdata k="1" t="byte" rank="1" dimsize0="1" Transfer-Encoding="zlib base64">
eAFjAAAAAQAB
</vdata><a n="factor" t="f">1.0</a>
</m>
</a>
</m>
</a>
</m>
</a>
<a n="defaultValue" t="s"></a>
<a n="description" t="s"></a>
<a n="disabled" t="i">0</a>
<a n="highlight" t="s"></a>
<a n="inputtype" t="s">s</a>
<a n="label" t="s">Show Scale</a>
<a n="label_style" t="m"><m n="memblock" c="vector" t="string" k="5"><vdata k="5" t="string" l0="0" Transfer-Encoding="zlib base64">
eAHLyy/KTcz5/48BAgE8qweB
</vdata></m>
</a>
<a n="labels" t="m"><m n="memblock" c="vector" t="string" k="5"><vdata k="5" t="string" l0="0" l1="1" l2="2" l3="3" l4="4" Transfer-Encoding="zlib base64">
eAHzy89L/e+UX1KSn6vgk5pW8j8kvwDBCMpMzyiBSUM4ABF1FW4=
</vdata></m>
</a>
<a n="private" t="m"><m n="memblock" c="container"><a n="@sticky:10003" t="m"><m n="memblock" c="container"><a n="skip" t="i">1</a>
</m>
</a>
</m>
</a>
<a n="qualifier" t="s"></a>
<a n="size" t="i">0</a>
<a n="SizeOnFocus" t="i">0</a>
<a n="unit" t="s"></a>
<a n="value" t="f">NaN</a>
<a n="value_disabled" t="m"><m n="memblock" c="vector"><vdata k="5" t="byte" rank="1" dimsize0="5" Transfer-Encoding="zlib base64">
eAFjYAACAAAFAAE=
</vdata><a n="factor" t="f">1.0</a>
</m>
</a>
<a n="values" t="m"><m n="memblock" c="vector"><vdata k="5" t="double" rank="1" dimsize0="5" Transfer-Encoding="zlib base64">
eAFjYACBH/VgCk58sIcyHSA0hwMASRYDLw==
</vdata><a n="factor" t="f">1.0</a>
</m>
</a>
<a n="@sticky:10003" t="m"><m n="memblock" c="container"><a n="attr" t="m"><m n="memblock" c="container"><a n="class" t="s">input</a>
</m>
</a>
<a n="docID" t="s"></a>
<a n="insertmode" t="s">replace</a>
<a n="is_root" t="i">0</a>
<a n="skip" t="i">0</a>
<a n="target" t="m"><m n="memblock" c="container"><a n="target" t="s">value</a>
<a n="upCount" t="i">0</a>
</m>
</a>
<a n="ui" t="s">input</a>
<a n="uiclass" t="s">menu</a>
<a n="uirowmode" t="i">0</a>
</m>
</a>
</m>
</a>
<a n="@sticky:10003" t="m"><m n="memblock" c="container"><a n="AllowReorder" t="i">0</a>
<a n="attr" t="m"><m n="memblock" c="container"><a n="class" t="s">container</a>
<a n="style" t="s">width:0</a>
</m>
</a>
<a n="docID" t="s"></a>
<a n="insertmode" t="s">simple</a>
<a n="is_root" t="i">0</a>
<a n="skip" t="i">0</a>
<a n="tabulate" t="i">1</a>
<a n="ui" t="s">container</a>
<a n="uiclass" t="s">container</a>
</m>
</a>
</m>
</a>
<a n="Frames_Images_Images" t="m"><m n="memblock" c="container"><a n="@isordered" t="i">1</a>
<a n="Sharpness" t="m"><m n="memblock" c="container"><a n="autosubmit" t="s"></a>
<a n="callback" t="m"><m n="memblock" c="container"><a n="@isordered" t="i">1</a>
<a n="ConditionalReloadFrames" t="m"><m n="memblock" c="container"><a n="closure" t="m"><m n="memblock" c="closure"><a n="@context" t="s">&lt;AcapellaUserInterface||UI/imageviewmethods.proc&gt;</a>
<a n="@modulename" t="s">UI::_CIV_CB__ReloadSharpnessFrames</a>
<a n="@bound" t="m"><m n="memblock" c="container"><a n="SplitPoint" t="i">-4</a>
</m>
</a>
<a n="@suppresswarnings" t="i">0</a>
</m>
</a>
<a n="data" t="m"><m n="memblock" c="container"></m>
</a>
</m>
</a>
<a n="@sticky:10003" t="m"><m n="memblock" c="container"><a n="skip" t="i">1</a>
</m>
</a>
</m>
</a>
<a n="CallbackList" t="m"><m n="memblock" c="XmlNode" t="elem"><CallbackList><Callback label="ConditionalReloadFrames" title="ConditionalReloadFrames" trigger="onchange" category="" priority="0" disabled="0" /></CallbackList><a n="@sticky:10003" t="m"><m n="memblock" c="container"><a n="priorities" t="m"><m n="memblock" c="vector"><vdata k="1" t="byte" rank="1" dimsize0="1" Transfer-Encoding="zlib base64">
eAFjAAAAAQAB
</vdata><a n="factor" t="f">1.0</a>
</m>
</a>
</m>
</a>
</m>
</a>
<a n="defaultValue" t="s">1</a>
<a n="description" t="s"></a>
<a n="disabled" t="i">0</a>
<a n="highlight" t="s"></a>
<a n="inputtype" t="s">d</a>
<a n="label" t="s">Sharpness</a>
<a n="max" t="s"></a>
<a n="min" t="s"></a>
<a n="precision" t="i">3</a>
<a n="private" t="m"><m n="memblock" c="container"><a n="@sticky:10003" t="m"><m n="memblock" c="container"><a n="skip" t="i">1</a>
</m>
</a>
</m>
</a>
<a n="qualifier" t="m"><m n="memblock" c="container"><a n="autosubmit" t="s"></a>
<a n="callback" t="m"><m n="memblock" c="container"><a n="@isordered" t="i">1</a>
<a n="ReloadFrames" t="m"><m n="memblock" c="container"><a n="closure" t="m"><m n="memblock" c="closure"><a n="@context" t="s">&lt;AcapellaUserInterface||UI/imageviewmethods.proc&gt;</a>
<a n="@modulename" t="s">UI::_CIV_CB__ReloadFrames</a>
<a n="@bound" t="m"><m n="memblock" c="container"><a n="SplitPoint" t="i">-5</a>
</m>
</a>
<a n="@suppresswarnings" t="i">0</a>
</m>
</a>
<a n="data" t="m"><m n="memblock" c="container"></m>
</a>
</m>
</a>
<a n="@sticky:10003" t="m"><m n="memblock" c="container"><a n="skip" t="i">1</a>
</m>
</a>
</m>
</a>
<a n="CallbackList" t="m"><m n="memblock" c="XmlNode" t="elem"><CallbackList><Callback label="ReloadFrames" title="ReloadFrames" trigger="onchange" category="" priority="0" disabled="0" /></CallbackList><a n="@sticky:10003" t="m"><m n="memblock" c="container"><a n="priorities" t="m"><m n="memblock" c="vector"><vdata k="1" t="byte" rank="1" dimsize0="1" Transfer-Encoding="zlib base64">
eAFjAAAAAQAB
</vdata><a n="factor" t="f">1.0</a>
</m>
</a>
</m>
</a>
</m>
</a>
<a n="defaultValue" t="s">true</a>
<a n="description" t="s"></a>
<a n="disabled" t="i">0</a>
<a n="highlight" t="s"></a>
<a n="inputtype" t="s">b</a>
<a n="label" t="s">Apply Sharpness</a>
<a n="max" t="s"></a>
<a n="min" t="s"></a>
<a n="precision" t="i">3</a>
<a n="private" t="m"><m n="memblock" c="container"><a n="@sticky:10003" t="m"><m n="memblock" c="container"><a n="skip" t="i">1</a>
</m>
</a>
</m>
</a>
<a n="qualifier" t="s"></a>
<a n="step" t="s"></a>
<a n="unit" t="s"></a>
<a n="value" t="s">true</a>
<a n="@sticky:10003" t="m"><m n="memblock" c="container"><a n="attr" t="m"><m n="memblock" c="container"><a n="class" t="s">input</a>
</m>
</a>
<a n="docID" t="s"></a>
<a n="insertmode" t="s">replace</a>
<a n="is_root" t="i">0</a>
<a n="showMinMax" t="i">0</a>
<a n="showValue" t="i">0</a>
<a n="skip" t="i">0</a>
<a n="target" t="m"><m n="memblock" c="container"><a n="target" t="s">value</a>
<a n="upCount" t="i">0</a>
</m>
</a>
<a n="ui" t="s">input</a>
<a n="uiclass" t="s">text</a>
<a n="uirowmode" t="i">0</a>
</m>
</a>
</m>
</a>
<a n="step" t="s"></a>
<a n="unit" t="s"></a>
<a n="value" t="s">1</a>
<a n="@sticky:10003" t="m"><m n="memblock" c="container"><a n="attr" t="m"><m n="memblock" c="container"><a n="class" t="s">input</a>
</m>
</a>
<a n="docID" t="s"></a>
<a n="insertmode" t="s">replace</a>
<a n="is_root" t="i">0</a>
<a n="showMinMax" t="i">0</a>
<a n="showValue" t="i">0</a>
<a n="skip" t="i">0</a>
<a n="target" t="m"><m n="memblock" c="container"><a n="target" t="s">value</a>
<a n="upCount" t="i">0</a>
</m>
</a>
<a n="ui" t="s">input</a>
<a n="uiclass" t="s">text</a>
<a n="uirowmode" t="i">0</a>
</m>
</a>
</m>
</a>
<a n="@sticky:10003" t="m"><m n="memblock" c="container"><a n="AllowReorder" t="i">0</a>
<a n="attr" t="m"><m n="memblock" c="container"><a n="class" t="s">container</a>
<a n="style" t="s">width:0</a>
</m>
</a>
<a n="docID" t="s"></a>
<a n="insertmode" t="s">simple</a>
<a n="is_root" t="i">0</a>
<a n="skip" t="i">0</a>
<a n="tabulate" t="i">1</a>
<a n="ui" t="s">container</a>
<a n="uiclass" t="s">container</a>
</m>
</a>
</m>
</a>
<a n="Render_Stencils_Stencils" t="m"><m n="memblock" c="container"><a n="rainbowsize" t="m"><m n="memblock" c="container"><a n="value" t="f">10.0</a>
<a n="@sticky:10003" t="m"><m n="memblock" c="container"><a n="skip" t="i">1</a>
</m>
</a>
</m>
</a>
</m>
</a>
<a n="@sticky:10003" t="m"><m n="memblock" c="container"><a n="AllowReorder" t="i">0</a>
<a n="attr" t="m"><m n="memblock" c="container"><a n="class" t="s">container</a>
<a n="style" t="s"></a>
</m>
</a>
<a n="docID" t="s"></a>
<a n="insertmode" t="s">simple</a>
<a n="is_root" t="i">0</a>
<a n="skip" t="i">0</a>
<a n="tabulate" t="i">1</a>
<a n="ui" t="s">container</a>
<a n="uiclass" t="s">container</a>
</m>
</a>
</m>
</a>
<a n="general_title" t="s">General controls</a>
<a n="image_groups" t="m"><m n="memblock" c="XmlNode" t="elem"><Groups><Group no="0" title="Channels"><open>1</open><Members><Member no="0" /><Member no="1" /><Member no="2" /><Member no="3" /><Member no="4" /><Member no="5" /><Member no="6" /><Member no="7" /><Member no="8" /></Members></Group></Groups></m>
</a>
<a n="image_title" t="s">Channels</a>
<a n="images" t="m"><m n="memblock" c="container"><a n="autocontrast" t="m"><m n="memblock" c="vector"><vdata k="9" t="signed char" rank="1" dimsize0="9" Transfer-Encoding="zlib base64">
eAFjZIQCAAA2AAo=
</vdata><a n="factor" t="f">1.0</a>
</m>
</a>
<a n="color" t="m"><m n="memblock" c="vector" t="string" k="9"><vdata k="9" t="string" l0="0" Transfer-Encoding="zlib base64">
eAFzL0qs/P+PARUCAHbkCoM=
</vdata></m>
</a>
<a n="default_color" t="m"><m n="memblock" c="vector" t="string" k="9"><vdata k="9" t="string" l0="0" Transfer-Encoding="zlib base64">
eAFzL0qs/P+PARUCAHbkCoM=
</vdata></m>
</a>
<a n="flag" t="m"><m n="memblock" c="vector"><vdata k="9" t="signed char" rank="1" dimsize0="9" Transfer-Encoding="zlib base64">
eAFjYIAARgAACgAC
</vdata><a n="factor" t="f">1.0</a>
</m>
</a>
<a n="label" t="m"><m n="memblock" c="vector" t="string" k="9"><vdata k="9" t="string" l0="0" l1="1" l2="2" l3="3" l4="4" l5="5" Transfer-Encoding="zlib base64">
eAFzzEmtSFQwsbD47whmmZrBWGYm5v89/F2dPYJDFIyNjU2M/gfkJOalKvgmFihA
1IJ0oYuB9KOLgUxCiKGa6ZmbmJ6qUJRYkpmvEFJZ9B8AEgQyHQ==
</vdata></m>
</a>
<a n="open" t="m"><m n="memblock" c="vector"><vdata k="9" t="byte" rank="1" dimsize0="9" Transfer-Encoding="zlib base64">
eAFjYIACAAAJAAE=
</vdata><a n="factor" t="f">1.0</a>
</m>
</a>
<a n="xfmid" t="m"><m n="memblock" c="vector"><vdata k="9" t="double" rank="1" dimsize0="9" Transfer-Encoding="zlib base64">
eAEBSAC3/0Nbw9SNN9A/ulK4BPTO0D+Ewc5IJ7HRPyaws6sm0cI/rHwXxvBL2j/H
uIDlocjdP7ZBImscUeE/zJqrUB+Y5T/oX6gMNmDhP4X6JdE=
</vdata><a n="factor" t="f">1.0</a>
</m>
</a>
<a n="xmax" t="m"><m n="memblock" c="vector"><vdata k="9" t="double" rank="1" dimsize0="9" Transfer-Encoding="zlib base64">
eAH7tf5escPsMw59a/QO75M84dAvFcJVlrba4cWqiZe+RJ91YAADATRaxGEJj83d
WfOFQOINnyvYHAASgheE
</vdata><a n="factor" t="f">1.0</a>
</m>
</a>
<a n="xmin" t="m"><m n="memblock" c="vector"><vdata k="9" t="double" rank="1" dimsize0="9" Transfer-Encoding="zlib base64">
eAErZgzhePw+02HJnRATf4EMB77wfVHzb6Q5fHadGn26KcmBAQw+2KPTeWf5u6c0
fgWJOxzf+sAeAKdfGJI=
</vdata><a n="factor" t="f">1.0</a>
</m>
</a>
<a n="ymax" t="m"><m n="memblock" c="vector"><vdata k="9" t="double" rank="1" dimsize0="9" Transfer-Encoding="zlib base64">
eAFjYACBD/ZgigIaAGhOCqg=
</vdata><a n="factor" t="f">1.0</a>
</m>
</a>
<a n="ymid" t="m"><m n="memblock" c="vector"><vdata k="9" t="double" rank="1" dimsize0="9" Transfer-Encoding="zlib base64">
eAFjYACBB/ZgigIaAFUuChg=
</vdata><a n="factor" t="f">1.0</a>
</m>
</a>
<a n="ymin" t="m"><m n="memblock" c="vector"><vdata k="9" t="double" rank="1" dimsize0="9" Transfer-Encoding="zlib base64">
eAFjYKAOAAAASAAB
</vdata><a n="factor" t="f">1.0</a>
</m>
</a>
</m>
</a>
<a n="stencil_groups" t="m"><m n="memblock" c="XmlNode" t="elem"><Groups><Group no="0" title="Regions"><open>1</open><Members /></Group><Group no="1" title="Overlays"><open>1</open><Members><Member no="0" /><Member no="1" /></Members></Group></Groups></m>
</a>
<a n="stencil_title" t="s">Regions</a>
<a n="stencils" t="m"><m n="memblock" c="container"><a n="class" t="m"><m n="memblock" c="vector" t="string" k="2"><vdata k="2" t="string" Transfer-Encoding="zlib base64">
eAH7/x8AAv8B/w==
</vdata></m>
</a>
<a n="color" t="m"><m n="memblock" c="vector" t="string" k="2"><vdata k="2" t="string" l0="0" l1="1" Transfer-Encoding="zlib base64">
eAELSk35X5mak5Nf/h8AH7IFtg==
</vdata></m>
</a>
<a n="default_color" t="m"><m n="memblock" c="vector" t="string" k="2"><vdata k="2" t="string" l0="0" l1="1" Transfer-Encoding="zlib base64">
eAELSk35X5mak5Nf/h8AH7IFtg==
</vdata></m>
</a>
<a n="flag" t="m"><m n="memblock" c="vector"><vdata k="2" t="byte" rank="1" dimsize0="2" Transfer-Encoding="zlib base64">
eAFjZAQAAAUAAw==
</vdata><a n="factor" t="f">1.0</a>
</m>
</a>
<a n="label" t="m"><m n="memblock" c="vector" t="string" k="2"><vdata k="2" t="string" l0="0" l1="1" Transfer-Encoding="zlib base64">
eAHzS01PLMksS/0fmpeSmpaZl5ryHwBSSQjE
</vdata></m>
</a>
<a n="open" t="m"><m n="memblock" c="vector"><vdata k="2" t="byte" rank="1" dimsize0="2" Transfer-Encoding="zlib base64">
eAFjYAAAAAIAAQ==
</vdata><a n="factor" t="f">1.0</a>
</m>
</a>
<a n="priority" t="m"><m n="memblock" c="vector"><vdata k="2" t="byte" rank="1" dimsize0="2" Transfer-Encoding="zlib base64">
eAFjYAAAAAIAAQ==
</vdata><a n="factor" t="f">1.0</a>
</m>
</a>
<a n="style" t="m"><m n="memblock" c="vector" t="string" k="2"><vdata k="2" t="string" l0="0" Transfer-Encoding="zlib base64">
eAFLTs0rSS36/48BABUgBH8=
</vdata></m>
</a>
</m>
</a>
<a n="tracker" t="m"><m n="memblock" c="container"><a n="color" t="m"><m n="memblock" c="vector" t="string" k="9"><vdata k="9" t="string" l0="0" Transfer-Encoding="zlib base64">
eAFzL0qs/P+PARUCAHbkCoM=
</vdata></m>
</a>
<a n="@sticky:10003" t="m"><m n="memblock" c="container"><a n="skip" t="i">1</a>
</m>
</a>
</m>
</a>
</m>
</a>
<a n="TableRefString" t="m"><m n="memblock" c="vector" t="string" k="1"><vdata k="1" t="string" l0="0" Transfer-Encoding="zlib base64">
eAFzLUvMKU0syczPc0ksSdQLKMpPTk0pLUot1nNOzEkuzUksSfXMTUxP1fMvLSko
LSnWK4FwU4CqM0tSc/8DADwBGak=
</vdata></m>
</a>
<a n="DefaultStencilControls" t="m"><m n="memblock" c="container"><a n="color" t="m"><m n="memblock" c="vector" t="string" k="2"><vdata k="2" t="string" l0="0" l1="1" Transfer-Encoding="zlib base64">
eAELSk35X5mak5Nf/h8AH7IFtg==
</vdata></m>
</a>
<a n="flag" t="m"><m n="memblock" c="vector"><vdata k="2" t="byte" rank="1" dimsize0="2" Transfer-Encoding="zlib base64">
eAFjZAQAAAUAAw==
</vdata><a n="factor" t="f">1.0</a>
</m>
</a>
<a n="style" t="m"><m n="memblock" c="vector" t="string" k="2"><vdata k="2" t="string" l0="0" Transfer-Encoding="zlib base64">
eAFLTs0rSS36/48BABUgBH8=
</vdata></m>
</a>
<a n="@sticky:10003" t="m"><m n="memblock" c="container"><a n="DefaultColor" t="s">Red</a>
<a n="DefaultStyle" t="s">center</a>
<a n="last_standardvalues" t="m"><m n="memblock" c="container"><a n="@isordered" t="i">1</a>
<a n="Negative" t="m"><m n="memblock" c="container"><a n="color" t="s">colorset@rainbow</a>
<a n="style" t="s">Border</a>
</m>
</a>
<a n="Undefined" t="m"><m n="memblock" c="container"><a n="color" t="s">colorset@rainbow</a>
<a n="style" t="s">Border</a>
</m>
</a>
</m>
</a>
<a n="NonDefaultStyle" t="s">Border</a>
</m>
</a>
</m>
</a>
<a n="current_frame" t="s">0</a>
<a n="cRenderSettings" t="m"><m n="memblock" c="container"><a n="Render" t="m"><m n="memblock" c="container"><a n="Colormode_ColorTranslator" t="m"><m n="memblock" c="container"><a n="Colormode" t="s">WeightedAverage:Extended</a>
<a n="methodclass" t="s">Colormode</a>
<a n="pluginclass" t="s">Render</a>
</m>
</a>
<a n="Images_Images" t="m"><m n="memblock" c="container"><a n="colormode" t="s">WeightedAverage</a>
<a n="methodclass" t="s">Images</a>
<a n="palette" t="s">Extended</a>
<a n="pluginclass" t="s">Render</a>
</m>
</a>
<a n="OverlapControl_OverlapControl" t="m"><m n="memblock" c="container"><a n="methodclass" t="s">OverlapControl</a>
<a n="Overlapmode" t="s">none</a>
<a n="pluginclass" t="s">Render</a>
</m>
</a>
<a n="ScaleBar_ScaleBar" t="m"><m n="memblock" c="container"><a n="methodclass" t="s">ScaleBar</a>
<a n="pluginclass" t="s">Render</a>
<a n="ScaleBar" t="f">NaN</a>
</m>
</a>
<a n="Stencils_Stencils" t="m"><m n="memblock" c="container"><a n="color" t="m"><m n="memblock" c="vector" t="string" k="2"><vdata k="2" t="string" l0="0" l1="1" Transfer-Encoding="zlib base64">
eAELSk35X5mak5Nf/h8AH7IFtg==
</vdata></m>
</a>
<a n="flag" t="m"><m n="memblock" c="vector"><vdata k="2" t="byte" rank="1" dimsize0="2" Transfer-Encoding="zlib base64">
eAFjZAQAAAUAAw==
</vdata><a n="factor" t="f">1.0</a>
</m>
</a>
<a n="methodclass" t="s">Stencils</a>
<a n="pluginclass" t="s">Render</a>
<a n="rainbowsize" t="f">10.0</a>
<a n="style" t="m"><m n="memblock" c="vector" t="string" k="2"><vdata k="2" t="string" l0="0" Transfer-Encoding="zlib base64">
eAFLTs0rSS36/48BABUgBH8=
</vdata></m>
</a>
</m>
</a>
</m>
</a>
</m>
</a>
<a n="Frames" t="m"><m n="memblock" c="container"><a n="@isordered" t="i">1</a>
<a n="NaNs" t="m"><m n="memblock" c="container"><a n="@isordered" t="i">1</a>
<a n="FrameLabel" t="s">NaNs</a>
<a n="FrameItemName" t="s">NaNs</a>
<a n="Images_RefString" t="s">Images=AAL::GetValidImages().v_images;</a>
<a n="Stencils_RefString" t="s">Set(Stencils=AAL::GetImageViewStencilsMultiList2(vec(&quot;EvaluationData.Procedures.CalculateImage.Outputs.Negativeillustration.dataitem&quot;,&quot;EvaluationData.Procedures.CalculateImage.Outputs.NaNillustration.dataitem&quot;), vec(&quot;Negative&quot;,&quot;Undefined&quot;)).v_stencils)</a>
<a n="Type" t="s">Standard</a>
<a n="ListRefString" t="s">EvaluationData.Procedures.CalculateImage.Outputs.Negativeillustration.dataitem</a>
</m>
</a>
</m>
</a>
<a n="SkipTab" t="i">0</a>
<a n="ButtonDef" t="s">
		UI_in=UI;
		UI=ocnt();
		UI::C_Layout(&quot;(1)&quot;, vec(&quot;Controls&quot;), cellalign=&quot;center&quot;, class=&quot;packer&quot;)
		Buttons=UI;
		UI=UI_in;
	</a>
<a n="@sticky:10003" t="m"><m n="memblock" c="container"><a n="__version" t="f">3.0</a>
</m>
</a>
</m>
</a>
<a n="@sticky:10003" t="m"><m n="memblock" c="container"><a n="CallBacks" t="i">0</a>
<a n="current_tab" t="s">NaNsCalculateImage</a>
</m>
</a>
</m>
</a>
</m>
</a>
<a n="Inputs" t="m"><m n="memblock" c="container"><a n="@isordered" t="i">1</a>
<a n="Method" t="m"><m n="memblock" c="container"><a n="DefaultValue" t="s">By Formula</a>
<a n="Description" t="s">Select a method</a>
<a n="disabled" t="i">0</a>
<a n="InputComplexity" t="s">Complex</a>
<a n="InputType" t="s">s</a>
<a n="Item" t="s">Method</a>
<a n="Label" t="s">Method</a>
<a n="ParameterType" t="s">Discrete</a>
<a n="private" t="m"><m n="memblock" c="container"><a n="PreviousValues" t="m"><m n="memblock" c="container"></m>
</a>
<a n="SimpleLastValue" t="m"><m n="memblock" c="container"><a n="sFormula" t="s">A/(B+10)</a>
<a n="sNanMethod" t="s">Set to Local Average</a>
<a n="sNegativeMethod" t="s">Set to Zero</a>
</m>
</a>
<a n="WizardRulerOff" t="i">0</a>
</m>
</a>
<a n="ProcedureIDName" t="s">CalculateImage</a>
<a n="skip" t="i">0</a>
<a n="SkipWizard" t="i">1</a>
<a n="UIInsert" t="s">UI.InputParameters.CalculateImage.Method.title</a>
<a n="UIPresent" t="i">1</a>
<a n="unit" t="s"></a>
<a n="v_values" t="m"><m n="memblock" c="vector" t="string" k="1"><vdata k="1" t="string" l0="0" Transfer-Encoding="zlib base64">
eAFzqlRwyy/KLc1J/A8AF5oEsQ==
</vdata></m>
</a>
<a n="value" t="s">By Formula</a>
<a n="values" t="m"><m n="memblock" c="vector" t="string" k="1"><vdata k="1" t="string" l0="0" Transfer-Encoding="zlib base64">
eAFzqlRwyy/KLc1J/A8AF5oEsQ==
</vdata></m>
</a>
</m>
</a>
<a n="sFormula" t="m"><m n="memblock" c="container"><a n="DefaultValue" t="s">A+B</a>
<a n="Description" t="s">Type a formula in style A+B</a>
<a n="disabled" t="i">0</a>
<a n="InputComplexity" t="s">Complex</a>
<a n="InputType" t="s">s</a>
<a n="Item" t="s">sFormula</a>
<a n="Label" t="s">Formula</a>
<a n="max" t="s"></a>
<a n="min" t="s"></a>
<a n="ParameterType" t="s">Numeric</a>
<a n="private" t="m"><m n="memblock" c="container"><a n="PreviousValues" t="m"><m n="memblock" c="container"></m>
</a>
<a n="SimpleLastValue" t="m"><m n="memblock" c="container"></m>
</a>
<a n="WizardRulerOff" t="i">0</a>
</m>
</a>
<a n="ProcedureIDName" t="s">CalculateImage</a>
<a n="qualifier" t="s"></a>
<a n="skip" t="i">0</a>
<a n="SkipWizard" t="i">1</a>
<a n="step" t="s"></a>
<a n="UIInsert" t="s">UI.InputParameters.CalculateImage.Method.sFormula</a>
<a n="UIPresent" t="i">1</a>
<a n="UIslider" t="s">0</a>
<a n="unit" t="s"></a>
<a n="value" t="s">A/(B+10)</a>
<a n="wizardstep" t="s"></a>
</m>
</a>
<a n="sChannelA" t="m"><m n="memblock" c="container"><a n="DefaultValue" t="s">Alexa 488</a>
<a n="Description" t="s">Select channel A</a>
<a n="disabled" t="i">0</a>
<a n="InputComplexity" t="s">Complex</a>
<a n="InputType" t="s">s</a>
<a n="IsChannelInput" t="i">1</a>
<a n="IsOriginalChannel" t="i">1</a>
<a n="Item" t="s">sChannelA</a>
<a n="Label" t="s">Channel A</a>
<a n="ParameterType" t="s">Discrete</a>
<a n="private" t="m"><m n="memblock" c="container"><a n="PreviousValues" t="m"><m n="memblock" c="container"></m>
</a>
<a n="SimpleLastValue" t="m"><m n="memblock" c="container"></m>
</a>
<a n="WizardRulerOff" t="i">1</a>
</m>
</a>
<a n="ProcedureIDName" t="s">CalculateImage</a>
<a n="sChannelCreatedAt" t="s"></a>
<a n="skip" t="i">0</a>
<a n="SkipWizard" t="i">1</a>
<a n="UIInsert" t="s">UI.InputParameters.CalculateImage.Method.sChannelA</a>
<a n="UIPresent" t="i">1</a>
<a n="unit" t="s"></a>
<a n="v_values" t="m"><m n="memblock" c="vector" t="string" k="1"><vdata k="1" t="string" l0="0" Transfer-Encoding="zlib base64">
eAFzzEmtSFQwNbP4DwASmwOu
</vdata></m>
</a>
<a n="value" t="s">Alexa 568</a>
<a n="values" t="m"><m n="memblock" c="vector" t="string" k="8"><vdata k="8" t="string" l0="0" l1="1" l2="2" l3="3" l4="4" l5="5" Transfer-Encoding="zlib base64">
eAFzzEmtSFQwsbD47whmmZrBWGYm5v89/F2dPYJDFIyNjU2M/gfkJOalKvgmFihA
1IJ0oYuB9KOLgUxCiKGaCQAmOyud
</vdata></m>
</a>
</m>
</a>
<a n="sChannelB" t="m"><m n="memblock" c="container"><a n="DefaultValue" t="s">Alexa 488</a>
<a n="Description" t="s">Select channel B</a>
<a n="disabled" t="i">0</a>
<a n="InputComplexity" t="s">Complex</a>
<a n="InputType" t="s">s</a>
<a n="IsChannelInput" t="i">1</a>
<a n="IsOriginalChannel" t="i">1</a>
<a n="Item" t="s">sChannelB</a>
<a n="Label" t="s">Channel B</a>
<a n="ParameterType" t="s">Discrete</a>
<a n="private" t="m"><m n="memblock" c="container"><a n="PreviousValues" t="m"><m n="memblock" c="container"></m>
</a>
<a n="SimpleLastValue" t="m"><m n="memblock" c="container"></m>
</a>
<a n="WizardRulerOff" t="i">1</a>
</m>
</a>
<a n="ProcedureIDName" t="s">CalculateImage</a>
<a n="sChannelCreatedAt" t="s"></a>
<a n="skip" t="i">0</a>
<a n="SkipWizard" t="i">1</a>
<a n="UIInsert" t="s">UI.InputParameters.CalculateImage.Method.sChannelB</a>
<a n="UIPresent" t="i">1</a>
<a n="unit" t="s"></a>
<a n="v_values" t="m"><m n="memblock" c="vector" t="string" k="1"><vdata k="1" t="string" l0="0" Transfer-Encoding="zlib base64">
eAFzzEmtSFQwsbD4DwASnQOv
</vdata></m>
</a>
<a n="value" t="s">Alexa 488</a>
<a n="values" t="m"><m n="memblock" c="vector" t="string" k="8"><vdata k="8" t="string" l0="0" l1="1" l2="2" l3="3" l4="4" l5="5" Transfer-Encoding="zlib base64">
eAFzzEmtSFQwsbD47whmmZrBWGYm5v89/F2dPYJDFIyNjU2M/gfkJOalKvgmFihA
1IJ0oYuB9KOLgUxCiKGaCQAmOyud
</vdata></m>
</a>
</m>
</a>
<a n="sNegativeMethod" t="m"><m n="memblock" c="container"><a n="DefaultValue" t="s">Set to Zero</a>
<a n="Description" t="s">Select channel B</a>
<a n="disabled" t="i">0</a>
<a n="InputComplexity" t="s">Complex</a>
<a n="InputType" t="s">s</a>
<a n="Item" t="s">sNegativeMethod</a>
<a n="Label" t="s">Negative Values</a>
<a n="ParameterType" t="s">Discrete</a>
<a n="private" t="m"><m n="memblock" c="container"><a n="PreviousValues" t="m"><m n="memblock" c="container"></m>
</a>
<a n="SimpleLastValue" t="m"><m n="memblock" c="container"></m>
</a>
<a n="WizardRulerOff" t="i">0</a>
</m>
</a>
<a n="ProcedureIDName" t="s">CalculateImage</a>
<a n="skip" t="i">0</a>
<a n="SkipWizard" t="i">1</a>
<a n="UIInsert" t="s">UI.InputParameters.CalculateImage.Method.More.sNegativeMethod</a>
<a n="UIPresent" t="i">1</a>
<a n="unit" t="s"></a>
<a n="v_values" t="m"><m n="memblock" c="vector" t="string" k="1"><vdata k="1" t="string" l0="0" Transfer-Encoding="zlib base64">
eAELTi1RKMlXiEotyv8PABvhBO8=
</vdata></m>
</a>
<a n="value" t="s">Set to Zero</a>
<a n="values" t="m"><m n="memblock" c="vector" t="string" k="3"><vdata k="3" t="string" l0="0" l1="1" l2="2" Transfer-Encoding="zlib base64">
eAELTi1RKMlXiEotyv8fnJGZVqLgmVeSmlecWZKZWvzfOzW14D8A+1EPHw==
</vdata></m>
</a>
</m>
</a>
<a n="sNanMethod" t="m"><m n="memblock" c="container"><a n="DefaultValue" t="s">Set to Local Average</a>
<a n="Description" t="s">Select channel B</a>
<a n="disabled" t="i">0</a>
<a n="InputComplexity" t="s">Complex</a>
<a n="InputType" t="s">s</a>
<a n="Item" t="s">sNanMethod</a>
<a n="Label" t="s">Undefined Values</a>
<a n="ParameterType" t="s">Discrete</a>
<a n="private" t="m"><m n="memblock" c="container"><a n="PreviousValues" t="m"><m n="memblock" c="container"></m>
</a>
<a n="SimpleLastValue" t="m"><m n="memblock" c="container"></m>
</a>
<a n="WizardRulerOff" t="i">0</a>
</m>
</a>
<a n="ProcedureIDName" t="s">CalculateImage</a>
<a n="skip" t="i">0</a>
<a n="SkipWizard" t="i">1</a>
<a n="UIInsert" t="s">UI.InputParameters.CalculateImage.Method.More.sNanMethod</a>
<a n="UIPresent" t="i">1</a>
<a n="unit" t="s"></a>
<a n="v_values" t="m"><m n="memblock" c="vector" t="string" k="1"><vdata k="1" t="string" l0="0" Transfer-Encoding="zlib base64">
eAELTi1RKMlX8MlPTsxRcCxLLUpMT/0PAFB2CBU=
</vdata></m>
</a>
<a n="value" t="s">Set to Local Average</a>
<a n="values" t="m"><m n="memblock" c="vector" t="string" k="2"><vdata k="2" t="string" l0="0" l1="1" Transfer-Encoding="zlib base64">
eAELTi1RKMlX8MlPTsxRcCxLLUpMT/0fDBGMSi3K/w8AzUcNAw==
</vdata></m>
</a>
</m>
</a>
<a n="sOutputName" t="m"><m n="memblock" c="container"><a n="DefaultValue" t="s">Calculated Image</a>
<a n="Description" t="s">Name of output Image</a>
<a n="disabled" t="i">0</a>
<a n="InputComplexity" t="s">Complex</a>
<a n="InputType" t="s">s</a>
<a n="Item" t="s">sOutputName</a>
<a n="Label" t="s">Output Image</a>
<a n="max" t="s"></a>
<a n="min" t="s"></a>
<a n="ParameterType" t="s">Numeric</a>
<a n="private" t="m"><m n="memblock" c="container"><a n="PreviousValues" t="m"><m n="memblock" c="container"></m>
</a>
<a n="SimpleLastValue" t="m"><m n="memblock" c="container"></m>
</a>
<a n="WizardRulerOff" t="i">0</a>
</m>
</a>
<a n="ProcedureIDName" t="s">CalculateImage</a>
<a n="qualifier" t="s"></a>
<a n="skip" t="i">0</a>
<a n="SkipWizard" t="i">1</a>
<a n="step" t="s"></a>
<a n="UIInsert" t="s">UI.InputParameters.CalculateImage.sOutputName</a>
<a n="UIPresent" t="i">1</a>
<a n="UIslider" t="s">0</a>
<a n="unit" t="s"></a>
<a n="value" t="s">Image ratio Tyr</a>
<a n="wizardstep" t="s"></a>
</m>
</a>
<a n="@sticky:10003" t="m"><m n="memblock" c="container"><a n="__BuildMinor" t="i">122842</a>
<a n="__initialBuildMinor" t="i">122842</a>
<a n="__initialversion" t="s">2</a>
<a n="__ProcOpenStatus" t="i">1</a>
<a n="__version" t="s">2</a>
<a n="__VersionId" t="s">5.0.0.122842</a>
<a n="BBScaleLevel" t="s">0</a>
<a n="FromInputs2Main" t="m"><m n="memblock" c="container"><a n="@isordered" t="i">1</a>
<a n="vFoundLetters" t="m"><m n="memblock" c="vector" t="string" k="2"><vdata k="2" t="string" l0="0" l1="1" Transfer-Encoding="zlib base64">
eAFz/O/0HwAFiAKC
</vdata></m>
</a>
</m>
</a>
</m>
</a>
</m>
</a>
<a n="OutputClass" t="s">Output Image</a>
<a n="OutputName" t="s">Image ratio Tyr</a>
<a n="ProcedureOutputsByType" t="m"><m n="memblock" c="container"><a n="IllustrativeTable" t="m"><m n="memblock" c="Table"><m n="Label" c="vector" t="string" k="1"><vdata k="1" t="string" l0="0" Transfer-Encoding="zlib base64">
eAGLjy/xzE1MT3VOzEkuzUksSQXz/gMAatEJhg==
</vdata></m>
<m n="ItemName" c="vector" t="string" k="1"><vdata k="1" t="string" l0="0" Transfer-Encoding="zlib base64">
eAEr8cxNTE/9DwALjANX
</vdata></m>
<m n="ItemType" c="vector" t="string" k="1"><vdata k="1" t="string" Transfer-Encoding="zlib base64">
eAH7DwABAAEA
</vdata></m>
<m n="RefString" c="vector" t="string" k="1"><vdata k="1" t="string" l0="0" Transfer-Encoding="zlib base64">
eAFzLUvMKU0syczPc0ksSdQLKMpPTk0pLUot1nNOzEkuzUksSfXMTUxP1fMvLSko
LSnWK4FwU4CqM0tSc/8DADwBGak=
</vdata></m>
<m n="ValidFlag" c="vector"><vdata k="1" t="byte" rank="1" dimsize0="1" Transfer-Encoding="zlib base64">
eAFjAAAAAQAB
</vdata><a n="factor" t="f">1.0</a>
</m>
<m n="OriginRef" c="vector" t="string" k="1"><vdata k="1" t="string" l0="0" Transfer-Encoding="zlib base64">
eAFzTsxJLs1JLEn1zE1MT/0PAC7OBnE=
</vdata></m>
<m n="CreatedAt" c="vector" t="string" k="1"><vdata k="1" t="string" l0="0" Transfer-Encoding="zlib base64">
eAFzTsxJLs1JLEn1zE1MT/0PAC7OBnE=
</vdata></m>
<m n="CreatedAtNo" c="vector"><vdata k="1" t="byte" rank="1" dimsize0="1" Transfer-Encoding="zlib base64">
eAFjAgAAAwAD
</vdata><a n="factor" t="f">1.0</a>
</m>
<m n="Hidden" c="vector"><vdata k="1" t="byte" rank="1" dimsize0="1" Transfer-Encoding="zlib base64">
eAFjAAAAAQAB
</vdata><a n="factor" t="f">1.0</a>
</m>
<m n="InternalIDNumber" c="vector"><vdata k="1" t="byte" rank="1" dimsize0="1" Transfer-Encoding="zlib base64">
eAFjAQAABQAF
</vdata><a n="factor" t="f">1.0</a>
</m>
<m n="InvalidatedAtNo" c="vector"><vdata k="1" t="byte" rank="1" dimsize0="1" Transfer-Encoding="zlib base64">
eAFjAAAAAQAB
</vdata><a n="factor" t="f">1.0</a>
</m>
<m n="NewPopulation" c="vector"><vdata k="1" t="byte" rank="1" dimsize0="1" Transfer-Encoding="zlib base64">
eAFjBAAAAgAC
</vdata><a n="factor" t="f">1.0</a>
</m>
<m n="OverTakenFrom" c="vector" t="string" k="1"><vdata k="1" t="string" l0="0" Transfer-Encoding="zlib base64">
eAFzTsxJLs1JLEn1zE1MT/0PAC7OBnE=
</vdata></m>
<m n="ROIlabel" c="vector" t="string" k="1"><vdata k="1" t="string" Transfer-Encoding="zlib base64">
eAH7DwABAAEA
</vdata></m>
<m n="ROIRegionLabel" c="vector" t="string" k="1"><vdata k="1" t="string" Transfer-Encoding="zlib base64">
eAH7DwABAAEA
</vdata></m>
<m n="ScaleLevel" c="vector"><vdata k="1" t="byte" rank="1" dimsize0="1" Transfer-Encoding="zlib base64">
eAFjAAAAAQAB
</vdata><a n="factor" t="f">1.0</a>
</m>
<a n="@sticky:10003" t="m"><m n="memblock" c="container"></m>
</a>
</m>
</a>
<a n="Images" t="m"><m n="memblock" c="Table"><m n="Label" c="vector" t="string" k="5"><vdata k="5" t="string" l0="0" l1="1" l2="2" l3="3" l4="4" Transfer-Encoding="zlib base64">
eAELyEnMS1XwTSxQcMxJrUhUMLGw+B+AJmZqhilmZmKOpM7D39XZIzhEwdjY2MTo
v2duYnqqQlFiSWa+Qkhl0X8AxTIi6w==
</vdata></m>
<m n="ItemName" c="vector" t="string" k="5"><vdata k="5" t="string" l0="0" l1="1" l2="2" l3="3" l4="4" Transfer-Encoding="zlib base64">
eAGLj3dOzEn2zE1MTy12CMhJzEt1MDLwTSwAko45qRWJQNrEwuJ/PGFlpmZEKTMz
Mcdnmoe/q7NHcAjQWmNjYxMjVKVgZwKlihJLMvOBdEhl0X8A3vNB6g==
</vdata></m>
<m n="ItemType" c="vector" t="string" k="5"><vdata k="5" t="string" Transfer-Encoding="zlib base64">
eAH7/x8IAA72BPw=
</vdata></m>
<m n="IsNonNegative" c="vector"><vdata k="5" t="byte" rank="1" dimsize0="5" Transfer-Encoding="zlib base64">
eAFjZAQCAAAUAAY=
</vdata><a n="factor" t="f">1.0</a>
</m>
<m n="RefString" c="vector" t="string" k="5"><vdata k="5" t="string" l0="0" l1="1" l2="2" l3="3" l4="4" Transfer-Encoding="zlib base64">
eAFzLUvMKU0syczPc0ksSdQLKMpPTk0pLUot1nNPLQEL+ZeWFJSWFOvFxzsn5iR7
5iampxY7BOQk5qU6GBn4JhYAScec1IpEIG1iYaGXAjQmsyQ1978rNU02NaOVyWYm
5lR2s4e/q7NHcAgwPIyNjU2MiDEdFLKlOYklqeDg1cMa5GApoKFFoNgC0iGVRQij
Acrspig=
</vdata></m>
<m n="ValidFlag" c="vector"><vdata k="5" t="byte" rank="1" dimsize0="5" Transfer-Encoding="zlib base64">
eAFjZAQCAAAUAAY=
</vdata><a n="factor" t="f">1.0</a>
</m>
<m n="OriginalLabel" c="vector" t="string" k="5"><vdata k="5" t="string" l0="0" l1="1" l2="2" l3="3" l4="4" Transfer-Encoding="zlib base64">
eAELyEnMS1XwTSxQcMxJrUhUMLGw+B+AJmZqhilmZmKOpM7D39XZIzhEwdjY2MTo
v2duYnqqQlFiSWa+Qkhl0X8AxTIi6w==
</vdata></m>
<m n="CreatedAt" c="vector" t="string" k="5"><vdata k="5" t="string" l0="0" l1="4" Transfer-Encoding="zlib base64">
eAFzTy1xSSxJ/P+PAQSdE3OSS3MSS1I9cxPTU/8DAMCfDQQ=
</vdata></m>
<m n="CreatedAtNo" c="vector"><vdata k="5" t="byte" rank="1" dimsize0="5" Transfer-Encoding="zlib base64">
eAFjZGRkZAIAABUABw==
</vdata><a n="factor" t="f">1.0</a>
</m>
<m n="InternalIDNumber" c="vector"><vdata k="5" t="signed char" rank="1" dimsize0="5" Transfer-Encoding="zlib base64">
eAFj5+DkYgQAAHgAJA==
</vdata><a n="factor" t="f">1.0</a>
</m>
<m n="ScaleLevel" c="vector"><vdata k="5" t="byte" rank="1" dimsize0="5" Transfer-Encoding="zlib base64">
eAFjYAACAAAFAAE=
</vdata><a n="factor" t="f">1.0</a>
</m>
<a n="@sticky:10003" t="m"><m n="memblock" c="container"></m>
</a>
</m>
</a>
<a n="Objects" t="m"><m n="memblock" c="Table"><m n="Label" c="vector" t="string" k="2"><vdata k="2" t="string" l0="0" l1="1" Transfer-Encoding="zlib base64">
eAGLj/dLTU8sySxL9S9LLcpJrEwtdk7MSS7NSSxJ9cxNTE/9Hx/vl5iHSxIAMJ0a
IQ==
</vdata></m>
<m n="ItemName" c="vector" t="string" k="2"><vdata k="2" t="string" l0="0" l1="1" Transfer-Encoding="zlib base64">
eAHzS01PLMksS83MySktLikCsvPz/vsl+qHwASuwEIM=
</vdata></m>
<m n="ItemType" c="vector" t="string" k="2"><vdata k="2" t="string" l0="0" l1="1" Transfer-Encoding="zlib base64">
eAHzS01PLMksS/XMySktLikCsvPz/vsl5qHwASgwEGM=
</vdata></m>
<m n="RefString" c="vector" t="string" k="2"><vdata k="2" t="string" l0="0" l1="1" Transfer-Encoding="zlib base64">
eAGVzDEOgCAMRuEb9RLK4IJe4Q80hKSIgZbrK3F2cX/fcwNi0FzPFQo6Wg0crXGn
BRJMoLwVJKbd9DLt5DnNfHAWsa7tpRSnzcrldr938N+nByn+PSc=
</vdata></m>
<m n="ValidFlag" c="vector"><vdata k="2" t="byte" rank="1" dimsize0="2" Transfer-Encoding="zlib base64">
eAFjYAAAAAIAAQ==
</vdata><a n="factor" t="f">1.0</a>
</m>
<m n="OriginRef" c="vector" t="string" k="2"><vdata k="2" t="string" l0="0" Transfer-Encoding="zlib base64">
eAFzTsxJLs1JLEn1zE1MT/3/jwEAPawHbw==
</vdata></m>
<m n="CreatedAt" c="vector" t="string" k="2"><vdata k="2" t="string" l0="0" Transfer-Encoding="zlib base64">
eAFzTsxJLs1JLEn1zE1MT/3/jwEAPawHbw==
</vdata></m>
<m n="CreatedAtNo" c="vector"><vdata k="2" t="byte" rank="1" dimsize0="2" Transfer-Encoding="zlib base64">
eAFjYgIAAAgABQ==
</vdata><a n="factor" t="f">1.0</a>
</m>
<m n="Hidden" c="vector"><vdata k="2" t="byte" rank="1" dimsize0="2" Transfer-Encoding="zlib base64">
eAFjYAAAAAIAAQ==
</vdata><a n="factor" t="f">1.0</a>
</m>
<m n="InternalIDNumber" c="vector"><vdata k="2" t="byte" rank="1" dimsize0="2" Transfer-Encoding="zlib base64">
eAFjYgYAAAkABg==
</vdata><a n="factor" t="f">1.0</a>
</m>
<m n="InvalidatedAtNo" c="vector"><vdata k="2" t="byte" rank="1" dimsize0="2" Transfer-Encoding="zlib base64">
eAFjYAAAAAIAAQ==
</vdata><a n="factor" t="f">1.0</a>
</m>
<m n="NewPopulation" c="vector"><vdata k="2" t="byte" rank="1" dimsize0="2" Transfer-Encoding="zlib base64">
eAFjZAQAAAUAAw==
</vdata><a n="factor" t="f">1.0</a>
</m>
<m n="OverTakenFrom" c="vector" t="string" k="2"><vdata k="2" t="string" l0="0" Transfer-Encoding="zlib base64">
eAFzTsxJLs1JLEn1zE1MT/3/jwEAPawHbw==
</vdata></m>
<m n="ROIlabel" c="vector" t="string" k="2"><vdata k="2" t="string" Transfer-Encoding="zlib base64">
eAH7/x8AAv8B/w==
</vdata></m>
<m n="ROIRegionLabel" c="vector" t="string" k="2"><vdata k="2" t="string" Transfer-Encoding="zlib base64">
eAH7/x8AAv8B/w==
</vdata></m>
<m n="ScaleLevel" c="vector"><vdata k="2" t="byte" rank="1" dimsize0="2" Transfer-Encoding="zlib base64">
eAFjYAAAAAIAAQ==
</vdata><a n="factor" t="f">1.0</a>
</m>
<a n="@sticky:10003" t="m"><m n="memblock" c="container"></m>
</a>
</m>
</a>
</m>
</a>
<a n="UIFolders" t="m"><m n="memblock" c="container"><a n="@isordered" t="i">1</a>
<a n="F1" t="m"><m n="memblock" c="container"><a n="sFolderName" t="s">Method</a>
<a n="sFolderType" t="s">MethodFolder</a>
<a n="sInsert" t="s">InputParameters.CalculateImage.Method</a>
<a n="sItemName" t="s">Method</a>
<a n="sLastInput" t="s">__BeforeFirstInput</a>
<a n="sTitle" t="s">Method</a>
<a n="yDefaultOpenStatus" t="i">1</a>
<a n="yOpenStatus" t="i">1</a>
<a n="ySkip" t="i">0</a>
</m>
</a>
<a n="F2" t="m"><m n="memblock" c="container"><a n="sFolderName" t="s"></a>
<a n="sFolderType" t="s">MoreFolder</a>
<a n="sInsert" t="s">InputParameters.CalculateImage.Method.More</a>
<a n="sItemName" t="s"></a>
<a n="sLastInput" t="s">sChannelB</a>
<a n="sTitle" t="s"></a>
<a n="yDefaultOpenStatus" t="i">0</a>
<a n="yOpenStatus" t="i">0</a>
<a n="ySkip" t="i">0</a>
</m>
</a>
</m>
</a>
</m>
</a>
<a n="CalculateImage_2" t="m"><m n="memblock" c="container"><a n="BBHasBeenSaved" t="i">1</a>
<a n="bbType" t="s">builtin</a>
<a n="Comment" t="s"></a>
<a n="DataScope" t="m"><m n="memblock" c="container"><a n="Field" t="m"><m n="memblock" c="container"><a n="Span" t="s">Each</a>
</m>
</a>
</m>
</a>
<a n="IDName" t="s">CalculateImage_2</a>
<a n="ImageView" t="m"><m n="memblock" c="container"><a n="@isordered" t="i">1</a>
<a n="Label" t="s">Replace me</a>
<a n="Tabs" t="m"><m n="memblock" c="container"><a n="@isordered" t="i">1</a>
<a n="NaNsCalculateImage_2" t="m"><m n="memblock" c="container"><a n="@isordered" t="i">1</a>
<a n="TabLabel" t="s">Image ratio deTyr</a>
<a n="TabItemName" t="s">NaNsCalculateImage_2</a>
<a n="TabTitle" t="s">Output image: Image ratio deTyr</a>
<a n="Skip" t="i">0</a>
<a n="UIclass" t="s">sticky</a>
<a n="NewDefaultChannel" t="m"><m n="memblock" c="vector" t="string" k="1"><vdata k="1" t="string" l0="0" Transfer-Encoding="zlib base64">
eAHzzE1MT1UoSizJzFdISQ2pLPoPAD6zB0o=
</vdata></m>
</a>
<a n="NewDefaultStencil" t="m"><m n="memblock" c="vector" t="string" k="2"><vdata k="2" t="string" l0="0" l1="1" Transfer-Encoding="zlib base64">
eAHzS01PLMksS/0fmpeSmpaZl5ryHwBSSQjE
</vdata></m>
</a>
<a n="Type" t="s">Standard</a>
<a n="OKButtons" t="i">0</a>
<a n="TableLabel" t="m"><m n="memblock" c="vector" t="string" k="1"><vdata k="1" t="string" l0="0" Transfer-Encoding="zlib base64">
eAHzzE1MT1UoSizJzFdISQ2pLPoPAD6zB0o=
</vdata></m>
</a>
<a n="UIinsert" t="s">FeedBack.NaNsCalculateImage_2</a>
<a n="UseCommonTableStencil" t="m"><m n="memblock" c="vector"><vdata k="1" t="byte" rank="1" dimsize0="1" Transfer-Encoding="zlib base64">
eAFjAAAAAQAB
</vdata><a n="factor" t="f">1.0</a>
</m>
</a>
<a n="SummaryTableOn" t="m"><m n="memblock" c="vector"><vdata k="1" t="byte" rank="1" dimsize0="1" Transfer-Encoding="zlib base64">
eAFjAAAAAQAB
</vdata><a n="factor" t="f">1.0</a>
</m>
</a>
<a n="SummaryTableLabel" t="m"><m n="memblock" c="vector" t="string" k="1"><vdata k="1" t="string" l0="0" Transfer-Encoding="zlib base64">
eAELLs3NTSyq/A8AD00D7g==
</vdata></m>
</a>
<a n="AttrTypeTable" t="m"><m n="memblock" c="vector"><vdata k="1" t="byte" rank="1" dimsize0="1" Transfer-Encoding="zlib base64">
eAFjAAAAAQAB
</vdata><a n="factor" t="f">1.0</a>
</m>
</a>
<a n="WizardImageView" t="i">0</a>
<a n="TypeofOverlays" t="s">SingleDefaultOverLay</a>
<a n="coloring_mode" t="s">WeightedAverage</a>
<a n="scopeforimages" t="s">script</a>
<a n="yFrame2Timepoint" t="i">0</a>
<a n="cnt_overlays" t="m"><m n="memblock" c="container"><a n="@isordered" t="i">1</a>
<a n="Negative" t="m"><m n="memblock" c="container"></m>
</a>
<a n="Undefined" t="m"><m n="memblock" c="container"></m>
</a>
</m>
</a>
<a n="Controls" t="m"><m n="memblock" c="container"><a n="general" t="m"><m n="memblock" c="container"><a n="@isordered" t="i">1</a>
<a n="Render_Colormode_Standard" t="m"><m n="memblock" c="container"><a n="@isordered" t="i">1</a>
<a n="colormode" t="m"><m n="memblock" c="container"><a n="autosubmit" t="s"></a>
<a n="callback" t="m"><m n="memblock" c="container"><a n="@isordered" t="i">1</a>
<a n="TranslateColormode" t="m"><m n="memblock" c="container"><a n="closure" t="m"><m n="memblock" c="closure"><a n="@context" t="s">&lt;AcapellaUserInterface||UI/imageviewmethods.proc&gt;</a>
<a n="@modulename" t="s">UI::_CIV_Coloring_Setmode</a>
<a n="@bound" t="m"><m n="memblock" c="container"></m>
</a>
<a n="@suppresswarnings" t="i">0</a>
</m>
</a>
<a n="data" t="m"><m n="memblock" c="container"></m>
</a>
</m>
</a>
<a n="@sticky:10003" t="m"><m n="memblock" c="container"><a n="skip" t="i">1</a>
</m>
</a>
</m>
</a>
<a n="CallbackList" t="m"><m n="memblock" c="XmlNode" t="elem"><CallbackList><Callback label="TranslateColormode" title="ColorMode" trigger="onchange" category="" priority="0" disabled="0" /></CallbackList><a n="@sticky:10003" t="m"><m n="memblock" c="container"><a n="priorities" t="m"><m n="memblock" c="vector"><vdata k="1" t="byte" rank="1" dimsize0="1" Transfer-Encoding="zlib base64">
eAFjAAAAAQAB
</vdata><a n="factor" t="f">1.0</a>
</m>
</a>
</m>
</a>
</m>
</a>
<a n="defaultValue" t="s"></a>
<a n="description" t="s"></a>
<a n="disabled" t="i">0</a>
<a n="highlight" t="s"></a>
<a n="inputtype" t="s">s</a>
<a n="label" t="s">Coloring</a>
<a n="label_style" t="m"><m n="memblock" c="vector" t="string" k="3"><vdata k="3" t="string" l0="0" Transfer-Encoding="zlib base64">
eAHLyy/KTcz5/4/hHwMAIKMFhQ==
</vdata></m>
</a>
<a n="labels" t="m"><m n="memblock" c="vector" t="string" k="3"><vdata k="3" t="string" l0="0" l1="1" l2="2" Transfer-Encoding="zlib base64">
eAELLknMS0ksSvnvmpeRmJecmvLfIzM9IweIS/4DALJdDN0=
</vdata></m>
</a>
<a n="private" t="m"><m n="memblock" c="container"><a n="@sticky:10003" t="m"><m n="memblock" c="container"><a n="skip" t="i">1</a>
</m>
</a>
</m>
</a>
<a n="qualifier" t="s"></a>
<a n="size" t="i">0</a>
<a n="SizeOnFocus" t="i">0</a>
<a n="unit" t="s"></a>
<a n="value" t="s">WeightedAverage:Extended</a>
<a n="value_disabled" t="m"><m n="memblock" c="vector"><vdata k="3" t="byte" rank="1" dimsize0="3" Transfer-Encoding="zlib base64">
eAFjYGAAAAADAAE=
</vdata><a n="factor" t="f">1.0</a>
</m>
</a>
<a n="values" t="m"><m n="memblock" c="vector" t="string" k="3"><vdata k="3" t="string" l0="0" l1="1" l2="2" Transfer-Encoding="zlib base64">
eAHzTawIS8wpTbUKyEnMzPsfnpqZnlGSmuJYllqUmI5L1LWiJDUvJTXlPwAb/hnA

</vdata></m>
</a>
<a n="@sticky:10003" t="m"><m n="memblock" c="container"><a n="attr" t="m"><m n="memblock" c="container"><a n="class" t="s">input</a>
</m>
</a>
<a n="docID" t="s"></a>
<a n="insertmode" t="s">replace</a>
<a n="is_root" t="i">0</a>
<a n="skip" t="i">0</a>
<a n="target" t="m"><m n="memblock" c="container"><a n="target" t="s">value</a>
<a n="upCount" t="i">0</a>
</m>
</a>
<a n="ui" t="s">input</a>
<a n="uiclass" t="s">menu</a>
<a n="uirowmode" t="i">0</a>
</m>
</a>
</m>
</a>
<a n="@sticky:10003" t="m"><m n="memblock" c="container"><a n="AllowReorder" t="i">0</a>
<a n="attr" t="m"><m n="memblock" c="container"><a n="class" t="s">container</a>
<a n="style" t="s">width:0</a>
</m>
</a>
<a n="docID" t="s"></a>
<a n="insertmode" t="s">simple</a>
<a n="is_root" t="i">0</a>
<a n="skip" t="i">0</a>
<a n="tabulate" t="i">1</a>
<a n="ui" t="s">container</a>
<a n="uiclass" t="s">container</a>
</m>
</a>
</m>
</a>
<a n="Render_Labels_Labels" t="m"><m n="memblock" c="container"><a n="@sticky:10003" t="m"><m n="memblock" c="container"><a n="skip" t="i">1</a>
</m>
</a>
</m>
</a>
<a n="Render_Images_Images" t="m"><m n="memblock" c="container"><a n="@isordered" t="i">1</a>
<a n="colormode" t="m"><m n="memblock" c="container"><a n="autosubmit" t="s"></a>
<a n="callback" t="m"><m n="memblock" c="container"><a n="@isordered" t="i">1</a>
<a n="ReloadFrames" t="m"><m n="memblock" c="container"><a n="closure" t="m"><m n="memblock" c="closure"><a n="@context" t="s">&lt;AcapellaUserInterface||UI/imageviewmethods.proc&gt;</a>
<a n="@modulename" t="s">UI::_CIV_CB_Render_Images_SwitchMode</a>
<a n="@bound" t="m"><m n="memblock" c="container"></m>
</a>
<a n="@suppresswarnings" t="i">0</a>
</m>
</a>
<a n="data" t="m"><m n="memblock" c="container"></m>
</a>
</m>
</a>
<a n="@sticky:10003" t="m"><m n="memblock" c="container"><a n="skip" t="i">1</a>
</m>
</a>
</m>
</a>
<a n="CallbackList" t="m"><m n="memblock" c="XmlNode" t="elem"><CallbackList><Callback label="ReloadFrames" title="ColoringMode" trigger="onchange" category="" priority="0" disabled="0" /></CallbackList><a n="@sticky:10003" t="m"><m n="memblock" c="container"><a n="priorities" t="m"><m n="memblock" c="vector"><vdata k="1" t="byte" rank="1" dimsize0="1" Transfer-Encoding="zlib base64">
eAFjAAAAAQAB
</vdata><a n="factor" t="f">1.0</a>
</m>
</a>
</m>
</a>
</m>
</a>
<a n="defaultValue" t="s"></a>
<a n="description" t="s"></a>
<a n="disabled" t="i">0</a>
<a n="highlight" t="s"></a>
<a n="inputtype" t="s">s</a>
<a n="label" t="s">Coloring mode</a>
<a n="label_style" t="m"><m n="memblock" c="vector" t="string" k="3"><vdata k="3" t="string" l0="0" Transfer-Encoding="zlib base64">
eAHLyy/KTcz5/4/hHwMAIKMFhQ==
</vdata></m>
</a>
<a n="labels" t="m"><m n="memblock" c="vector" t="string" k="3"><vdata k="3" t="string" l0="0" l1="1" l2="2" Transfer-Encoding="zlib base64">
eAFzTEksKMksS/3vllmRmvI/KDW9NCexSME5Pye/6D8AvyMNDQ==
</vdata></m>
</a>
<a n="private" t="m"><m n="memblock" c="container"><a n="@sticky:10003" t="m"><m n="memblock" c="container"><a n="skip" t="i">1</a>
</m>
</a>
</m>
</a>
<a n="qualifier" t="s"></a>
<a n="size" t="i">0</a>
<a n="SizeOnFocus" t="i">0</a>
<a n="unit" t="s"></a>
<a n="value" t="s">WeightedAverage</a>
<a n="value_disabled" t="m"><m n="memblock" c="vector"><vdata k="3" t="byte" rank="1" dimsize0="3" Transfer-Encoding="zlib base64">
eAFjYGAAAAADAAE=
</vdata><a n="factor" t="f">1.0</a>
</m>
</a>
<a n="values" t="m"><m n="memblock" c="vector" t="string" k="3"><vdata k="3" t="string" l0="0" l1="1" l2="2" Transfer-Encoding="zlib base64">
eAELT81MzyhJTXEsSy1KTE/9H1ya+983sSIsMac09T8AuiwNQg==
</vdata></m>
</a>
<a n="@sticky:10003" t="m"><m n="memblock" c="container"><a n="attr" t="m"><m n="memblock" c="container"><a n="class" t="s">input</a>
</m>
</a>
<a n="docID" t="s"></a>
<a n="insertmode" t="s">replace</a>
<a n="is_root" t="i">0</a>
<a n="skip" t="i">1</a>
<a n="target" t="m"><m n="memblock" c="container"><a n="target" t="s">value</a>
<a n="upCount" t="i">0</a>
</m>
</a>
<a n="ui" t="s">input</a>
<a n="uiclass" t="s">menu</a>
<a n="uirowmode" t="i">0</a>
</m>
</a>
</m>
</a>
<a n="palette" t="m"><m n="memblock" c="container"><a n="autosubmit" t="s"></a>
<a n="callback" t="m"><m n="memblock" c="container"><a n="@isordered" t="i">1</a>
<a n="ReloadFrames" t="m"><m n="memblock" c="container"><a n="closure" t="m"><m n="memblock" c="closure"><a n="@context" t="s">&lt;AcapellaUserInterface||UI/imageviewmethods.proc&gt;</a>
<a n="@modulename" t="s">UI::_CIV_CB_Render_Images_SwitchMode</a>
<a n="@bound" t="m"><m n="memblock" c="container"></m>
</a>
<a n="@suppresswarnings" t="i">0</a>
</m>
</a>
<a n="data" t="m"><m n="memblock" c="container"></m>
</a>
</m>
</a>
<a n="@sticky:10003" t="m"><m n="memblock" c="container"><a n="skip" t="i">1</a>
</m>
</a>
</m>
</a>
<a n="CallbackList" t="m"><m n="memblock" c="XmlNode" t="elem"><CallbackList><Callback label="ReloadFrames" title="Palette" trigger="onchange" category="" priority="0" disabled="0" /></CallbackList><a n="@sticky:10003" t="m"><m n="memblock" c="container"><a n="priorities" t="m"><m n="memblock" c="vector"><vdata k="1" t="byte" rank="1" dimsize0="1" Transfer-Encoding="zlib base64">
eAFjAAAAAQAB
</vdata><a n="factor" t="f">1.0</a>
</m>
</a>
</m>
</a>
</m>
</a>
<a n="defaultValue" t="s"></a>
<a n="description" t="s"></a>
<a n="disabled" t="i">0</a>
<a n="highlight" t="s"></a>
<a n="inputtype" t="s">s</a>
<a n="label" t="s">Color palette</a>
<a n="label_style" t="m"><m n="memblock" c="vector" t="string" k="2"><vdata k="2" t="string" l0="0" Transfer-Encoding="zlib base64">
eAHLyy/KTcz5/48BABWZBIc=
</vdata></m>
</a>
<a n="labels" t="m"><m n="memblock" c="vector" t="string" k="2"><vdata k="2" t="string" l0="0" l1="1" Transfer-Encoding="zlib base64">
eAFzrShJzUtJTfkfnJlbkJP6HwA7bAea
</vdata></m>
</a>
<a n="private" t="m"><m n="memblock" c="container"><a n="@sticky:10003" t="m"><m n="memblock" c="container"><a n="skip" t="i">1</a>
</m>
</a>
</m>
</a>
<a n="qualifier" t="s"></a>
<a n="size" t="i">0</a>
<a n="SizeOnFocus" t="i">0</a>
<a n="unit" t="s"></a>
<a n="value" t="s">Extended</a>
<a n="value_disabled" t="m"><m n="memblock" c="vector"><vdata k="2" t="byte" rank="1" dimsize0="2" Transfer-Encoding="zlib base64">
eAFjYAAAAAIAAQ==
</vdata><a n="factor" t="f">1.0</a>
</m>
</a>
<a n="values" t="m"><m n="memblock" c="vector" t="string" k="2"><vdata k="2" t="string" l0="0" l1="1" Transfer-Encoding="zlib base64">
eAFzrShJzUtJTfkfkJOYmfcfADQoByQ=
</vdata></m>
</a>
<a n="@sticky:10003" t="m"><m n="memblock" c="container"><a n="attr" t="m"><m n="memblock" c="container"><a n="class" t="s">input</a>
</m>
</a>
<a n="docID" t="s"></a>
<a n="insertmode" t="s">replace</a>
<a n="is_root" t="i">0</a>
<a n="skip" t="i">1</a>
<a n="target" t="m"><m n="memblock" c="container"><a n="target" t="s">value</a>
<a n="upCount" t="i">0</a>
</m>
</a>
<a n="ui" t="s">input</a>
<a n="uiclass" t="s">menu</a>
<a n="uirowmode" t="i">0</a>
</m>
</a>
</m>
</a>
<a n="@sticky:10003" t="m"><m n="memblock" c="container"><a n="AllowReorder" t="i">0</a>
<a n="attr" t="m"><m n="memblock" c="container"><a n="class" t="s">container</a>
<a n="style" t="s">width:0</a>
</m>
</a>
<a n="docID" t="s"></a>
<a n="insertmode" t="s">simple</a>
<a n="is_root" t="i">0</a>
<a n="skip" t="i">0</a>
<a n="tabulate" t="i">1</a>
<a n="ui" t="s">container</a>
<a n="uiclass" t="s">container</a>
</m>
</a>
</m>
</a>
<a n="Render_OverlapControl_Stencils" t="m"><m n="memblock" c="container"><a n="@isordered" t="i">1</a>
<a n="overlapmode" t="m"><m n="memblock" c="container"><a n="autosubmit" t="s"></a>
<a n="callback" t="m"><m n="memblock" c="container"><a n="@isordered" t="i">1</a>
<a n="ChangeOverlapmode" t="m"><m n="memblock" c="container"><a n="closure" t="m"><m n="memblock" c="closure"><a n="@context" t="s">&lt;AcapellaUserInterface||UI/imageviewmethods.proc&gt;</a>
<a n="@modulename" t="s">UI::_CIV_CB__ReloadFrames</a>
<a n="@bound" t="m"><m n="memblock" c="container"><a n="SplitPoint" t="i">-4</a>
</m>
</a>
<a n="@suppresswarnings" t="i">0</a>
</m>
</a>
<a n="data" t="m"><m n="memblock" c="container"></m>
</a>
</m>
</a>
<a n="@sticky:10003" t="m"><m n="memblock" c="container"><a n="skip" t="i">1</a>
</m>
</a>
</m>
</a>
<a n="CallbackList" t="m"><m n="memblock" c="XmlNode" t="elem"><CallbackList><Callback label="ChangeOverlapmode" title="OverlapMode" trigger="onchange" category="" priority="0" disabled="0" /></CallbackList><a n="@sticky:10003" t="m"><m n="memblock" c="container"><a n="priorities" t="m"><m n="memblock" c="vector"><vdata k="1" t="byte" rank="1" dimsize0="1" Transfer-Encoding="zlib base64">
eAFjAAAAAQAB
</vdata><a n="factor" t="f">1.0</a>
</m>
</a>
</m>
</a>
</m>
</a>
<a n="defaultValue" t="s">none</a>
<a n="description" t="s"></a>
<a n="disabled" t="i">0</a>
<a n="highlight" t="s"></a>
<a n="inputtype" t="s">s</a>
<a n="label" t="s">Overlap style</a>
<a n="label_style" t="m"><m n="memblock" c="vector" t="string" k="4"><vdata k="4" t="string" l0="0" Transfer-Encoding="zlib base64">
eAHLyy/KTcz5/48BBAEtqQaD
</vdata></m>
</a>
<a n="labels" t="m"><m n="memblock" c="vector" t="string" k="4"><vdata k="4" t="string" l0="0" l1="1" l2="2" l3="3" Transfer-Encoding="zlib base64">
eAHzy89L/e+ckZqcnVqUlJ9YlPI/uKQosyC1+H9wfk5myn8A7wUPLw==
</vdata></m>
</a>
<a n="private" t="m"><m n="memblock" c="container"><a n="@sticky:10003" t="m"><m n="memblock" c="container"><a n="skip" t="i">1</a>
</m>
</a>
</m>
</a>
<a n="qualifier" t="s"></a>
<a n="size" t="i">0</a>
<a n="SizeOnFocus" t="i">0</a>
<a n="unit" t="s"></a>
<a n="value" t="s">none</a>
<a n="value_disabled" t="m"><m n="memblock" c="vector"><vdata k="4" t="byte" rank="1" dimsize0="4" Transfer-Encoding="zlib base64">
eAFjYGBgAAAABAAB
</vdata><a n="factor" t="f">1.0</a>
</m>
</a>
<a n="values" t="m"><m n="memblock" c="vector" t="string" k="4"><vdata k="4" t="string" l0="0" l1="1" l2="2" l3="3" Transfer-Encoding="zlib base64">
eAHLy89L/Z9elJnyv7ikKLMgtfh/cX4OkAcAl/MMeA==
</vdata></m>
</a>
<a n="@sticky:10003" t="m"><m n="memblock" c="container"><a n="attr" t="m"><m n="memblock" c="container"><a n="class" t="s">input</a>
</m>
</a>
<a n="docID" t="s"></a>
<a n="insertmode" t="s">replace</a>
<a n="is_root" t="i">0</a>
<a n="skip" t="i">1</a>
<a n="target" t="m"><m n="memblock" c="container"><a n="target" t="s">value</a>
<a n="upCount" t="i">0</a>
</m>
</a>
<a n="ui" t="s">input</a>
<a n="uiclass" t="s">menu</a>
<a n="uirowmode" t="i">0</a>
</m>
</a>
</m>
</a>
<a n="@sticky:10003" t="m"><m n="memblock" c="container"><a n="AllowReorder" t="i">0</a>
<a n="attr" t="m"><m n="memblock" c="container"><a n="class" t="s">container</a>
<a n="style" t="s">width:0</a>
</m>
</a>
<a n="docID" t="s"></a>
<a n="insertmode" t="s">simple</a>
<a n="is_root" t="i">0</a>
<a n="skip" t="i">0</a>
<a n="tabulate" t="i">1</a>
<a n="ui" t="s">container</a>
<a n="uiclass" t="s">container</a>
</m>
</a>
</m>
</a>
<a n="Render_ScaleBar_ScaleBar" t="m"><m n="memblock" c="container"><a n="@isordered" t="i">1</a>
<a n="ScaleBar" t="m"><m n="memblock" c="container"><a n="autosubmit" t="s"></a>
<a n="callback" t="m"><m n="memblock" c="container"><a n="@isordered" t="i">1</a>
<a n="ReloadFrames" t="m"><m n="memblock" c="container"><a n="closure" t="m"><m n="memblock" c="closure"><a n="@context" t="s">&lt;AcapellaUserInterface||UI/imageviewmethods.proc&gt;</a>
<a n="@modulename" t="s">UI::_CIV_CB__SetScaleBar</a>
<a n="@bound" t="m"><m n="memblock" c="container"></m>
</a>
<a n="@suppresswarnings" t="i">0</a>
</m>
</a>
<a n="data" t="m"><m n="memblock" c="container"></m>
</a>
</m>
</a>
<a n="@sticky:10003" t="m"><m n="memblock" c="container"><a n="skip" t="i">1</a>
</m>
</a>
</m>
</a>
<a n="CallbackList" t="m"><m n="memblock" c="XmlNode" t="elem"><CallbackList><Callback label="ReloadFrames" title="ReloadFrames" trigger="onchange" category="" priority="0" disabled="0" /></CallbackList><a n="@sticky:10003" t="m"><m n="memblock" c="container"><a n="priorities" t="m"><m n="memblock" c="vector"><vdata k="1" t="byte" rank="1" dimsize0="1" Transfer-Encoding="zlib base64">
eAFjAAAAAQAB
</vdata><a n="factor" t="f">1.0</a>
</m>
</a>
</m>
</a>
</m>
</a>
<a n="defaultValue" t="s"></a>
<a n="description" t="s"></a>
<a n="disabled" t="i">0</a>
<a n="highlight" t="s"></a>
<a n="inputtype" t="s">s</a>
<a n="label" t="s">Show Scale</a>
<a n="label_style" t="m"><m n="memblock" c="vector" t="string" k="5"><vdata k="5" t="string" l0="0" Transfer-Encoding="zlib base64">
eAHLyy/KTcz5/48BAgE8qweB
</vdata></m>
</a>
<a n="labels" t="m"><m n="memblock" c="vector" t="string" k="5"><vdata k="5" t="string" l0="0" l1="1" l2="2" l3="3" l4="4" Transfer-Encoding="zlib base64">
eAHzy89L/e+UX1KSn6vgk5pW8j8kvwDBCMpMzyiBSUM4ABF1FW4=
</vdata></m>
</a>
<a n="private" t="m"><m n="memblock" c="container"><a n="@sticky:10003" t="m"><m n="memblock" c="container"><a n="skip" t="i">1</a>
</m>
</a>
</m>
</a>
<a n="qualifier" t="s"></a>
<a n="size" t="i">0</a>
<a n="SizeOnFocus" t="i">0</a>
<a n="unit" t="s"></a>
<a n="value" t="f">NaN</a>
<a n="value_disabled" t="m"><m n="memblock" c="vector"><vdata k="5" t="byte" rank="1" dimsize0="5" Transfer-Encoding="zlib base64">
eAFjYAACAAAFAAE=
</vdata><a n="factor" t="f">1.0</a>
</m>
</a>
<a n="values" t="m"><m n="memblock" c="vector"><vdata k="5" t="double" rank="1" dimsize0="5" Transfer-Encoding="zlib base64">
eAFjYACBH/VgCk58sIcyHSA0hwMASRYDLw==
</vdata><a n="factor" t="f">1.0</a>
</m>
</a>
<a n="@sticky:10003" t="m"><m n="memblock" c="container"><a n="attr" t="m"><m n="memblock" c="container"><a n="class" t="s">input</a>
</m>
</a>
<a n="docID" t="s"></a>
<a n="insertmode" t="s">replace</a>
<a n="is_root" t="i">0</a>
<a n="skip" t="i">0</a>
<a n="target" t="m"><m n="memblock" c="container"><a n="target" t="s">value</a>
<a n="upCount" t="i">0</a>
</m>
</a>
<a n="ui" t="s">input</a>
<a n="uiclass" t="s">menu</a>
<a n="uirowmode" t="i">0</a>
</m>
</a>
</m>
</a>
<a n="@sticky:10003" t="m"><m n="memblock" c="container"><a n="AllowReorder" t="i">0</a>
<a n="attr" t="m"><m n="memblock" c="container"><a n="class" t="s">container</a>
<a n="style" t="s">width:0</a>
</m>
</a>
<a n="docID" t="s"></a>
<a n="insertmode" t="s">simple</a>
<a n="is_root" t="i">0</a>
<a n="skip" t="i">0</a>
<a n="tabulate" t="i">1</a>
<a n="ui" t="s">container</a>
<a n="uiclass" t="s">container</a>
</m>
</a>
</m>
</a>
<a n="Frames_Images_Images" t="m"><m n="memblock" c="container"><a n="@isordered" t="i">1</a>
<a n="Sharpness" t="m"><m n="memblock" c="container"><a n="autosubmit" t="s"></a>
<a n="callback" t="m"><m n="memblock" c="container"><a n="@isordered" t="i">1</a>
<a n="ConditionalReloadFrames" t="m"><m n="memblock" c="container"><a n="closure" t="m"><m n="memblock" c="closure"><a n="@context" t="s">&lt;AcapellaUserInterface||UI/imageviewmethods.proc&gt;</a>
<a n="@modulename" t="s">UI::_CIV_CB__ReloadSharpnessFrames</a>
<a n="@bound" t="m"><m n="memblock" c="container"><a n="SplitPoint" t="i">-4</a>
</m>
</a>
<a n="@suppresswarnings" t="i">0</a>
</m>
</a>
<a n="data" t="m"><m n="memblock" c="container"></m>
</a>
</m>
</a>
<a n="@sticky:10003" t="m"><m n="memblock" c="container"><a n="skip" t="i">1</a>
</m>
</a>
</m>
</a>
<a n="CallbackList" t="m"><m n="memblock" c="XmlNode" t="elem"><CallbackList><Callback label="ConditionalReloadFrames" title="ConditionalReloadFrames" trigger="onchange" category="" priority="0" disabled="0" /></CallbackList><a n="@sticky:10003" t="m"><m n="memblock" c="container"><a n="priorities" t="m"><m n="memblock" c="vector"><vdata k="1" t="byte" rank="1" dimsize0="1" Transfer-Encoding="zlib base64">
eAFjAAAAAQAB
</vdata><a n="factor" t="f">1.0</a>
</m>
</a>
</m>
</a>
</m>
</a>
<a n="defaultValue" t="s">1</a>
<a n="description" t="s"></a>
<a n="disabled" t="i">0</a>
<a n="highlight" t="s"></a>
<a n="inputtype" t="s">d</a>
<a n="label" t="s">Sharpness</a>
<a n="max" t="s"></a>
<a n="min" t="s"></a>
<a n="precision" t="i">3</a>
<a n="private" t="m"><m n="memblock" c="container"><a n="@sticky:10003" t="m"><m n="memblock" c="container"><a n="skip" t="i">1</a>
</m>
</a>
</m>
</a>
<a n="qualifier" t="m"><m n="memblock" c="container"><a n="autosubmit" t="s"></a>
<a n="callback" t="m"><m n="memblock" c="container"><a n="@isordered" t="i">1</a>
<a n="ReloadFrames" t="m"><m n="memblock" c="container"><a n="closure" t="m"><m n="memblock" c="closure"><a n="@context" t="s">&lt;AcapellaUserInterface||UI/imageviewmethods.proc&gt;</a>
<a n="@modulename" t="s">UI::_CIV_CB__ReloadFrames</a>
<a n="@bound" t="m"><m n="memblock" c="container"><a n="SplitPoint" t="i">-5</a>
</m>
</a>
<a n="@suppresswarnings" t="i">0</a>
</m>
</a>
<a n="data" t="m"><m n="memblock" c="container"></m>
</a>
</m>
</a>
<a n="@sticky:10003" t="m"><m n="memblock" c="container"><a n="skip" t="i">1</a>
</m>
</a>
</m>
</a>
<a n="CallbackList" t="m"><m n="memblock" c="XmlNode" t="elem"><CallbackList><Callback label="ReloadFrames" title="ReloadFrames" trigger="onchange" category="" priority="0" disabled="0" /></CallbackList><a n="@sticky:10003" t="m"><m n="memblock" c="container"><a n="priorities" t="m"><m n="memblock" c="vector"><vdata k="1" t="byte" rank="1" dimsize0="1" Transfer-Encoding="zlib base64">
eAFjAAAAAQAB
</vdata><a n="factor" t="f">1.0</a>
</m>
</a>
</m>
</a>
</m>
</a>
<a n="defaultValue" t="s">true</a>
<a n="description" t="s"></a>
<a n="disabled" t="i">0</a>
<a n="highlight" t="s"></a>
<a n="inputtype" t="s">b</a>
<a n="label" t="s">Apply Sharpness</a>
<a n="max" t="s"></a>
<a n="min" t="s"></a>
<a n="precision" t="i">3</a>
<a n="private" t="m"><m n="memblock" c="container"><a n="@sticky:10003" t="m"><m n="memblock" c="container"><a n="skip" t="i">1</a>
</m>
</a>
</m>
</a>
<a n="qualifier" t="s"></a>
<a n="step" t="s"></a>
<a n="unit" t="s"></a>
<a n="value" t="s">true</a>
<a n="@sticky:10003" t="m"><m n="memblock" c="container"><a n="attr" t="m"><m n="memblock" c="container"><a n="class" t="s">input</a>
</m>
</a>
<a n="docID" t="s"></a>
<a n="insertmode" t="s">replace</a>
<a n="is_root" t="i">0</a>
<a n="showMinMax" t="i">0</a>
<a n="showValue" t="i">0</a>
<a n="skip" t="i">0</a>
<a n="target" t="m"><m n="memblock" c="container"><a n="target" t="s">value</a>
<a n="upCount" t="i">0</a>
</m>
</a>
<a n="ui" t="s">input</a>
<a n="uiclass" t="s">text</a>
<a n="uirowmode" t="i">0</a>
</m>
</a>
</m>
</a>
<a n="step" t="s"></a>
<a n="unit" t="s"></a>
<a n="value" t="s">1</a>
<a n="@sticky:10003" t="m"><m n="memblock" c="container"><a n="attr" t="m"><m n="memblock" c="container"><a n="class" t="s">input</a>
</m>
</a>
<a n="docID" t="s"></a>
<a n="insertmode" t="s">replace</a>
<a n="is_root" t="i">0</a>
<a n="showMinMax" t="i">0</a>
<a n="showValue" t="i">0</a>
<a n="skip" t="i">0</a>
<a n="target" t="m"><m n="memblock" c="container"><a n="target" t="s">value</a>
<a n="upCount" t="i">0</a>
</m>
</a>
<a n="ui" t="s">input</a>
<a n="uiclass" t="s">text</a>
<a n="uirowmode" t="i">0</a>
</m>
</a>
</m>
</a>
<a n="@sticky:10003" t="m"><m n="memblock" c="container"><a n="AllowReorder" t="i">0</a>
<a n="attr" t="m"><m n="memblock" c="container"><a n="class" t="s">container</a>
<a n="style" t="s">width:0</a>
</m>
</a>
<a n="docID" t="s"></a>
<a n="insertmode" t="s">simple</a>
<a n="is_root" t="i">0</a>
<a n="skip" t="i">0</a>
<a n="tabulate" t="i">1</a>
<a n="ui" t="s">container</a>
<a n="uiclass" t="s">container</a>
</m>
</a>
</m>
</a>
<a n="Render_Stencils_Stencils" t="m"><m n="memblock" c="container"><a n="rainbowsize" t="m"><m n="memblock" c="container"><a n="value" t="f">10.0</a>
<a n="@sticky:10003" t="m"><m n="memblock" c="container"><a n="skip" t="i">1</a>
</m>
</a>
</m>
</a>
</m>
</a>
<a n="@sticky:10003" t="m"><m n="memblock" c="container"><a n="AllowReorder" t="i">0</a>
<a n="attr" t="m"><m n="memblock" c="container"><a n="class" t="s">container</a>
<a n="style" t="s"></a>
</m>
</a>
<a n="docID" t="s"></a>
<a n="insertmode" t="s">simple</a>
<a n="is_root" t="i">0</a>
<a n="skip" t="i">0</a>
<a n="tabulate" t="i">1</a>
<a n="ui" t="s">container</a>
<a n="uiclass" t="s">container</a>
</m>
</a>
</m>
</a>
<a n="general_title" t="s">General controls</a>
<a n="image_groups" t="m"><m n="memblock" c="XmlNode" t="elem"><Groups><Group no="0" title="Channels"><open>1</open><Members><Member no="0" /><Member no="1" /><Member no="2" /><Member no="3" /><Member no="4" /><Member no="5" /><Member no="6" /><Member no="7" /><Member no="8" /><Member no="9" /></Members></Group></Groups></m>
</a>
<a n="image_title" t="s">Channels</a>
<a n="images" t="m"><m n="memblock" c="container"><a n="autocontrast" t="m"><m n="memblock" c="vector"><vdata k="10" t="signed char" rank="1" dimsize0="10" Transfer-Encoding="zlib base64">
eAFjZIQBAABBAAs=
</vdata><a n="factor" t="f">1.0</a>
</m>
</a>
<a n="color" t="m"><m n="memblock" c="vector" t="string" k="10"><vdata k="10" t="string" l0="0" Transfer-Encoding="zlib base64">
eAFzL0qs/P+PAR0CAI3mC4E=
</vdata></m>
</a>
<a n="default_color" t="m"><m n="memblock" c="vector" t="string" k="10"><vdata k="10" t="string" l0="0" Transfer-Encoding="zlib base64">
eAFzL0qs/P+PAR0CAI3mC4E=
</vdata></m>
</a>
<a n="flag" t="m"><m n="memblock" c="vector"><vdata k="10" t="signed char" rank="1" dimsize0="10" Transfer-Encoding="zlib base64">
eAFjYIACRgAACwAC
</vdata><a n="factor" t="f">1.0</a>
</m>
</a>
<a n="label" t="m"><m n="memblock" c="vector" t="string" k="10"><vdata k="10" t="string" l0="0" l1="1" l2="2" l3="3" l4="4" l5="5" Transfer-Encoding="zlib base64">
eAFzzEmtSFQwsbD47whmmZrBWGYm5v89/F2dPYJDFIyNjU2M/gfkJOalKvgmFihA
1IJ0oYuB9KOLgUxCiKGa6ZmbmJ6qUJRYkpmvEFJZ9B+Zn5IKEgEA1tw5Zg==
</vdata></m>
</a>
<a n="open" t="m"><m n="memblock" c="vector"><vdata k="10" t="byte" rank="1" dimsize0="10" Transfer-Encoding="zlib base64">
eAFjYIABAAAKAAE=
</vdata><a n="factor" t="f">1.0</a>
</m>
</a>
<a n="xfmid" t="m"><m n="memblock" c="vector"><vdata k="10" t="double" rank="1" dimsize0="10" Transfer-Encoding="zlib base64">
eAEBUACv/0Nbw9SNN9A/ulK4BPTO0D+Ewc5IJ7HRPyaws6sm0cI/rHwXxvBL2j/H
uIDlocjdP7ZBImscUeE/zJqrUB+Y5T/oX6gMNmDhP0/xNG7LeeE/x5YqFw==
</vdata><a n="factor" t="f">1.0</a>
</m>
</a>
<a n="xmax" t="m"><m n="memblock" c="vector"><vdata k="10" t="double" rank="1" dimsize0="10" Transfer-Encoding="zlib base64">
eAH7tf5escPsMw59a/QO75M84dAvFcJVlrba4cWqiZe+RJ91YAADATRaxGEJj83d
WfOFQOINnyvYwPRC4V/2ANYSGfE=
</vdata><a n="factor" t="f">1.0</a>
</m>
</a>
<a n="xmin" t="m"><m n="memblock" c="vector"><vdata k="10" t="double" rank="1" dimsize0="10" Transfer-Encoding="zlib base64">
eAErZgzhePw+02HJnRATf4EMB77wfVHzb6Q5fHadGn26KcmBAQw+2KPTeWf5u6c0
fgWJOxzf+gBEH0jOPWgPAHRSGyI=
</vdata><a n="factor" t="f">1.0</a>
</m>
</a>
<a n="ymax" t="m"><m n="memblock" c="vector"><vdata k="10" t="double" rank="1" dimsize0="10" Transfer-Encoding="zlib base64">
eAFjYACBD/Zgigo0AL+tC9c=
</vdata><a n="factor" t="f">1.0</a>
</m>
</a>
<a n="ymid" t="m"><m n="memblock" c="vector"><vdata k="10" t="double" rank="1" dimsize0="10" Transfer-Encoding="zlib base64">
eAFjYACBB/Zgigo0AKftCzc=
</vdata><a n="factor" t="f">1.0</a>
</m>
</a>
<a n="ymin" t="m"><m n="memblock" c="vector"><vdata k="10" t="double" rank="1" dimsize0="10" Transfer-Encoding="zlib base64">
eAFjYKAuAAAAUAAB
</vdata><a n="factor" t="f">1.0</a>
</m>
</a>
</m>
</a>
<a n="stencil_groups" t="m"><m n="memblock" c="XmlNode" t="elem"><Groups><Group no="0" title="Regions"><open>1</open><Members /></Group><Group no="1" title="Overlays"><open>1</open><Members><Member no="0" /><Member no="1" /></Members></Group></Groups></m>
</a>
<a n="stencil_title" t="s">Regions</a>
<a n="stencils" t="m"><m n="memblock" c="container"><a n="class" t="m"><m n="memblock" c="vector" t="string" k="2"><vdata k="2" t="string" Transfer-Encoding="zlib base64">
eAH7/x8AAv8B/w==
</vdata></m>
</a>
<a n="color" t="m"><m n="memblock" c="vector" t="string" k="2"><vdata k="2" t="string" l0="0" l1="1" Transfer-Encoding="zlib base64">
eAELSk35X5mak5Nf/h8AH7IFtg==
</vdata></m>
</a>
<a n="default_color" t="m"><m n="memblock" c="vector" t="string" k="2"><vdata k="2" t="string" l0="0" l1="1" Transfer-Encoding="zlib base64">
eAELSk35X5mak5Nf/h8AH7IFtg==
</vdata></m>
</a>
<a n="flag" t="m"><m n="memblock" c="vector"><vdata k="2" t="byte" rank="1" dimsize0="2" Transfer-Encoding="zlib base64">
eAFjZAQAAAUAAw==
</vdata><a n="factor" t="f">1.0</a>
</m>
</a>
<a n="label" t="m"><m n="memblock" c="vector" t="string" k="2"><vdata k="2" t="string" l0="0" l1="1" Transfer-Encoding="zlib base64">
eAHzS01PLMksS/0fmpeSmpaZl5ryHwBSSQjE
</vdata></m>
</a>
<a n="open" t="m"><m n="memblock" c="vector"><vdata k="2" t="byte" rank="1" dimsize0="2" Transfer-Encoding="zlib base64">
eAFjYAAAAAIAAQ==
</vdata><a n="factor" t="f">1.0</a>
</m>
</a>
<a n="priority" t="m"><m n="memblock" c="vector"><vdata k="2" t="byte" rank="1" dimsize0="2" Transfer-Encoding="zlib base64">
eAFjYAAAAAIAAQ==
</vdata><a n="factor" t="f">1.0</a>
</m>
</a>
<a n="style" t="m"><m n="memblock" c="vector" t="string" k="2"><vdata k="2" t="string" l0="0" Transfer-Encoding="zlib base64">
eAFLTs0rSS36/48BABUgBH8=
</vdata></m>
</a>
</m>
</a>
<a n="tracker" t="m"><m n="memblock" c="container"><a n="color" t="m"><m n="memblock" c="vector" t="string" k="10"><vdata k="10" t="string" l0="0" Transfer-Encoding="zlib base64">
eAFzL0qs/P+PAR0CAI3mC4E=
</vdata></m>
</a>
<a n="@sticky:10003" t="m"><m n="memblock" c="container"><a n="skip" t="i">1</a>
</m>
</a>
</m>
</a>
</m>
</a>
<a n="TableRefString" t="m"><m n="memblock" c="vector" t="string" k="1"><vdata k="1" t="string" l0="0" Transfer-Encoding="zlib base64">
eAFzLUvMKU0syczPc0ksSdQLKMpPTk0pLUot1nNOzEkuzUksSfXMTUxPjTfS8y8t
KSgtKdYrAQvopQDVZ5ak5v4HAGoSGjo=
</vdata></m>
</a>
<a n="DefaultStencilControls" t="m"><m n="memblock" c="container"><a n="color" t="m"><m n="memblock" c="vector" t="string" k="2"><vdata k="2" t="string" l0="0" l1="1" Transfer-Encoding="zlib base64">
eAELSk35X5mak5Nf/h8AH7IFtg==
</vdata></m>
</a>
<a n="flag" t="m"><m n="memblock" c="vector"><vdata k="2" t="byte" rank="1" dimsize0="2" Transfer-Encoding="zlib base64">
eAFjZAQAAAUAAw==
</vdata><a n="factor" t="f">1.0</a>
</m>
</a>
<a n="style" t="m"><m n="memblock" c="vector" t="string" k="2"><vdata k="2" t="string" l0="0" Transfer-Encoding="zlib base64">
eAFLTs0rSS36/48BABUgBH8=
</vdata></m>
</a>
<a n="@sticky:10003" t="m"><m n="memblock" c="container"><a n="DefaultColor" t="s">Red</a>
<a n="DefaultStyle" t="s">center</a>
<a n="last_standardvalues" t="m"><m n="memblock" c="container"><a n="@isordered" t="i">1</a>
<a n="Negative" t="m"><m n="memblock" c="container"><a n="color" t="s">colorset@rainbow</a>
<a n="style" t="s">Border</a>
</m>
</a>
<a n="Undefined" t="m"><m n="memblock" c="container"><a n="color" t="s">colorset@rainbow</a>
<a n="style" t="s">Border</a>
</m>
</a>
</m>
</a>
<a n="NonDefaultStyle" t="s">Border</a>
</m>
</a>
</m>
</a>
<a n="current_frame" t="s">0</a>
<a n="cRenderSettings" t="m"><m n="memblock" c="container"><a n="Render" t="m"><m n="memblock" c="container"><a n="Colormode_ColorTranslator" t="m"><m n="memblock" c="container"><a n="Colormode" t="s">WeightedAverage:Extended</a>
<a n="methodclass" t="s">Colormode</a>
<a n="pluginclass" t="s">Render</a>
</m>
</a>
<a n="Images_Images" t="m"><m n="memblock" c="container"><a n="colormode" t="s">WeightedAverage</a>
<a n="methodclass" t="s">Images</a>
<a n="palette" t="s">Extended</a>
<a n="pluginclass" t="s">Render</a>
</m>
</a>
<a n="OverlapControl_OverlapControl" t="m"><m n="memblock" c="container"><a n="methodclass" t="s">OverlapControl</a>
<a n="Overlapmode" t="s">none</a>
<a n="pluginclass" t="s">Render</a>
</m>
</a>
<a n="ScaleBar_ScaleBar" t="m"><m n="memblock" c="container"><a n="methodclass" t="s">ScaleBar</a>
<a n="pluginclass" t="s">Render</a>
<a n="ScaleBar" t="f">NaN</a>
</m>
</a>
<a n="Stencils_Stencils" t="m"><m n="memblock" c="container"><a n="color" t="m"><m n="memblock" c="vector" t="string" k="2"><vdata k="2" t="string" l0="0" l1="1" Transfer-Encoding="zlib base64">
eAELSk35X5mak5Nf/h8AH7IFtg==
</vdata></m>
</a>
<a n="flag" t="m"><m n="memblock" c="vector"><vdata k="2" t="byte" rank="1" dimsize0="2" Transfer-Encoding="zlib base64">
eAFjZAQAAAUAAw==
</vdata><a n="factor" t="f">1.0</a>
</m>
</a>
<a n="methodclass" t="s">Stencils</a>
<a n="pluginclass" t="s">Render</a>
<a n="rainbowsize" t="f">10.0</a>
<a n="style" t="m"><m n="memblock" c="vector" t="string" k="2"><vdata k="2" t="string" l0="0" Transfer-Encoding="zlib base64">
eAFLTs0rSS36/48BABUgBH8=
</vdata></m>
</a>
</m>
</a>
</m>
</a>
</m>
</a>
<a n="Frames" t="m"><m n="memblock" c="container"><a n="@isordered" t="i">1</a>
<a n="NaNs" t="m"><m n="memblock" c="container"><a n="@isordered" t="i">1</a>
<a n="FrameLabel" t="s">NaNs</a>
<a n="FrameItemName" t="s">NaNs</a>
<a n="Images_RefString" t="s">Images=AAL::GetValidImages().v_images;</a>
<a n="Stencils_RefString" t="s">Set(Stencils=AAL::GetImageViewStencilsMultiList2(vec(&quot;EvaluationData.Procedures.CalculateImage_2.Outputs.Negativeillustration.dataitem&quot;,&quot;EvaluationData.Procedures.CalculateImage_2.Outputs.NaNillustration.dataitem&quot;), vec(&quot;Negative&quot;,&quot;Undefined&quot;)).v_stencils)</a>
<a n="Type" t="s">Standard</a>
<a n="ListRefString" t="s">EvaluationData.Procedures.CalculateImage_2.Outputs.Negativeillustration.dataitem</a>
</m>
</a>
</m>
</a>
<a n="SkipTab" t="i">0</a>
<a n="ButtonDef" t="s">
		UI_in=UI;
		UI=ocnt();
		UI::C_Layout(&quot;(1)&quot;, vec(&quot;Controls&quot;), cellalign=&quot;center&quot;, class=&quot;packer&quot;)
		Buttons=UI;
		UI=UI_in;
	</a>
<a n="@sticky:10003" t="m"><m n="memblock" c="container"><a n="__version" t="f">3.0</a>
</m>
</a>
</m>
</a>
<a n="@sticky:10003" t="m"><m n="memblock" c="container"><a n="CallBacks" t="i">0</a>
<a n="current_tab" t="s">NaNsCalculateImage_2</a>
</m>
</a>
</m>
</a>
</m>
</a>
<a n="Inputs" t="m"><m n="memblock" c="container"><a n="@isordered" t="i">1</a>
<a n="Method" t="m"><m n="memblock" c="container"><a n="DefaultValue" t="s">By Formula</a>
<a n="Description" t="s">Select a method</a>
<a n="disabled" t="i">0</a>
<a n="InputComplexity" t="s">Complex</a>
<a n="InputType" t="s">s</a>
<a n="Item" t="s">Method</a>
<a n="Label" t="s">Method</a>
<a n="ParameterType" t="s">Discrete</a>
<a n="private" t="m"><m n="memblock" c="container"><a n="PreviousValues" t="m"><m n="memblock" c="container"></m>
</a>
<a n="SimpleLastValue" t="m"><m n="memblock" c="container"><a n="sFormula" t="s">A/(B+10)</a>
<a n="sNanMethod" t="s">Set to Local Average</a>
<a n="sNegativeMethod" t="s">Set to Zero</a>
</m>
</a>
<a n="WizardRulerOff" t="i">0</a>
</m>
</a>
<a n="ProcedureIDName" t="s">CalculateImage_2</a>
<a n="skip" t="i">0</a>
<a n="SkipWizard" t="i">1</a>
<a n="UIInsert" t="s">UI.InputParameters.CalculateImage_2.Method.title</a>
<a n="UIPresent" t="i">1</a>
<a n="unit" t="s"></a>
<a n="v_values" t="m"><m n="memblock" c="vector" t="string" k="1"><vdata k="1" t="string" l0="0" Transfer-Encoding="zlib base64">
eAFzqlRwyy/KLc1J/A8AF5oEsQ==
</vdata></m>
</a>
<a n="value" t="s">By Formula</a>
<a n="values" t="m"><m n="memblock" c="vector" t="string" k="1"><vdata k="1" t="string" l0="0" Transfer-Encoding="zlib base64">
eAFzqlRwyy/KLc1J/A8AF5oEsQ==
</vdata></m>
</a>
</m>
</a>
<a n="sFormula" t="m"><m n="memblock" c="container"><a n="DefaultValue" t="s">A+B</a>
<a n="Description" t="s">Type a formula in style A+B</a>
<a n="disabled" t="i">0</a>
<a n="InputComplexity" t="s">Complex</a>
<a n="InputType" t="s">s</a>
<a n="Item" t="s">sFormula</a>
<a n="Label" t="s">Formula</a>
<a n="max" t="s"></a>
<a n="min" t="s"></a>
<a n="ParameterType" t="s">Numeric</a>
<a n="private" t="m"><m n="memblock" c="container"><a n="PreviousValues" t="m"><m n="memblock" c="container"></m>
</a>
<a n="SimpleLastValue" t="m"><m n="memblock" c="container"></m>
</a>
<a n="WizardRulerOff" t="i">0</a>
</m>
</a>
<a n="ProcedureIDName" t="s">CalculateImage_2</a>
<a n="qualifier" t="s"></a>
<a n="skip" t="i">0</a>
<a n="SkipWizard" t="i">1</a>
<a n="step" t="s"></a>
<a n="UIInsert" t="s">UI.InputParameters.CalculateImage_2.Method.sFormula</a>
<a n="UIPresent" t="i">1</a>
<a n="UIslider" t="s">0</a>
<a n="unit" t="s"></a>
<a n="value" t="s">A/(B+10)</a>
<a n="wizardstep" t="s"></a>
</m>
</a>
<a n="sChannelA" t="m"><m n="memblock" c="container"><a n="DefaultValue" t="s">Alexa 488</a>
<a n="Description" t="s">Select channel A</a>
<a n="disabled" t="i">0</a>
<a n="InputComplexity" t="s">Complex</a>
<a n="InputType" t="s">s</a>
<a n="IsChannelInput" t="i">1</a>
<a n="IsOriginalChannel" t="i">1</a>
<a n="Item" t="s">sChannelA</a>
<a n="Label" t="s">Channel A</a>
<a n="ParameterType" t="s">Discrete</a>
<a n="private" t="m"><m n="memblock" c="container"><a n="PreviousValues" t="m"><m n="memblock" c="container"></m>
</a>
<a n="SimpleLastValue" t="m"><m n="memblock" c="container"></m>
</a>
<a n="WizardRulerOff" t="i">1</a>
</m>
</a>
<a n="ProcedureIDName" t="s">CalculateImage_2</a>
<a n="sChannelCreatedAt" t="s"></a>
<a n="skip" t="i">0</a>
<a n="SkipWizard" t="i">1</a>
<a n="UIInsert" t="s">UI.InputParameters.CalculateImage_2.Method.sChannelA</a>
<a n="UIPresent" t="i">1</a>
<a n="unit" t="s"></a>
<a n="v_values" t="m"><m n="memblock" c="vector" t="string" k="1"><vdata k="1" t="string" l0="0" Transfer-Encoding="zlib base64">
eAFzzEmtSFQwMzH/DwASlwOs
</vdata></m>
</a>
<a n="value" t="s">Alexa 647</a>
<a n="values" t="m"><m n="memblock" c="vector" t="string" k="9"><vdata k="9" t="string" l0="0" l1="1" l2="2" l3="3" l4="4" l5="5" Transfer-Encoding="zlib base64">
eAFzzEmtSFQwsbD47whmmZrBWGYm5v89/F2dPYJDFIyNjU2M/gfkJOalKvgmFihA
1IJ0oYuB9KOLgUxCiKGa6ZmbmJ6qUJRYkpmvEFJZ9B8AEgQyHQ==
</vdata></m>
</a>
</m>
</a>
<a n="sChannelB" t="m"><m n="memblock" c="container"><a n="DefaultValue" t="s">Alexa 488</a>
<a n="Description" t="s">Select channel B</a>
<a n="disabled" t="i">0</a>
<a n="InputComplexity" t="s">Complex</a>
<a n="InputType" t="s">s</a>
<a n="IsChannelInput" t="i">1</a>
<a n="IsOriginalChannel" t="i">1</a>
<a n="Item" t="s">sChannelB</a>
<a n="Label" t="s">Channel B</a>
<a n="ParameterType" t="s">Discrete</a>
<a n="private" t="m"><m n="memblock" c="container"><a n="PreviousValues" t="m"><m n="memblock" c="container"></m>
</a>
<a n="SimpleLastValue" t="m"><m n="memblock" c="container"></m>
</a>
<a n="WizardRulerOff" t="i">1</a>
</m>
</a>
<a n="ProcedureIDName" t="s">CalculateImage_2</a>
<a n="sChannelCreatedAt" t="s"></a>
<a n="skip" t="i">0</a>
<a n="SkipWizard" t="i">1</a>
<a n="UIInsert" t="s">UI.InputParameters.CalculateImage_2.Method.sChannelB</a>
<a n="UIPresent" t="i">1</a>
<a n="unit" t="s"></a>
<a n="v_values" t="m"><m n="memblock" c="vector" t="string" k="1"><vdata k="1" t="string" l0="0" Transfer-Encoding="zlib base64">
eAFzzEmtSFQwsbD4DwASnQOv
</vdata></m>
</a>
<a n="value" t="s">Alexa 488</a>
<a n="values" t="m"><m n="memblock" c="vector" t="string" k="9"><vdata k="9" t="string" l0="0" l1="1" l2="2" l3="3" l4="4" l5="5" Transfer-Encoding="zlib base64">
eAFzzEmtSFQwsbD47whmmZrBWGYm5v89/F2dPYJDFIyNjU2M/gfkJOalKvgmFihA
1IJ0oYuB9KOLgUxCiKGa6ZmbmJ6qUJRYkpmvEFJZ9B8AEgQyHQ==
</vdata></m>
</a>
</m>
</a>
<a n="sNegativeMethod" t="m"><m n="memblock" c="container"><a n="DefaultValue" t="s">Set to Zero</a>
<a n="Description" t="s">Select channel B</a>
<a n="disabled" t="i">0</a>
<a n="InputComplexity" t="s">Complex</a>
<a n="InputType" t="s">s</a>
<a n="Item" t="s">sNegativeMethod</a>
<a n="Label" t="s">Negative Values</a>
<a n="ParameterType" t="s">Discrete</a>
<a n="private" t="m"><m n="memblock" c="container"><a n="PreviousValues" t="m"><m n="memblock" c="container"></m>
</a>
<a n="SimpleLastValue" t="m"><m n="memblock" c="container"></m>
</a>
<a n="WizardRulerOff" t="i">0</a>
</m>
</a>
<a n="ProcedureIDName" t="s">CalculateImage_2</a>
<a n="skip" t="i">0</a>
<a n="SkipWizard" t="i">1</a>
<a n="UIInsert" t="s">UI.InputParameters.CalculateImage_2.Method.More.sNegativeMethod</a>
<a n="UIPresent" t="i">1</a>
<a n="unit" t="s"></a>
<a n="v_values" t="m"><m n="memblock" c="vector" t="string" k="1"><vdata k="1" t="string" l0="0" Transfer-Encoding="zlib base64">
eAELTi1RKMlXiEotyv8PABvhBO8=
</vdata></m>
</a>
<a n="value" t="s">Set to Zero</a>
<a n="values" t="m"><m n="memblock" c="vector" t="string" k="3"><vdata k="3" t="string" l0="0" l1="1" l2="2" Transfer-Encoding="zlib base64">
eAELTi1RKMlXiEotyv8fnJGZVqLgmVeSmlecWZKZWvzfOzW14D8A+1EPHw==
</vdata></m>
</a>
</m>
</a>
<a n="sNanMethod" t="m"><m n="memblock" c="container"><a n="DefaultValue" t="s">Set to Local Average</a>
<a n="Description" t="s">Select channel B</a>
<a n="disabled" t="i">0</a>
<a n="InputComplexity" t="s">Complex</a>
<a n="InputType" t="s">s</a>
<a n="Item" t="s">sNanMethod</a>
<a n="Label" t="s">Undefined Values</a>
<a n="ParameterType" t="s">Discrete</a>
<a n="private" t="m"><m n="memblock" c="container"><a n="PreviousValues" t="m"><m n="memblock" c="container"></m>
</a>
<a n="SimpleLastValue" t="m"><m n="memblock" c="container"></m>
</a>
<a n="WizardRulerOff" t="i">0</a>
</m>
</a>
<a n="ProcedureIDName" t="s">CalculateImage_2</a>
<a n="skip" t="i">0</a>
<a n="SkipWizard" t="i">1</a>
<a n="UIInsert" t="s">UI.InputParameters.CalculateImage_2.Method.More.sNanMethod</a>
<a n="UIPresent" t="i">1</a>
<a n="unit" t="s"></a>
<a n="v_values" t="m"><m n="memblock" c="vector" t="string" k="1"><vdata k="1" t="string" l0="0" Transfer-Encoding="zlib base64">
eAELTi1RKMlX8MlPTsxRcCxLLUpMT/0PAFB2CBU=
</vdata></m>
</a>
<a n="value" t="s">Set to Local Average</a>
<a n="values" t="m"><m n="memblock" c="vector" t="string" k="2"><vdata k="2" t="string" l0="0" l1="1" Transfer-Encoding="zlib base64">
eAELTi1RKMlX8MlPTsxRcCxLLUpMT/0fDBGMSi3K/w8AzUcNAw==
</vdata></m>
</a>
</m>
</a>
<a n="sOutputName" t="m"><m n="memblock" c="container"><a n="DefaultValue" t="s">Calculated Image</a>
<a n="Description" t="s">Name of output Image</a>
<a n="disabled" t="i">0</a>
<a n="InputComplexity" t="s">Complex</a>
<a n="InputType" t="s">s</a>
<a n="Item" t="s">sOutputName</a>
<a n="Label" t="s">Output Image</a>
<a n="max" t="s"></a>
<a n="min" t="s"></a>
<a n="ParameterType" t="s">Numeric</a>
<a n="private" t="m"><m n="memblock" c="container"><a n="PreviousValues" t="m"><m n="memblock" c="container"></m>
</a>
<a n="SimpleLastValue" t="m"><m n="memblock" c="container"></m>
</a>
<a n="WizardRulerOff" t="i">0</a>
</m>
</a>
<a n="ProcedureIDName" t="s">CalculateImage_2</a>
<a n="qualifier" t="s"></a>
<a n="skip" t="i">0</a>
<a n="SkipWizard" t="i">1</a>
<a n="step" t="s"></a>
<a n="UIInsert" t="s">UI.InputParameters.CalculateImage_2.sOutputName</a>
<a n="UIPresent" t="i">1</a>
<a n="UIslider" t="s">0</a>
<a n="unit" t="s"></a>
<a n="value" t="s">Image ratio deTyr</a>
<a n="wizardstep" t="s"></a>
</m>
</a>
<a n="@sticky:10003" t="m"><m n="memblock" c="container"><a n="__BuildMinor" t="i">122842</a>
<a n="__initialBuildMinor" t="i">122842</a>
<a n="__initialversion" t="s">2</a>
<a n="__ProcOpenStatus" t="i">1</a>
<a n="__version" t="s">2</a>
<a n="__VersionId" t="s">5.0.0.122842</a>
<a n="BBScaleLevel" t="s">0</a>
<a n="FromInputs2Main" t="m"><m n="memblock" c="container"><a n="@isordered" t="i">1</a>
<a n="vFoundLetters" t="m"><m n="memblock" c="vector" t="string" k="2"><vdata k="2" t="string" l0="0" l1="1" Transfer-Encoding="zlib base64">
eAFz/O/0HwAFiAKC
</vdata></m>
</a>
</m>
</a>
</m>
</a>
</m>
</a>
<a n="OutputClass" t="s">Output Image</a>
<a n="OutputName" t="s">Image ratio deTyr</a>
<a n="ProcedureOutputsByType" t="m"><m n="memblock" c="container"><a n="IllustrativeTable" t="m"><m n="memblock" c="Table"><m n="Label" c="vector" t="string" k="2"><vdata k="2" t="string" l0="0" l1="1" Transfer-Encoding="zlib base64">
eAGLjy/xzE1MT3VOzEkuzUksSQXz/sdjFY43+g8A1j0TnA==
</vdata></m>
<m n="ItemName" c="vector" t="string" k="2"><vdata k="2" t="string" l0="0" Transfer-Encoding="zlib base64">
eAEr8cxNTE/9/48BABQ2BFU=
</vdata></m>
<m n="ItemType" c="vector" t="string" k="2"><vdata k="2" t="string" Transfer-Encoding="zlib base64">
eAH7/x8AAv8B/w==
</vdata></m>
<m n="RefString" c="vector" t="string" k="2"><vdata k="2" t="string" l0="0" l1="1" Transfer-Encoding="zlib base64">
eAFzLUvMKU0syczPc0ksSdQLKMpPTk0pLUot1nNOzEkuzUksSfXMTUxP1fMvLSko
LSnWK4FwU4CqM0tSc/+7EmlAvBFOIwBddDPi
</vdata></m>
<m n="ValidFlag" c="vector"><vdata k="2" t="byte" rank="1" dimsize0="2" Transfer-Encoding="zlib base64">
eAFjYAAAAAIAAQ==
</vdata><a n="factor" t="f">1.0</a>
</m>
<m n="OriginRef" c="vector" t="string" k="2"><vdata k="2" t="string" l0="0" l1="1" Transfer-Encoding="zlib base64">
eAFzTsxJLs1JLEn1zE1MT/3vjMKNN/oPANdxDXI=
</vdata></m>
<m n="CreatedAt" c="vector" t="string" k="2"><vdata k="2" t="string" l0="0" l1="1" Transfer-Encoding="zlib base64">
eAFzTsxJLs1JLEn1zE1MT/3vjMKNN/oPANdxDXI=
</vdata></m>
<m n="CreatedAtNo" c="vector"><vdata k="2" t="byte" rank="1" dimsize0="2" Transfer-Encoding="zlib base64">
eAFjYgYAAAkABg==
</vdata><a n="factor" t="f">1.0</a>
</m>
<m n="Hidden" c="vector"><vdata k="2" t="byte" rank="1" dimsize0="2" Transfer-Encoding="zlib base64">
eAFjYAAAAAIAAQ==
</vdata><a n="factor" t="f">1.0</a>
</m>
<m n="InternalIDNumber" c="vector"><vdata k="2" t="byte" rank="1" dimsize0="2" Transfer-Encoding="zlib base64">
eAFjYQEAAA4ACQ==
</vdata><a n="factor" t="f">1.0</a>
</m>
<m n="InvalidatedAtNo" c="vector"><vdata k="2" t="byte" rank="1" dimsize0="2" Transfer-Encoding="zlib base64">
eAFjYAAAAAIAAQ==
</vdata><a n="factor" t="f">1.0</a>
</m>
<m n="NewPopulation" c="vector"><vdata k="2" t="byte" rank="1" dimsize0="2" Transfer-Encoding="zlib base64">
eAFjZAQAAAUAAw==
</vdata><a n="factor" t="f">1.0</a>
</m>
<m n="OverTakenFrom" c="vector" t="string" k="2"><vdata k="2" t="string" l0="0" l1="1" Transfer-Encoding="zlib base64">
eAFzTsxJLs1JLEn1zE1MT/3vjMKNN/oPANdxDXI=
</vdata></m>
<m n="ROIlabel" c="vector" t="string" k="2"><vdata k="2" t="string" Transfer-Encoding="zlib base64">
eAH7/x8AAv8B/w==
</vdata></m>
<m n="ROIRegionLabel" c="vector" t="string" k="2"><vdata k="2" t="string" Transfer-Encoding="zlib base64">
eAH7/x8AAv8B/w==
</vdata></m>
<m n="ScaleLevel" c="vector"><vdata k="2" t="byte" rank="1" dimsize0="2" Transfer-Encoding="zlib base64">
eAFjYAAAAAIAAQ==
</vdata><a n="factor" t="f">1.0</a>
</m>
<a n="@sticky:10003" t="m"><m n="memblock" c="container"></m>
</a>
</m>
</a>
<a n="Images" t="m"><m n="memblock" c="Table"><m n="Label" c="vector" t="string" k="6"><vdata k="6" t="string" l0="0" l1="1" l2="2" l3="3" l4="4" l5="5" Transfer-Encoding="zlib base64">
eAELyEnMS1XwTSxQcMxJrUhUMLGw+B+AJmZqhilmZmKOpM7D39XZIzhEwdjY2MTo
v2duYnqqQlFiSWa+QkhlEQo/JRUkAgB4hio0
</vdata></m>
<m n="ItemName" c="vector" t="string" k="6"><vdata k="6" t="string" l0="0" l1="1" l2="2" l3="3" l4="4" l5="5" Transfer-Encoding="zlib base64">
eAGLj3dOzEn2zE1MTy12CMhJzEt1MDLwTSwAko45qRWJQNrEwuJ/PGFlpmZEKTMz
Mcdnmoe/q7NHcAjQWmNjYxMjVKVgZwKlihJLMvOBdEhlEX4FKakgJQDEFU7+
</vdata></m>
<m n="ItemType" c="vector" t="string" k="6"><vdata k="6" t="string" Transfer-Encoding="zlib base64">
eAH7/x8EABTxBfs=
</vdata></m>
<m n="IsNonNegative" c="vector"><vdata k="6" t="byte" rank="1" dimsize0="6" Transfer-Encoding="zlib base64">
eAFjZAQBAAAbAAc=
</vdata><a n="factor" t="f">1.0</a>
</m>
<m n="RefString" c="vector" t="string" k="6"><vdata k="6" t="string" l0="0" l1="1" l2="2" l3="3" l4="4" l5="5" Transfer-Encoding="zlib base64">
eAG10U0LwjAMBuB/VGStc8fJLG4H2cDdS1iDDLoP2lT012vXm+BhwrwkkMBDeCPv
YDxQP40nIGCNnTrU3qJjZ6Q4qj3NnhxTqgDTVQPc0OWNgRHzZHeBOdSjwQeELrKM
6cD0hMNLbinv03/JqThsfHNZy6K8tiEPzrlI1uhLst4AYYyXfY08rgJql2+F3j7t
77RK1uEaP/g3LvjKHw==
</vdata></m>
<m n="ValidFlag" c="vector"><vdata k="6" t="byte" rank="1" dimsize0="6" Transfer-Encoding="zlib base64">
eAFjZAQBAAAbAAc=
</vdata><a n="factor" t="f">1.0</a>
</m>
<m n="OriginalLabel" c="vector" t="string" k="6"><vdata k="6" t="string" l0="0" l1="1" l2="2" l3="3" l4="4" l5="5" Transfer-Encoding="zlib base64">
eAELyEnMS1XwTSxQcMxJrUhUMLGw+B+AJmZqhilmZmKOpM7D39XZIzhEwdjY2MTo
v2duYnqqQlFiSWa+QkhlEQo/JRUkAgB4hio0
</vdata></m>
<m n="CreatedAt" c="vector" t="string" k="6"><vdata k="6" t="string" l0="0" l1="4" l2="5" Transfer-Encoding="zlib base64">
eAFzTy1xSSxJ/P+PAQSdE3OSS3MSS1I9cxPTU/+jcuON/gMA2RQUBQ==
</vdata></m>
<m n="CreatedAtNo" c="vector"><vdata k="6" t="byte" rank="1" dimsize0="6" Transfer-Encoding="zlib base64">
eAFjZGRkZGIGAAAfAAo=
</vdata><a n="factor" t="f">1.0</a>
</m>
<m n="InternalIDNumber" c="vector"><vdata k="6" t="signed char" rank="1" dimsize0="6" Transfer-Encoding="zlib base64">
eAFj5+DkYmQEAACdACU=
</vdata><a n="factor" t="f">1.0</a>
</m>
<m n="ScaleLevel" c="vector"><vdata k="6" t="byte" rank="1" dimsize0="6" Transfer-Encoding="zlib base64">
eAFjYAABAAAGAAE=
</vdata><a n="factor" t="f">1.0</a>
</m>
<a n="@sticky:10003" t="m"><m n="memblock" c="container"></m>
</a>
</m>
</a>
<a n="Objects" t="m"><m n="memblock" c="Table"><m n="Label" c="vector" t="string" k="4"><vdata k="4" t="string" l0="0" l1="1" l2="2" l3="3" Transfer-Encoding="zlib base64">
eAGLj/dLTU8sySxL9S9LLcpJrEwtdk7MSS7NSSxJ9cxNTE/9Hx/vl5iHRxK/9ngj
vAYApQGZEjVj
</vdata></m>
<m n="ItemName" c="vector" t="string" k="4"><vdata k="4" t="string" l0="0" l1="1" Transfer-Encoding="zlib base64">
eAHzS01PLMksS83MySktLikCsvPz/vsl+qHw/zH8YwQAc7ESgA==
</vdata></m>
<m n="ItemType" c="vector" t="string" k="4"><vdata k="4" t="string" l0="0" l1="1" Transfer-Encoding="zlib base64">
eAHzS01PLMksS/XMySktLikCsvPz/vsl5qHw/zH8YwQAb7ESYA==
</vdata></m>
<m n="RefString" c="vector" t="string" k="4"><vdata k="4" t="string" l0="0" l1="1" l2="2" l3="3" Transfer-Encoding="zlib base64">
eAGtjjEOgCAMAH/UwS8ogwv6A9NAY0iKGGj5vhInFwej+93lTEVWlJC2AQVhzsmR
10wFemSnjEJjxJVgUtlVClhaG14pMGuRfKngmxuE4mFe59B+Ky3dz2v34NPcCaoV
e28=
</vdata></m>
<m n="ValidFlag" c="vector"><vdata k="4" t="byte" rank="1" dimsize0="4" Transfer-Encoding="zlib base64">
eAFjYGBgAAAABAAB
</vdata><a n="factor" t="f">1.0</a>
</m>
<m n="OriginRef" c="vector" t="string" k="4"><vdata k="4" t="string" l0="0" l1="2" Transfer-Encoding="zlib base64">
eAFzTsxJLs1JLEn1zE1MT/3/j8EZRSDe6P8/RgAWGQ9v
</vdata></m>
<m n="CreatedAt" c="vector" t="string" k="4"><vdata k="4" t="string" l0="0" l1="2" Transfer-Encoding="zlib base64">
eAFzTsxJLs1JLEn1zE1MT/3/j8EZRSDe6P8/RgAWGQ9v
</vdata></m>
<m n="CreatedAtNo" c="vector"><vdata k="4" t="byte" rank="1" dimsize0="4" Transfer-Encoding="zlib base64">
eAFjYmJmBgAAGwAL
</vdata><a n="factor" t="f">1.0</a>
</m>
<m n="Hidden" c="vector"><vdata k="4" t="byte" rank="1" dimsize0="4" Transfer-Encoding="zlib base64">
eAFjYGBgAAAABAAB
</vdata><a n="factor" t="f">1.0</a>
</m>
<m n="InternalIDNumber" c="vector"><vdata k="4" t="byte" rank="1" dimsize0="4" Transfer-Encoding="zlib base64">
eAFjYmZiBgAAHAAL
</vdata><a n="factor" t="f">1.0</a>
</m>
<m n="InvalidatedAtNo" c="vector"><vdata k="4" t="byte" rank="1" dimsize0="4" Transfer-Encoding="zlib base64">
eAFjYGBgAAAABAAB
</vdata><a n="factor" t="f">1.0</a>
</m>
<m n="NewPopulation" c="vector"><vdata k="4" t="byte" rank="1" dimsize0="4" Transfer-Encoding="zlib base64">
eAFjZGRkBAAADgAF
</vdata><a n="factor" t="f">1.0</a>
</m>
<m n="OverTakenFrom" c="vector" t="string" k="4"><vdata k="4" t="string" l0="0" l1="2" Transfer-Encoding="zlib base64">
eAFzTsxJLs1JLEn1zE1MT/3/j8EZRSDe6P8/RgAWGQ9v
</vdata></m>
<m n="ROIlabel" c="vector" t="string" k="4"><vdata k="4" t="string" Transfer-Encoding="zlib base64">
eAH7////fwAJ+gP9
</vdata></m>
<m n="ROIRegionLabel" c="vector" t="string" k="4"><vdata k="4" t="string" Transfer-Encoding="zlib base64">
eAH7////fwAJ+gP9
</vdata></m>
<m n="ScaleLevel" c="vector"><vdata k="4" t="byte" rank="1" dimsize0="4" Transfer-Encoding="zlib base64">
eAFjYGBgAAAABAAB
</vdata><a n="factor" t="f">1.0</a>
</m>
<a n="@sticky:10003" t="m"><m n="memblock" c="container"></m>
</a>
</m>
</a>
</m>
</a>
<a n="UIFolders" t="m"><m n="memblock" c="container"><a n="@isordered" t="i">1</a>
<a n="F1" t="m"><m n="memblock" c="container"><a n="sFolderName" t="s">Method</a>
<a n="sFolderType" t="s">MethodFolder</a>
<a n="sInsert" t="s">InputParameters.CalculateImage_2.Method</a>
<a n="sItemName" t="s">Method</a>
<a n="sLastInput" t="s">__BeforeFirstInput</a>
<a n="sTitle" t="s">Method</a>
<a n="yDefaultOpenStatus" t="i">1</a>
<a n="yOpenStatus" t="i">1</a>
<a n="ySkip" t="i">0</a>
</m>
</a>
<a n="F2" t="m"><m n="memblock" c="container"><a n="sFolderName" t="s"></a>
<a n="sFolderType" t="s">MoreFolder</a>
<a n="sInsert" t="s">InputParameters.CalculateImage_2.Method.More</a>
<a n="sItemName" t="s"></a>
<a n="sLastInput" t="s">sChannelB</a>
<a n="sTitle" t="s"></a>
<a n="yDefaultOpenStatus" t="i">0</a>
<a n="yOpenStatus" t="i">0</a>
<a n="ySkip" t="i">0</a>
</m>
</a>
</m>
</a>
</m>
</a>
<a n="FindImageRegion" t="m"><m n="memblock" c="container"><a n="BBHasBeenSaved" t="i">1</a>
<a n="bbType" t="s">builtin</a>
<a n="Comment" t="s"></a>
<a n="DataScope" t="m"><m n="memblock" c="container"><a n="Field" t="m"><m n="memblock" c="container"><a n="Span" t="s">Each</a>
</m>
</a>
</m>
</a>
<a n="IDName" t="s">FindImageRegion</a>
<a n="ImageView" t="m"><m n="memblock" c="container"><a n="@isordered" t="i">1</a>
<a n="Label" t="s">Replace me</a>
<a n="Tabs" t="m"><m n="memblock" c="container"><a n="@isordered" t="i">1</a>
<a n="ImageRegion2FindImageRegion" t="m"><m n="memblock" c="container"><a n="@isordered" t="i">1</a>
<a n="TabLabel" t="s">Image Region</a>
<a n="TabItemName" t="s">ImageRegion2FindImageRegion</a>
<a n="TabTitle" t="s">Population: Image Region</a>
<a n="Skip" t="i">0</a>
<a n="UIclass" t="s">sticky</a>
<a n="NewDefaultChannel" t="m"><m n="memblock" c="vector" t="string" k="1"><vdata k="1" t="string" l0="0" Transfer-Encoding="zlib base64">
eAFzzEmtSFQwsbD4DwASnQOv
</vdata></m>
</a>
<a n="NewDefaultStencil" t="m"><m n="memblock" c="vector" t="string" k="1"><vdata k="1" t="string" l0="0" Transfer-Encoding="zlib base64">
eAHzzE1MT1UISk3PzM/7DwAhBwVn
</vdata></m>
</a>
<a n="Type" t="s">Standard</a>
<a n="OKButtons" t="i">0</a>
<a n="TableLabel" t="m"><m n="memblock" c="vector" t="string" k="1"><vdata k="1" t="string" l0="0" Transfer-Encoding="zlib base64">
eAELKMovSC0qyUwtVvDMTUxPVQhKTc/Mz/sPAHPSCbQ=
</vdata></m>
</a>
<a n="UIinsert" t="s">FeedBack.ImageRegion2FindImageRegion</a>
<a n="UseCommonTableStencil" t="m"><m n="memblock" c="vector"><vdata k="1" t="byte" rank="1" dimsize0="1" Transfer-Encoding="zlib base64">
eAFjAAAAAQAB
</vdata><a n="factor" t="f">1.0</a>
</m>
</a>
<a n="SummaryTableOn" t="m"><m n="memblock" c="vector"><vdata k="1" t="byte" rank="1" dimsize0="1" Transfer-Encoding="zlib base64">
eAFjBAAAAgAC
</vdata><a n="factor" t="f">1.0</a>
</m>
</a>
<a n="SummaryTableLabel" t="m"><m n="memblock" c="vector" t="string" k="1"><vdata k="1" t="string" l0="0" Transfer-Encoding="zlib base64">
eAELLs3NTSyq/A8AD00D7g==
</vdata></m>
</a>
<a n="AttrTypeTable" t="m"><m n="memblock" c="vector"><vdata k="1" t="byte" rank="1" dimsize0="1" Transfer-Encoding="zlib base64">
eAFjBAAAAgAC
</vdata><a n="factor" t="f">1.0</a>
</m>
</a>
<a n="WizardImageView" t="i">0</a>
<a n="TypeofOverlays" t="s">SingleDefaultOverLay</a>
<a n="coloring_mode" t="s">WeightedAverage</a>
<a n="scopeforimages" t="s">script</a>
<a n="yFrame2Timepoint" t="i">0</a>
<a n="cnt_overlays" t="m"><m n="memblock" c="container"><a n="@isordered" t="i">1</a>
<a n="@Image@20Region" t="m"><m n="memblock" c="container"></m>
</a>
</m>
</a>
<a n="Controls" t="m"><m n="memblock" c="container"><a n="general" t="m"><m n="memblock" c="container"><a n="@isordered" t="i">1</a>
<a n="Render_Colormode_Standard" t="m"><m n="memblock" c="container"><a n="@isordered" t="i">1</a>
<a n="colormode" t="m"><m n="memblock" c="container"><a n="autosubmit" t="s"></a>
<a n="callback" t="m"><m n="memblock" c="container"><a n="@isordered" t="i">1</a>
<a n="TranslateColormode" t="m"><m n="memblock" c="container"><a n="closure" t="m"><m n="memblock" c="closure"><a n="@context" t="s">&lt;AcapellaUserInterface||UI/imageviewmethods.proc&gt;</a>
<a n="@modulename" t="s">UI::_CIV_Coloring_Setmode</a>
<a n="@bound" t="m"><m n="memblock" c="container"></m>
</a>
<a n="@suppresswarnings" t="i">0</a>
</m>
</a>
<a n="data" t="m"><m n="memblock" c="container"></m>
</a>
</m>
</a>
<a n="@sticky:10003" t="m"><m n="memblock" c="container"><a n="skip" t="i">1</a>
</m>
</a>
</m>
</a>
<a n="CallbackList" t="m"><m n="memblock" c="XmlNode" t="elem"><CallbackList><Callback label="TranslateColormode" title="ColorMode" trigger="onchange" category="" priority="0" disabled="0" /></CallbackList><a n="@sticky:10003" t="m"><m n="memblock" c="container"><a n="priorities" t="m"><m n="memblock" c="vector"><vdata k="1" t="byte" rank="1" dimsize0="1" Transfer-Encoding="zlib base64">
eAFjAAAAAQAB
</vdata><a n="factor" t="f">1.0</a>
</m>
</a>
</m>
</a>
</m>
</a>
<a n="defaultValue" t="s"></a>
<a n="description" t="s"></a>
<a n="disabled" t="i">0</a>
<a n="highlight" t="s"></a>
<a n="inputtype" t="s">s</a>
<a n="label" t="s">Coloring</a>
<a n="label_style" t="m"><m n="memblock" c="vector" t="string" k="3"><vdata k="3" t="string" l0="0" Transfer-Encoding="zlib base64">
eAHLyy/KTcz5/4/hHwMAIKMFhQ==
</vdata></m>
</a>
<a n="labels" t="m"><m n="memblock" c="vector" t="string" k="3"><vdata k="3" t="string" l0="0" l1="1" l2="2" Transfer-Encoding="zlib base64">
eAELLknMS0ksSvnvmpeRmJecmvLfIzM9IweIS/4DALJdDN0=
</vdata></m>
</a>
<a n="private" t="m"><m n="memblock" c="container"><a n="@sticky:10003" t="m"><m n="memblock" c="container"><a n="skip" t="i">1</a>
</m>
</a>
</m>
</a>
<a n="qualifier" t="s"></a>
<a n="size" t="i">0</a>
<a n="SizeOnFocus" t="i">0</a>
<a n="unit" t="s"></a>
<a n="value" t="s">WeightedAverage:Extended</a>
<a n="value_disabled" t="m"><m n="memblock" c="vector"><vdata k="3" t="byte" rank="1" dimsize0="3" Transfer-Encoding="zlib base64">
eAFjYGAAAAADAAE=
</vdata><a n="factor" t="f">1.0</a>
</m>
</a>
<a n="values" t="m"><m n="memblock" c="vector" t="string" k="3"><vdata k="3" t="string" l0="0" l1="1" l2="2" Transfer-Encoding="zlib base64">
eAHzTawIS8wpTbUKyEnMzPsfnpqZnlGSmuJYllqUmI5L1LWiJDUvJTXlPwAb/hnA

</vdata></m>
</a>
<a n="@sticky:10003" t="m"><m n="memblock" c="container"><a n="attr" t="m"><m n="memblock" c="container"><a n="class" t="s">input</a>
</m>
</a>
<a n="docID" t="s"></a>
<a n="insertmode" t="s">replace</a>
<a n="is_root" t="i">0</a>
<a n="skip" t="i">0</a>
<a n="target" t="m"><m n="memblock" c="container"><a n="target" t="s">value</a>
<a n="upCount" t="i">0</a>
</m>
</a>
<a n="ui" t="s">input</a>
<a n="uiclass" t="s">menu</a>
<a n="uirowmode" t="i">0</a>
</m>
</a>
</m>
</a>
<a n="@sticky:10003" t="m"><m n="memblock" c="container"><a n="AllowReorder" t="i">0</a>
<a n="attr" t="m"><m n="memblock" c="container"><a n="class" t="s">container</a>
<a n="style" t="s">width:0</a>
</m>
</a>
<a n="docID" t="s"></a>
<a n="insertmode" t="s">simple</a>
<a n="is_root" t="i">0</a>
<a n="skip" t="i">0</a>
<a n="tabulate" t="i">1</a>
<a n="ui" t="s">container</a>
<a n="uiclass" t="s">container</a>
</m>
</a>
</m>
</a>
<a n="Render_Labels_Labels" t="m"><m n="memblock" c="container"><a n="@sticky:10003" t="m"><m n="memblock" c="container"><a n="skip" t="i">1</a>
</m>
</a>
</m>
</a>
<a n="Render_Images_Images" t="m"><m n="memblock" c="container"><a n="@isordered" t="i">1</a>
<a n="colormode" t="m"><m n="memblock" c="container"><a n="autosubmit" t="s"></a>
<a n="callback" t="m"><m n="memblock" c="container"><a n="@isordered" t="i">1</a>
<a n="ReloadFrames" t="m"><m n="memblock" c="container"><a n="closure" t="m"><m n="memblock" c="closure"><a n="@context" t="s">&lt;AcapellaUserInterface||UI/imageviewmethods.proc&gt;</a>
<a n="@modulename" t="s">UI::_CIV_CB_Render_Images_SwitchMode</a>
<a n="@bound" t="m"><m n="memblock" c="container"></m>
</a>
<a n="@suppresswarnings" t="i">0</a>
</m>
</a>
<a n="data" t="m"><m n="memblock" c="container"></m>
</a>
</m>
</a>
<a n="@sticky:10003" t="m"><m n="memblock" c="container"><a n="skip" t="i">1</a>
</m>
</a>
</m>
</a>
<a n="CallbackList" t="m"><m n="memblock" c="XmlNode" t="elem"><CallbackList><Callback label="ReloadFrames" title="ColoringMode" trigger="onchange" category="" priority="0" disabled="0" /></CallbackList><a n="@sticky:10003" t="m"><m n="memblock" c="container"><a n="priorities" t="m"><m n="memblock" c="vector"><vdata k="1" t="byte" rank="1" dimsize0="1" Transfer-Encoding="zlib base64">
eAFjAAAAAQAB
</vdata><a n="factor" t="f">1.0</a>
</m>
</a>
</m>
</a>
</m>
</a>
<a n="defaultValue" t="s"></a>
<a n="description" t="s"></a>
<a n="disabled" t="i">0</a>
<a n="highlight" t="s"></a>
<a n="inputtype" t="s">s</a>
<a n="label" t="s">Coloring mode</a>
<a n="label_style" t="m"><m n="memblock" c="vector" t="string" k="3"><vdata k="3" t="string" l0="0" Transfer-Encoding="zlib base64">
eAHLyy/KTcz5/4/hHwMAIKMFhQ==
</vdata></m>
</a>
<a n="labels" t="m"><m n="memblock" c="vector" t="string" k="3"><vdata k="3" t="string" l0="0" l1="1" l2="2" Transfer-Encoding="zlib base64">
eAFzTEksKMksS/3vllmRmvI/KDW9NCexSME5Pye/6D8AvyMNDQ==
</vdata></m>
</a>
<a n="private" t="m"><m n="memblock" c="container"><a n="@sticky:10003" t="m"><m n="memblock" c="container"><a n="skip" t="i">1</a>
</m>
</a>
</m>
</a>
<a n="qualifier" t="s"></a>
<a n="size" t="i">0</a>
<a n="SizeOnFocus" t="i">0</a>
<a n="unit" t="s"></a>
<a n="value" t="s">WeightedAverage</a>
<a n="value_disabled" t="m"><m n="memblock" c="vector"><vdata k="3" t="byte" rank="1" dimsize0="3" Transfer-Encoding="zlib base64">
eAFjYGAAAAADAAE=
</vdata><a n="factor" t="f">1.0</a>
</m>
</a>
<a n="values" t="m"><m n="memblock" c="vector" t="string" k="3"><vdata k="3" t="string" l0="0" l1="1" l2="2" Transfer-Encoding="zlib base64">
eAELT81MzyhJTXEsSy1KTE/9H1ya+983sSIsMac09T8AuiwNQg==
</vdata></m>
</a>
<a n="@sticky:10003" t="m"><m n="memblock" c="container"><a n="attr" t="m"><m n="memblock" c="container"><a n="class" t="s">input</a>
</m>
</a>
<a n="docID" t="s"></a>
<a n="insertmode" t="s">replace</a>
<a n="is_root" t="i">0</a>
<a n="skip" t="i">1</a>
<a n="target" t="m"><m n="memblock" c="container"><a n="target" t="s">value</a>
<a n="upCount" t="i">0</a>
</m>
</a>
<a n="ui" t="s">input</a>
<a n="uiclass" t="s">menu</a>
<a n="uirowmode" t="i">0</a>
</m>
</a>
</m>
</a>
<a n="palette" t="m"><m n="memblock" c="container"><a n="autosubmit" t="s"></a>
<a n="callback" t="m"><m n="memblock" c="container"><a n="@isordered" t="i">1</a>
<a n="ReloadFrames" t="m"><m n="memblock" c="container"><a n="closure" t="m"><m n="memblock" c="closure"><a n="@context" t="s">&lt;AcapellaUserInterface||UI/imageviewmethods.proc&gt;</a>
<a n="@modulename" t="s">UI::_CIV_CB_Render_Images_SwitchMode</a>
<a n="@bound" t="m"><m n="memblock" c="container"></m>
</a>
<a n="@suppresswarnings" t="i">0</a>
</m>
</a>
<a n="data" t="m"><m n="memblock" c="container"></m>
</a>
</m>
</a>
<a n="@sticky:10003" t="m"><m n="memblock" c="container"><a n="skip" t="i">1</a>
</m>
</a>
</m>
</a>
<a n="CallbackList" t="m"><m n="memblock" c="XmlNode" t="elem"><CallbackList><Callback label="ReloadFrames" title="Palette" trigger="onchange" category="" priority="0" disabled="0" /></CallbackList><a n="@sticky:10003" t="m"><m n="memblock" c="container"><a n="priorities" t="m"><m n="memblock" c="vector"><vdata k="1" t="byte" rank="1" dimsize0="1" Transfer-Encoding="zlib base64">
eAFjAAAAAQAB
</vdata><a n="factor" t="f">1.0</a>
</m>
</a>
</m>
</a>
</m>
</a>
<a n="defaultValue" t="s"></a>
<a n="description" t="s"></a>
<a n="disabled" t="i">0</a>
<a n="highlight" t="s"></a>
<a n="inputtype" t="s">s</a>
<a n="label" t="s">Color palette</a>
<a n="label_style" t="m"><m n="memblock" c="vector" t="string" k="2"><vdata k="2" t="string" l0="0" Transfer-Encoding="zlib base64">
eAHLyy/KTcz5/48BABWZBIc=
</vdata></m>
</a>
<a n="labels" t="m"><m n="memblock" c="vector" t="string" k="2"><vdata k="2" t="string" l0="0" l1="1" Transfer-Encoding="zlib base64">
eAFzrShJzUtJTfkfnJlbkJP6HwA7bAea
</vdata></m>
</a>
<a n="private" t="m"><m n="memblock" c="container"><a n="@sticky:10003" t="m"><m n="memblock" c="container"><a n="skip" t="i">1</a>
</m>
</a>
</m>
</a>
<a n="qualifier" t="s"></a>
<a n="size" t="i">0</a>
<a n="SizeOnFocus" t="i">0</a>
<a n="unit" t="s"></a>
<a n="value" t="s">Extended</a>
<a n="value_disabled" t="m"><m n="memblock" c="vector"><vdata k="2" t="byte" rank="1" dimsize0="2" Transfer-Encoding="zlib base64">
eAFjYAAAAAIAAQ==
</vdata><a n="factor" t="f">1.0</a>
</m>
</a>
<a n="values" t="m"><m n="memblock" c="vector" t="string" k="2"><vdata k="2" t="string" l0="0" l1="1" Transfer-Encoding="zlib base64">
eAFzrShJzUtJTfkfkJOYmfcfADQoByQ=
</vdata></m>
</a>
<a n="@sticky:10003" t="m"><m n="memblock" c="container"><a n="attr" t="m"><m n="memblock" c="container"><a n="class" t="s">input</a>
</m>
</a>
<a n="docID" t="s"></a>
<a n="insertmode" t="s">replace</a>
<a n="is_root" t="i">0</a>
<a n="skip" t="i">1</a>
<a n="target" t="m"><m n="memblock" c="container"><a n="target" t="s">value</a>
<a n="upCount" t="i">0</a>
</m>
</a>
<a n="ui" t="s">input</a>
<a n="uiclass" t="s">menu</a>
<a n="uirowmode" t="i">0</a>
</m>
</a>
</m>
</a>
<a n="@sticky:10003" t="m"><m n="memblock" c="container"><a n="AllowReorder" t="i">0</a>
<a n="attr" t="m"><m n="memblock" c="container"><a n="class" t="s">container</a>
<a n="style" t="s">width:0</a>
</m>
</a>
<a n="docID" t="s"></a>
<a n="insertmode" t="s">simple</a>
<a n="is_root" t="i">0</a>
<a n="skip" t="i">0</a>
<a n="tabulate" t="i">1</a>
<a n="ui" t="s">container</a>
<a n="uiclass" t="s">container</a>
</m>
</a>
</m>
</a>
<a n="Render_OverlapControl_Stencils" t="m"><m n="memblock" c="container"><a n="@isordered" t="i">1</a>
<a n="overlapmode" t="m"><m n="memblock" c="container"><a n="autosubmit" t="s"></a>
<a n="callback" t="m"><m n="memblock" c="container"><a n="@isordered" t="i">1</a>
<a n="ChangeOverlapmode" t="m"><m n="memblock" c="container"><a n="closure" t="m"><m n="memblock" c="closure"><a n="@context" t="s">&lt;AcapellaUserInterface||UI/imageviewmethods.proc&gt;</a>
<a n="@modulename" t="s">UI::_CIV_CB__ReloadFrames</a>
<a n="@bound" t="m"><m n="memblock" c="container"><a n="SplitPoint" t="i">-4</a>
</m>
</a>
<a n="@suppresswarnings" t="i">0</a>
</m>
</a>
<a n="data" t="m"><m n="memblock" c="container"></m>
</a>
</m>
</a>
<a n="@sticky:10003" t="m"><m n="memblock" c="container"><a n="skip" t="i">1</a>
</m>
</a>
</m>
</a>
<a n="CallbackList" t="m"><m n="memblock" c="XmlNode" t="elem"><CallbackList><Callback label="ChangeOverlapmode" title="OverlapMode" trigger="onchange" category="" priority="0" disabled="0" /></CallbackList><a n="@sticky:10003" t="m"><m n="memblock" c="container"><a n="priorities" t="m"><m n="memblock" c="vector"><vdata k="1" t="byte" rank="1" dimsize0="1" Transfer-Encoding="zlib base64">
eAFjAAAAAQAB
</vdata><a n="factor" t="f">1.0</a>
</m>
</a>
</m>
</a>
</m>
</a>
<a n="defaultValue" t="s">none</a>
<a n="description" t="s"></a>
<a n="disabled" t="i">0</a>
<a n="highlight" t="s"></a>
<a n="inputtype" t="s">s</a>
<a n="label" t="s">Overlap style</a>
<a n="label_style" t="m"><m n="memblock" c="vector" t="string" k="4"><vdata k="4" t="string" l0="0" Transfer-Encoding="zlib base64">
eAHLyy/KTcz5/48BBAEtqQaD
</vdata></m>
</a>
<a n="labels" t="m"><m n="memblock" c="vector" t="string" k="4"><vdata k="4" t="string" l0="0" l1="1" l2="2" l3="3" Transfer-Encoding="zlib base64">
eAHzy89L/e+ckZqcnVqUlJ9YlPI/uKQosyC1+H9wfk5myn8A7wUPLw==
</vdata></m>
</a>
<a n="private" t="m"><m n="memblock" c="container"><a n="@sticky:10003" t="m"><m n="memblock" c="container"><a n="skip" t="i">1</a>
</m>
</a>
</m>
</a>
<a n="qualifier" t="s"></a>
<a n="size" t="i">0</a>
<a n="SizeOnFocus" t="i">0</a>
<a n="unit" t="s"></a>
<a n="value" t="s">none</a>
<a n="value_disabled" t="m"><m n="memblock" c="vector"><vdata k="4" t="byte" rank="1" dimsize0="4" Transfer-Encoding="zlib base64">
eAFjYGBgAAAABAAB
</vdata><a n="factor" t="f">1.0</a>
</m>
</a>
<a n="values" t="m"><m n="memblock" c="vector" t="string" k="4"><vdata k="4" t="string" l0="0" l1="1" l2="2" l3="3" Transfer-Encoding="zlib base64">
eAHLy89L/Z9elJnyv7ikKLMgtfh/cX4OkAcAl/MMeA==
</vdata></m>
</a>
<a n="@sticky:10003" t="m"><m n="memblock" c="container"><a n="attr" t="m"><m n="memblock" c="container"><a n="class" t="s">input</a>
</m>
</a>
<a n="docID" t="s"></a>
<a n="insertmode" t="s">replace</a>
<a n="is_root" t="i">0</a>
<a n="skip" t="i">1</a>
<a n="target" t="m"><m n="memblock" c="container"><a n="target" t="s">value</a>
<a n="upCount" t="i">0</a>
</m>
</a>
<a n="ui" t="s">input</a>
<a n="uiclass" t="s">menu</a>
<a n="uirowmode" t="i">0</a>
</m>
</a>
</m>
</a>
<a n="@sticky:10003" t="m"><m n="memblock" c="container"><a n="AllowReorder" t="i">0</a>
<a n="attr" t="m"><m n="memblock" c="container"><a n="class" t="s">container</a>
<a n="style" t="s">width:0</a>
</m>
</a>
<a n="docID" t="s"></a>
<a n="insertmode" t="s">simple</a>
<a n="is_root" t="i">0</a>
<a n="skip" t="i">0</a>
<a n="tabulate" t="i">1</a>
<a n="ui" t="s">container</a>
<a n="uiclass" t="s">container</a>
</m>
</a>
</m>
</a>
<a n="Render_ScaleBar_ScaleBar" t="m"><m n="memblock" c="container"><a n="@isordered" t="i">1</a>
<a n="ScaleBar" t="m"><m n="memblock" c="container"><a n="autosubmit" t="s"></a>
<a n="callback" t="m"><m n="memblock" c="container"><a n="@isordered" t="i">1</a>
<a n="ReloadFrames" t="m"><m n="memblock" c="container"><a n="closure" t="m"><m n="memblock" c="closure"><a n="@context" t="s">&lt;AcapellaUserInterface||UI/imageviewmethods.proc&gt;</a>
<a n="@modulename" t="s">UI::_CIV_CB__SetScaleBar</a>
<a n="@bound" t="m"><m n="memblock" c="container"></m>
</a>
<a n="@suppresswarnings" t="i">0</a>
</m>
</a>
<a n="data" t="m"><m n="memblock" c="container"></m>
</a>
</m>
</a>
<a n="@sticky:10003" t="m"><m n="memblock" c="container"><a n="skip" t="i">1</a>
</m>
</a>
</m>
</a>
<a n="CallbackList" t="m"><m n="memblock" c="XmlNode" t="elem"><CallbackList><Callback label="ReloadFrames" title="ReloadFrames" trigger="onchange" category="" priority="0" disabled="0" /></CallbackList><a n="@sticky:10003" t="m"><m n="memblock" c="container"><a n="priorities" t="m"><m n="memblock" c="vector"><vdata k="1" t="byte" rank="1" dimsize0="1" Transfer-Encoding="zlib base64">
eAFjAAAAAQAB
</vdata><a n="factor" t="f">1.0</a>
</m>
</a>
</m>
</a>
</m>
</a>
<a n="defaultValue" t="s"></a>
<a n="description" t="s"></a>
<a n="disabled" t="i">0</a>
<a n="highlight" t="s"></a>
<a n="inputtype" t="s">s</a>
<a n="label" t="s">Show Scale</a>
<a n="label_style" t="m"><m n="memblock" c="vector" t="string" k="5"><vdata k="5" t="string" l0="0" Transfer-Encoding="zlib base64">
eAHLyy/KTcz5/48BAgE8qweB
</vdata></m>
</a>
<a n="labels" t="m"><m n="memblock" c="vector" t="string" k="5"><vdata k="5" t="string" l0="0" l1="1" l2="2" l3="3" l4="4" Transfer-Encoding="zlib base64">
eAHzy89L/e+UX1KSn6vgk5pW8j8kvwDBCMpMzyiBSUM4ABF1FW4=
</vdata></m>
</a>
<a n="private" t="m"><m n="memblock" c="container"><a n="@sticky:10003" t="m"><m n="memblock" c="container"><a n="skip" t="i">1</a>
</m>
</a>
</m>
</a>
<a n="qualifier" t="s"></a>
<a n="size" t="i">0</a>
<a n="SizeOnFocus" t="i">0</a>
<a n="unit" t="s"></a>
<a n="value" t="f">NaN</a>
<a n="value_disabled" t="m"><m n="memblock" c="vector"><vdata k="5" t="byte" rank="1" dimsize0="5" Transfer-Encoding="zlib base64">
eAFjYAACAAAFAAE=
</vdata><a n="factor" t="f">1.0</a>
</m>
</a>
<a n="values" t="m"><m n="memblock" c="vector"><vdata k="5" t="double" rank="1" dimsize0="5" Transfer-Encoding="zlib base64">
eAFjYACBH/VgCk58sIcyHSA0hwMASRYDLw==
</vdata><a n="factor" t="f">1.0</a>
</m>
</a>
<a n="@sticky:10003" t="m"><m n="memblock" c="container"><a n="attr" t="m"><m n="memblock" c="container"><a n="class" t="s">input</a>
</m>
</a>
<a n="docID" t="s"></a>
<a n="insertmode" t="s">replace</a>
<a n="is_root" t="i">0</a>
<a n="skip" t="i">0</a>
<a n="target" t="m"><m n="memblock" c="container"><a n="target" t="s">value</a>
<a n="upCount" t="i">0</a>
</m>
</a>
<a n="ui" t="s">input</a>
<a n="uiclass" t="s">menu</a>
<a n="uirowmode" t="i">0</a>
</m>
</a>
</m>
</a>
<a n="@sticky:10003" t="m"><m n="memblock" c="container"><a n="AllowReorder" t="i">0</a>
<a n="attr" t="m"><m n="memblock" c="container"><a n="class" t="s">container</a>
<a n="style" t="s">width:0</a>
</m>
</a>
<a n="docID" t="s"></a>
<a n="insertmode" t="s">simple</a>
<a n="is_root" t="i">0</a>
<a n="skip" t="i">0</a>
<a n="tabulate" t="i">1</a>
<a n="ui" t="s">container</a>
<a n="uiclass" t="s">container</a>
</m>
</a>
</m>
</a>
<a n="Frames_Images_Images" t="m"><m n="memblock" c="container"><a n="@isordered" t="i">1</a>
<a n="Sharpness" t="m"><m n="memblock" c="container"><a n="autosubmit" t="s"></a>
<a n="callback" t="m"><m n="memblock" c="container"><a n="@isordered" t="i">1</a>
<a n="ConditionalReloadFrames" t="m"><m n="memblock" c="container"><a n="closure" t="m"><m n="memblock" c="closure"><a n="@context" t="s">&lt;AcapellaUserInterface||UI/imageviewmethods.proc&gt;</a>
<a n="@modulename" t="s">UI::_CIV_CB__ReloadSharpnessFrames</a>
<a n="@bound" t="m"><m n="memblock" c="container"><a n="SplitPoint" t="i">-4</a>
</m>
</a>
<a n="@suppresswarnings" t="i">0</a>
</m>
</a>
<a n="data" t="m"><m n="memblock" c="container"></m>
</a>
</m>
</a>
<a n="@sticky:10003" t="m"><m n="memblock" c="container"><a n="skip" t="i">1</a>
</m>
</a>
</m>
</a>
<a n="CallbackList" t="m"><m n="memblock" c="XmlNode" t="elem"><CallbackList><Callback label="ConditionalReloadFrames" title="ConditionalReloadFrames" trigger="onchange" category="" priority="0" disabled="0" /></CallbackList><a n="@sticky:10003" t="m"><m n="memblock" c="container"><a n="priorities" t="m"><m n="memblock" c="vector"><vdata k="1" t="byte" rank="1" dimsize0="1" Transfer-Encoding="zlib base64">
eAFjAAAAAQAB
</vdata><a n="factor" t="f">1.0</a>
</m>
</a>
</m>
</a>
</m>
</a>
<a n="defaultValue" t="s">1</a>
<a n="description" t="s"></a>
<a n="disabled" t="i">0</a>
<a n="highlight" t="s"></a>
<a n="inputtype" t="s">d</a>
<a n="label" t="s">Sharpness</a>
<a n="max" t="s"></a>
<a n="min" t="s"></a>
<a n="precision" t="i">3</a>
<a n="private" t="m"><m n="memblock" c="container"><a n="@sticky:10003" t="m"><m n="memblock" c="container"><a n="skip" t="i">1</a>
</m>
</a>
</m>
</a>
<a n="qualifier" t="m"><m n="memblock" c="container"><a n="autosubmit" t="s"></a>
<a n="callback" t="m"><m n="memblock" c="container"><a n="@isordered" t="i">1</a>
<a n="ReloadFrames" t="m"><m n="memblock" c="container"><a n="closure" t="m"><m n="memblock" c="closure"><a n="@context" t="s">&lt;AcapellaUserInterface||UI/imageviewmethods.proc&gt;</a>
<a n="@modulename" t="s">UI::_CIV_CB__ReloadFrames</a>
<a n="@bound" t="m"><m n="memblock" c="container"><a n="SplitPoint" t="i">-5</a>
</m>
</a>
<a n="@suppresswarnings" t="i">0</a>
</m>
</a>
<a n="data" t="m"><m n="memblock" c="container"></m>
</a>
</m>
</a>
<a n="@sticky:10003" t="m"><m n="memblock" c="container"><a n="skip" t="i">1</a>
</m>
</a>
</m>
</a>
<a n="CallbackList" t="m"><m n="memblock" c="XmlNode" t="elem"><CallbackList><Callback label="ReloadFrames" title="ReloadFrames" trigger="onchange" category="" priority="0" disabled="0" /></CallbackList><a n="@sticky:10003" t="m"><m n="memblock" c="container"><a n="priorities" t="m"><m n="memblock" c="vector"><vdata k="1" t="byte" rank="1" dimsize0="1" Transfer-Encoding="zlib base64">
eAFjAAAAAQAB
</vdata><a n="factor" t="f">1.0</a>
</m>
</a>
</m>
</a>
</m>
</a>
<a n="defaultValue" t="s">true</a>
<a n="description" t="s"></a>
<a n="disabled" t="i">0</a>
<a n="highlight" t="s"></a>
<a n="inputtype" t="s">b</a>
<a n="label" t="s">Apply Sharpness</a>
<a n="max" t="s"></a>
<a n="min" t="s"></a>
<a n="precision" t="i">3</a>
<a n="private" t="m"><m n="memblock" c="container"><a n="@sticky:10003" t="m"><m n="memblock" c="container"><a n="skip" t="i">1</a>
</m>
</a>
</m>
</a>
<a n="qualifier" t="s"></a>
<a n="step" t="s"></a>
<a n="unit" t="s"></a>
<a n="value" t="s">true</a>
<a n="@sticky:10003" t="m"><m n="memblock" c="container"><a n="attr" t="m"><m n="memblock" c="container"><a n="class" t="s">input</a>
</m>
</a>
<a n="docID" t="s"></a>
<a n="insertmode" t="s">replace</a>
<a n="is_root" t="i">0</a>
<a n="showMinMax" t="i">0</a>
<a n="showValue" t="i">0</a>
<a n="skip" t="i">0</a>
<a n="target" t="m"><m n="memblock" c="container"><a n="target" t="s">value</a>
<a n="upCount" t="i">0</a>
</m>
</a>
<a n="ui" t="s">input</a>
<a n="uiclass" t="s">text</a>
<a n="uirowmode" t="i">0</a>
</m>
</a>
</m>
</a>
<a n="step" t="s"></a>
<a n="unit" t="s"></a>
<a n="value" t="s">1</a>
<a n="@sticky:10003" t="m"><m n="memblock" c="container"><a n="attr" t="m"><m n="memblock" c="container"><a n="class" t="s">input</a>
</m>
</a>
<a n="docID" t="s"></a>
<a n="insertmode" t="s">replace</a>
<a n="is_root" t="i">0</a>
<a n="showMinMax" t="i">0</a>
<a n="showValue" t="i">0</a>
<a n="skip" t="i">0</a>
<a n="target" t="m"><m n="memblock" c="container"><a n="target" t="s">value</a>
<a n="upCount" t="i">0</a>
</m>
</a>
<a n="ui" t="s">input</a>
<a n="uiclass" t="s">text</a>
<a n="uirowmode" t="i">0</a>
</m>
</a>
</m>
</a>
<a n="@sticky:10003" t="m"><m n="memblock" c="container"><a n="AllowReorder" t="i">0</a>
<a n="attr" t="m"><m n="memblock" c="container"><a n="class" t="s">container</a>
<a n="style" t="s">width:0</a>
</m>
</a>
<a n="docID" t="s"></a>
<a n="insertmode" t="s">simple</a>
<a n="is_root" t="i">0</a>
<a n="skip" t="i">0</a>
<a n="tabulate" t="i">1</a>
<a n="ui" t="s">container</a>
<a n="uiclass" t="s">container</a>
</m>
</a>
</m>
</a>
<a n="Render_Stencils_Stencils" t="m"><m n="memblock" c="container"><a n="rainbowsize" t="m"><m n="memblock" c="container"><a n="value" t="f">10.0</a>
<a n="@sticky:10003" t="m"><m n="memblock" c="container"><a n="skip" t="i">1</a>
</m>
</a>
</m>
</a>
</m>
</a>
<a n="@sticky:10003" t="m"><m n="memblock" c="container"><a n="AllowReorder" t="i">0</a>
<a n="attr" t="m"><m n="memblock" c="container"><a n="class" t="s">container</a>
<a n="style" t="s"></a>
</m>
</a>
<a n="docID" t="s"></a>
<a n="insertmode" t="s">simple</a>
<a n="is_root" t="i">0</a>
<a n="skip" t="i">0</a>
<a n="tabulate" t="i">1</a>
<a n="ui" t="s">container</a>
<a n="uiclass" t="s">container</a>
</m>
</a>
</m>
</a>
<a n="general_title" t="s">General controls</a>
<a n="image_groups" t="m"><m n="memblock" c="XmlNode" t="elem"><Groups><Group no="0" title="Channels"><open>1</open><Members><Member no="0" /><Member no="1" /><Member no="2" /><Member no="3" /><Member no="4" /><Member no="5" /><Member no="6" /><Member no="7" /><Member no="8" /><Member no="9" /></Members></Group></Groups></m>
</a>
<a n="image_title" t="s">Channels</a>
<a n="images" t="m"><m n="memblock" c="container"><a n="autocontrast" t="m"><m n="memblock" c="vector"><vdata k="10" t="signed char" rank="1" dimsize0="10" Transfer-Encoding="zlib base64">
eAFjZIQBAABBAAs=
</vdata><a n="factor" t="f">1.0</a>
</m>
</a>
<a n="color" t="m"><m n="memblock" c="vector" t="string" k="10"><vdata k="10" t="string" l0="0" Transfer-Encoding="zlib base64">
eAFzL0qs/P+PAR0CAI3mC4E=
</vdata></m>
</a>
<a n="default_color" t="m"><m n="memblock" c="vector" t="string" k="10"><vdata k="10" t="string" l0="0" Transfer-Encoding="zlib base64">
eAFzL0qs/P+PAR0CAI3mC4E=
</vdata></m>
</a>
<a n="flag" t="m"><m n="memblock" c="vector"><vdata k="10" t="signed char" rank="1" dimsize0="10" Transfer-Encoding="zlib base64">
eAFjZIABAAAUAAI=
</vdata><a n="factor" t="f">1.0</a>
</m>
</a>
<a n="label" t="m"><m n="memblock" c="vector" t="string" k="10"><vdata k="10" t="string" l0="0" l1="1" l2="2" l3="3" l4="4" l5="5" Transfer-Encoding="zlib base64">
eAFzzEmtSFQwsbD47whmmZrBWGYm5v89/F2dPYJDFIyNjU2M/gfkJOalKvgmFihA
1IJ0oYuB9KOLgUxCiKGa6ZmbmJ6qUJRYkpmvEFJZ9B+Zn5IKEgEA1tw5Zg==
</vdata></m>
</a>
<a n="open" t="m"><m n="memblock" c="vector"><vdata k="10" t="byte" rank="1" dimsize0="10" Transfer-Encoding="zlib base64">
eAFjYIABAAAKAAE=
</vdata><a n="factor" t="f">1.0</a>
</m>
</a>
<a n="xfmid" t="m"><m n="memblock" c="vector"><vdata k="10" t="double" rank="1" dimsize0="10" Transfer-Encoding="zlib base64">
eAEBUACv/0Nbw9SNN9A/ulK4BPTO0D+Ewc5IJ7HRPyaws6sm0cI/rHwXxvBL2j/H
uIDlocjdP7ZBImscUeE/zJqrUB+Y5T/oX6gMNmDhP0/xNG7LeeE/x5YqFw==
</vdata><a n="factor" t="f">1.0</a>
</m>
</a>
<a n="xmax" t="m"><m n="memblock" c="vector"><vdata k="10" t="double" rank="1" dimsize0="10" Transfer-Encoding="zlib base64">
eAH7tf5escPsMw59a/QO75M84dAvFcJVlrba4cWqiZe+RJ91YAADATRaxGEJj83d
WfOFQOINnyvYwPRC4V/2ANYSGfE=
</vdata><a n="factor" t="f">1.0</a>
</m>
</a>
<a n="xmin" t="m"><m n="memblock" c="vector"><vdata k="10" t="double" rank="1" dimsize0="10" Transfer-Encoding="zlib base64">
eAErZgzhePw+02HJnRATf4EMB77wfVHzb6Q5fHadGn26KcmBAQw+2KPTeWf5u6c0
fgWJOxzf+gBEH0jOPWgPAHRSGyI=
</vdata><a n="factor" t="f">1.0</a>
</m>
</a>
<a n="ymax" t="m"><m n="memblock" c="vector"><vdata k="10" t="double" rank="1" dimsize0="10" Transfer-Encoding="zlib base64">
eAFjYACBD/Zgigo0AL+tC9c=
</vdata><a n="factor" t="f">1.0</a>
</m>
</a>
<a n="ymid" t="m"><m n="memblock" c="vector"><vdata k="10" t="double" rank="1" dimsize0="10" Transfer-Encoding="zlib base64">
eAFjYACBB/Zgigo0AKftCzc=
</vdata><a n="factor" t="f">1.0</a>
</m>
</a>
<a n="ymin" t="m"><m n="memblock" c="vector"><vdata k="10" t="double" rank="1" dimsize0="10" Transfer-Encoding="zlib base64">
eAFjYKAuAAAAUAAB
</vdata><a n="factor" t="f">1.0</a>
</m>
</a>
</m>
</a>
<a n="stencil_groups" t="m"><m n="memblock" c="XmlNode" t="elem"><Groups><Group no="0" title="Regions"><open>1</open><Members><Member no="0" /></Members></Group><Group no="1" title="Overlays"><open>1</open><Members><Member no="1" /></Members></Group></Groups></m>
</a>
<a n="stencil_title" t="s">Regions</a>
<a n="stencils" t="m"><m n="memblock" c="container"><a n="class" t="m"><m n="memblock" c="vector" t="string" k="2"><vdata k="2" t="string" Transfer-Encoding="zlib base64">
eAH7/x8AAv8B/w==
</vdata></m>
</a>
<a n="color" t="m"><m n="memblock" c="vector" t="string" k="2"><vdata k="2" t="string" l0="0" l1="1" Transfer-Encoding="zlib base64">
eAFLzs/JLypOLXEoSszMS8ov/6/s5mZpbOD4HwCFZAoo
</vdata></m>
</a>
<a n="default_color" t="m"><m n="memblock" c="vector" t="string" k="2"><vdata k="2" t="string" l0="0" l1="1" Transfer-Encoding="zlib base64">
eAFLzs/JLypOLXEoSszMS8ov/6/s5mZpbOD4HwCFZAoo
</vdata></m>
</a>
<a n="flag" t="m"><m n="memblock" c="vector"><vdata k="2" t="byte" rank="1" dimsize0="2" Transfer-Encoding="zlib base64">
eAFjZAQAAAUAAw==
</vdata><a n="factor" t="f">1.0</a>
</m>
</a>
<a n="label" t="m"><m n="memblock" c="vector" t="string" k="2"><vdata k="2" t="string" l0="0" l1="1" Transfer-Encoding="zlib base64">
eAHzzE1MT1UISk3PzM/775GZnpEDxCWpKQr+SVmpySXF/wHdrA2x
</vdata></m>
</a>
<a n="open" t="m"><m n="memblock" c="vector"><vdata k="2" t="byte" rank="1" dimsize0="2" Transfer-Encoding="zlib base64">
eAFjYAAAAAIAAQ==
</vdata><a n="factor" t="f">1.0</a>
</m>
</a>
<a n="priority" t="m"><m n="memblock" c="vector"><vdata k="2" t="byte" rank="1" dimsize0="2" Transfer-Encoding="zlib base64">
eAFjYAQAAAMAAg==
</vdata><a n="factor" t="f">1.0</a>
</m>
</a>
<a n="style" t="m"><m n="memblock" c="vector" t="string" k="2"><vdata k="2" t="string" l0="0" l1="1" Transfer-Encoding="zlib base64">
eAFLyk+p/F+cn5OZ8h8AIGsFyA==
</vdata></m>
</a>
</m>
</a>
<a n="tracker" t="m"><m n="memblock" c="container"><a n="color" t="m"><m n="memblock" c="vector" t="string" k="10"><vdata k="10" t="string" l0="0" Transfer-Encoding="zlib base64">
eAFzL0qs/P+PAR0CAI3mC4E=
</vdata></m>
</a>
<a n="@sticky:10003" t="m"><m n="memblock" c="container"><a n="skip" t="i">1</a>
</m>
</a>
</m>
</a>
</m>
</a>
<a n="TableRefString" t="m"><m n="memblock" c="vector" t="string" k="1"><vdata k="1" t="string" l0="0" Transfer-Encoding="zlib base64">
eAEdy1EKgDAIANAbeYoK9hGNbiApQ3BbOO36Nfp+vPVBDXTpbUFHyNYvpjAesEmj
VLHwyWUyHOF3+IAdpSXVGG7/A5pRnOv7AWsdHjg=
</vdata></m>
</a>
<a n="DefaultStencilControls" t="m"><m n="memblock" c="container"><a n="color" t="m"><m n="memblock" c="vector" t="string" k="1"><vdata k="1" t="string" l0="0" Transfer-Encoding="zlib base64">
eAFLzs/JLypOLXEoSszMS8ov/w8AP9wHnQ==
</vdata></m>
</a>
<a n="flag" t="m"><m n="memblock" c="vector"><vdata k="1" t="byte" rank="1" dimsize0="1" Transfer-Encoding="zlib base64">
eAFjBAAAAgAC
</vdata><a n="factor" t="f">1.0</a>
</m>
</a>
<a n="style" t="m"><m n="memblock" c="vector" t="string" k="1"><vdata k="1" t="string" l0="0" Transfer-Encoding="zlib base64">
eAFLyk+p/A8ABsgCrg==
</vdata></m>
</a>
<a n="@sticky:10003" t="m"><m n="memblock" c="container"><a n="DefaultColor" t="s">colorset@rainbow</a>
<a n="DefaultStyle" t="s">body</a>
<a n="last_standardvalues" t="m"><m n="memblock" c="container"><a n="@isordered" t="i">1</a>
<a n="@Image@20Region" t="m"><m n="memblock" c="container"><a n="color" t="s">colorset@rainbow</a>
<a n="style" t="s">Body</a>
</m>
</a>
</m>
</a>
<a n="NonDefaultStyle" t="s">Body</a>
</m>
</a>
</m>
</a>
<a n="current_frame" t="s">0</a>
<a n="cRenderSettings" t="m"><m n="memblock" c="container"><a n="Render" t="m"><m n="memblock" c="container"><a n="Colormode_ColorTranslator" t="m"><m n="memblock" c="container"><a n="Colormode" t="s">WeightedAverage:Extended</a>
<a n="methodclass" t="s">Colormode</a>
<a n="pluginclass" t="s">Render</a>
</m>
</a>
<a n="Images_Images" t="m"><m n="memblock" c="container"><a n="colormode" t="s">WeightedAverage</a>
<a n="methodclass" t="s">Images</a>
<a n="palette" t="s">Extended</a>
<a n="pluginclass" t="s">Render</a>
</m>
</a>
<a n="OverlapControl_OverlapControl" t="m"><m n="memblock" c="container"><a n="methodclass" t="s">OverlapControl</a>
<a n="Overlapmode" t="s">none</a>
<a n="pluginclass" t="s">Render</a>
</m>
</a>
<a n="ScaleBar_ScaleBar" t="m"><m n="memblock" c="container"><a n="methodclass" t="s">ScaleBar</a>
<a n="pluginclass" t="s">Render</a>
<a n="ScaleBar" t="f">NaN</a>
</m>
</a>
<a n="Stencils_Stencils" t="m"><m n="memblock" c="container"><a n="color" t="m"><m n="memblock" c="vector" t="string" k="2"><vdata k="2" t="string" l0="0" l1="1" Transfer-Encoding="zlib base64">
eAFLzs/JLypOLXEoSszMS8ov/6/s5mZpbOD4HwCFZAoo
</vdata></m>
</a>
<a n="flag" t="m"><m n="memblock" c="vector"><vdata k="2" t="byte" rank="1" dimsize0="2" Transfer-Encoding="zlib base64">
eAFjZAQAAAUAAw==
</vdata><a n="factor" t="f">1.0</a>
</m>
</a>
<a n="methodclass" t="s">Stencils</a>
<a n="pluginclass" t="s">Render</a>
<a n="rainbowsize" t="f">10.0</a>
<a n="style" t="m"><m n="memblock" c="vector" t="string" k="2"><vdata k="2" t="string" l0="0" l1="1" Transfer-Encoding="zlib base64">
eAFLyk+p/F+cn5OZ8h8AIGsFyA==
</vdata></m>
</a>
</m>
</a>
</m>
</a>
</m>
</a>
<a n="Frames" t="m"><m n="memblock" c="container"><a n="@isordered" t="i">1</a>
<a n="ImageRegion2" t="m"><m n="memblock" c="container"><a n="@isordered" t="i">1</a>
<a n="FrameLabel" t="s">ImageRegion2</a>
<a n="FrameItemName" t="s">ImageRegion2</a>
<a n="Images_RefString" t="s">Images=AAL::GetValidImages().v_images;</a>
<a n="Stencils_RefString" t="s">Stencils=AAL::GetImageViewStencils(ListRefString).v_stencils;</a>
<a n="Type" t="s">Standard</a>
<a n="ListRefString" t="s">EvaluationData.Procedures.FindImageRegion.Outputs.MainIllustration.dataitem</a>
</m>
</a>
</m>
</a>
<a n="SkipTab" t="i">0</a>
<a n="ButtonDef" t="s">
		UI_in=UI;
		UI=ocnt();
		UI::C_Layout(&quot;(1)&quot;, vec(&quot;Controls&quot;), cellalign=&quot;center&quot;, class=&quot;packer&quot;)
		Buttons=UI;
		UI=UI_in;
	</a>
<a n="@sticky:10003" t="m"><m n="memblock" c="container"><a n="__version" t="f">3.0</a>
</m>
</a>
</m>
</a>
<a n="@sticky:10003" t="m"><m n="memblock" c="container"><a n="CallBacks" t="i">0</a>
<a n="current_tab" t="s">ImageRegion2FindImageRegion</a>
</m>
</a>
</m>
</a>
</m>
</a>
<a n="Inputs" t="m"><m n="memblock" c="container"><a n="@isordered" t="i">1</a>
<a n="channel_string" t="m"><m n="memblock" c="container"><a n="DefaultValue" t="s">Alexa 488</a>
<a n="Description" t="s">Select channel</a>
<a n="disabled" t="i">0</a>
<a n="InputComplexity" t="s">Complex</a>
<a n="InputType" t="s">s</a>
<a n="IsChannelInput" t="i">1</a>
<a n="IsOriginalChannel" t="i">1</a>
<a n="Item" t="s">channel_string</a>
<a n="Label" t="s">Channel</a>
<a n="ParameterType" t="s">Discrete</a>
<a n="private" t="m"><m n="memblock" c="container"><a n="PreviousValues" t="m"><m n="memblock" c="container"></m>
</a>
<a n="SimpleLastValue" t="m"><m n="memblock" c="container"></m>
</a>
<a n="WizardRulerOff" t="i">1</a>
</m>
</a>
<a n="ProcedureIDName" t="s">FindImageRegion</a>
<a n="sChannelCreatedAt" t="s"></a>
<a n="skip" t="i">0</a>
<a n="SkipWizard" t="i">0</a>
<a n="UIInsert" t="s">UI.InputParameters.FindImageRegion.channel_string</a>
<a n="UIPresent" t="i">1</a>
<a n="unit" t="s"></a>
<a n="v_values" t="m"><m n="memblock" c="vector" t="string" k="1"><vdata k="1" t="string" l0="0" Transfer-Encoding="zlib base64">
eAFzzEmtSFQwsbD4DwASnQOv
</vdata></m>
</a>
<a n="value" t="s">Alexa 488</a>
<a n="values" t="m"><m n="memblock" c="vector" t="string" k="10"><vdata k="10" t="string" l0="0" l1="1" l2="2" l3="3" l4="4" l5="5" Transfer-Encoding="zlib base64">
eAFzzEmtSFQwsbD47whmmZrBWGYm5v89/F2dPYJDFIyNjU2M/gfkJOalKvgmFihA
1IJ0oYuB9KOLgUxCiKGa6ZmbmJ6qUJRYkpmvEFJZ9B+Zn5IKEgEA1tw5Zg==
</vdata></m>
</a>
</m>
</a>
<a n="sROIPopulation" t="m"><m n="memblock" c="container"><a n="DefaultValue" t="s">None</a>
<a n="Description" t="s">Select population for ROI</a>
<a n="disabled" t="i">0</a>
<a n="InputComplexity" t="s">Complex</a>
<a n="InputType" t="s">s</a>
<a n="Item" t="s">sROIPopulation</a>
<a n="Label" t="s">ROI</a>
<a n="ParameterType" t="s">Discrete</a>
<a n="private" t="m"><m n="memblock" c="container"><a n="PreviousValues" t="m"><m n="memblock" c="container"></m>
</a>
<a n="SimpleLastValue" t="m"><m n="memblock" c="container"></m>
</a>
<a n="WizardRulerOff" t="i">0</a>
</m>
</a>
<a n="ProcedureIDName" t="s">FindImageRegion</a>
<a n="skip" t="i">0</a>
<a n="SkipWizard" t="i">1</a>
<a n="UIInsert" t="s">UI.InputParameters.FindImageRegion.sROIPopulation</a>
<a n="UIPresent" t="i">1</a>
<a n="unit" t="s"></a>
<a n="v_values" t="m"><m n="memblock" c="vector" t="string" k="1"><vdata k="1" t="string" l0="0" Transfer-Encoding="zlib base64">
eAHzy89L/Q8ABloCkA==
</vdata></m>
</a>
<a n="value" t="s">None</a>
<a n="values" t="m"><m n="memblock" c="vector" t="string" k="1"><vdata k="1" t="string" l0="0" Transfer-Encoding="zlib base64">
eAHzy89L/Q8ABloCkA==
</vdata></m>
</a>
</m>
</a>
<a n="sROIRegion" t="m"><m n="memblock" c="container"><a n="DefaultValue" t="s"></a>
<a n="Description" t="s">Select ROI region</a>
<a n="disabled" t="i">1</a>
<a n="InputComplexity" t="s">Complex</a>
<a n="InputType" t="s">s</a>
<a n="IsROIRegion" t="i">1</a>
<a n="Item" t="s">sROIRegion</a>
<a n="Label" t="s"></a>
<a n="ParameterType" t="s">Discrete</a>
<a n="private" t="m"><m n="memblock" c="container"><a n="PreviousValues" t="m"><m n="memblock" c="container"></m>
</a>
<a n="SimpleLastValue" t="m"><m n="memblock" c="container"></m>
</a>
<a n="WizardRulerOff" t="i">0</a>
</m>
</a>
<a n="ProcedureIDName" t="s">FindImageRegion</a>
<a n="skip" t="i">0</a>
<a n="SkipWizard" t="i">1</a>
<a n="UIInsert" t="s">UI.InputParameters.FindImageRegion.sROIRegion</a>
<a n="UIPresent" t="i">1</a>
<a n="unit" t="s"></a>
<a n="v_values" t="m"><m n="memblock" c="vector" t="string" k="1"><vdata k="1" t="string" Transfer-Encoding="zlib base64">
eAH7DwABAAEA
</vdata></m>
</a>
<a n="value" t="s"></a>
<a n="values" t="m"><m n="memblock" c="vector" t="string" k="1"><vdata k="1" t="string" Transfer-Encoding="zlib base64">
eAH7DwABAAEA
</vdata></m>
</a>
</m>
</a>
<a n="Method" t="m"><m n="memblock" c="container"><a n="DefaultValue" t="s">Common Threshold</a>
<a n="Description" t="s">Select a method</a>
<a n="disabled" t="i">0</a>
<a n="InputComplexity" t="s">Complex</a>
<a n="InputType" t="s">s</a>
<a n="Item" t="s">Method</a>
<a n="Label" t="s">Method</a>
<a n="ParameterType" t="s">Discrete</a>
<a n="private" t="m"><m n="memblock" c="container"><a n="PreviousValues" t="m"><m n="memblock" c="container"><a n="@Common@20Threshold" t="m"><m n="memblock" c="container"><a n="Clustering_ONOFF" t="s">1</a>
<a n="CommonThreshold" t="f">0.239999999999999991</a>
<a n="RegionName" t="s">Image Region</a>
</m>
</a>
<a n="@Whole@20Image@20Region" t="m"><m n="memblock" c="container"><a n="Clustering_ONOFF" t="s">1</a>
<a n="CommonThreshold" t="s">0.4</a>
<a n="RegionName" t="s">Whole Image Region</a>
</m>
</a>
</m>
</a>
<a n="SimpleLastValue" t="m"><m n="memblock" c="container"><a n="MinimumArea" t="i">50</a>
<a n="MinimumAreaUnitType" t="s">px²</a>
<a n="RegionName" t="s">Image Region</a>
</m>
</a>
<a n="WizardRulerOff" t="i">0</a>
</m>
</a>
<a n="ProcedureIDName" t="s">FindImageRegion</a>
<a n="skip" t="i">0</a>
<a n="SkipWizard" t="i">1</a>
<a n="UIInsert" t="s">UI.InputParameters.FindImageRegion.Method.title</a>
<a n="UIPresent" t="i">1</a>
<a n="unit" t="s"></a>
<a n="v_values" t="m"><m n="memblock" c="vector" t="string" k="1"><vdata k="1" t="string" l0="0" Transfer-Encoding="zlib base64">
eAFzzs/Nzc9TCMkoSi3OyM9J+Q8AOrwHNg==
</vdata></m>
</a>
<a n="value" t="s">Common Threshold</a>
<a n="values" t="m"><m n="memblock" c="vector" t="string" k="3"><vdata k="3" t="string" l0="0" l1="1" l2="2" Transfer-Encoding="zlib base64">
eAFzzs/Nzc9TCMkoSi3OyM9J+e+YVJyfU1qSiiQUDpRIVfDMTUxPVQhKTc/Mz/sP
AHQAFsY=
</vdata></m>
</a>
</m>
</a>
<a n="CommonThreshold" t="m"><m n="memblock" c="container"><a n="DefaultValue" t="s">0.4</a>
<a n="Description" t="s">Threshold tuning for the common threshold</a>
<a n="disabled" t="i">0</a>
<a n="InputComplexity" t="s">Complex</a>
<a n="InputType" t="s">d</a>
<a n="Item" t="s">CommonThreshold</a>
<a n="Label" t="s">Threshold</a>
<a n="max" t="s">0.99</a>
<a n="min" t="s">0.0</a>
<a n="ParameterType" t="s">Numeric</a>
<a n="private" t="m"><m n="memblock" c="container"><a n="PreviousValues" t="m"><m n="memblock" c="container"></m>
</a>
<a n="SimpleLastValue" t="m"><m n="memblock" c="container"></m>
</a>
<a n="WizardRulerOff" t="i">0</a>
</m>
</a>
<a n="ProcedureIDName" t="s">FindImageRegion</a>
<a n="qualifier" t="s"></a>
<a n="skip" t="i">0</a>
<a n="SkipWizard" t="i">0</a>
<a n="step" t="s">0.05</a>
<a n="UIInsert" t="s">UI.InputParameters.FindImageRegion.Method.CommonThreshold</a>
<a n="UIPresent" t="i">1</a>
<a n="UIslider" t="s">1</a>
<a n="unit" t="s"></a>
<a n="value" t="s">0.24</a>
<a n="ValuesForScan" t="m"><m n="memblock" c="vector"><vdata k="9" t="double" rank="1" dimsize0="9" Transfer-Encoding="zlib base64">
eAGbNRMEdtrPAtMn7Y3B4DKUf9OeAQweQMUf26eBwTOo/Ev7s2dA4I09AJ6fIdE=

</vdata><a n="factor" t="f">1.0</a>
</m>
</a>
<a n="wizardstep" t="s">0.1</a>
</m>
</a>
<a n="Clustering_ONOFF" t="m"><m n="memblock" c="container"><a n="DefaultValue" t="s">1</a>
<a n="Description" t="s">Split into separate objects or output one big object</a>
<a n="disabled" t="i">0</a>
<a n="InputComplexity" t="s">Complex</a>
<a n="InputType" t="s">b</a>
<a n="Item" t="s">Clustering_ONOFF</a>
<a n="Label" t="s">Split into Objects</a>
<a n="max" t="s">1</a>
<a n="min" t="s">0</a>
<a n="ParameterType" t="s">Numeric</a>
<a n="private" t="m"><m n="memblock" c="container"><a n="PreviousValues" t="m"><m n="memblock" c="container"></m>
</a>
<a n="SimpleLastValue" t="m"><m n="memblock" c="container"></m>
</a>
<a n="WizardRulerOff" t="i">0</a>
</m>
</a>
<a n="ProcedureIDName" t="s">FindImageRegion</a>
<a n="qualifier" t="s"></a>
<a n="skip" t="i">0</a>
<a n="SkipWizard" t="i">1</a>
<a n="step" t="s">1</a>
<a n="UIInsert" t="s">UI.InputParameters.FindImageRegion.Method.Clustering_ONOFF</a>
<a n="UIPresent" t="i">1</a>
<a n="UIslider" t="s">0</a>
<a n="unit" t="s"></a>
<a n="value" t="s">1</a>
<a n="wizardstep" t="s">1</a>
</m>
</a>
<a n="MinimumArea" t="m"><m n="memblock" c="container"><a n="DefaultValue" t="s">0</a>
<a n="Description" t="s">Minimum Object Area, objects with area less or equal to the limit are discarded</a>
<a n="disabled" t="i">0</a>
<a n="InputComplexity" t="s">Complex</a>
<a n="InputType" t="s">d</a>
<a n="Item" t="s">MinimumArea</a>
<a n="Label" t="s">Area</a>
<a n="max" t="s">10000000</a>
<a n="min" t="s">0</a>
<a n="ParameterType" t="s">Numeric</a>
<a n="private" t="m"><m n="memblock" c="container"><a n="PreviousValues" t="m"><m n="memblock" c="container"></m>
</a>
<a n="SimpleLastValue" t="m"><m n="memblock" c="container"></m>
</a>
<a n="WizardRulerOff" t="i">0</a>
</m>
</a>
<a n="ProcedureIDName" t="s">FindImageRegion</a>
<a n="qualifier" t="s">&gt;</a>
<a n="skip" t="i">0</a>
<a n="SkipWizard" t="i">1</a>
<a n="step" t="s">1</a>
<a n="UIInsert" t="s">UI.InputParameters.FindImageRegion.Method.More.MinimumArea</a>
<a n="UIPresent" t="i">1</a>
<a n="UIslider" t="s">0</a>
<a n="unit" t="s">px²</a>
<a n="value" t="s">50</a>
<a n="wizardstep" t="s">1</a>
</m>
</a>
<a n="MinimumAreaUnitType" t="m"><m n="memblock" c="container"><a n="DefaultValue" t="s">px²</a>
<a n="Description" t="s">Unit for input Area</a>
<a n="disabled" t="i">0</a>
<a n="InputComplexity" t="s">Complex</a>
<a n="InputType" t="s">s</a>
<a n="Item" t="s">MinimumAreaUnitType</a>
<a n="Label" t="s"></a>
<a n="ParameterType" t="s">Discrete</a>
<a n="private" t="m"><m n="memblock" c="container"><a n="PreviousValues" t="m"><m n="memblock" c="container"></m>
</a>
<a n="SimpleLastValue" t="m"><m n="memblock" c="container"></m>
</a>
<a n="WizardRulerOff" t="i">0</a>
</m>
</a>
<a n="ProcedureIDName" t="s">FindImageRegion</a>
<a n="skip" t="i">0</a>
<a n="SkipWizard" t="i">1</a>
<a n="UIInsert" t="s">UI.InputParameters.FindImageRegion.Method.More.MinimumArea.Unit</a>
<a n="UIPresent" t="i">1</a>
<a n="unit" t="s"></a>
<a n="v_values" t="m"><m n="memblock" c="vector" t="string" k="1"><vdata k="1" t="string" l0="0" Transfer-Encoding="zlib base64">
eAErqDi06T8ACL4DXA==
</vdata></m>
</a>
<a n="value" t="s">px²</a>
<a n="values" t="m"><m n="memblock" c="vector" t="string" k="2"><vdata k="2" t="string" l0="0" l1="1" Transfer-Encoding="zlib base64">
eAErqDi06f+hrblAEgArWAez
</vdata></m>
</a>
</m>
</a>
<a n="yFillHoles" t="m"><m n="memblock" c="container"><a n="DefaultValue" t="s">0</a>
<a n="Description" t="s">Flag which controls if holes in objects are filled or not</a>
<a n="disabled" t="i">0</a>
<a n="InputComplexity" t="s">Complex</a>
<a n="InputType" t="s">b</a>
<a n="Item" t="s">yFillHoles</a>
<a n="Label" t="s">Fill Holes</a>
<a n="max" t="s">1</a>
<a n="min" t="s">0</a>
<a n="ParameterType" t="s">Numeric</a>
<a n="private" t="m"><m n="memblock" c="container"><a n="PreviousValues" t="m"><m n="memblock" c="container"></m>
</a>
<a n="SimpleLastValue" t="m"><m n="memblock" c="container"></m>
</a>
<a n="WizardRulerOff" t="i">0</a>
</m>
</a>
<a n="ProcedureIDName" t="s">FindImageRegion</a>
<a n="qualifier" t="s"></a>
<a n="skip" t="i">0</a>
<a n="SkipWizard" t="i">0</a>
<a n="step" t="s">1</a>
<a n="UIInsert" t="s">UI.InputParameters.FindImageRegion.Method.More.yFillHoles</a>
<a n="UIPresent" t="i">1</a>
<a n="UIslider" t="s">0</a>
<a n="unit" t="s"></a>
<a n="value" t="s">0</a>
<a n="ValuesForScan" t="m"><m n="memblock" c="vector"><vdata k="2" t="byte" rank="1" dimsize0="2" Transfer-Encoding="zlib base64">
eAFjYAQAAAMAAg==
</vdata><a n="factor" t="f">1.0</a>
</m>
</a>
<a n="wizardstep" t="s">1</a>
</m>
</a>
<a n="OutputName" t="m"><m n="memblock" c="container"><a n="DefaultValue" t="s">Image Region</a>
<a n="Description" t="s">Name of the output population with the created image region.</a>
<a n="disabled" t="i">0</a>
<a n="InputComplexity" t="s">Complex</a>
<a n="InputType" t="s">s</a>
<a n="Item" t="s">OutputName</a>
<a n="Label" t="s">Output Population</a>
<a n="max" t="s"></a>
<a n="min" t="s"></a>
<a n="ParameterType" t="s">Numeric</a>
<a n="private" t="m"><m n="memblock" c="container"><a n="DefaultNamingIsUsed" t="i">1</a>
<a n="DefaultString" t="s">Image Region</a>
<a n="OriginalDefault" t="s">Image Region</a>
<a n="PreviousValues" t="m"><m n="memblock" c="container"></m>
</a>
<a n="SimpleLastValue" t="m"><m n="memblock" c="container"></m>
</a>
<a n="UsedListCounter" t="i">1</a>
<a n="WizardRulerOff" t="i">0</a>
</m>
</a>
<a n="ProcedureIDName" t="s">FindImageRegion</a>
<a n="qualifier" t="s"></a>
<a n="skip" t="i">0</a>
<a n="SkipWizard" t="i">1</a>
<a n="step" t="s"></a>
<a n="UIInsert" t="s">UI.InputParameters.FindImageRegion.OutputName</a>
<a n="UIPresent" t="i">1</a>
<a n="UIslider" t="s">0</a>
<a n="unit" t="s"></a>
<a n="value" t="s">Image Region</a>
<a n="wizardstep" t="s"></a>
</m>
</a>
<a n="RegionName" t="m"><m n="memblock" c="container"><a n="DefaultValue" t="s">Image Region</a>
<a n="Description" t="s">Name of the output population with the created image region.</a>
<a n="disabled" t="i">0</a>
<a n="InputComplexity" t="s">Complex</a>
<a n="InputType" t="s">s</a>
<a n="Item" t="s">RegionName</a>
<a n="Label" t="s">Output Region</a>
<a n="max" t="s"></a>
<a n="min" t="s"></a>
<a n="ParameterType" t="s">Numeric</a>
<a n="private" t="m"><m n="memblock" c="container"><a n="PreviousValues" t="m"><m n="memblock" c="container"></m>
</a>
<a n="SimpleLastValue" t="m"><m n="memblock" c="container"></m>
</a>
<a n="WizardRulerOff" t="i">0</a>
</m>
</a>
<a n="ProcedureIDName" t="s">FindImageRegion</a>
<a n="qualifier" t="s"></a>
<a n="skip" t="i">0</a>
<a n="SkipWizard" t="i">1</a>
<a n="step" t="s"></a>
<a n="UIInsert" t="s">UI.InputParameters.FindImageRegion.RegionName</a>
<a n="UIPresent" t="i">1</a>
<a n="UIslider" t="s">0</a>
<a n="unit" t="s"></a>
<a n="value" t="s">Image Region</a>
<a n="wizardstep" t="s"></a>
</m>
</a>
<a n="@sticky:10003" t="m"><m n="memblock" c="container"><a n="__BuildMinor" t="i">122842</a>
<a n="__initialBuildMinor" t="i">122842</a>
<a n="__initialversion" t="s">9</a>
<a n="__ProcOpenStatus" t="i">1</a>
<a n="__UsedPopulationNamesInCurrentBBRun" t="m"><m n="memblock" c="vector" t="string" k="1"><vdata k="1" t="string" l0="0" Transfer-Encoding="zlib base64">
eAHzzE1MT1UISk3PzM/7DwAhBwVn
</vdata></m>
</a>
<a n="__version" t="s">9</a>
<a n="__VersionId" t="s">5.0.0.122842</a>
<a n="BBScaleLevel" t="s">0</a>
</m>
</a>
</m>
</a>
<a n="OutputClass" t="s">Output Population</a>
<a n="OutputName" t="s">Image Region</a>
<a n="ProcedureOutputsByType" t="m"><m n="memblock" c="container"><a n="IllustrativeTable" t="m"><m n="memblock" c="Table"><m n="Label" c="vector" t="string" k="2"><vdata k="2" t="string" l0="0" l1="1" Transfer-Encoding="zlib base64">
eAGLjy/xzE1MT3VOzEkuzUksSQXz/sdjFY43+g8A1j0TnA==
</vdata></m>
<m n="ItemName" c="vector" t="string" k="2"><vdata k="2" t="string" l0="0" Transfer-Encoding="zlib base64">
eAEr8cxNTE/9/48BABQ2BFU=
</vdata></m>
<m n="ItemType" c="vector" t="string" k="2"><vdata k="2" t="string" Transfer-Encoding="zlib base64">
eAH7/x8AAv8B/w==
</vdata></m>
<m n="RefString" c="vector" t="string" k="2"><vdata k="2" t="string" l0="0" l1="1" Transfer-Encoding="zlib base64">
eAFzLUvMKU0syczPc0ksSdQLKMpPTk0pLUot1nNOzEkuzUksSfXMTUxP1fMvLSko
LSnWK4FwU4CqM0tSc/+7EmlAvBFOIwBddDPi
</vdata></m>
<m n="ValidFlag" c="vector"><vdata k="2" t="byte" rank="1" dimsize0="2" Transfer-Encoding="zlib base64">
eAFjYAAAAAIAAQ==
</vdata><a n="factor" t="f">1.0</a>
</m>
<m n="OriginRef" c="vector" t="string" k="2"><vdata k="2" t="string" l0="0" l1="1" Transfer-Encoding="zlib base64">
eAFzTsxJLs1JLEn1zE1MT/3vjMKNN/oPANdxDXI=
</vdata></m>
<m n="CreatedAt" c="vector" t="string" k="2"><vdata k="2" t="string" l0="0" l1="1" Transfer-Encoding="zlib base64">
eAFzTsxJLs1JLEn1zE1MT/3vjMKNN/oPANdxDXI=
</vdata></m>
<m n="CreatedAtNo" c="vector"><vdata k="2" t="byte" rank="1" dimsize0="2" Transfer-Encoding="zlib base64">
eAFjYgYAAAkABg==
</vdata><a n="factor" t="f">1.0</a>
</m>
<m n="Hidden" c="vector"><vdata k="2" t="byte" rank="1" dimsize0="2" Transfer-Encoding="zlib base64">
eAFjYAAAAAIAAQ==
</vdata><a n="factor" t="f">1.0</a>
</m>
<m n="InternalIDNumber" c="vector"><vdata k="2" t="byte" rank="1" dimsize0="2" Transfer-Encoding="zlib base64">
eAFjYQEAAA4ACQ==
</vdata><a n="factor" t="f">1.0</a>
</m>
<m n="InvalidatedAtNo" c="vector"><vdata k="2" t="byte" rank="1" dimsize0="2" Transfer-Encoding="zlib base64">
eAFjYAAAAAIAAQ==
</vdata><a n="factor" t="f">1.0</a>
</m>
<m n="NewPopulation" c="vector"><vdata k="2" t="byte" rank="1" dimsize0="2" Transfer-Encoding="zlib base64">
eAFjZAQAAAUAAw==
</vdata><a n="factor" t="f">1.0</a>
</m>
<m n="OverTakenFrom" c="vector" t="string" k="2"><vdata k="2" t="string" l0="0" l1="1" Transfer-Encoding="zlib base64">
eAFzTsxJLs1JLEn1zE1MT/3vjMKNN/oPANdxDXI=
</vdata></m>
<m n="ROIlabel" c="vector" t="string" k="2"><vdata k="2" t="string" Transfer-Encoding="zlib base64">
eAH7/x8AAv8B/w==
</vdata></m>
<m n="ROIRegionLabel" c="vector" t="string" k="2"><vdata k="2" t="string" Transfer-Encoding="zlib base64">
eAH7/x8AAv8B/w==
</vdata></m>
<m n="ScaleLevel" c="vector"><vdata k="2" t="byte" rank="1" dimsize0="2" Transfer-Encoding="zlib base64">
eAFjYAAAAAIAAQ==
</vdata><a n="factor" t="f">1.0</a>
</m>
<a n="@sticky:10003" t="m"><m n="memblock" c="container"></m>
</a>
</m>
</a>
<a n="Images" t="m"><m n="memblock" c="Table"><m n="Label" c="vector" t="string" k="6"><vdata k="6" t="string" l0="0" l1="1" l2="2" l3="3" l4="4" l5="5" Transfer-Encoding="zlib base64">
eAELyEnMS1XwTSxQcMxJrUhUMLGw+B+AJmZqhilmZmKOpM7D39XZIzhEwdjY2MTo
v2duYnqqQlFiSWa+QkhlEQo/JRUkAgB4hio0
</vdata></m>
<m n="ItemName" c="vector" t="string" k="6"><vdata k="6" t="string" l0="0" l1="1" l2="2" l3="3" l4="4" l5="5" Transfer-Encoding="zlib base64">
eAGLj3dOzEn2zE1MTy12CMhJzEt1MDLwTSwAko45qRWJQNrEwuJ/PGFlpmZEKTMz
Mcdnmoe/q7NHcAjQWmNjYxMjVKVgZwKlihJLMvOBdEhlEX4FKakgJQDEFU7+
</vdata></m>
<m n="ItemType" c="vector" t="string" k="6"><vdata k="6" t="string" Transfer-Encoding="zlib base64">
eAH7/x8EABTxBfs=
</vdata></m>
<m n="IsNonNegative" c="vector"><vdata k="6" t="byte" rank="1" dimsize0="6" Transfer-Encoding="zlib base64">
eAFjZAQBAAAbAAc=
</vdata><a n="factor" t="f">1.0</a>
</m>
<m n="RefString" c="vector" t="string" k="6"><vdata k="6" t="string" l0="0" l1="1" l2="2" l3="3" l4="4" l5="5" Transfer-Encoding="zlib base64">
eAG10U0LwjAMBuB/VGStc8fJLG4H2cDdS1iDDLoP2lT012vXm+BhwrwkkMBDeCPv
YDxQP40nIGCNnTrU3qJjZ6Q4qj3NnhxTqgDTVQPc0OWNgRHzZHeBOdSjwQeELrKM
6cD0hMNLbinv03/JqThsfHNZy6K8tiEPzrlI1uhLst4AYYyXfY08rgJql2+F3j7t
77RK1uEaP/g3LvjKHw==
</vdata></m>
<m n="ValidFlag" c="vector"><vdata k="6" t="byte" rank="1" dimsize0="6" Transfer-Encoding="zlib base64">
eAFjZAQBAAAbAAc=
</vdata><a n="factor" t="f">1.0</a>
</m>
<m n="OriginalLabel" c="vector" t="string" k="6"><vdata k="6" t="string" l0="0" l1="1" l2="2" l3="3" l4="4" l5="5" Transfer-Encoding="zlib base64">
eAELyEnMS1XwTSxQcMxJrUhUMLGw+B+AJmZqhilmZmKOpM7D39XZIzhEwdjY2MTo
v2duYnqqQlFiSWa+QkhlEQo/JRUkAgB4hio0
</vdata></m>
<m n="CreatedAt" c="vector" t="string" k="6"><vdata k="6" t="string" l0="0" l1="4" l2="5" Transfer-Encoding="zlib base64">
eAFzTy1xSSxJ/P+PAQSdE3OSS3MSS1I9cxPTU/+jcuON/gMA2RQUBQ==
</vdata></m>
<m n="CreatedAtNo" c="vector"><vdata k="6" t="byte" rank="1" dimsize0="6" Transfer-Encoding="zlib base64">
eAFjZGRkZGIGAAAfAAo=
</vdata><a n="factor" t="f">1.0</a>
</m>
<m n="InternalIDNumber" c="vector"><vdata k="6" t="signed char" rank="1" dimsize0="6" Transfer-Encoding="zlib base64">
eAFj5+DkYmQEAACdACU=
</vdata><a n="factor" t="f">1.0</a>
</m>
<m n="ScaleLevel" c="vector"><vdata k="6" t="byte" rank="1" dimsize0="6" Transfer-Encoding="zlib base64">
eAFjYAABAAAGAAE=
</vdata><a n="factor" t="f">1.0</a>
</m>
<a n="@sticky:10003" t="m"><m n="memblock" c="container"></m>
</a>
</m>
</a>
<a n="Objects" t="m"><m n="memblock" c="Table"><m n="Label" c="vector" t="string" k="6"><vdata k="6" t="string" l0="0" l1="1" l2="2" l3="3" l4="4" l5="5" Transfer-Encoding="zlib base64">
eAGLj/dLTU8sySxL9S9LLcpJrEwtdk7MSS7NSSxJ9cxNTE/9Hx/vl5iHRxK/9ngj
vAYApcG2KASlpmfm5wHVeubklBaXFAGdlJ/nlpmXApaGygIADpJHWA==
</vdata></m>
<m n="ItemName" c="vector" t="string" k="6"><vdata k="6" t="string" l0="0" l1="1" l2="4" l3="5" Transfer-Encoding="zlib base64">
eAHzS01PLMksS83MySktLikCsvPz/vsl+qHw/zH8Y/TMTUxPDUpNB8n7JmbmeSJr
AABBjR9U
</vdata></m>
<m n="ItemType" c="vector" t="string" k="6"><vdata k="6" t="string" l0="0" l1="1" l2="4" l3="5" Transfer-Encoding="zlib base64">
eAHzS01PLMksS/XMySktLikCsvPz/vsl5qHw/zH8Y3TOz83Nz/PMTUxPDUpNB6lC
UQIAdoIgGA==
</vdata></m>
<m n="RefString" c="vector" t="string" k="6"><vdata k="6" t="string" l0="0" l1="1" l2="2" l3="3" l4="4" l5="5" Transfer-Encoding="zlib base64">
eAGtkEEKwkAMRW+UhVewFbqwiheQTycMgXQqM0mvr0MX0oWCxW5D/uPx2hnqMJlS
AwNd8zRw8MyFjtDBFcbdiMh0cXu4Feo51veZRdWL5WVKoW7FeHy2m3Ho/yPdDzur
rYHb5U6SwhLsxrFGfbutbz/U+oY5Q1L3sfwLHDu1lQ==
</vdata></m>
<m n="ValidFlag" c="vector"><vdata k="6" t="byte" rank="1" dimsize0="6" Transfer-Encoding="zlib base64">
eAFjYGBgYGQAAAAIAAI=
</vdata><a n="factor" t="f">1.0</a>
</m>
<m n="OriginRef" c="vector" t="string" k="6"><vdata k="6" t="string" l0="0" l1="2" l2="4" Transfer-Encoding="zlib base64">
eAFzTsxJLs1JLEn1zE1MT/3/j8EZRSDe6P8/RrfMvBSwdFBqemZ+3v9/TABvOBc2

</vdata></m>
<m n="CreatedAt" c="vector" t="string" k="6"><vdata k="6" t="string" l0="0" l1="2" l2="4" Transfer-Encoding="zlib base64">
eAFzTsxJLs1JLEn1zE1MT/3/j8EZRSDe6P8/RrfMvBSwdFBqemZ+3v9/TABvOBc2

</vdata></m>
<m n="CreatedAtNo" c="vector"><vdata k="6" t="byte" rank="1" dimsize0="6" Transfer-Encoding="zlib base64">
eAFjYmJmZmEBAAA9ABM=
</vdata><a n="factor" t="f">1.0</a>
</m>
<m n="Hidden" c="vector"><vdata k="6" t="byte" rank="1" dimsize0="6" Transfer-Encoding="zlib base64">
eAFjYAABAAAGAAE=
</vdata><a n="factor" t="f">1.0</a>
</m>
<m n="InternalIDNumber" c="vector"><vdata k="6" t="byte" rank="1" dimsize0="6" Transfer-Encoding="zlib base64">
eAFjYmZiZmQCAAA2AA4=
</vdata><a n="factor" t="f">1.0</a>
</m>
<m n="InvalidatedAtNo" c="vector"><vdata k="6" t="byte" rank="1" dimsize0="6" Transfer-Encoding="zlib base64">
eAFjYAABAAAGAAE=
</vdata><a n="factor" t="f">1.0</a>
</m>
<m n="NewPopulation" c="vector"><vdata k="6" t="byte" rank="1" dimsize0="6" Transfer-Encoding="zlib base64">
eAFjZAQBAAAbAAc=
</vdata><a n="factor" t="f">1.0</a>
</m>
<m n="OverTakenFrom" c="vector" t="string" k="6"><vdata k="6" t="string" l0="0" l1="2" l2="4" Transfer-Encoding="zlib base64">
eAFzTsxJLs1JLEn1zE1MT/3/j8EZRSDe6P8/RrfMvBSwdFBqemZ+3v9/TABvOBc2

</vdata></m>
<m n="ROIlabel" c="vector" t="string" k="6"><vdata k="6" t="string" l0="4" Transfer-Encoding="zlib base64">
eAH7////f7/8vNT//wEryweL
</vdata></m>
<m n="ROIRegionLabel" c="vector" t="string" k="6"><vdata k="6" t="string" Transfer-Encoding="zlib base64">
eAH7/x8EABTxBfs=
</vdata></m>
<m n="ScaleLevel" c="vector"><vdata k="6" t="byte" rank="1" dimsize0="6" Transfer-Encoding="zlib base64">
eAFjYAABAAAGAAE=
</vdata><a n="factor" t="f">1.0</a>
</m>
<a n="@sticky:10003" t="m"><m n="memblock" c="container"></m>
</a>
</m>
</a>
</m>
</a>
<a n="UIFolders" t="m"><m n="memblock" c="container"><a n="@isordered" t="i">1</a>
<a n="F1" t="m"><m n="memblock" c="container"><a n="sFolderName" t="s">Method</a>
<a n="sFolderType" t="s">MethodFolder</a>
<a n="sInsert" t="s">InputParameters.FindImageRegion.Method</a>
<a n="sItemName" t="s">Method</a>
<a n="sLastInput" t="s">sROIRegion</a>
<a n="sTitle" t="s">Method</a>
<a n="yDefaultOpenStatus" t="i">1</a>
<a n="yOpenStatus" t="i">1</a>
<a n="ySkip" t="i">0</a>
</m>
</a>
<a n="F2" t="m"><m n="memblock" c="container"><a n="sFolderName" t="s"></a>
<a n="sFolderType" t="s">MoreFolder</a>
<a n="sInsert" t="s">InputParameters.FindImageRegion.Method.More</a>
<a n="sItemName" t="s"></a>
<a n="sLastInput" t="s">Clustering_ONOFF</a>
<a n="sTitle" t="s"></a>
<a n="yDefaultOpenStatus" t="i">0</a>
<a n="yOpenStatus" t="i">1</a>
<a n="ySkip" t="i">0</a>
</m>
</a>
</m>
</a>
</m>
</a>
<a n="CalculateIntensityProperties_4" t="m"><m n="memblock" c="container"><a n="BBHasBeenSaved" t="i">1</a>
<a n="bbType" t="s">builtin</a>
<a n="Comment" t="s"></a>
<a n="DataScope" t="m"><m n="memblock" c="container"><a n="Field" t="m"><m n="memblock" c="container"><a n="Span" t="s">Each</a>
</m>
</a>
</m>
</a>
<a n="IDName" t="s">CalculateIntensityProperties_4</a>
<a n="ImageView" t="m"><m n="memblock" c="container"><a n="@isordered" t="i">1</a>
<a n="Label" t="s">Replace me</a>
<a n="Tabs" t="m"><m n="memblock" c="container"><a n="@isordered" t="i">1</a>
<a n="PopulationCalculateIntensityProperties_4" t="m"><m n="memblock" c="container"><a n="@isordered" t="i">1</a>
<a n="TabLabel" t="s">Image Region</a>
<a n="TabItemName" t="s">PopulationCalculateIntensityProperties_4</a>
<a n="TabTitle" t="s">Population: Image Region</a>
<a n="Skip" t="i">0</a>
<a n="UIclass" t="s">sticky</a>
<a n="NewDefaultChannel" t="m"><m n="memblock" c="vector" t="string" k="1"><vdata k="1" t="string" l0="0" Transfer-Encoding="zlib base64">
eAFzzEmtSFQwNbP4DwASmwOu
</vdata></m>
</a>
<a n="NewDefaultStencil" t="m"><m n="memblock" c="vector" t="string" k="1"><vdata k="1" t="string" l0="0" Transfer-Encoding="zlib base64">
eAHzzE1MT1UISk3PzM/7DwAhBwVn
</vdata></m>
</a>
<a n="Type" t="s">Standard</a>
<a n="OKButtons" t="i">0</a>
<a n="TableLabel" t="m"><m n="memblock" c="vector" t="string" k="1"><vdata k="1" t="string" l0="0" Transfer-Encoding="zlib base64">
eAELKMovSC0qyUwtVvDMTUxPVQhKTc/Mz/sPAHPSCbQ=
</vdata></m>
</a>
<a n="UIinsert" t="s">FeedBack.PopulationCalculateIntensityProperties_4</a>
<a n="UseCommonTableStencil" t="m"><m n="memblock" c="vector"><vdata k="1" t="byte" rank="1" dimsize0="1" Transfer-Encoding="zlib base64">
eAFjAAAAAQAB
</vdata><a n="factor" t="f">1.0</a>
</m>
</a>
<a n="SummaryTableOn" t="m"><m n="memblock" c="vector"><vdata k="1" t="byte" rank="1" dimsize0="1" Transfer-Encoding="zlib base64">
eAFjBAAAAgAC
</vdata><a n="factor" t="f">1.0</a>
</m>
</a>
<a n="SummaryTableLabel" t="m"><m n="memblock" c="vector" t="string" k="1"><vdata k="1" t="string" l0="0" Transfer-Encoding="zlib base64">
eAELLs3NTSyq/A8AD00D7g==
</vdata></m>
</a>
<a n="AttrTypeTable" t="m"><m n="memblock" c="vector"><vdata k="1" t="byte" rank="1" dimsize0="1" Transfer-Encoding="zlib base64">
eAFjBAAAAgAC
</vdata><a n="factor" t="f">1.0</a>
</m>
</a>
<a n="WizardImageView" t="i">0</a>
<a n="TypeofOverlays" t="s">SingleDefaultOverLay</a>
<a n="coloring_mode" t="s">WeightedAverage</a>
<a n="scopeforimages" t="s">script</a>
<a n="yFrame2Timepoint" t="i">0</a>
<a n="cnt_overlays" t="m"><m n="memblock" c="container"><a n="@isordered" t="i">1</a>
<a n="@Image@20Region" t="m"><m n="memblock" c="container"></m>
</a>
</m>
</a>
<a n="Controls" t="m"><m n="memblock" c="container"><a n="general" t="m"><m n="memblock" c="container"><a n="@isordered" t="i">1</a>
<a n="Render_Colormode_Standard" t="m"><m n="memblock" c="container"><a n="@isordered" t="i">1</a>
<a n="colormode" t="m"><m n="memblock" c="container"><a n="autosubmit" t="s"></a>
<a n="callback" t="m"><m n="memblock" c="container"><a n="@isordered" t="i">1</a>
<a n="TranslateColormode" t="m"><m n="memblock" c="container"><a n="closure" t="m"><m n="memblock" c="closure"><a n="@context" t="s">&lt;AcapellaUserInterface||UI/imageviewmethods.proc&gt;</a>
<a n="@modulename" t="s">UI::_CIV_Coloring_Setmode</a>
<a n="@bound" t="m"><m n="memblock" c="container"></m>
</a>
<a n="@suppresswarnings" t="i">0</a>
</m>
</a>
<a n="data" t="m"><m n="memblock" c="container"></m>
</a>
</m>
</a>
<a n="@sticky:10003" t="m"><m n="memblock" c="container"><a n="skip" t="i">1</a>
</m>
</a>
</m>
</a>
<a n="CallbackList" t="m"><m n="memblock" c="XmlNode" t="elem"><CallbackList><Callback label="TranslateColormode" title="ColorMode" trigger="onchange" category="" priority="0" disabled="0" /></CallbackList></m>
</a>
<a n="defaultValue" t="s"></a>
<a n="description" t="s"></a>
<a n="disabled" t="i">0</a>
<a n="highlight" t="s"></a>
<a n="inputtype" t="s">s</a>
<a n="label" t="s">Coloring</a>
<a n="label_style" t="m"><m n="memblock" c="vector" t="string" k="3"><vdata k="3" t="string" l0="0" Transfer-Encoding="zlib base64">
eAHLyy/KTcz5/4/hHwMAIKMFhQ==
</vdata></m>
</a>
<a n="labels" t="m"><m n="memblock" c="vector" t="string" k="3"><vdata k="3" t="string" l0="0" l1="1" l2="2" Transfer-Encoding="zlib base64">
eAELLknMS0ksSvnvmpeRmJecmvLfIzM9IweIS/4DALJdDN0=
</vdata></m>
</a>
<a n="private" t="m"><m n="memblock" c="container"><a n="@sticky:10003" t="m"><m n="memblock" c="container"><a n="skip" t="i">1</a>
</m>
</a>
</m>
</a>
<a n="qualifier" t="s"></a>
<a n="size" t="i">0</a>
<a n="SizeOnFocus" t="i">0</a>
<a n="unit" t="s"></a>
<a n="value" t="s">WeightedAverage:Extended</a>
<a n="value_disabled" t="m"><m n="memblock" c="vector"><vdata k="3" t="byte" rank="1" dimsize0="3" Transfer-Encoding="zlib base64">
eAFjYGAAAAADAAE=
</vdata><a n="factor" t="f">1.0</a>
</m>
</a>
<a n="values" t="m"><m n="memblock" c="vector" t="string" k="3"><vdata k="3" t="string" l0="0" l1="1" l2="2" Transfer-Encoding="zlib base64">
eAHzTawIS8wpTbUKyEnMzPsfnpqZnlGSmuJYllqUmI5L1LWiJDUvJTXlPwAb/hnA

</vdata></m>
</a>
<a n="@sticky:10003" t="m"><m n="memblock" c="container"><a n="attr" t="m"><m n="memblock" c="container"><a n="class" t="s">input</a>
</m>
</a>
<a n="docID" t="s"></a>
<a n="insertmode" t="s">replace</a>
<a n="is_root" t="i">0</a>
<a n="skip" t="i">0</a>
<a n="target" t="m"><m n="memblock" c="container"><a n="target" t="s">value</a>
<a n="upCount" t="i">0</a>
</m>
</a>
<a n="ui" t="s">input</a>
<a n="uiclass" t="s">menu</a>
<a n="uirowmode" t="i">0</a>
</m>
</a>
</m>
</a>
<a n="@sticky:10003" t="m"><m n="memblock" c="container"><a n="AllowReorder" t="i">0</a>
<a n="attr" t="m"><m n="memblock" c="container"><a n="class" t="s">container</a>
<a n="style" t="s">width:0</a>
</m>
</a>
<a n="docID" t="s"></a>
<a n="insertmode" t="s">simple</a>
<a n="is_root" t="i">0</a>
<a n="skip" t="i">0</a>
<a n="tabulate" t="i">1</a>
<a n="ui" t="s">container</a>
<a n="uiclass" t="s">container</a>
</m>
</a>
</m>
</a>
<a n="Render_Labels_Labels" t="m"><m n="memblock" c="container"><a n="@sticky:10003" t="m"><m n="memblock" c="container"><a n="skip" t="i">1</a>
</m>
</a>
</m>
</a>
<a n="Render_Images_Images" t="m"><m n="memblock" c="container"><a n="@isordered" t="i">1</a>
<a n="colormode" t="m"><m n="memblock" c="container"><a n="autosubmit" t="s"></a>
<a n="callback" t="m"><m n="memblock" c="container"><a n="@isordered" t="i">1</a>
<a n="ReloadFrames" t="m"><m n="memblock" c="container"><a n="closure" t="m"><m n="memblock" c="closure"><a n="@context" t="s">&lt;AcapellaUserInterface||UI/imageviewmethods.proc&gt;</a>
<a n="@modulename" t="s">UI::_CIV_CB_Render_Images_SwitchMode</a>
<a n="@bound" t="m"><m n="memblock" c="container"></m>
</a>
<a n="@suppresswarnings" t="i">0</a>
</m>
</a>
<a n="data" t="m"><m n="memblock" c="container"></m>
</a>
</m>
</a>
<a n="@sticky:10003" t="m"><m n="memblock" c="container"><a n="skip" t="i">1</a>
</m>
</a>
</m>
</a>
<a n="CallbackList" t="m"><m n="memblock" c="XmlNode" t="elem"><CallbackList><Callback label="ReloadFrames" title="ColoringMode" trigger="onchange" category="" priority="0" disabled="0" /></CallbackList></m>
</a>
<a n="defaultValue" t="s"></a>
<a n="description" t="s"></a>
<a n="disabled" t="i">0</a>
<a n="highlight" t="s"></a>
<a n="inputtype" t="s">s</a>
<a n="label" t="s">Coloring mode</a>
<a n="label_style" t="m"><m n="memblock" c="vector" t="string" k="3"><vdata k="3" t="string" l0="0" Transfer-Encoding="zlib base64">
eAHLyy/KTcz5/4/hHwMAIKMFhQ==
</vdata></m>
</a>
<a n="labels" t="m"><m n="memblock" c="vector" t="string" k="3"><vdata k="3" t="string" l0="0" l1="1" l2="2" Transfer-Encoding="zlib base64">
eAFzTEksKMksS/3vllmRmvI/KDW9NCexSME5Pye/6D8AvyMNDQ==
</vdata></m>
</a>
<a n="private" t="m"><m n="memblock" c="container"><a n="@sticky:10003" t="m"><m n="memblock" c="container"><a n="skip" t="i">1</a>
</m>
</a>
</m>
</a>
<a n="qualifier" t="s"></a>
<a n="size" t="i">0</a>
<a n="SizeOnFocus" t="i">0</a>
<a n="unit" t="s"></a>
<a n="value" t="s">WeightedAverage</a>
<a n="value_disabled" t="m"><m n="memblock" c="vector"><vdata k="3" t="byte" rank="1" dimsize0="3" Transfer-Encoding="zlib base64">
eAFjYGAAAAADAAE=
</vdata><a n="factor" t="f">1.0</a>
</m>
</a>
<a n="values" t="m"><m n="memblock" c="vector" t="string" k="3"><vdata k="3" t="string" l0="0" l1="1" l2="2" Transfer-Encoding="zlib base64">
eAELT81MzyhJTXEsSy1KTE/9H1ya+983sSIsMac09T8AuiwNQg==
</vdata></m>
</a>
<a n="@sticky:10003" t="m"><m n="memblock" c="container"><a n="attr" t="m"><m n="memblock" c="container"><a n="class" t="s">input</a>
</m>
</a>
<a n="docID" t="s"></a>
<a n="insertmode" t="s">replace</a>
<a n="is_root" t="i">0</a>
<a n="skip" t="i">1</a>
<a n="target" t="m"><m n="memblock" c="container"><a n="target" t="s">value</a>
<a n="upCount" t="i">0</a>
</m>
</a>
<a n="ui" t="s">input</a>
<a n="uiclass" t="s">menu</a>
<a n="uirowmode" t="i">0</a>
</m>
</a>
</m>
</a>
<a n="palette" t="m"><m n="memblock" c="container"><a n="autosubmit" t="s"></a>
<a n="callback" t="m"><m n="memblock" c="container"><a n="@isordered" t="i">1</a>
<a n="ReloadFrames" t="m"><m n="memblock" c="container"><a n="closure" t="m"><m n="memblock" c="closure"><a n="@context" t="s">&lt;AcapellaUserInterface||UI/imageviewmethods.proc&gt;</a>
<a n="@modulename" t="s">UI::_CIV_CB_Render_Images_SwitchMode</a>
<a n="@bound" t="m"><m n="memblock" c="container"></m>
</a>
<a n="@suppresswarnings" t="i">0</a>
</m>
</a>
<a n="data" t="m"><m n="memblock" c="container"></m>
</a>
</m>
</a>
<a n="@sticky:10003" t="m"><m n="memblock" c="container"><a n="skip" t="i">1</a>
</m>
</a>
</m>
</a>
<a n="CallbackList" t="m"><m n="memblock" c="XmlNode" t="elem"><CallbackList><Callback label="ReloadFrames" title="Palette" trigger="onchange" category="" priority="0" disabled="0" /></CallbackList></m>
</a>
<a n="defaultValue" t="s"></a>
<a n="description" t="s"></a>
<a n="disabled" t="i">0</a>
<a n="highlight" t="s"></a>
<a n="inputtype" t="s">s</a>
<a n="label" t="s">Color palette</a>
<a n="label_style" t="m"><m n="memblock" c="vector" t="string" k="2"><vdata k="2" t="string" l0="0" Transfer-Encoding="zlib base64">
eAHLyy/KTcz5/48BABWZBIc=
</vdata></m>
</a>
<a n="labels" t="m"><m n="memblock" c="vector" t="string" k="2"><vdata k="2" t="string" l0="0" l1="1" Transfer-Encoding="zlib base64">
eAFzrShJzUtJTfkfnJlbkJP6HwA7bAea
</vdata></m>
</a>
<a n="private" t="m"><m n="memblock" c="container"><a n="@sticky:10003" t="m"><m n="memblock" c="container"><a n="skip" t="i">1</a>
</m>
</a>
</m>
</a>
<a n="qualifier" t="s"></a>
<a n="size" t="i">0</a>
<a n="SizeOnFocus" t="i">0</a>
<a n="unit" t="s"></a>
<a n="value" t="s">Extended</a>
<a n="value_disabled" t="m"><m n="memblock" c="vector"><vdata k="2" t="byte" rank="1" dimsize0="2" Transfer-Encoding="zlib base64">
eAFjYAAAAAIAAQ==
</vdata><a n="factor" t="f">1.0</a>
</m>
</a>
<a n="values" t="m"><m n="memblock" c="vector" t="string" k="2"><vdata k="2" t="string" l0="0" l1="1" Transfer-Encoding="zlib base64">
eAFzrShJzUtJTfkfkJOYmfcfADQoByQ=
</vdata></m>
</a>
<a n="@sticky:10003" t="m"><m n="memblock" c="container"><a n="attr" t="m"><m n="memblock" c="container"><a n="class" t="s">input</a>
</m>
</a>
<a n="docID" t="s"></a>
<a n="insertmode" t="s">replace</a>
<a n="is_root" t="i">0</a>
<a n="skip" t="i">1</a>
<a n="target" t="m"><m n="memblock" c="container"><a n="target" t="s">value</a>
<a n="upCount" t="i">0</a>
</m>
</a>
<a n="ui" t="s">input</a>
<a n="uiclass" t="s">menu</a>
<a n="uirowmode" t="i">0</a>
</m>
</a>
</m>
</a>
<a n="@sticky:10003" t="m"><m n="memblock" c="container"><a n="AllowReorder" t="i">0</a>
<a n="attr" t="m"><m n="memblock" c="container"><a n="class" t="s">container</a>
<a n="style" t="s">width:0</a>
</m>
</a>
<a n="docID" t="s"></a>
<a n="insertmode" t="s">simple</a>
<a n="is_root" t="i">0</a>
<a n="skip" t="i">0</a>
<a n="tabulate" t="i">1</a>
<a n="ui" t="s">container</a>
<a n="uiclass" t="s">container</a>
</m>
</a>
</m>
</a>
<a n="Render_OverlapControl_Stencils" t="m"><m n="memblock" c="container"><a n="@isordered" t="i">1</a>
<a n="overlapmode" t="m"><m n="memblock" c="container"><a n="autosubmit" t="s"></a>
<a n="callback" t="m"><m n="memblock" c="container"><a n="@isordered" t="i">1</a>
<a n="ChangeOverlapmode" t="m"><m n="memblock" c="container"><a n="closure" t="m"><m n="memblock" c="closure"><a n="@context" t="s">&lt;AcapellaUserInterface||UI/imageviewmethods.proc&gt;</a>
<a n="@modulename" t="s">UI::_CIV_CB__ReloadFrames</a>
<a n="@bound" t="m"><m n="memblock" c="container"><a n="SplitPoint" t="i">-4</a>
</m>
</a>
<a n="@suppresswarnings" t="i">0</a>
</m>
</a>
<a n="data" t="m"><m n="memblock" c="container"></m>
</a>
</m>
</a>
<a n="@sticky:10003" t="m"><m n="memblock" c="container"><a n="skip" t="i">1</a>
</m>
</a>
</m>
</a>
<a n="CallbackList" t="m"><m n="memblock" c="XmlNode" t="elem"><CallbackList><Callback label="ChangeOverlapmode" title="OverlapMode" trigger="onchange" category="" priority="0" disabled="0" /></CallbackList></m>
</a>
<a n="defaultValue" t="s">none</a>
<a n="description" t="s"></a>
<a n="disabled" t="i">0</a>
<a n="highlight" t="s"></a>
<a n="inputtype" t="s">s</a>
<a n="label" t="s">Overlap style</a>
<a n="label_style" t="m"><m n="memblock" c="vector" t="string" k="4"><vdata k="4" t="string" l0="0" Transfer-Encoding="zlib base64">
eAHLyy/KTcz5/48BBAEtqQaD
</vdata></m>
</a>
<a n="labels" t="m"><m n="memblock" c="vector" t="string" k="4"><vdata k="4" t="string" l0="0" l1="1" l2="2" l3="3" Transfer-Encoding="zlib base64">
eAHzy89L/e+ckZqcnVqUlJ9YlPI/uKQosyC1+H9wfk5myn8A7wUPLw==
</vdata></m>
</a>
<a n="private" t="m"><m n="memblock" c="container"><a n="@sticky:10003" t="m"><m n="memblock" c="container"><a n="skip" t="i">1</a>
</m>
</a>
</m>
</a>
<a n="qualifier" t="s"></a>
<a n="size" t="i">0</a>
<a n="SizeOnFocus" t="i">0</a>
<a n="unit" t="s"></a>
<a n="value" t="s">none</a>
<a n="value_disabled" t="m"><m n="memblock" c="vector"><vdata k="4" t="byte" rank="1" dimsize0="4" Transfer-Encoding="zlib base64">
eAFjYGBgAAAABAAB
</vdata><a n="factor" t="f">1.0</a>
</m>
</a>
<a n="values" t="m"><m n="memblock" c="vector" t="string" k="4"><vdata k="4" t="string" l0="0" l1="1" l2="2" l3="3" Transfer-Encoding="zlib base64">
eAHLy89L/Z9elJnyv7ikKLMgtfh/cX4OkAcAl/MMeA==
</vdata></m>
</a>
<a n="@sticky:10003" t="m"><m n="memblock" c="container"><a n="attr" t="m"><m n="memblock" c="container"><a n="class" t="s">input</a>
</m>
</a>
<a n="docID" t="s"></a>
<a n="insertmode" t="s">replace</a>
<a n="is_root" t="i">0</a>
<a n="skip" t="i">1</a>
<a n="target" t="m"><m n="memblock" c="container"><a n="target" t="s">value</a>
<a n="upCount" t="i">0</a>
</m>
</a>
<a n="ui" t="s">input</a>
<a n="uiclass" t="s">menu</a>
<a n="uirowmode" t="i">0</a>
</m>
</a>
</m>
</a>
<a n="@sticky:10003" t="m"><m n="memblock" c="container"><a n="AllowReorder" t="i">0</a>
<a n="attr" t="m"><m n="memblock" c="container"><a n="class" t="s">container</a>
<a n="style" t="s">width:0</a>
</m>
</a>
<a n="docID" t="s"></a>
<a n="insertmode" t="s">simple</a>
<a n="is_root" t="i">0</a>
<a n="skip" t="i">0</a>
<a n="tabulate" t="i">1</a>
<a n="ui" t="s">container</a>
<a n="uiclass" t="s">container</a>
</m>
</a>
</m>
</a>
<a n="Render_ScaleBar_ScaleBar" t="m"><m n="memblock" c="container"><a n="@isordered" t="i">1</a>
<a n="ScaleBar" t="m"><m n="memblock" c="container"><a n="autosubmit" t="s"></a>
<a n="callback" t="m"><m n="memblock" c="container"><a n="@isordered" t="i">1</a>
<a n="ReloadFrames" t="m"><m n="memblock" c="container"><a n="closure" t="m"><m n="memblock" c="closure"><a n="@context" t="s">&lt;AcapellaUserInterface||UI/imageviewmethods.proc&gt;</a>
<a n="@modulename" t="s">UI::_CIV_CB__SetScaleBar</a>
<a n="@bound" t="m"><m n="memblock" c="container"></m>
</a>
<a n="@suppresswarnings" t="i">0</a>
</m>
</a>
<a n="data" t="m"><m n="memblock" c="container"></m>
</a>
</m>
</a>
<a n="@sticky:10003" t="m"><m n="memblock" c="container"><a n="skip" t="i">1</a>
</m>
</a>
</m>
</a>
<a n="CallbackList" t="m"><m n="memblock" c="XmlNode" t="elem"><CallbackList><Callback label="ReloadFrames" title="ReloadFrames" trigger="onchange" category="" priority="0" disabled="0" /></CallbackList></m>
</a>
<a n="defaultValue" t="s"></a>
<a n="description" t="s"></a>
<a n="disabled" t="i">0</a>
<a n="highlight" t="s"></a>
<a n="inputtype" t="s">s</a>
<a n="label" t="s">Show Scale</a>
<a n="label_style" t="m"><m n="memblock" c="vector" t="string" k="5"><vdata k="5" t="string" l0="0" Transfer-Encoding="zlib base64">
eAHLyy/KTcz5/48BAgE8qweB
</vdata></m>
</a>
<a n="labels" t="m"><m n="memblock" c="vector" t="string" k="5"><vdata k="5" t="string" l0="0" l1="1" l2="2" l3="3" l4="4" Transfer-Encoding="zlib base64">
eAHzy89L/e+UX1KSn6vgk5pW8j8kvwDBCMpMzyiBSUM4ABF1FW4=
</vdata></m>
</a>
<a n="private" t="m"><m n="memblock" c="container"><a n="@sticky:10003" t="m"><m n="memblock" c="container"><a n="skip" t="i">1</a>
</m>
</a>
</m>
</a>
<a n="qualifier" t="s"></a>
<a n="size" t="i">0</a>
<a n="SizeOnFocus" t="i">0</a>
<a n="unit" t="s"></a>
<a n="value" t="f">NaN</a>
<a n="value_disabled" t="m"><m n="memblock" c="vector"><vdata k="5" t="byte" rank="1" dimsize0="5" Transfer-Encoding="zlib base64">
eAFjYAACAAAFAAE=
</vdata><a n="factor" t="f">1.0</a>
</m>
</a>
<a n="values" t="m"><m n="memblock" c="vector"><vdata k="5" t="double" rank="1" dimsize0="5" Transfer-Encoding="zlib base64">
eAFjYACBH/VgCk58sIcyHSA0hwMASRYDLw==
</vdata><a n="factor" t="f">1.0</a>
</m>
</a>
<a n="@sticky:10003" t="m"><m n="memblock" c="container"><a n="attr" t="m"><m n="memblock" c="container"><a n="class" t="s">input</a>
</m>
</a>
<a n="docID" t="s"></a>
<a n="insertmode" t="s">replace</a>
<a n="is_root" t="i">0</a>
<a n="skip" t="i">0</a>
<a n="target" t="m"><m n="memblock" c="container"><a n="target" t="s">value</a>
<a n="upCount" t="i">0</a>
</m>
</a>
<a n="ui" t="s">input</a>
<a n="uiclass" t="s">menu</a>
<a n="uirowmode" t="i">0</a>
</m>
</a>
</m>
</a>
<a n="@sticky:10003" t="m"><m n="memblock" c="container"><a n="AllowReorder" t="i">0</a>
<a n="attr" t="m"><m n="memblock" c="container"><a n="class" t="s">container</a>
<a n="style" t="s">width:0</a>
</m>
</a>
<a n="docID" t="s"></a>
<a n="insertmode" t="s">simple</a>
<a n="is_root" t="i">0</a>
<a n="skip" t="i">0</a>
<a n="tabulate" t="i">1</a>
<a n="ui" t="s">container</a>
<a n="uiclass" t="s">container</a>
</m>
</a>
</m>
</a>
<a n="Frames_Images_Images" t="m"><m n="memblock" c="container"><a n="@isordered" t="i">1</a>
<a n="Sharpness" t="m"><m n="memblock" c="container"><a n="autosubmit" t="s"></a>
<a n="callback" t="m"><m n="memblock" c="container"><a n="@isordered" t="i">1</a>
<a n="ConditionalReloadFrames" t="m"><m n="memblock" c="container"><a n="closure" t="m"><m n="memblock" c="closure"><a n="@context" t="s">&lt;AcapellaUserInterface||UI/imageviewmethods.proc&gt;</a>
<a n="@modulename" t="s">UI::_CIV_CB__ReloadSharpnessFrames</a>
<a n="@bound" t="m"><m n="memblock" c="container"><a n="SplitPoint" t="i">-4</a>
</m>
</a>
<a n="@suppresswarnings" t="i">0</a>
</m>
</a>
<a n="data" t="m"><m n="memblock" c="container"></m>
</a>
</m>
</a>
<a n="@sticky:10003" t="m"><m n="memblock" c="container"><a n="skip" t="i">1</a>
</m>
</a>
</m>
</a>
<a n="CallbackList" t="m"><m n="memblock" c="XmlNode" t="elem"><CallbackList><Callback label="ConditionalReloadFrames" title="ConditionalReloadFrames" trigger="onchange" category="" priority="0" disabled="0" /></CallbackList></m>
</a>
<a n="defaultValue" t="s">1</a>
<a n="description" t="s"></a>
<a n="disabled" t="i">0</a>
<a n="highlight" t="s"></a>
<a n="inputtype" t="s">d</a>
<a n="label" t="s">Sharpness</a>
<a n="max" t="s"></a>
<a n="min" t="s"></a>
<a n="precision" t="i">3</a>
<a n="private" t="m"><m n="memblock" c="container"><a n="@sticky:10003" t="m"><m n="memblock" c="container"><a n="skip" t="i">1</a>
</m>
</a>
</m>
</a>
<a n="qualifier" t="m"><m n="memblock" c="container"><a n="autosubmit" t="s"></a>
<a n="callback" t="m"><m n="memblock" c="container"><a n="@isordered" t="i">1</a>
<a n="ReloadFrames" t="m"><m n="memblock" c="container"><a n="closure" t="m"><m n="memblock" c="closure"><a n="@context" t="s">&lt;AcapellaUserInterface||UI/imageviewmethods.proc&gt;</a>
<a n="@modulename" t="s">UI::_CIV_CB__ReloadFrames</a>
<a n="@bound" t="m"><m n="memblock" c="container"><a n="SplitPoint" t="i">-5</a>
</m>
</a>
<a n="@suppresswarnings" t="i">0</a>
</m>
</a>
<a n="data" t="m"><m n="memblock" c="container"></m>
</a>
</m>
</a>
<a n="@sticky:10003" t="m"><m n="memblock" c="container"><a n="skip" t="i">1</a>
</m>
</a>
</m>
</a>
<a n="CallbackList" t="m"><m n="memblock" c="XmlNode" t="elem"><CallbackList><Callback label="ReloadFrames" title="ReloadFrames" trigger="onchange" category="" priority="0" disabled="0" /></CallbackList></m>
</a>
<a n="defaultValue" t="s">true</a>
<a n="description" t="s"></a>
<a n="disabled" t="i">0</a>
<a n="highlight" t="s"></a>
<a n="inputtype" t="s">b</a>
<a n="label" t="s">Apply Sharpness</a>
<a n="max" t="s"></a>
<a n="min" t="s"></a>
<a n="precision" t="i">3</a>
<a n="private" t="m"><m n="memblock" c="container"><a n="@sticky:10003" t="m"><m n="memblock" c="container"><a n="skip" t="i">1</a>
</m>
</a>
</m>
</a>
<a n="qualifier" t="s"></a>
<a n="step" t="s"></a>
<a n="unit" t="s"></a>
<a n="value" t="s">true</a>
<a n="@sticky:10003" t="m"><m n="memblock" c="container"><a n="attr" t="m"><m n="memblock" c="container"><a n="class" t="s">input</a>
</m>
</a>
<a n="docID" t="s"></a>
<a n="insertmode" t="s">replace</a>
<a n="is_root" t="i">0</a>
<a n="showMinMax" t="i">0</a>
<a n="showValue" t="i">0</a>
<a n="skip" t="i">0</a>
<a n="target" t="m"><m n="memblock" c="container"><a n="target" t="s">value</a>
<a n="upCount" t="i">0</a>
</m>
</a>
<a n="ui" t="s">input</a>
<a n="uiclass" t="s">text</a>
<a n="uirowmode" t="i">0</a>
</m>
</a>
</m>
</a>
<a n="step" t="s"></a>
<a n="unit" t="s"></a>
<a n="value" t="s">1</a>
<a n="@sticky:10003" t="m"><m n="memblock" c="container"><a n="attr" t="m"><m n="memblock" c="container"><a n="class" t="s">input</a>
</m>
</a>
<a n="docID" t="s"></a>
<a n="insertmode" t="s">replace</a>
<a n="is_root" t="i">0</a>
<a n="showMinMax" t="i">0</a>
<a n="showValue" t="i">0</a>
<a n="skip" t="i">0</a>
<a n="target" t="m"><m n="memblock" c="container"><a n="target" t="s">value</a>
<a n="upCount" t="i">0</a>
</m>
</a>
<a n="ui" t="s">input</a>
<a n="uiclass" t="s">text</a>
<a n="uirowmode" t="i">0</a>
</m>
</a>
</m>
</a>
<a n="@sticky:10003" t="m"><m n="memblock" c="container"><a n="AllowReorder" t="i">0</a>
<a n="attr" t="m"><m n="memblock" c="container"><a n="class" t="s">container</a>
<a n="style" t="s">width:0</a>
</m>
</a>
<a n="docID" t="s"></a>
<a n="insertmode" t="s">simple</a>
<a n="is_root" t="i">0</a>
<a n="skip" t="i">0</a>
<a n="tabulate" t="i">1</a>
<a n="ui" t="s">container</a>
<a n="uiclass" t="s">container</a>
</m>
</a>
</m>
</a>
<a n="Render_Stencils_Stencils" t="m"><m n="memblock" c="container"><a n="rainbowsize" t="m"><m n="memblock" c="container"><a n="value" t="f">10.0</a>
<a n="@sticky:10003" t="m"><m n="memblock" c="container"><a n="skip" t="i">1</a>
</m>
</a>
</m>
</a>
</m>
</a>
<a n="@sticky:10003" t="m"><m n="memblock" c="container"><a n="AllowReorder" t="i">0</a>
<a n="attr" t="m"><m n="memblock" c="container"><a n="class" t="s">container</a>
<a n="style" t="s"></a>
</m>
</a>
<a n="docID" t="s"></a>
<a n="insertmode" t="s">simple</a>
<a n="is_root" t="i">0</a>
<a n="skip" t="i">0</a>
<a n="tabulate" t="i">1</a>
<a n="ui" t="s">container</a>
<a n="uiclass" t="s">container</a>
</m>
</a>
</m>
</a>
<a n="general_title" t="s">General controls</a>
<a n="image_groups" t="m"><m n="memblock" c="XmlNode" t="elem"><Groups><Group no="0" title="Channels"><open>1</open><Members><Member no="0" /><Member no="1" /><Member no="2" /><Member no="3" /><Member no="4" /><Member no="5" /><Member no="6" /><Member no="7" /><Member no="8" /><Member no="9" /></Members></Group></Groups></m>
</a>
<a n="image_title" t="s">Channels</a>
<a n="images" t="m"><m n="memblock" c="container"><a n="autocontrast" t="m"><m n="memblock" c="vector"><vdata k="10" t="signed char" rank="1" dimsize0="10" Transfer-Encoding="zlib base64">
eAFjZIQBAABBAAs=
</vdata><a n="factor" t="f">1.0</a>
</m>
</a>
<a n="color" t="m"><m n="memblock" c="vector" t="string" k="10"><vdata k="10" t="string" l0="0" Transfer-Encoding="zlib base64">
eAFzL0qs/P+PAR0CAI3mC4E=
</vdata></m>
</a>
<a n="default_color" t="m"><m n="memblock" c="vector" t="string" k="10"><vdata k="10" t="string" l0="0" Transfer-Encoding="zlib base64">
eAFzL0qs/P+PAR0CAI3mC4E=
</vdata></m>
</a>
<a n="flag" t="m"><m n="memblock" c="vector"><vdata k="10" t="signed char" rank="1" dimsize0="10" Transfer-Encoding="zlib base64">
eAFjYGSAAgAAEwAC
</vdata><a n="factor" t="f">1.0</a>
</m>
</a>
<a n="label" t="m"><m n="memblock" c="vector" t="string" k="10"><vdata k="10" t="string" l0="0" l1="1" l2="2" l3="3" l4="4" l5="5" Transfer-Encoding="zlib base64">
eAFzzEmtSFQwsbD47whmmZrBWGYm5v89/F2dPYJDFIyNjU2M/gfkJOalKvgmFihA
1IJ0oYuB9KOLgUxCiKGa6ZmbmJ6qUJRYkpmvEFJZ9B+Zn5IKEgEA1tw5Zg==
</vdata></m>
</a>
<a n="open" t="m"><m n="memblock" c="vector"><vdata k="10" t="signed char" rank="1" dimsize0="10" Transfer-Encoding="zlib base64">
eAFjYIABAAAKAAE=
</vdata><a n="factor" t="f">1.0</a>
</m>
</a>
<a n="xfmid" t="m"><m n="memblock" c="vector"><vdata k="10" t="double" rank="1" dimsize0="10" Transfer-Encoding="zlib base64">
eAEBUACv/0Nbw9SNN9A/ulK4BPTO0D+Ewc5IJ7HRPyaws6sm0cI/rHwXxvBL2j/H
uIDlocjdP7ZBImscUeE/zJqrUB+Y5T/oX6gMNmDhP0/xNG7LeeE/x5YqFw==
</vdata><a n="factor" t="f">1.0</a>
</m>
</a>
<a n="xmax" t="m"><m n="memblock" c="vector"><vdata k="10" t="double" rank="1" dimsize0="10" Transfer-Encoding="zlib base64">
eAH7tf5escPsMw59a/QO75M84dAvFcJVlrba4cWqiZe+RJ91YAADATRaxGEJj83d
WfOFQOINnyvYwPRC4V/2ANYSGfE=
</vdata><a n="factor" t="f">1.0</a>
</m>
</a>
<a n="xmin" t="m"><m n="memblock" c="vector"><vdata k="10" t="double" rank="1" dimsize0="10" Transfer-Encoding="zlib base64">
eAErZgzhePw+02HJnRATf4EMB77wfVHzb6Q5fHadGn26KcmBAQw+2KPTeWf5u6c0
fgWJOxzf+gBEH0jOPWgPAHRSGyI=
</vdata><a n="factor" t="f">1.0</a>
</m>
</a>
<a n="ymax" t="m"><m n="memblock" c="vector"><vdata k="10" t="double" rank="1" dimsize0="10" Transfer-Encoding="zlib base64">
eAFjYACBD/Zgigo0AL+tC9c=
</vdata><a n="factor" t="f">1.0</a>
</m>
</a>
<a n="ymid" t="m"><m n="memblock" c="vector"><vdata k="10" t="double" rank="1" dimsize0="10" Transfer-Encoding="zlib base64">
eAFjYACBB/Zgigo0AKftCzc=
</vdata><a n="factor" t="f">1.0</a>
</m>
</a>
<a n="ymin" t="m"><m n="memblock" c="vector"><vdata k="10" t="double" rank="1" dimsize0="10" Transfer-Encoding="zlib base64">
eAFjYKAuAAAAUAAB
</vdata><a n="factor" t="f">1.0</a>
</m>
</a>
</m>
</a>
<a n="stencil_groups" t="m"><m n="memblock" c="XmlNode" t="elem"><Groups><Group no="0" title="Regions"><open>1</open><Members><Member no="0" /></Members></Group><Group no="1" title="Overlays"><open>1</open><Members><Member no="1" /></Members></Group></Groups></m>
</a>
<a n="stencil_title" t="s">Regions</a>
<a n="stencils" t="m"><m n="memblock" c="container"><a n="class" t="m"><m n="memblock" c="vector" t="string" k="1"><vdata k="1" t="string" Transfer-Encoding="zlib base64">
eAH7DwABAAEA
</vdata></m>
</a>
<a n="color" t="m"><m n="memblock" c="vector" t="string" k="1"><vdata k="1" t="string" l0="0" Transfer-Encoding="zlib base64">
eAFLzs/JLypOLXEoSszMS8ov/w8AP9wHnQ==
</vdata></m>
</a>
<a n="default_color" t="m"><m n="memblock" c="vector" t="string" k="1"><vdata k="1" t="string" l0="0" Transfer-Encoding="zlib base64">
eAFLzs/JLypOLXEoSszMS8ov/w8AP9wHnQ==
</vdata></m>
</a>
<a n="flag" t="m"><m n="memblock" c="vector"><vdata k="1" t="byte" rank="1" dimsize0="1" Transfer-Encoding="zlib base64">
eAFjBAAAAgAC
</vdata><a n="factor" t="f">1.0</a>
</m>
</a>
<a n="label" t="m"><m n="memblock" c="vector" t="string" k="1"><vdata k="1" t="string" l0="0" Transfer-Encoding="zlib base64">
eAHzzE1MT1UISk3PzM/7DwAhBwVn
</vdata></m>
</a>
<a n="open" t="m"><m n="memblock" c="vector"><vdata k="1" t="byte" rank="1" dimsize0="1" Transfer-Encoding="zlib base64">
eAFjAAAAAQAB
</vdata><a n="factor" t="f">1.0</a>
</m>
</a>
<a n="priority" t="m"><m n="memblock" c="vector"><vdata k="1" t="byte" rank="1" dimsize0="1" Transfer-Encoding="zlib base64">
eAFjAAAAAQAB
</vdata><a n="factor" t="f">1.0</a>
</m>
</a>
<a n="style" t="m"><m n="memblock" c="vector" t="string" k="1"><vdata k="1" t="string" l0="0" Transfer-Encoding="zlib base64">
eAFzyi9KSS36DwALSwNe
</vdata></m>
</a>
</m>
</a>
<a n="tracker" t="m"><m n="memblock" c="container"><a n="color" t="m"><m n="memblock" c="vector" t="string" k="10"><vdata k="10" t="string" l0="0" Transfer-Encoding="zlib base64">
eAFzL0qs/P+PAR0CAI3mC4E=
</vdata></m>
</a>
<a n="@sticky:10003" t="m"><m n="memblock" c="container"><a n="skip" t="i">1</a>
</m>
</a>
</m>
</a>
</m>
</a>
<a n="TableRefString" t="m"><m n="memblock" c="vector" t="string" k="1"><vdata k="1" t="string" l0="0" Transfer-Encoding="zlib base64">
eAENzDEKgDAMBdAbZfIG6uCkm6ME/WAhtqX5ETy9Oj94460WylTyoFRZWtlxRINL
r7aHKTFlInvi82NFY4JvnczBGnRZz2LoYeZy/EMirvcDmKgh6A==
</vdata></m>
</a>
<a n="DefaultStencilControls" t="m"><m n="memblock" c="container"><a n="color" t="m"><m n="memblock" c="vector" t="string" k="1"><vdata k="1" t="string" l0="0" Transfer-Encoding="zlib base64">
eAFLzs/JLypOLXEoSszMS8ov/w8AP9wHnQ==
</vdata></m>
</a>
<a n="flag" t="m"><m n="memblock" c="vector"><vdata k="1" t="byte" rank="1" dimsize0="1" Transfer-Encoding="zlib base64">
eAFjBAAAAgAC
</vdata><a n="factor" t="f">1.0</a>
</m>
</a>
<a n="style" t="m"><m n="memblock" c="vector" t="string" k="1"><vdata k="1" t="string" l0="0" Transfer-Encoding="zlib base64">
eAFzyi9KSS36DwALSwNe
</vdata></m>
</a>
<a n="@sticky:10003" t="m"><m n="memblock" c="container"><a n="DefaultColor" t="s">colorset@rainbow</a>
<a n="DefaultStyle" t="s">Border</a>
<a n="last_standardvalues" t="m"><m n="memblock" c="container"><a n="@isordered" t="i">1</a>
<a n="@Whole@20Image@20Region" t="m"><m n="memblock" c="container"><a n="color" t="s">colorset@rainbow</a>
<a n="style" t="s">Border</a>
</m>
</a>
</m>
</a>
<a n="NonDefaultStyle" t="s">Border</a>
</m>
</a>
</m>
</a>
<a n="current_frame" t="s">0</a>
<a n="cRenderSettings" t="m"><m n="memblock" c="container"><a n="Render" t="m"><m n="memblock" c="container"><a n="Colormode_ColorTranslator" t="m"><m n="memblock" c="container"><a n="Colormode" t="s">WeightedAverage:Extended</a>
<a n="methodclass" t="s">Colormode</a>
<a n="pluginclass" t="s">Render</a>
</m>
</a>
<a n="Images_Images" t="m"><m n="memblock" c="container"><a n="colormode" t="s">WeightedAverage</a>
<a n="methodclass" t="s">Images</a>
<a n="palette" t="s">Extended</a>
<a n="pluginclass" t="s">Render</a>
</m>
</a>
<a n="OverlapControl_OverlapControl" t="m"><m n="memblock" c="container"><a n="methodclass" t="s">OverlapControl</a>
<a n="Overlapmode" t="s">none</a>
<a n="pluginclass" t="s">Render</a>
</m>
</a>
<a n="ScaleBar_ScaleBar" t="m"><m n="memblock" c="container"><a n="methodclass" t="s">ScaleBar</a>
<a n="pluginclass" t="s">Render</a>
<a n="ScaleBar" t="f">NaN</a>
</m>
</a>
<a n="Stencils_Stencils" t="m"><m n="memblock" c="container"><a n="color" t="m"><m n="memblock" c="vector" t="string" k="2"><vdata k="2" t="string" l0="0" l1="1" Transfer-Encoding="zlib base64">
eAFLzs/JLypOLXEoSszMS8ov/6/s5mZpbOD4HwCFZAoo
</vdata></m>
</a>
<a n="flag" t="m"><m n="memblock" c="vector"><vdata k="2" t="byte" rank="1" dimsize0="2" Transfer-Encoding="zlib base64">
eAFjZAQAAAUAAw==
</vdata><a n="factor" t="f">1.0</a>
</m>
</a>
<a n="methodclass" t="s">Stencils</a>
<a n="pluginclass" t="s">Render</a>
<a n="rainbowsize" t="f">10.0</a>
<a n="style" t="m"><m n="memblock" c="vector" t="string" k="2"><vdata k="2" t="string" l0="0" l1="1" Transfer-Encoding="zlib base64">
eAFzyi9KSS36X5yfk5nyHwApDgZ4
</vdata></m>
</a>
</m>
</a>
</m>
</a>
</m>
</a>
<a n="Frames" t="m"><m n="memblock" c="container"><a n="@isordered" t="i">1</a>
<a n="Population" t="m"><m n="memblock" c="container"><a n="@isordered" t="i">1</a>
<a n="FrameLabel" t="s">Population</a>
<a n="FrameItemName" t="s">Population</a>
<a n="Images_RefString" t="s">Images=AAL::GetValidImages().v_images;</a>
<a n="Stencils_RefString" t="s">Stencils=AAL::GetImageViewStencils(ListRefString).v_stencils;</a>
<a n="Type" t="s">Standard</a>
<a n="ListRefString" t="s">EvaluationData.Procedures.CalculateIntensityProperties_4.Outputs.WholeCells.dataitem</a>
</m>
</a>
</m>
</a>
<a n="@sticky:10003" t="m"><m n="memblock" c="container"><a n="__version" t="f">3.0</a>
</m>
</a>
</m>
</a>
<a n="@sticky:10003" t="m"><m n="memblock" c="container"><a n="CallBacks" t="i">0</a>
<a n="current_tab" t="s">PopulationCalculateIntensityProperties_4</a>
</m>
</a>
</m>
</a>
</m>
</a>
<a n="Inputs" t="m"><m n="memblock" c="container"><a n="@isordered" t="i">1</a>
<a n="channel_string" t="m"><m n="memblock" c="container"><a n="DefaultValue" t="s">Alexa 488</a>
<a n="Description" t="s">Signal channel</a>
<a n="disabled" t="i">0</a>
<a n="InputComplexity" t="s">Complex</a>
<a n="InputType" t="s">s</a>
<a n="IsChannelInput" t="i">1</a>
<a n="IsOriginalChannel" t="i">1</a>
<a n="Item" t="s">channel_string</a>
<a n="Label" t="s">Channel</a>
<a n="ParameterType" t="s">Discrete</a>
<a n="private" t="m"><m n="memblock" c="container"><a n="PreviousValues" t="m"><m n="memblock" c="container"></m>
</a>
<a n="SimpleLastValue" t="m"><m n="memblock" c="container"></m>
</a>
<a n="WizardRulerOff" t="i">1</a>
</m>
</a>
<a n="ProcedureIDName" t="s">CalculateIntensityProperties_4</a>
<a n="sChannelCreatedAt" t="s"></a>
<a n="skip" t="i">0</a>
<a n="SkipWizard" t="i">1</a>
<a n="UIInsert" t="s">UI.InputParameters.CalculateIntensityProperties_4.channel_string</a>
<a n="UIPresent" t="i">1</a>
<a n="unit" t="s"></a>
<a n="v_values" t="m"><m n="memblock" c="vector" t="string" k="1"><vdata k="1" t="string" l0="0" Transfer-Encoding="zlib base64">
eAFzzEmtSFQwNbP4DwASmwOu
</vdata></m>
</a>
<a n="value" t="s">Alexa 568</a>
<a n="values" t="m"><m n="memblock" c="vector" t="string" k="10"><vdata k="10" t="string" l0="0" l1="1" l2="2" l3="3" l4="4" l5="5" Transfer-Encoding="zlib base64">
eAFzzEmtSFQwsbD47whmmZrBWGYm5v89/F2dPYJDFIyNjU2M/gfkJOalKvgmFihA
1IJ0oYuB9KOLgUxCiKGa6ZmbmJ6qUJRYkpmvEFJZ9B+Zn5IKEgEA1tw5Zg==
</vdata></m>
</a>
</m>
</a>
<a n="WholeCells_string" t="m"><m n="memblock" c="container"><a n="DefaultValue" t="s">Image Region</a>
<a n="Description" t="s">Select population</a>
<a n="disabled" t="i">0</a>
<a n="InputComplexity" t="s">Complex</a>
<a n="InputType" t="s">s</a>
<a n="Item" t="s">WholeCells_string</a>
<a n="Label" t="s">Population</a>
<a n="ParameterType" t="s">Discrete</a>
<a n="private" t="m"><m n="memblock" c="container"><a n="PreviousValues" t="m"><m n="memblock" c="container"></m>
</a>
<a n="SelectedPopulation" t="m"><m n="memblock" c="Table"><m n="Label" c="vector" t="string" k="1"><vdata k="1" t="string" l0="0" Transfer-Encoding="zlib base64">
eAHzzE1MT1UISk3PzM/7DwAhBwVn
</vdata></m>
<m n="ItemName" c="vector" t="string" k="1"><vdata k="1" t="string" l0="0" Transfer-Encoding="zlib base64">
eAHzzE1MTw1KTc/Mz/sPAB4jBUc=
</vdata></m>
<m n="ItemType" c="vector" t="string" k="1"><vdata k="1" t="string" l0="0" Transfer-Encoding="zlib base64">
eAFzzs/Nzc/zzE1MTw1KTc/Mz/sPAEMZB7A=
</vdata></m>
<m n="RefString" c="vector" t="string" k="1"><vdata k="1" t="string" l0="0" Transfer-Encoding="zlib base64">
eAFzLUvMKU0syczPc0ksSdQLKMpPTk0pLUot1nPLzEvxzE1MTw1KTQdK6/mXlhSU
lhTrIYulAPVklqTm/gcA1ywb8A==
</vdata></m>
<m n="ValidFlag" c="vector"><vdata k="1" t="byte" rank="1" dimsize0="1" Transfer-Encoding="zlib base64">
eAFjBAAAAgAC
</vdata><a n="factor" t="f">1.0</a>
</m>
<m n="OriginRef" c="vector" t="string" k="1"><vdata k="1" t="string" l0="0" Transfer-Encoding="zlib base64">
eAFzy8xL8cxNTE8NSk3PzM/7DwAzxgbI
</vdata></m>
<m n="CreatedAt" c="vector" t="string" k="1"><vdata k="1" t="string" l0="0" Transfer-Encoding="zlib base64">
eAFzy8xL8cxNTE8NSk3PzM/7DwAzxgbI
</vdata></m>
<m n="CreatedAtNo" c="vector"><vdata k="1" t="byte" rank="1" dimsize0="1" Transfer-Encoding="zlib base64">
eAFjAQAABQAF
</vdata><a n="factor" t="f">1.0</a>
</m>
<m n="Hidden" c="vector"><vdata k="1" t="byte" rank="1" dimsize0="1" Transfer-Encoding="zlib base64">
eAFjAAAAAQAB
</vdata><a n="factor" t="f">1.0</a>
</m>
<m n="InternalIDNumber" c="vector"><vdata k="1" t="byte" rank="1" dimsize0="1" Transfer-Encoding="zlib base64">
eAFjBAAAAgAC
</vdata><a n="factor" t="f">1.0</a>
</m>
<m n="InvalidatedAtNo" c="vector"><vdata k="1" t="byte" rank="1" dimsize0="1" Transfer-Encoding="zlib base64">
eAFjAAAAAQAB
</vdata><a n="factor" t="f">1.0</a>
</m>
<m n="NewPopulation" c="vector"><vdata k="1" t="byte" rank="1" dimsize0="1" Transfer-Encoding="zlib base64">
eAFjBAAAAgAC
</vdata><a n="factor" t="f">1.0</a>
</m>
<m n="OverTakenFrom" c="vector" t="string" k="1"><vdata k="1" t="string" l0="0" Transfer-Encoding="zlib base64">
eAFzy8xL8cxNTE8NSk3PzM/7DwAzxgbI
</vdata></m>
<m n="ROIlabel" c="vector" t="string" k="1"><vdata k="1" t="string" l0="0" Transfer-Encoding="zlib base64">
eAHzy89L/Q8ABloCkA==
</vdata></m>
<m n="ROIRegionLabel" c="vector" t="string" k="1"><vdata k="1" t="string" Transfer-Encoding="zlib base64">
eAH7DwABAAEA
</vdata></m>
<m n="ScaleLevel" c="vector"><vdata k="1" t="byte" rank="1" dimsize0="1" Transfer-Encoding="zlib base64">
eAFjAAAAAQAB
</vdata><a n="factor" t="f">1.0</a>
</m>
<m n="MyPopulationTypes" c="vector" t="string" k="1"><vdata k="1" t="string" l0="0" Transfer-Encoding="zlib base64">
eAHzT8pKTS4p/g8ADnADyg==
</vdata></m>
<a n="@sticky:10003" t="m"><m n="memblock" c="container"></m>
</a>
</m>
</a>
<a n="SimpleLastValue" t="m"><m n="memblock" c="container"></m>
</a>
<a n="WizardRulerOff" t="i">0</a>
</m>
</a>
<a n="ProcedureIDName" t="s">CalculateIntensityProperties_4</a>
<a n="skip" t="i">0</a>
<a n="SkipWizard" t="i">1</a>
<a n="UIInsert" t="s">UI.InputParameters.CalculateIntensityProperties_4.WholeCells_string</a>
<a n="UIPresent" t="i">1</a>
<a n="unit" t="s"></a>
<a n="v_values" t="m"><m n="memblock" c="vector" t="string" k="1"><vdata k="1" t="string" l0="0" Transfer-Encoding="zlib base64">
eAHzzE1MT1UISk3PzM/7DwAhBwVn
</vdata></m>
</a>
<a n="value" t="s">Image Region</a>
<a n="values" t="m"><m n="memblock" c="vector" t="string" k="1"><vdata k="1" t="string" l0="0" Transfer-Encoding="zlib base64">
eAHzzE1MT1UISk3PzM/7DwAhBwVn
</vdata></m>
</a>
</m>
</a>
<a n="Region" t="m"><m n="memblock" c="container"><a n="DefaultValue" t="s">Image Region</a>
<a n="Description" t="s">Select region  which should be characterized.</a>
<a n="disabled" t="i">0</a>
<a n="InputComplexity" t="s">Complex</a>
<a n="InputType" t="s">s</a>
<a n="Item" t="s">Region</a>
<a n="Label" t="s">Region</a>
<a n="ParameterType" t="s">Discrete</a>
<a n="private" t="m"><m n="memblock" c="container"><a n="PreviousValues" t="m"><m n="memblock" c="container"></m>
</a>
<a n="SimpleLastValue" t="m"><m n="memblock" c="container"></m>
</a>
<a n="WizardRulerOff" t="i">1</a>
</m>
</a>
<a n="ProcedureIDName" t="s">CalculateIntensityProperties_4</a>
<a n="skip" t="i">0</a>
<a n="SkipWizard" t="i">1</a>
<a n="TableForSelectedPropertyOrRegion" t="m"><m n="memblock" c="Table"><m n="Label" c="vector" t="string" k="1"><vdata k="1" t="string" l0="0" Transfer-Encoding="zlib base64">
eAHzzE1MT1UISk3PzM/7DwAhBwVn
</vdata></m>
<m n="AttrType" c="vector" t="string" k="1"><vdata k="1" t="string" l0="0" Transfer-Encoding="zlib base64">
eAErSk3PzM/7DwAMUgOE
</vdata></m>
<m n="ItemName" c="vector" t="string" k="1"><vdata k="1" t="string" l0="0" Transfer-Encoding="zlib base64">
eAGLD0pNz8zPM/wPABGRA/Q=
</vdata></m>
<m n="OriginRegion" c="vector" t="string" k="1"><vdata k="1" t="string" l0="0" Transfer-Encoding="zlib base64">
eAHzzE1MT1UISk3PzM/7DwAhBwVn
</vdata></m>
<m n="CreatedAt" c="vector" t="string" k="1"><vdata k="1" t="string" l0="0" Transfer-Encoding="zlib base64">
eAFzy8xL8cxNTE8NSk3PzM/7DwAzxgbI
</vdata></m>
<m n="CreatedAtNo" c="vector" t="string" k="1"><vdata k="1" t="string" l0="0" Transfer-Encoding="zlib base64">
eAEz+Q8AAWkBNA==
</vdata></m>
<m n="RegionType" c="vector" t="string" k="1"><vdata k="1" t="string" l0="0" Transfer-Encoding="zlib base64">
eAHzzE1MT1UISk3PzM/7DwAhBwVn
</vdata></m>
<m n="PreviousLabel" c="vector" t="string" k="1"><vdata k="1" t="string" l0="0" Transfer-Encoding="zlib base64">
eAHzzE1MT1UISk3PzM/7DwAhBwVn
</vdata></m>
<m n="Commentary" c="vector" t="string" k="1"><vdata k="1" t="string" Transfer-Encoding="zlib base64">
eAH7DwABAAEA
</vdata></m>
<m n="RegionTypeDetailed" c="vector" t="string" k="1"><vdata k="1" t="string" l0="0" Transfer-Encoding="zlib base64">
eAHzzE1MT1UISk3PzM/7DwAhBwVn
</vdata></m>
<m n="Statistic" c="vector" t="string" k="1"><vdata k="1" t="string" Transfer-Encoding="zlib base64">
eAH7DwABAAEA
</vdata></m>
<m n="Channel" c="vector" t="string" k="1"><vdata k="1" t="string" Transfer-Encoding="zlib base64">
eAH7DwABAAEA
</vdata></m>
<m n="HiddenStatus" c="vector" t="string" k="1"><vdata k="1" t="string" l0="0" Transfer-Encoding="zlib base64">
eAEz+A8AAWEBMA==
</vdata></m>
<m n="Unit" c="vector" t="string" k="1"><vdata k="1" t="string" Transfer-Encoding="zlib base64">
eAH7DwABAAEA
</vdata></m>
<m n="StatisticDetailed1" c="vector" t="string" k="1"><vdata k="1" t="string" Transfer-Encoding="zlib base64">
eAH7DwABAAEA
</vdata></m>
<m n="ID" c="vector" t="string" k="1"><vdata k="1" t="string" Transfer-Encoding="zlib base64">
eAH7DwABAAEA
</vdata></m>
<m n="ParType" c="vector" t="string" k="1"><vdata k="1" t="string" l0="0" Transfer-Encoding="zlib base64">
eAFL+Q8AAckBZA==
</vdata></m>
<m n="ParTypeDetailed" c="vector" t="string" k="1"><vdata k="1" t="string" Transfer-Encoding="zlib base64">
eAH7DwABAAEA
</vdata></m>
<m n="Stage2Dim" c="vector" t="string" k="1"><vdata k="1" t="string" Transfer-Encoding="zlib base64">
eAH7DwABAAEA
</vdata></m>
<m n="_order" c="vector"><vdata k="1" t="signed int" rank="1" dimsize0="1" Transfer-Encoding="zlib base64">
eAFjYGBgAAAABAAB
</vdata><a n="factor" t="f">1.0</a>
</m>
<a n="@sticky:10003" t="m"><m n="memblock" c="container"><a n="__version" t="f">5.0</a>
</m>
</a>
</m>
</a>
<a n="UIInsert" t="s">UI.InputParameters.CalculateIntensityProperties_4.Region</a>
<a n="UIPresent" t="i">1</a>
<a n="unit" t="s"></a>
<a n="v_values" t="m"><m n="memblock" c="vector" t="string" k="1"><vdata k="1" t="string" l0="0" Transfer-Encoding="zlib base64">
eAHzzE1MT1UISk3PzM/7DwAhBwVn
</vdata></m>
</a>
<a n="value" t="s">Image Region</a>
<a n="values" t="m"><m n="memblock" c="vector" t="string" k="1"><vdata k="1" t="string" l0="0" Transfer-Encoding="zlib base64">
eAHzzE1MT1UISk3PzM/7DwAhBwVn
</vdata></m>
</a>
</m>
</a>
<a n="Method" t="m"><m n="memblock" c="container"><a n="DefaultValue" t="s">Standard</a>
<a n="Description" t="s">Select a method</a>
<a n="disabled" t="i">0</a>
<a n="InputComplexity" t="s">Complex</a>
<a n="InputType" t="s">s</a>
<a n="Item" t="s">Method</a>
<a n="Label" t="s">Method</a>
<a n="ParameterType" t="s">Discrete</a>
<a n="private" t="m"><m n="memblock" c="container"><a n="PreviousValues" t="m"><m n="memblock" c="container"></m>
</a>
<a n="SimpleLastValue" t="m"><m n="memblock" c="container"><a n="Contrast_ONOFF" t="s">0</a>
<a n="CV_ONOFF" t="s">0</a>
<a n="Max_ONOFF" t="s">0</a>
<a n="Mean_ONOFF" t="s">1</a>
<a n="Median_ONOFF" t="s">0</a>
<a n="Min_ONOFF" t="s">0</a>
<a n="QuantileFraction" t="s">50</a>
<a n="Stddev_ONOFF" t="s">0</a>
<a n="Sum_ONOFF" t="s">0</a>
</m>
</a>
<a n="WizardRulerOff" t="i">0</a>
</m>
</a>
<a n="ProcedureIDName" t="s">CalculateIntensityProperties_4</a>
<a n="skip" t="i">0</a>
<a n="SkipWizard" t="i">1</a>
<a n="UIInsert" t="s">UI.InputParameters.CalculateIntensityProperties_4.Method.title</a>
<a n="UIPresent" t="i">1</a>
<a n="unit" t="s"></a>
<a n="v_values" t="m"><m n="memblock" c="vector" t="string" k="1"><vdata k="1" t="string" l0="0" Transfer-Encoding="zlib base64">
eAELLknMS0ksSvkPABJkBDE=
</vdata></m>
</a>
<a n="value" t="s">Standard</a>
<a n="values" t="m"><m n="memblock" c="vector" t="string" k="1"><vdata k="1" t="string" l0="0" Transfer-Encoding="zlib base64">
eAELLknMS0ksSvkPABJkBDE=
</vdata></m>
</a>
</m>
</a>
<a n="Mean_ONOFF" t="m"><m n="memblock" c="container"><a n="DefaultValue" t="s">1</a>
<a n="Description" t="s">Turn the Mean Intensity calculation ON/OFF</a>
<a n="disabled" t="i">0</a>
<a n="InputComplexity" t="s">Complex</a>
<a n="InputType" t="s">b</a>
<a n="Item" t="s">Mean_ONOFF</a>
<a n="Label" t="s">Mean</a>
<a n="max" t="s">1</a>
<a n="min" t="s">0</a>
<a n="ParameterType" t="s">Numeric</a>
<a n="private" t="m"><m n="memblock" c="container"><a n="PreviousValues" t="m"><m n="memblock" c="container"></m>
</a>
<a n="SimpleLastValue" t="m"><m n="memblock" c="container"></m>
</a>
<a n="WizardRulerOff" t="i">0</a>
</m>
</a>
<a n="ProcedureIDName" t="s">CalculateIntensityProperties_4</a>
<a n="qualifier" t="s"></a>
<a n="skip" t="i">0</a>
<a n="SkipWizard" t="i">1</a>
<a n="step" t="s">1</a>
<a n="UIInsert" t="s">UI.InputParameters.CalculateIntensityProperties_4.Method.Mean_ONOFF</a>
<a n="UIPresent" t="i">1</a>
<a n="UIslider" t="s">0</a>
<a n="unit" t="s"></a>
<a n="value" t="s">1</a>
<a n="wizardstep" t="s">1</a>
</m>
</a>
<a n="Stddev_ONOFF" t="m"><m n="memblock" c="container"><a n="DefaultValue" t="s">0</a>
<a n="Description" t="s">Turn the Standard Deviation (StdDev) calculation ON/OFF</a>
<a n="disabled" t="i">0</a>
<a n="InputComplexity" t="s">Complex</a>
<a n="InputType" t="s">b</a>
<a n="Item" t="s">Stddev_ONOFF</a>
<a n="Label" t="s">Standard Deviation</a>
<a n="max" t="s">1</a>
<a n="min" t="s">0</a>
<a n="ParameterType" t="s">Numeric</a>
<a n="private" t="m"><m n="memblock" c="container"><a n="PreviousValues" t="m"><m n="memblock" c="container"></m>
</a>
<a n="SimpleLastValue" t="m"><m n="memblock" c="container"></m>
</a>
<a n="WizardRulerOff" t="i">0</a>
</m>
</a>
<a n="ProcedureIDName" t="s">CalculateIntensityProperties_4</a>
<a n="qualifier" t="s"></a>
<a n="skip" t="i">0</a>
<a n="SkipWizard" t="i">1</a>
<a n="step" t="s">1</a>
<a n="UIInsert" t="s">UI.InputParameters.CalculateIntensityProperties_4.Method.Stddev_ONOFF</a>
<a n="UIPresent" t="i">1</a>
<a n="UIslider" t="s">0</a>
<a n="unit" t="s"></a>
<a n="value" t="s">0</a>
<a n="wizardstep" t="s">1</a>
</m>
</a>
<a n="CV_ONOFF" t="m"><m n="memblock" c="container"><a n="DefaultValue" t="s">0</a>
<a n="Description" t="s">Turn the Coefficient of Variance (CV) calculation ON/OFF</a>
<a n="disabled" t="i">0</a>
<a n="InputComplexity" t="s">Complex</a>
<a n="InputType" t="s">b</a>
<a n="Item" t="s">CV_ONOFF</a>
<a n="Label" t="s">Coefficient of Variance</a>
<a n="max" t="s">1</a>
<a n="min" t="s">0</a>
<a n="ParameterType" t="s">Numeric</a>
<a n="private" t="m"><m n="memblock" c="container"><a n="PreviousValues" t="m"><m n="memblock" c="container"></m>
</a>
<a n="SimpleLastValue" t="m"><m n="memblock" c="container"></m>
</a>
<a n="WizardRulerOff" t="i">0</a>
</m>
</a>
<a n="ProcedureIDName" t="s">CalculateIntensityProperties_4</a>
<a n="qualifier" t="s"></a>
<a n="skip" t="i">0</a>
<a n="SkipWizard" t="i">1</a>
<a n="step" t="s">1</a>
<a n="UIInsert" t="s">UI.InputParameters.CalculateIntensityProperties_4.Method.CV_ONOFF</a>
<a n="UIPresent" t="i">1</a>
<a n="UIslider" t="s">0</a>
<a n="unit" t="s"></a>
<a n="value" t="s">0</a>
<a n="wizardstep" t="s">1</a>
</m>
</a>
<a n="Median_ONOFF" t="m"><m n="memblock" c="container"><a n="DefaultValue" t="s">0</a>
<a n="Description" t="s">Turn the Meadian Intensity calculation ON/OFF</a>
<a n="disabled" t="i">0</a>
<a n="InputComplexity" t="s">Complex</a>
<a n="InputType" t="s">b</a>
<a n="Item" t="s">Median_ONOFF</a>
<a n="Label" t="s">Median</a>
<a n="max" t="s">1</a>
<a n="min" t="s">0</a>
<a n="ParameterType" t="s">Numeric</a>
<a n="private" t="m"><m n="memblock" c="container"><a n="PreviousValues" t="m"><m n="memblock" c="container"></m>
</a>
<a n="SimpleLastValue" t="m"><m n="memblock" c="container"></m>
</a>
<a n="WizardRulerOff" t="i">0</a>
</m>
</a>
<a n="ProcedureIDName" t="s">CalculateIntensityProperties_4</a>
<a n="qualifier" t="s"></a>
<a n="skip" t="i">0</a>
<a n="SkipWizard" t="i">1</a>
<a n="step" t="s">1</a>
<a n="UIInsert" t="s">UI.InputParameters.CalculateIntensityProperties_4.Method.More.Median_ONOFF</a>
<a n="UIPresent" t="i">1</a>
<a n="UIslider" t="s">0</a>
<a n="unit" t="s"></a>
<a n="value" t="s">0</a>
<a n="wizardstep" t="s">1</a>
</m>
</a>
<a n="Sum_ONOFF" t="m"><m n="memblock" c="container"><a n="DefaultValue" t="s">0</a>
<a n="Description" t="s">Turn the summarized/integral intensity calculation ON/OFF</a>
<a n="disabled" t="i">0</a>
<a n="InputComplexity" t="s">Complex</a>
<a n="InputType" t="s">b</a>
<a n="Item" t="s">Sum_ONOFF</a>
<a n="Label" t="s">Sum</a>
<a n="max" t="s">1</a>
<a n="min" t="s">0</a>
<a n="ParameterType" t="s">Numeric</a>
<a n="private" t="m"><m n="memblock" c="container"><a n="PreviousValues" t="m"><m n="memblock" c="container"></m>
</a>
<a n="SimpleLastValue" t="m"><m n="memblock" c="container"></m>
</a>
<a n="WizardRulerOff" t="i">0</a>
</m>
</a>
<a n="ProcedureIDName" t="s">CalculateIntensityProperties_4</a>
<a n="qualifier" t="s"></a>
<a n="skip" t="i">0</a>
<a n="SkipWizard" t="i">1</a>
<a n="step" t="s">1</a>
<a n="UIInsert" t="s">UI.InputParameters.CalculateIntensityProperties_4.Method.More.Sum_ONOFF</a>
<a n="UIPresent" t="i">1</a>
<a n="UIslider" t="s">0</a>
<a n="unit" t="s"></a>
<a n="value" t="s">0</a>
<a n="wizardstep" t="s">1</a>
</m>
</a>
<a n="Max_ONOFF" t="m"><m n="memblock" c="container"><a n="DefaultValue" t="s">0</a>
<a n="Description" t="s">Turn the Maximum Intensity calculation ON/OFF</a>
<a n="disabled" t="i">0</a>
<a n="InputComplexity" t="s">Complex</a>
<a n="InputType" t="s">b</a>
<a n="Item" t="s">Max_ONOFF</a>
<a n="Label" t="s">Maximum</a>
<a n="max" t="s">1</a>
<a n="min" t="s">0</a>
<a n="ParameterType" t="s">Numeric</a>
<a n="private" t="m"><m n="memblock" c="container"><a n="PreviousValues" t="m"><m n="memblock" c="container"></m>
</a>
<a n="SimpleLastValue" t="m"><m n="memblock" c="container"></m>
</a>
<a n="WizardRulerOff" t="i">0</a>
</m>
</a>
<a n="ProcedureIDName" t="s">CalculateIntensityProperties_4</a>
<a n="qualifier" t="s"></a>
<a n="skip" t="i">0</a>
<a n="SkipWizard" t="i">1</a>
<a n="step" t="s">1</a>
<a n="UIInsert" t="s">UI.InputParameters.CalculateIntensityProperties_4.Method.More.Max_ONOFF</a>
<a n="UIPresent" t="i">1</a>
<a n="UIslider" t="s">0</a>
<a n="unit" t="s"></a>
<a n="value" t="s">0</a>
<a n="wizardstep" t="s">1</a>
</m>
</a>
<a n="Min_ONOFF" t="m"><m n="memblock" c="container"><a n="DefaultValue" t="s">0</a>
<a n="Description" t="s">Turn the Minimum Intensity calculation ON/OFF</a>
<a n="disabled" t="i">0</a>
<a n="InputComplexity" t="s">Complex</a>
<a n="InputType" t="s">b</a>
<a n="Item" t="s">Min_ONOFF</a>
<a n="Label" t="s">Minimum</a>
<a n="max" t="s">1</a>
<a n="min" t="s">0</a>
<a n="ParameterType" t="s">Numeric</a>
<a n="private" t="m"><m n="memblock" c="container"><a n="PreviousValues" t="m"><m n="memblock" c="container"></m>
</a>
<a n="SimpleLastValue" t="m"><m n="memblock" c="container"></m>
</a>
<a n="WizardRulerOff" t="i">0</a>
</m>
</a>
<a n="ProcedureIDName" t="s">CalculateIntensityProperties_4</a>
<a n="qualifier" t="s"></a>
<a n="skip" t="i">0</a>
<a n="SkipWizard" t="i">1</a>
<a n="step" t="s">1</a>
<a n="UIInsert" t="s">UI.InputParameters.CalculateIntensityProperties_4.Method.More.Min_ONOFF</a>
<a n="UIPresent" t="i">1</a>
<a n="UIslider" t="s">0</a>
<a n="unit" t="s"></a>
<a n="value" t="s">0</a>
<a n="wizardstep" t="s">1</a>
</m>
</a>
<a n="QuantileFraction" t="m"><m n="memblock" c="container"><a n="DefaultValue" t="s">50</a>
<a n="Description" t="s">For the quantile calculation all pixels are sorted according to their intensity. The quantile is the intensity of that pixel, which is brighter than the QuantileFraction number of pixels. The statistic &quot;median&quot; is the shorthand for &quot;quantile&quot; at 0.5.</a>
<a n="disabled" t="i">0</a>
<a n="InputComplexity" t="s">Complex</a>
<a n="InputType" t="s">d</a>
<a n="Item" t="s">QuantileFraction</a>
<a n="Label" t="s">Quantile Fraction</a>
<a n="max" t="s">100</a>
<a n="min" t="s">0</a>
<a n="ParameterType" t="s">Numeric</a>
<a n="private" t="m"><m n="memblock" c="container"><a n="PreviousValues" t="m"><m n="memblock" c="container"></m>
</a>
<a n="SimpleLastValue" t="m"><m n="memblock" c="container"></m>
</a>
<a n="WizardRulerOff" t="i">0</a>
</m>
</a>
<a n="ProcedureIDName" t="s">CalculateIntensityProperties_4</a>
<a n="qualifier" t="s"></a>
<a n="skip" t="i">0</a>
<a n="SkipWizard" t="i">1</a>
<a n="step" t="s">5</a>
<a n="UIInsert" t="s">UI.InputParameters.CalculateIntensityProperties_4.Method.More.QuantileFraction</a>
<a n="UIPresent" t="i">1</a>
<a n="UIslider" t="s">1</a>
<a n="unit" t="s">%</a>
<a n="value" t="s">50</a>
<a n="wizardstep" t="s">10</a>
</m>
</a>
<a n="Quantile_ONOFF" t="m"><m n="memblock" c="container"><a n="DefaultValue" t="s">0</a>
<a n="Description" t="s">Turn the Quantile Intensity calculation ON/OFF</a>
<a n="disabled" t="i">0</a>
<a n="InputComplexity" t="s">Complex</a>
<a n="InputType" t="s">b</a>
<a n="Item" t="s">Quantile_ONOFF</a>
<a n="Label" t="s"></a>
<a n="max" t="s"></a>
<a n="min" t="s"></a>
<a n="ParameterType" t="s">Numeric</a>
<a n="private" t="m"><m n="memblock" c="container"><a n="PreviousValues" t="m"><m n="memblock" c="container"></m>
</a>
<a n="SimpleLastValue" t="m"><m n="memblock" c="container"></m>
</a>
<a n="WizardRulerOff" t="i">0</a>
</m>
</a>
<a n="ProcedureIDName" t="s">CalculateIntensityProperties_4</a>
<a n="qualifier" t="s"></a>
<a n="skip" t="i">0</a>
<a n="SkipWizard" t="i">1</a>
<a n="step" t="s"></a>
<a n="UIInsert" t="s">UI.InputParameters.CalculateIntensityProperties_4.Method.More.QuantileFraction.qualifier</a>
<a n="UIPresent" t="i">1</a>
<a n="UIslider" t="s">0</a>
<a n="unit" t="s"></a>
<a n="value" t="s">0</a>
<a n="wizardstep" t="s"></a>
</m>
</a>
<a n="Contrast_ONOFF" t="m"><m n="memblock" c="container"><a n="DefaultValue" t="s">0</a>
<a n="Description" t="s">Turn the Contrast calculation ON/OFF</a>
<a n="disabled" t="i">0</a>
<a n="InputComplexity" t="s">Complex</a>
<a n="InputType" t="s">b</a>
<a n="Item" t="s">Contrast_ONOFF</a>
<a n="Label" t="s">Contrast</a>
<a n="max" t="s">1</a>
<a n="min" t="s">0</a>
<a n="ParameterType" t="s">Numeric</a>
<a n="private" t="m"><m n="memblock" c="container"><a n="PreviousValues" t="m"><m n="memblock" c="container"></m>
</a>
<a n="SimpleLastValue" t="m"><m n="memblock" c="container"></m>
</a>
<a n="WizardRulerOff" t="i">0</a>
</m>
</a>
<a n="ProcedureIDName" t="s">CalculateIntensityProperties_4</a>
<a n="qualifier" t="s"></a>
<a n="skip" t="i">0</a>
<a n="SkipWizard" t="i">1</a>
<a n="step" t="s">1</a>
<a n="UIInsert" t="s">UI.InputParameters.CalculateIntensityProperties_4.Method.More.Contrast_ONOFF</a>
<a n="UIPresent" t="i">1</a>
<a n="UIslider" t="s">0</a>
<a n="unit" t="s"></a>
<a n="value" t="s">0</a>
<a n="wizardstep" t="s">1</a>
</m>
</a>
<a n="SuffixForPropertyNames" t="m"><m n="memblock" c="container"><a n="DefaultValue" t="s">Intensity Image Region Alexa 568</a>
<a n="Description" t="s">Prefix for property names.</a>
<a n="disabled" t="i">0</a>
<a n="InputComplexity" t="s">Complex</a>
<a n="InputType" t="s">s</a>
<a n="Item" t="s">SuffixForPropertyNames</a>
<a n="Label" t="s">Output Properties</a>
<a n="max" t="s"></a>
<a n="min" t="s"></a>
<a n="ParameterType" t="s">Numeric</a>
<a n="private" t="m"><m n="memblock" c="container"><a n="DefaultNamingIsUsed" t="i">1</a>
<a n="DefaultString" t="s">Intensity Image Region Alexa 568</a>
<a n="OriginalDefault" t="s">Intensity Image Region Alexa 568</a>
<a n="PreviousValues" t="m"><m n="memblock" c="container"></m>
</a>
<a n="SimpleLastValue" t="m"><m n="memblock" c="container"></m>
</a>
<a n="UsedListCounter" t="i">0</a>
<a n="WizardRulerOff" t="i">0</a>
</m>
</a>
<a n="ProcedureIDName" t="s">CalculateIntensityProperties_4</a>
<a n="qualifier" t="s"></a>
<a n="skip" t="i">0</a>
<a n="SkipWizard" t="i">1</a>
<a n="step" t="s"></a>
<a n="UIInsert" t="s">UI.InputParameters.CalculateIntensityProperties_4.SuffixForPropertyNames</a>
<a n="UIPresent" t="i">1</a>
<a n="UIslider" t="s">0</a>
<a n="unit" t="s"></a>
<a n="value" t="s">Intensity Image Region Alexa 568</a>
<a n="wizardstep" t="s"></a>
</m>
</a>
<a n="@sticky:10003" t="m"><m n="memblock" c="container"><a n="__BuildMinor" t="i">122842</a>
<a n="__initialBuildMinor" t="i">122842</a>
<a n="__initialversion" t="s">3</a>
<a n="__ProcOpenStatus" t="i">1</a>
<a n="__version" t="s">3</a>
<a n="__VersionId" t="s">5.0.0.122842</a>
<a n="BBScaleLevel" t="s">0</a>
</m>
</a>
</m>
</a>
<a n="OutputClass" t="s">Output Property</a>
<a n="OutputName" t="s">Intensity Image Region Alexa 568 Mean</a>
<a n="ProcedureOutputsByType" t="m"><m n="memblock" c="container"><a n="IllustrativeTable" t="m"><m n="memblock" c="Table"><m n="Label" c="vector" t="string" k="2"><vdata k="2" t="string" l0="0" l1="1" Transfer-Encoding="zlib base64">
eAGLjy/xzE1MT3VOzEkuzUksSQXz/sdjFY43+g8A1j0TnA==
</vdata></m>
<m n="ItemName" c="vector" t="string" k="2"><vdata k="2" t="string" l0="0" Transfer-Encoding="zlib base64">
eAEr8cxNTE/9/48BABQ2BFU=
</vdata></m>
<m n="ItemType" c="vector" t="string" k="2"><vdata k="2" t="string" Transfer-Encoding="zlib base64">
eAH7/x8AAv8B/w==
</vdata></m>
<m n="RefString" c="vector" t="string" k="2"><vdata k="2" t="string" l0="0" l1="1" Transfer-Encoding="zlib base64">
eAFzLUvMKU0syczPc0ksSdQLKMpPTk0pLUot1nNOzEkuzUksSfXMTUxP1fMvLSko
LSnWK4FwU4CqM0tSc/+7EmlAvBFOIwBddDPi
</vdata></m>
<m n="ValidFlag" c="vector"><vdata k="2" t="byte" rank="1" dimsize0="2" Transfer-Encoding="zlib base64">
eAFjYAAAAAIAAQ==
</vdata><a n="factor" t="f">1.0</a>
</m>
<m n="OriginRef" c="vector" t="string" k="2"><vdata k="2" t="string" l0="0" l1="1" Transfer-Encoding="zlib base64">
eAFzTsxJLs1JLEn1zE1MT/3vjMKNN/oPANdxDXI=
</vdata></m>
<m n="CreatedAt" c="vector" t="string" k="2"><vdata k="2" t="string" l0="0" l1="1" Transfer-Encoding="zlib base64">
eAFzTsxJLs1JLEn1zE1MT/3vjMKNN/oPANdxDXI=
</vdata></m>
<m n="CreatedAtNo" c="vector"><vdata k="2" t="byte" rank="1" dimsize0="2" Transfer-Encoding="zlib base64">
eAFjYgYAAAkABg==
</vdata><a n="factor" t="f">1.0</a>
</m>
<m n="Hidden" c="vector"><vdata k="2" t="byte" rank="1" dimsize0="2" Transfer-Encoding="zlib base64">
eAFjYAAAAAIAAQ==
</vdata><a n="factor" t="f">1.0</a>
</m>
<m n="InternalIDNumber" c="vector"><vdata k="2" t="byte" rank="1" dimsize0="2" Transfer-Encoding="zlib base64">
eAFjYQEAAA4ACQ==
</vdata><a n="factor" t="f">1.0</a>
</m>
<m n="InvalidatedAtNo" c="vector"><vdata k="2" t="byte" rank="1" dimsize0="2" Transfer-Encoding="zlib base64">
eAFjYAAAAAIAAQ==
</vdata><a n="factor" t="f">1.0</a>
</m>
<m n="NewPopulation" c="vector"><vdata k="2" t="byte" rank="1" dimsize0="2" Transfer-Encoding="zlib base64">
eAFjZAQAAAUAAw==
</vdata><a n="factor" t="f">1.0</a>
</m>
<m n="OverTakenFrom" c="vector" t="string" k="2"><vdata k="2" t="string" l0="0" l1="1" Transfer-Encoding="zlib base64">
eAFzTsxJLs1JLEn1zE1MT/3vjMKNN/oPANdxDXI=
</vdata></m>
<m n="ROIlabel" c="vector" t="string" k="2"><vdata k="2" t="string" Transfer-Encoding="zlib base64">
eAH7/x8AAv8B/w==
</vdata></m>
<m n="ROIRegionLabel" c="vector" t="string" k="2"><vdata k="2" t="string" Transfer-Encoding="zlib base64">
eAH7/x8AAv8B/w==
</vdata></m>
<m n="ScaleLevel" c="vector"><vdata k="2" t="byte" rank="1" dimsize0="2" Transfer-Encoding="zlib base64">
eAFjYAAAAAIAAQ==
</vdata><a n="factor" t="f">1.0</a>
</m>
<a n="@sticky:10003" t="m"><m n="memblock" c="container"></m>
</a>
</m>
</a>
<a n="Images" t="m"><m n="memblock" c="Table"><m n="Label" c="vector" t="string" k="6"><vdata k="6" t="string" l0="0" l1="1" l2="2" l3="3" l4="4" l5="5" Transfer-Encoding="zlib base64">
eAELyEnMS1XwTSxQcMxJrUhUMLGw+B+AJmZqhilmZmKOpM7D39XZIzhEwdjY2MTo
v2duYnqqQlFiSWa+QkhlEQo/JRUkAgB4hio0
</vdata></m>
<m n="ItemName" c="vector" t="string" k="6"><vdata k="6" t="string" l0="0" l1="1" l2="2" l3="3" l4="4" l5="5" Transfer-Encoding="zlib base64">
eAGLj3dOzEn2zE1MTy12CMhJzEt1MDLwTSwAko45qRWJQNrEwuJ/PGFlpmZEKTMz
Mcdnmoe/q7NHcAjQWmNjYxMjVKVgZwKlihJLMvOBdEhlEX4FKakgJQDEFU7+
</vdata></m>
<m n="ItemType" c="vector" t="string" k="6"><vdata k="6" t="string" Transfer-Encoding="zlib base64">
eAH7/x8EABTxBfs=
</vdata></m>
<m n="IsNonNegative" c="vector"><vdata k="6" t="byte" rank="1" dimsize0="6" Transfer-Encoding="zlib base64">
eAFjZAQBAAAbAAc=
</vdata><a n="factor" t="f">1.0</a>
</m>
<m n="RefString" c="vector" t="string" k="6"><vdata k="6" t="string" l0="0" l1="1" l2="2" l3="3" l4="4" l5="5" Transfer-Encoding="zlib base64">
eAG10U0LwjAMBuB/VGStc8fJLG4H2cDdS1iDDLoP2lT012vXm+BhwrwkkMBDeCPv
YDxQP40nIGCNnTrU3qJjZ6Q4qj3NnhxTqgDTVQPc0OWNgRHzZHeBOdSjwQeELrKM
6cD0hMNLbinv03/JqThsfHNZy6K8tiEPzrlI1uhLst4AYYyXfY08rgJql2+F3j7t
77RK1uEaP/g3LvjKHw==
</vdata></m>
<m n="ValidFlag" c="vector"><vdata k="6" t="byte" rank="1" dimsize0="6" Transfer-Encoding="zlib base64">
eAFjZAQBAAAbAAc=
</vdata><a n="factor" t="f">1.0</a>
</m>
<m n="OriginalLabel" c="vector" t="string" k="6"><vdata k="6" t="string" l0="0" l1="1" l2="2" l3="3" l4="4" l5="5" Transfer-Encoding="zlib base64">
eAELyEnMS1XwTSxQcMxJrUhUMLGw+B+AJmZqhilmZmKOpM7D39XZIzhEwdjY2MTo
v2duYnqqQlFiSWa+QkhlEQo/JRUkAgB4hio0
</vdata></m>
<m n="CreatedAt" c="vector" t="string" k="6"><vdata k="6" t="string" l0="0" l1="4" l2="5" Transfer-Encoding="zlib base64">
eAFzTy1xSSxJ/P+PAQSdE3OSS3MSS1I9cxPTU/+jcuON/gMA2RQUBQ==
</vdata></m>
<m n="CreatedAtNo" c="vector"><vdata k="6" t="byte" rank="1" dimsize0="6" Transfer-Encoding="zlib base64">
eAFjZGRkZGIGAAAfAAo=
</vdata><a n="factor" t="f">1.0</a>
</m>
<m n="InternalIDNumber" c="vector"><vdata k="6" t="signed char" rank="1" dimsize0="6" Transfer-Encoding="zlib base64">
eAFj5+DkYmQEAACdACU=
</vdata><a n="factor" t="f">1.0</a>
</m>
<m n="ScaleLevel" c="vector"><vdata k="6" t="byte" rank="1" dimsize0="6" Transfer-Encoding="zlib base64">
eAFjYAABAAAGAAE=
</vdata><a n="factor" t="f">1.0</a>
</m>
<a n="@sticky:10003" t="m"><m n="memblock" c="container"></m>
</a>
</m>
</a>
<a n="Objects" t="m"><m n="memblock" c="Table"><m n="Label" c="vector" t="string" k="7"><vdata k="7" t="string" l0="0" l1="1" l2="2" l3="3" l4="4" l5="5" Transfer-Encoding="zlib base64">
eAGLj/dLTU8sySxL9S9LLcpJrEwtdk7MSS7NSSxJ9cxNTE/9Hx/vl5iHRxK/9ngj
vAYApcG2KASlpmfm5wHVeubklBaXFAGdlJ/nlpmXApaGyv5jAQCfQkha
</vdata></m>
<m n="ItemName" c="vector" t="string" k="7"><vdata k="7" t="string" l0="0" l1="1" l2="4" l3="5" l4="6" Transfer-Encoding="zlib base64">
eAHzS01PLMksS83MySktLikCsvPz/vsl+qHw/zH8Y/TMTUxPDUpNB8n7JmbmeSJr
CM/Iz0l1Ts3JKf4PALRzJEU=
</vdata></m>
<m n="ItemType" c="vector" t="string" k="7"><vdata k="7" t="string" l0="0" l1="1" l2="4" l3="5" Transfer-Encoding="zlib base64">
eAHzS01PLMksS/XMySktLikCsvPz/vsl5qHw/zH8Y3TOz83Nz/PMTUxPDUpNB6lC
VcIEALiwIRg=
</vdata></m>
<m n="RefString" c="vector" t="string" k="7"><vdata k="7" t="string" l0="0" l1="1" l2="2" l3="3" l4="4" l5="5" Transfer-Encoding="zlib base64">
eAGtkcEKwjAQRP8oB/EPaoUerOLFY1naIS5sk5JsCv16DT3UXgSrXpedx/CmHEkS
KXt3ICVzCb5FlwKiKUjaJKSoerIw56RD0mhq2Pw+gkVS1DBHTZezrOgf5WYc1b+R
mt2fq62B28sd2XWzsCtslrp0W98+sPUOcyJ21dfmncJF1imvPCAoIzb7peHt7gUF
ROJrzicCmtd8
</vdata></m>
<m n="ValidFlag" c="vector"><vdata k="7" t="byte" rank="1" dimsize0="7" Transfer-Encoding="zlib base64">
eAFjYAABRgAACAAC
</vdata><a n="factor" t="f">1.0</a>
</m>
<m n="OriginRef" c="vector" t="string" k="7"><vdata k="7" t="string" l0="0" l1="2" l2="4" Transfer-Encoding="zlib base64">
eAFzTsxJLs1JLEn1zE1MT/3/j8EZRSDe6P8/RrfMvBSwdFBqemZ+3v9/TP+YAJ+i
GDY=
</vdata></m>
<m n="CreatedAt" c="vector" t="string" k="7"><vdata k="7" t="string" l0="0" l1="2" l2="4" l3="6" Transfer-Encoding="zlib base64">
eAFzTsxJLs1JLEn1zE1MT/3/j8EZRSDe6P8/RrfMvBSwdFBqemZ+3v9/TAhFeSWp
ecWZJZUBRfkFqUUlmanF8Sb/AQcNJEo=
</vdata></m>
<m n="CreatedAtNo" c="vector"><vdata k="7" t="byte" rank="1" dimsize0="7" Transfer-Encoding="zlib base64">
eAFjYmJmZmFhBQAAVQAY
</vdata><a n="factor" t="f">1.0</a>
</m>
<m n="Hidden" c="vector"><vdata k="7" t="byte" rank="1" dimsize0="7" Transfer-Encoding="zlib base64">
eAFjYAADAAAHAAE=
</vdata><a n="factor" t="f">1.0</a>
</m>
<m n="InternalIDNumber" c="vector"><vdata k="7" t="byte" rank="1" dimsize0="7" Transfer-Encoding="zlib base64">
eAFjYmZiZmRiBAAARQAP
</vdata><a n="factor" t="f">1.0</a>
</m>
<m n="InvalidatedAtNo" c="vector"><vdata k="7" t="byte" rank="1" dimsize0="7" Transfer-Encoding="zlib base64">
eAFjYGBgYGVgAAAAFgAG
</vdata><a n="factor" t="f">1.0</a>
</m>
<m n="NewPopulation" c="vector"><vdata k="7" t="byte" rank="1" dimsize0="7" Transfer-Encoding="zlib base64">
eAFjZAQBBgAAIgAH
</vdata><a n="factor" t="f">1.0</a>
</m>
<m n="OverTakenFrom" c="vector" t="string" k="7"><vdata k="7" t="string" l0="0" l1="2" l2="4" Transfer-Encoding="zlib base64">
eAFzTsxJLs1JLEn1zE1MT/3/j8EZRSDe6P8/RrfMvBSwdFBqemZ+3v9/TP+YAJ+i
GDY=
</vdata></m>
<m n="ROIlabel" c="vector" t="string" k="7"><vdata k="7" t="string" l0="4" Transfer-Encoding="zlib base64">
eAH7////f7/8vNT///8xAAA83QiJ
</vdata></m>
<m n="ROIRegionLabel" c="vector" t="string" k="7"><vdata k="7" t="string" Transfer-Encoding="zlib base64">
eAH7/x8MABvrBvo=
</vdata></m>
<m n="ScaleLevel" c="vector"><vdata k="7" t="byte" rank="1" dimsize0="7" Transfer-Encoding="zlib base64">
eAFjYAADAAAHAAE=
</vdata><a n="factor" t="f">1.0</a>
</m>
<a n="@sticky:10003" t="m"><m n="memblock" c="container"></m>
</a>
</m>
</a>
</m>
</a>
<a n="UIFolders" t="m"><m n="memblock" c="container"><a n="@isordered" t="i">1</a>
<a n="F1" t="m"><m n="memblock" c="container"><a n="sFolderName" t="s">Method</a>
<a n="sFolderType" t="s">MethodFolder</a>
<a n="sInsert" t="s">InputParameters.CalculateIntensityProperties_4.Method</a>
<a n="sItemName" t="s">Method</a>
<a n="sLastInput" t="s">Region</a>
<a n="sTitle" t="s">Method</a>
<a n="yDefaultOpenStatus" t="i">0</a>
<a n="yOpenStatus" t="i">0</a>
<a n="ySkip" t="i">0</a>
</m>
</a>
<a n="F2" t="m"><m n="memblock" c="container"><a n="sFolderName" t="s"></a>
<a n="sFolderType" t="s">MoreFolder</a>
<a n="sInsert" t="s">InputParameters.CalculateIntensityProperties_4.Method.More</a>
<a n="sItemName" t="s"></a>
<a n="sLastInput" t="s">CV_ONOFF</a>
<a n="sTitle" t="s"></a>
<a n="yDefaultOpenStatus" t="i">0</a>
<a n="yOpenStatus" t="i">0</a>
<a n="ySkip" t="i">0</a>
</m>
</a>
</m>
</a>
</m>
</a>
<a n="CalculateIntensityProperties_5" t="m"><m n="memblock" c="container"><a n="BBHasBeenSaved" t="i">1</a>
<a n="bbType" t="s">builtin</a>
<a n="Comment" t="s"></a>
<a n="DataScope" t="m"><m n="memblock" c="container"><a n="Field" t="m"><m n="memblock" c="container"><a n="Span" t="s">Each</a>
</m>
</a>
</m>
</a>
<a n="IDName" t="s">CalculateIntensityProperties_5</a>
<a n="ImageView" t="m"><m n="memblock" c="container"><a n="@isordered" t="i">1</a>
<a n="Label" t="s">Replace me</a>
<a n="Tabs" t="m"><m n="memblock" c="container"><a n="@isordered" t="i">1</a>
<a n="PopulationCalculateIntensityProperties_5" t="m"><m n="memblock" c="container"><a n="@isordered" t="i">1</a>
<a n="TabLabel" t="s">Image Region</a>
<a n="TabItemName" t="s">PopulationCalculateIntensityProperties_5</a>
<a n="TabTitle" t="s">Population: Image Region</a>
<a n="Skip" t="i">0</a>
<a n="UIclass" t="s">sticky</a>
<a n="NewDefaultChannel" t="m"><m n="memblock" c="vector" t="string" k="1"><vdata k="1" t="string" l0="0" Transfer-Encoding="zlib base64">
eAFzzEmtSFQwsbD4DwASnQOv
</vdata></m>
</a>
<a n="NewDefaultStencil" t="m"><m n="memblock" c="vector" t="string" k="1"><vdata k="1" t="string" l0="0" Transfer-Encoding="zlib base64">
eAHzzE1MT1UISk3PzM/7DwAhBwVn
</vdata></m>
</a>
<a n="Type" t="s">Standard</a>
<a n="OKButtons" t="i">0</a>
<a n="TableLabel" t="m"><m n="memblock" c="vector" t="string" k="1"><vdata k="1" t="string" l0="0" Transfer-Encoding="zlib base64">
eAELKMovSC0qyUwtVvDMTUxPVQhKTc/Mz/sPAHPSCbQ=
</vdata></m>
</a>
<a n="UIinsert" t="s">FeedBack.PopulationCalculateIntensityProperties_5</a>
<a n="UseCommonTableStencil" t="m"><m n="memblock" c="vector"><vdata k="1" t="byte" rank="1" dimsize0="1" Transfer-Encoding="zlib base64">
eAFjAAAAAQAB
</vdata><a n="factor" t="f">1.0</a>
</m>
</a>
<a n="SummaryTableOn" t="m"><m n="memblock" c="vector"><vdata k="1" t="byte" rank="1" dimsize0="1" Transfer-Encoding="zlib base64">
eAFjBAAAAgAC
</vdata><a n="factor" t="f">1.0</a>
</m>
</a>
<a n="SummaryTableLabel" t="m"><m n="memblock" c="vector" t="string" k="1"><vdata k="1" t="string" l0="0" Transfer-Encoding="zlib base64">
eAELLs3NTSyq/A8AD00D7g==
</vdata></m>
</a>
<a n="AttrTypeTable" t="m"><m n="memblock" c="vector"><vdata k="1" t="byte" rank="1" dimsize0="1" Transfer-Encoding="zlib base64">
eAFjBAAAAgAC
</vdata><a n="factor" t="f">1.0</a>
</m>
</a>
<a n="WizardImageView" t="i">0</a>
<a n="TypeofOverlays" t="s">SingleDefaultOverLay</a>
<a n="coloring_mode" t="s">WeightedAverage</a>
<a n="scopeforimages" t="s">script</a>
<a n="yFrame2Timepoint" t="i">0</a>
<a n="cnt_overlays" t="m"><m n="memblock" c="container"><a n="@isordered" t="i">1</a>
<a n="@Image@20Region" t="m"><m n="memblock" c="container"></m>
</a>
</m>
</a>
<a n="Controls" t="m"><m n="memblock" c="container"><a n="general" t="m"><m n="memblock" c="container"><a n="@isordered" t="i">1</a>
<a n="Render_Colormode_Standard" t="m"><m n="memblock" c="container"><a n="@isordered" t="i">1</a>
<a n="colormode" t="m"><m n="memblock" c="container"><a n="autosubmit" t="s"></a>
<a n="callback" t="m"><m n="memblock" c="container"><a n="@isordered" t="i">1</a>
<a n="TranslateColormode" t="m"><m n="memblock" c="container"><a n="closure" t="m"><m n="memblock" c="closure"><a n="@context" t="s">&lt;AcapellaUserInterface||UI/imageviewmethods.proc&gt;</a>
<a n="@modulename" t="s">UI::_CIV_Coloring_Setmode</a>
<a n="@bound" t="m"><m n="memblock" c="container"></m>
</a>
<a n="@suppresswarnings" t="i">0</a>
</m>
</a>
<a n="data" t="m"><m n="memblock" c="container"></m>
</a>
</m>
</a>
<a n="@sticky:10003" t="m"><m n="memblock" c="container"><a n="skip" t="i">1</a>
</m>
</a>
</m>
</a>
<a n="CallbackList" t="m"><m n="memblock" c="XmlNode" t="elem"><CallbackList><Callback label="TranslateColormode" title="ColorMode" trigger="onchange" category="" priority="0" disabled="0" /></CallbackList></m>
</a>
<a n="defaultValue" t="s"></a>
<a n="description" t="s"></a>
<a n="disabled" t="i">0</a>
<a n="highlight" t="s"></a>
<a n="inputtype" t="s">s</a>
<a n="label" t="s">Coloring</a>
<a n="label_style" t="m"><m n="memblock" c="vector" t="string" k="3"><vdata k="3" t="string" l0="0" Transfer-Encoding="zlib base64">
eAHLyy/KTcz5/4/hHwMAIKMFhQ==
</vdata></m>
</a>
<a n="labels" t="m"><m n="memblock" c="vector" t="string" k="3"><vdata k="3" t="string" l0="0" l1="1" l2="2" Transfer-Encoding="zlib base64">
eAELLknMS0ksSvnvmpeRmJecmvLfIzM9IweIS/4DALJdDN0=
</vdata></m>
</a>
<a n="private" t="m"><m n="memblock" c="container"><a n="@sticky:10003" t="m"><m n="memblock" c="container"><a n="skip" t="i">1</a>
</m>
</a>
</m>
</a>
<a n="qualifier" t="s"></a>
<a n="size" t="i">0</a>
<a n="SizeOnFocus" t="i">0</a>
<a n="unit" t="s"></a>
<a n="value" t="s">WeightedAverage:Extended</a>
<a n="value_disabled" t="m"><m n="memblock" c="vector"><vdata k="3" t="byte" rank="1" dimsize0="3" Transfer-Encoding="zlib base64">
eAFjYGAAAAADAAE=
</vdata><a n="factor" t="f">1.0</a>
</m>
</a>
<a n="values" t="m"><m n="memblock" c="vector" t="string" k="3"><vdata k="3" t="string" l0="0" l1="1" l2="2" Transfer-Encoding="zlib base64">
eAHzTawIS8wpTbUKyEnMzPsfnpqZnlGSmuJYllqUmI5L1LWiJDUvJTXlPwAb/hnA

</vdata></m>
</a>
<a n="@sticky:10003" t="m"><m n="memblock" c="container"><a n="attr" t="m"><m n="memblock" c="container"><a n="class" t="s">input</a>
</m>
</a>
<a n="docID" t="s"></a>
<a n="insertmode" t="s">replace</a>
<a n="is_root" t="i">0</a>
<a n="skip" t="i">0</a>
<a n="target" t="m"><m n="memblock" c="container"><a n="target" t="s">value</a>
<a n="upCount" t="i">0</a>
</m>
</a>
<a n="ui" t="s">input</a>
<a n="uiclass" t="s">menu</a>
<a n="uirowmode" t="i">0</a>
</m>
</a>
</m>
</a>
<a n="@sticky:10003" t="m"><m n="memblock" c="container"><a n="AllowReorder" t="i">0</a>
<a n="attr" t="m"><m n="memblock" c="container"><a n="class" t="s">container</a>
<a n="style" t="s">width:0</a>
</m>
</a>
<a n="docID" t="s"></a>
<a n="insertmode" t="s">simple</a>
<a n="is_root" t="i">0</a>
<a n="skip" t="i">0</a>
<a n="tabulate" t="i">1</a>
<a n="ui" t="s">container</a>
<a n="uiclass" t="s">container</a>
</m>
</a>
</m>
</a>
<a n="Render_Labels_Labels" t="m"><m n="memblock" c="container"><a n="@sticky:10003" t="m"><m n="memblock" c="container"><a n="skip" t="i">1</a>
</m>
</a>
</m>
</a>
<a n="Render_Images_Images" t="m"><m n="memblock" c="container"><a n="@isordered" t="i">1</a>
<a n="colormode" t="m"><m n="memblock" c="container"><a n="autosubmit" t="s"></a>
<a n="callback" t="m"><m n="memblock" c="container"><a n="@isordered" t="i">1</a>
<a n="ReloadFrames" t="m"><m n="memblock" c="container"><a n="closure" t="m"><m n="memblock" c="closure"><a n="@context" t="s">&lt;AcapellaUserInterface||UI/imageviewmethods.proc&gt;</a>
<a n="@modulename" t="s">UI::_CIV_CB_Render_Images_SwitchMode</a>
<a n="@bound" t="m"><m n="memblock" c="container"></m>
</a>
<a n="@suppresswarnings" t="i">0</a>
</m>
</a>
<a n="data" t="m"><m n="memblock" c="container"></m>
</a>
</m>
</a>
<a n="@sticky:10003" t="m"><m n="memblock" c="container"><a n="skip" t="i">1</a>
</m>
</a>
</m>
</a>
<a n="CallbackList" t="m"><m n="memblock" c="XmlNode" t="elem"><CallbackList><Callback label="ReloadFrames" title="ColoringMode" trigger="onchange" category="" priority="0" disabled="0" /></CallbackList></m>
</a>
<a n="defaultValue" t="s"></a>
<a n="description" t="s"></a>
<a n="disabled" t="i">0</a>
<a n="highlight" t="s"></a>
<a n="inputtype" t="s">s</a>
<a n="label" t="s">Coloring mode</a>
<a n="label_style" t="m"><m n="memblock" c="vector" t="string" k="3"><vdata k="3" t="string" l0="0" Transfer-Encoding="zlib base64">
eAHLyy/KTcz5/4/hHwMAIKMFhQ==
</vdata></m>
</a>
<a n="labels" t="m"><m n="memblock" c="vector" t="string" k="3"><vdata k="3" t="string" l0="0" l1="1" l2="2" Transfer-Encoding="zlib base64">
eAFzTEksKMksS/3vllmRmvI/KDW9NCexSME5Pye/6D8AvyMNDQ==
</vdata></m>
</a>
<a n="private" t="m"><m n="memblock" c="container"><a n="@sticky:10003" t="m"><m n="memblock" c="container"><a n="skip" t="i">1</a>
</m>
</a>
</m>
</a>
<a n="qualifier" t="s"></a>
<a n="size" t="i">0</a>
<a n="SizeOnFocus" t="i">0</a>
<a n="unit" t="s"></a>
<a n="value" t="s">WeightedAverage</a>
<a n="value_disabled" t="m"><m n="memblock" c="vector"><vdata k="3" t="byte" rank="1" dimsize0="3" Transfer-Encoding="zlib base64">
eAFjYGAAAAADAAE=
</vdata><a n="factor" t="f">1.0</a>
</m>
</a>
<a n="values" t="m"><m n="memblock" c="vector" t="string" k="3"><vdata k="3" t="string" l0="0" l1="1" l2="2" Transfer-Encoding="zlib base64">
eAELT81MzyhJTXEsSy1KTE/9H1ya+983sSIsMac09T8AuiwNQg==
</vdata></m>
</a>
<a n="@sticky:10003" t="m"><m n="memblock" c="container"><a n="attr" t="m"><m n="memblock" c="container"><a n="class" t="s">input</a>
</m>
</a>
<a n="docID" t="s"></a>
<a n="insertmode" t="s">replace</a>
<a n="is_root" t="i">0</a>
<a n="skip" t="i">1</a>
<a n="target" t="m"><m n="memblock" c="container"><a n="target" t="s">value</a>
<a n="upCount" t="i">0</a>
</m>
</a>
<a n="ui" t="s">input</a>
<a n="uiclass" t="s">menu</a>
<a n="uirowmode" t="i">0</a>
</m>
</a>
</m>
</a>
<a n="palette" t="m"><m n="memblock" c="container"><a n="autosubmit" t="s"></a>
<a n="callback" t="m"><m n="memblock" c="container"><a n="@isordered" t="i">1</a>
<a n="ReloadFrames" t="m"><m n="memblock" c="container"><a n="closure" t="m"><m n="memblock" c="closure"><a n="@context" t="s">&lt;AcapellaUserInterface||UI/imageviewmethods.proc&gt;</a>
<a n="@modulename" t="s">UI::_CIV_CB_Render_Images_SwitchMode</a>
<a n="@bound" t="m"><m n="memblock" c="container"></m>
</a>
<a n="@suppresswarnings" t="i">0</a>
</m>
</a>
<a n="data" t="m"><m n="memblock" c="container"></m>
</a>
</m>
</a>
<a n="@sticky:10003" t="m"><m n="memblock" c="container"><a n="skip" t="i">1</a>
</m>
</a>
</m>
</a>
<a n="CallbackList" t="m"><m n="memblock" c="XmlNode" t="elem"><CallbackList><Callback label="ReloadFrames" title="Palette" trigger="onchange" category="" priority="0" disabled="0" /></CallbackList></m>
</a>
<a n="defaultValue" t="s"></a>
<a n="description" t="s"></a>
<a n="disabled" t="i">0</a>
<a n="highlight" t="s"></a>
<a n="inputtype" t="s">s</a>
<a n="label" t="s">Color palette</a>
<a n="label_style" t="m"><m n="memblock" c="vector" t="string" k="2"><vdata k="2" t="string" l0="0" Transfer-Encoding="zlib base64">
eAHLyy/KTcz5/48BABWZBIc=
</vdata></m>
</a>
<a n="labels" t="m"><m n="memblock" c="vector" t="string" k="2"><vdata k="2" t="string" l0="0" l1="1" Transfer-Encoding="zlib base64">
eAFzrShJzUtJTfkfnJlbkJP6HwA7bAea
</vdata></m>
</a>
<a n="private" t="m"><m n="memblock" c="container"><a n="@sticky:10003" t="m"><m n="memblock" c="container"><a n="skip" t="i">1</a>
</m>
</a>
</m>
</a>
<a n="qualifier" t="s"></a>
<a n="size" t="i">0</a>
<a n="SizeOnFocus" t="i">0</a>
<a n="unit" t="s"></a>
<a n="value" t="s">Extended</a>
<a n="value_disabled" t="m"><m n="memblock" c="vector"><vdata k="2" t="byte" rank="1" dimsize0="2" Transfer-Encoding="zlib base64">
eAFjYAAAAAIAAQ==
</vdata><a n="factor" t="f">1.0</a>
</m>
</a>
<a n="values" t="m"><m n="memblock" c="vector" t="string" k="2"><vdata k="2" t="string" l0="0" l1="1" Transfer-Encoding="zlib base64">
eAFzrShJzUtJTfkfkJOYmfcfADQoByQ=
</vdata></m>
</a>
<a n="@sticky:10003" t="m"><m n="memblock" c="container"><a n="attr" t="m"><m n="memblock" c="container"><a n="class" t="s">input</a>
</m>
</a>
<a n="docID" t="s"></a>
<a n="insertmode" t="s">replace</a>
<a n="is_root" t="i">0</a>
<a n="skip" t="i">1</a>
<a n="target" t="m"><m n="memblock" c="container"><a n="target" t="s">value</a>
<a n="upCount" t="i">0</a>
</m>
</a>
<a n="ui" t="s">input</a>
<a n="uiclass" t="s">menu</a>
<a n="uirowmode" t="i">0</a>
</m>
</a>
</m>
</a>
<a n="@sticky:10003" t="m"><m n="memblock" c="container"><a n="AllowReorder" t="i">0</a>
<a n="attr" t="m"><m n="memblock" c="container"><a n="class" t="s">container</a>
<a n="style" t="s">width:0</a>
</m>
</a>
<a n="docID" t="s"></a>
<a n="insertmode" t="s">simple</a>
<a n="is_root" t="i">0</a>
<a n="skip" t="i">0</a>
<a n="tabulate" t="i">1</a>
<a n="ui" t="s">container</a>
<a n="uiclass" t="s">container</a>
</m>
</a>
</m>
</a>
<a n="Render_OverlapControl_Stencils" t="m"><m n="memblock" c="container"><a n="@isordered" t="i">1</a>
<a n="overlapmode" t="m"><m n="memblock" c="container"><a n="autosubmit" t="s"></a>
<a n="callback" t="m"><m n="memblock" c="container"><a n="@isordered" t="i">1</a>
<a n="ChangeOverlapmode" t="m"><m n="memblock" c="container"><a n="closure" t="m"><m n="memblock" c="closure"><a n="@context" t="s">&lt;AcapellaUserInterface||UI/imageviewmethods.proc&gt;</a>
<a n="@modulename" t="s">UI::_CIV_CB__ReloadFrames</a>
<a n="@bound" t="m"><m n="memblock" c="container"><a n="SplitPoint" t="i">-4</a>
</m>
</a>
<a n="@suppresswarnings" t="i">0</a>
</m>
</a>
<a n="data" t="m"><m n="memblock" c="container"></m>
</a>
</m>
</a>
<a n="@sticky:10003" t="m"><m n="memblock" c="container"><a n="skip" t="i">1</a>
</m>
</a>
</m>
</a>
<a n="CallbackList" t="m"><m n="memblock" c="XmlNode" t="elem"><CallbackList><Callback label="ChangeOverlapmode" title="OverlapMode" trigger="onchange" category="" priority="0" disabled="0" /></CallbackList></m>
</a>
<a n="defaultValue" t="s">none</a>
<a n="description" t="s"></a>
<a n="disabled" t="i">0</a>
<a n="highlight" t="s"></a>
<a n="inputtype" t="s">s</a>
<a n="label" t="s">Overlap style</a>
<a n="label_style" t="m"><m n="memblock" c="vector" t="string" k="4"><vdata k="4" t="string" l0="0" Transfer-Encoding="zlib base64">
eAHLyy/KTcz5/48BBAEtqQaD
</vdata></m>
</a>
<a n="labels" t="m"><m n="memblock" c="vector" t="string" k="4"><vdata k="4" t="string" l0="0" l1="1" l2="2" l3="3" Transfer-Encoding="zlib base64">
eAHzy89L/e+ckZqcnVqUlJ9YlPI/uKQosyC1+H9wfk5myn8A7wUPLw==
</vdata></m>
</a>
<a n="private" t="m"><m n="memblock" c="container"><a n="@sticky:10003" t="m"><m n="memblock" c="container"><a n="skip" t="i">1</a>
</m>
</a>
</m>
</a>
<a n="qualifier" t="s"></a>
<a n="size" t="i">0</a>
<a n="SizeOnFocus" t="i">0</a>
<a n="unit" t="s"></a>
<a n="value" t="s">none</a>
<a n="value_disabled" t="m"><m n="memblock" c="vector"><vdata k="4" t="byte" rank="1" dimsize0="4" Transfer-Encoding="zlib base64">
eAFjYGBgAAAABAAB
</vdata><a n="factor" t="f">1.0</a>
</m>
</a>
<a n="values" t="m"><m n="memblock" c="vector" t="string" k="4"><vdata k="4" t="string" l0="0" l1="1" l2="2" l3="3" Transfer-Encoding="zlib base64">
eAHLy89L/Z9elJnyv7ikKLMgtfh/cX4OkAcAl/MMeA==
</vdata></m>
</a>
<a n="@sticky:10003" t="m"><m n="memblock" c="container"><a n="attr" t="m"><m n="memblock" c="container"><a n="class" t="s">input</a>
</m>
</a>
<a n="docID" t="s"></a>
<a n="insertmode" t="s">replace</a>
<a n="is_root" t="i">0</a>
<a n="skip" t="i">1</a>
<a n="target" t="m"><m n="memblock" c="container"><a n="target" t="s">value</a>
<a n="upCount" t="i">0</a>
</m>
</a>
<a n="ui" t="s">input</a>
<a n="uiclass" t="s">menu</a>
<a n="uirowmode" t="i">0</a>
</m>
</a>
</m>
</a>
<a n="@sticky:10003" t="m"><m n="memblock" c="container"><a n="AllowReorder" t="i">0</a>
<a n="attr" t="m"><m n="memblock" c="container"><a n="class" t="s">container</a>
<a n="style" t="s">width:0</a>
</m>
</a>
<a n="docID" t="s"></a>
<a n="insertmode" t="s">simple</a>
<a n="is_root" t="i">0</a>
<a n="skip" t="i">0</a>
<a n="tabulate" t="i">1</a>
<a n="ui" t="s">container</a>
<a n="uiclass" t="s">container</a>
</m>
</a>
</m>
</a>
<a n="Render_ScaleBar_ScaleBar" t="m"><m n="memblock" c="container"><a n="@isordered" t="i">1</a>
<a n="ScaleBar" t="m"><m n="memblock" c="container"><a n="autosubmit" t="s"></a>
<a n="callback" t="m"><m n="memblock" c="container"><a n="@isordered" t="i">1</a>
<a n="ReloadFrames" t="m"><m n="memblock" c="container"><a n="closure" t="m"><m n="memblock" c="closure"><a n="@context" t="s">&lt;AcapellaUserInterface||UI/imageviewmethods.proc&gt;</a>
<a n="@modulename" t="s">UI::_CIV_CB__SetScaleBar</a>
<a n="@bound" t="m"><m n="memblock" c="container"></m>
</a>
<a n="@suppresswarnings" t="i">0</a>
</m>
</a>
<a n="data" t="m"><m n="memblock" c="container"></m>
</a>
</m>
</a>
<a n="@sticky:10003" t="m"><m n="memblock" c="container"><a n="skip" t="i">1</a>
</m>
</a>
</m>
</a>
<a n="CallbackList" t="m"><m n="memblock" c="XmlNode" t="elem"><CallbackList><Callback label="ReloadFrames" title="ReloadFrames" trigger="onchange" category="" priority="0" disabled="0" /></CallbackList></m>
</a>
<a n="defaultValue" t="s"></a>
<a n="description" t="s"></a>
<a n="disabled" t="i">0</a>
<a n="highlight" t="s"></a>
<a n="inputtype" t="s">s</a>
<a n="label" t="s">Show Scale</a>
<a n="label_style" t="m"><m n="memblock" c="vector" t="string" k="5"><vdata k="5" t="string" l0="0" Transfer-Encoding="zlib base64">
eAHLyy/KTcz5/48BAgE8qweB
</vdata></m>
</a>
<a n="labels" t="m"><m n="memblock" c="vector" t="string" k="5"><vdata k="5" t="string" l0="0" l1="1" l2="2" l3="3" l4="4" Transfer-Encoding="zlib base64">
eAHzy89L/e+UX1KSn6vgk5pW8j8kvwDBCMpMzyiBSUM4ABF1FW4=
</vdata></m>
</a>
<a n="private" t="m"><m n="memblock" c="container"><a n="@sticky:10003" t="m"><m n="memblock" c="container"><a n="skip" t="i">1</a>
</m>
</a>
</m>
</a>
<a n="qualifier" t="s"></a>
<a n="size" t="i">0</a>
<a n="SizeOnFocus" t="i">0</a>
<a n="unit" t="s"></a>
<a n="value" t="f">NaN</a>
<a n="value_disabled" t="m"><m n="memblock" c="vector"><vdata k="5" t="byte" rank="1" dimsize0="5" Transfer-Encoding="zlib base64">
eAFjYAACAAAFAAE=
</vdata><a n="factor" t="f">1.0</a>
</m>
</a>
<a n="values" t="m"><m n="memblock" c="vector"><vdata k="5" t="double" rank="1" dimsize0="5" Transfer-Encoding="zlib base64">
eAFjYACBH/VgCk58sIcyHSA0hwMASRYDLw==
</vdata><a n="factor" t="f">1.0</a>
</m>
</a>
<a n="@sticky:10003" t="m"><m n="memblock" c="container"><a n="attr" t="m"><m n="memblock" c="container"><a n="class" t="s">input</a>
</m>
</a>
<a n="docID" t="s"></a>
<a n="insertmode" t="s">replace</a>
<a n="is_root" t="i">0</a>
<a n="skip" t="i">0</a>
<a n="target" t="m"><m n="memblock" c="container"><a n="target" t="s">value</a>
<a n="upCount" t="i">0</a>
</m>
</a>
<a n="ui" t="s">input</a>
<a n="uiclass" t="s">menu</a>
<a n="uirowmode" t="i">0</a>
</m>
</a>
</m>
</a>
<a n="@sticky:10003" t="m"><m n="memblock" c="container"><a n="AllowReorder" t="i">0</a>
<a n="attr" t="m"><m n="memblock" c="container"><a n="class" t="s">container</a>
<a n="style" t="s">width:0</a>
</m>
</a>
<a n="docID" t="s"></a>
<a n="insertmode" t="s">simple</a>
<a n="is_root" t="i">0</a>
<a n="skip" t="i">0</a>
<a n="tabulate" t="i">1</a>
<a n="ui" t="s">container</a>
<a n="uiclass" t="s">container</a>
</m>
</a>
</m>
</a>
<a n="Frames_Images_Images" t="m"><m n="memblock" c="container"><a n="@isordered" t="i">1</a>
<a n="Sharpness" t="m"><m n="memblock" c="container"><a n="autosubmit" t="s"></a>
<a n="callback" t="m"><m n="memblock" c="container"><a n="@isordered" t="i">1</a>
<a n="ConditionalReloadFrames" t="m"><m n="memblock" c="container"><a n="closure" t="m"><m n="memblock" c="closure"><a n="@context" t="s">&lt;AcapellaUserInterface||UI/imageviewmethods.proc&gt;</a>
<a n="@modulename" t="s">UI::_CIV_CB__ReloadSharpnessFrames</a>
<a n="@bound" t="m"><m n="memblock" c="container"><a n="SplitPoint" t="i">-4</a>
</m>
</a>
<a n="@suppresswarnings" t="i">0</a>
</m>
</a>
<a n="data" t="m"><m n="memblock" c="container"></m>
</a>
</m>
</a>
<a n="@sticky:10003" t="m"><m n="memblock" c="container"><a n="skip" t="i">1</a>
</m>
</a>
</m>
</a>
<a n="CallbackList" t="m"><m n="memblock" c="XmlNode" t="elem"><CallbackList><Callback label="ConditionalReloadFrames" title="ConditionalReloadFrames" trigger="onchange" category="" priority="0" disabled="0" /></CallbackList></m>
</a>
<a n="defaultValue" t="s">1</a>
<a n="description" t="s"></a>
<a n="disabled" t="i">0</a>
<a n="highlight" t="s"></a>
<a n="inputtype" t="s">d</a>
<a n="label" t="s">Sharpness</a>
<a n="max" t="s"></a>
<a n="min" t="s"></a>
<a n="precision" t="i">3</a>
<a n="private" t="m"><m n="memblock" c="container"><a n="@sticky:10003" t="m"><m n="memblock" c="container"><a n="skip" t="i">1</a>
</m>
</a>
</m>
</a>
<a n="qualifier" t="m"><m n="memblock" c="container"><a n="autosubmit" t="s"></a>
<a n="callback" t="m"><m n="memblock" c="container"><a n="@isordered" t="i">1</a>
<a n="ReloadFrames" t="m"><m n="memblock" c="container"><a n="closure" t="m"><m n="memblock" c="closure"><a n="@context" t="s">&lt;AcapellaUserInterface||UI/imageviewmethods.proc&gt;</a>
<a n="@modulename" t="s">UI::_CIV_CB__ReloadFrames</a>
<a n="@bound" t="m"><m n="memblock" c="container"><a n="SplitPoint" t="i">-5</a>
</m>
</a>
<a n="@suppresswarnings" t="i">0</a>
</m>
</a>
<a n="data" t="m"><m n="memblock" c="container"></m>
</a>
</m>
</a>
<a n="@sticky:10003" t="m"><m n="memblock" c="container"><a n="skip" t="i">1</a>
</m>
</a>
</m>
</a>
<a n="CallbackList" t="m"><m n="memblock" c="XmlNode" t="elem"><CallbackList><Callback label="ReloadFrames" title="ReloadFrames" trigger="onchange" category="" priority="0" disabled="0" /></CallbackList></m>
</a>
<a n="defaultValue" t="s">true</a>
<a n="description" t="s"></a>
<a n="disabled" t="i">0</a>
<a n="highlight" t="s"></a>
<a n="inputtype" t="s">b</a>
<a n="label" t="s">Apply Sharpness</a>
<a n="max" t="s"></a>
<a n="min" t="s"></a>
<a n="precision" t="i">3</a>
<a n="private" t="m"><m n="memblock" c="container"><a n="@sticky:10003" t="m"><m n="memblock" c="container"><a n="skip" t="i">1</a>
</m>
</a>
</m>
</a>
<a n="qualifier" t="s"></a>
<a n="step" t="s"></a>
<a n="unit" t="s"></a>
<a n="value" t="s">true</a>
<a n="@sticky:10003" t="m"><m n="memblock" c="container"><a n="attr" t="m"><m n="memblock" c="container"><a n="class" t="s">input</a>
</m>
</a>
<a n="docID" t="s"></a>
<a n="insertmode" t="s">replace</a>
<a n="is_root" t="i">0</a>
<a n="showMinMax" t="i">0</a>
<a n="showValue" t="i">0</a>
<a n="skip" t="i">0</a>
<a n="target" t="m"><m n="memblock" c="container"><a n="target" t="s">value</a>
<a n="upCount" t="i">0</a>
</m>
</a>
<a n="ui" t="s">input</a>
<a n="uiclass" t="s">text</a>
<a n="uirowmode" t="i">0</a>
</m>
</a>
</m>
</a>
<a n="step" t="s"></a>
<a n="unit" t="s"></a>
<a n="value" t="s">1</a>
<a n="@sticky:10003" t="m"><m n="memblock" c="container"><a n="attr" t="m"><m n="memblock" c="container"><a n="class" t="s">input</a>
</m>
</a>
<a n="docID" t="s"></a>
<a n="insertmode" t="s">replace</a>
<a n="is_root" t="i">0</a>
<a n="showMinMax" t="i">0</a>
<a n="showValue" t="i">0</a>
<a n="skip" t="i">0</a>
<a n="target" t="m"><m n="memblock" c="container"><a n="target" t="s">value</a>
<a n="upCount" t="i">0</a>
</m>
</a>
<a n="ui" t="s">input</a>
<a n="uiclass" t="s">text</a>
<a n="uirowmode" t="i">0</a>
</m>
</a>
</m>
</a>
<a n="@sticky:10003" t="m"><m n="memblock" c="container"><a n="AllowReorder" t="i">0</a>
<a n="attr" t="m"><m n="memblock" c="container"><a n="class" t="s">container</a>
<a n="style" t="s">width:0</a>
</m>
</a>
<a n="docID" t="s"></a>
<a n="insertmode" t="s">simple</a>
<a n="is_root" t="i">0</a>
<a n="skip" t="i">0</a>
<a n="tabulate" t="i">1</a>
<a n="ui" t="s">container</a>
<a n="uiclass" t="s">container</a>
</m>
</a>
</m>
</a>
<a n="@sticky:10003" t="m"><m n="memblock" c="container"><a n="AllowReorder" t="i">0</a>
<a n="attr" t="m"><m n="memblock" c="container"><a n="class" t="s">container</a>
<a n="style" t="s"></a>
</m>
</a>
<a n="docID" t="s"></a>
<a n="insertmode" t="s">simple</a>
<a n="is_root" t="i">0</a>
<a n="skip" t="i">0</a>
<a n="tabulate" t="i">1</a>
<a n="ui" t="s">container</a>
<a n="uiclass" t="s">container</a>
</m>
</a>
</m>
</a>
<a n="general_title" t="s">General controls</a>
<a n="image_groups" t="m"><m n="memblock" c="XmlNode" t="elem"><Groups><Group no="0" title="Channels"><open>1</open><Members><Member no="0" /><Member no="1" /><Member no="2" /><Member no="3" /><Member no="4" /><Member no="5" /><Member no="6" /><Member no="7" /><Member no="8" /><Member no="9" /></Members></Group></Groups></m>
</a>
<a n="image_title" t="s">Channels</a>
<a n="images" t="m"><m n="memblock" c="container"><a n="autocontrast" t="m"><m n="memblock" c="vector"><vdata k="10" t="signed char" rank="1" dimsize0="10" Transfer-Encoding="zlib base64">
eAFjZIQBAABBAAs=
</vdata><a n="factor" t="f">1.0</a>
</m>
</a>
<a n="color" t="m"><m n="memblock" c="vector" t="string" k="10"><vdata k="10" t="string" l0="0" Transfer-Encoding="zlib base64">
eAFzL0qs/P+PAR0CAI3mC4E=
</vdata></m>
</a>
<a n="default_color" t="m"><m n="memblock" c="vector" t="string" k="10"><vdata k="10" t="string" l0="0" Transfer-Encoding="zlib base64">
eAFzL0qs/P+PAR0CAI3mC4E=
</vdata></m>
</a>
<a n="flag" t="m"><m n="memblock" c="vector"><vdata k="10" t="signed char" rank="1" dimsize0="10" Transfer-Encoding="zlib base64">
eAFjZIABAAAUAAI=
</vdata><a n="factor" t="f">1.0</a>
</m>
</a>
<a n="label" t="m"><m n="memblock" c="vector" t="string" k="10"><vdata k="10" t="string" l0="0" l1="1" l2="2" l3="3" l4="4" l5="5" Transfer-Encoding="zlib base64">
eAFzzEmtSFQwsbD47whmmZrBWGYm5v89/F2dPYJDFIyNjU2M/gfkJOalKvgmFihA
1IJ0oYuB9KOLgUxCiKGa6ZmbmJ6qUJRYkpmvEFJZ9B+Zn5IKEgEA1tw5Zg==
</vdata></m>
</a>
<a n="open" t="m"><m n="memblock" c="vector"><vdata k="10" t="signed char" rank="1" dimsize0="10" Transfer-Encoding="zlib base64">
eAFjYIABAAAKAAE=
</vdata><a n="factor" t="f">1.0</a>
</m>
</a>
<a n="xfmid" t="m"><m n="memblock" c="vector"><vdata k="10" t="double" rank="1" dimsize0="10" Transfer-Encoding="zlib base64">
eAEBUACv/0Nbw9SNN9A/ulK4BPTO0D+Ewc5IJ7HRPyaws6sm0cI/rHwXxvBL2j/H
uIDlocjdP7ZBImscUeE/zJqrUB+Y5T/oX6gMNmDhP0/xNG7LeeE/x5YqFw==
</vdata><a n="factor" t="f">1.0</a>
</m>
</a>
<a n="xmax" t="m"><m n="memblock" c="vector"><vdata k="10" t="double" rank="1" dimsize0="10" Transfer-Encoding="zlib base64">
eAH7tf5escPsMw59a/QO75M84dAvFcJVlrba4cWqiZe+RJ91YAADATRaxGEJj83d
WfOFQOINnyvYwPRC4V/2ANYSGfE=
</vdata><a n="factor" t="f">1.0</a>
</m>
</a>
<a n="xmin" t="m"><m n="memblock" c="vector"><vdata k="10" t="double" rank="1" dimsize0="10" Transfer-Encoding="zlib base64">
eAErZgzhePw+02HJnRATf4EMB77wfVHzb6Q5fHadGn26KcmBAQw+2KPTeWf5u6c0
fgWJOxzf+gBEH0jOPWgPAHRSGyI=
</vdata><a n="factor" t="f">1.0</a>
</m>
</a>
<a n="ymax" t="m"><m n="memblock" c="vector"><vdata k="10" t="double" rank="1" dimsize0="10" Transfer-Encoding="zlib base64">
eAFjYACBD/Zgigo0AL+tC9c=
</vdata><a n="factor" t="f">1.0</a>
</m>
</a>
<a n="ymid" t="m"><m n="memblock" c="vector"><vdata k="10" t="double" rank="1" dimsize0="10" Transfer-Encoding="zlib base64">
eAFjYACBB/Zgigo0AKftCzc=
</vdata><a n="factor" t="f">1.0</a>
</m>
</a>
<a n="ymin" t="m"><m n="memblock" c="vector"><vdata k="10" t="double" rank="1" dimsize0="10" Transfer-Encoding="zlib base64">
eAFjYKAuAAAAUAAB
</vdata><a n="factor" t="f">1.0</a>
</m>
</a>
</m>
</a>
<a n="stencil_groups" t="m"><m n="memblock" c="XmlNode" t="elem"><Groups><Group no="0" title="Regions"><open>1</open><Members><Member no="0" /></Members></Group><Group no="1" title="Overlays"><open>1</open><Members><Member no="1" /></Members></Group></Groups></m>
</a>
<a n="stencil_title" t="s">Regions</a>
<a n="stencils" t="m"><m n="memblock" c="container"><a n="class" t="m"><m n="memblock" c="vector" t="string" k="1"><vdata k="1" t="string" Transfer-Encoding="zlib base64">
eAH7DwABAAEA
</vdata></m>
</a>
<a n="color" t="m"><m n="memblock" c="vector" t="string" k="1"><vdata k="1" t="string" l0="0" Transfer-Encoding="zlib base64">
eAFLzs/JLypOLXEoSszMS8ov/w8AP9wHnQ==
</vdata></m>
</a>
<a n="default_color" t="m"><m n="memblock" c="vector" t="string" k="1"><vdata k="1" t="string" l0="0" Transfer-Encoding="zlib base64">
eAFLzs/JLypOLXEoSszMS8ov/w8AP9wHnQ==
</vdata></m>
</a>
<a n="flag" t="m"><m n="memblock" c="vector"><vdata k="1" t="byte" rank="1" dimsize0="1" Transfer-Encoding="zlib base64">
eAFjBAAAAgAC
</vdata><a n="factor" t="f">1.0</a>
</m>
</a>
<a n="label" t="m"><m n="memblock" c="vector" t="string" k="1"><vdata k="1" t="string" l0="0" Transfer-Encoding="zlib base64">
eAHzzE1MT1UISk3PzM/7DwAhBwVn
</vdata></m>
</a>
<a n="open" t="m"><m n="memblock" c="vector"><vdata k="1" t="byte" rank="1" dimsize0="1" Transfer-Encoding="zlib base64">
eAFjAAAAAQAB
</vdata><a n="factor" t="f">1.0</a>
</m>
</a>
<a n="priority" t="m"><m n="memblock" c="vector"><vdata k="1" t="byte" rank="1" dimsize0="1" Transfer-Encoding="zlib base64">
eAFjAAAAAQAB
</vdata><a n="factor" t="f">1.0</a>
</m>
</a>
<a n="style" t="m"><m n="memblock" c="vector" t="string" k="1"><vdata k="1" t="string" l0="0" Transfer-Encoding="zlib base64">
eAFzyi9KSS36DwALSwNe
</vdata></m>
</a>
</m>
</a>
<a n="tracker" t="m"><m n="memblock" c="container"><a n="color" t="m"><m n="memblock" c="vector" t="string" k="10"><vdata k="10" t="string" l0="0" Transfer-Encoding="zlib base64">
eAFzL0qs/P+PAR0CAI3mC4E=
</vdata></m>
</a>
<a n="@sticky:10003" t="m"><m n="memblock" c="container"><a n="skip" t="i">1</a>
</m>
</a>
</m>
</a>
</m>
</a>
<a n="TableRefString" t="m"><m n="memblock" c="vector" t="string" k="1"><vdata k="1" t="string" l0="0" Transfer-Encoding="zlib base64">
eAENzDEKgDAMBdAbZfME6uCkm6ME/WAhtqX5ETy9Oj94460WylTyoFRZWtlxRINL
r7aHKTFlInvi82NFY4JvnczBGnRZz2LoYeZy/EMirvcDmMYh6Q==
</vdata></m>
</a>
<a n="DefaultStencilControls" t="m"><m n="memblock" c="container"><a n="color" t="m"><m n="memblock" c="vector" t="string" k="1"><vdata k="1" t="string" l0="0" Transfer-Encoding="zlib base64">
eAFLzs/JLypOLXEoSszMS8ov/w8AP9wHnQ==
</vdata></m>
</a>
<a n="flag" t="m"><m n="memblock" c="vector"><vdata k="1" t="byte" rank="1" dimsize0="1" Transfer-Encoding="zlib base64">
eAFjBAAAAgAC
</vdata><a n="factor" t="f">1.0</a>
</m>
</a>
<a n="style" t="m"><m n="memblock" c="vector" t="string" k="1"><vdata k="1" t="string" l0="0" Transfer-Encoding="zlib base64">
eAFzyi9KSS36DwALSwNe
</vdata></m>
</a>
<a n="@sticky:10003" t="m"><m n="memblock" c="container"><a n="DefaultColor" t="s">colorset@rainbow</a>
<a n="DefaultStyle" t="s">Border</a>
<a n="last_standardvalues" t="m"><m n="memblock" c="container"><a n="@isordered" t="i">1</a>
<a n="@Whole@20Image@20Region" t="m"><m n="memblock" c="container"><a n="color" t="s">colorset@rainbow</a>
<a n="style" t="s">Border</a>
</m>
</a>
</m>
</a>
<a n="NonDefaultStyle" t="s">Border</a>
</m>
</a>
</m>
</a>
<a n="current_frame" t="s">0</a>
<a n="cRenderSettings" t="m"><m n="memblock" c="container"><a n="Render" t="m"><m n="memblock" c="container"><a n="Colormode_ColorTranslator" t="m"><m n="memblock" c="container"><a n="Colormode" t="s">WeightedAverage:Extended</a>
<a n="methodclass" t="s">Colormode</a>
<a n="pluginclass" t="s">Render</a>
</m>
</a>
<a n="Images_Images" t="m"><m n="memblock" c="container"><a n="colormode" t="s">WeightedAverage</a>
<a n="methodclass" t="s">Images</a>
<a n="palette" t="s">Extended</a>
<a n="pluginclass" t="s">Render</a>
</m>
</a>
<a n="OverlapControl_OverlapControl" t="m"><m n="memblock" c="container"><a n="methodclass" t="s">OverlapControl</a>
<a n="Overlapmode" t="s">none</a>
<a n="pluginclass" t="s">Render</a>
</m>
</a>
<a n="ScaleBar_ScaleBar" t="m"><m n="memblock" c="container"><a n="methodclass" t="s">ScaleBar</a>
<a n="pluginclass" t="s">Render</a>
<a n="ScaleBar" t="f">NaN</a>
</m>
</a>
<a n="Stencils_Stencils" t="m"><m n="memblock" c="container"><a n="color" t="m"><m n="memblock" c="vector" t="string" k="2"><vdata k="2" t="string" l0="0" l1="1" Transfer-Encoding="zlib base64">
eAFLzs/JLypOLXEoSszMS8ov/6/s5mZpbOD4HwCFZAoo
</vdata></m>
</a>
<a n="flag" t="m"><m n="memblock" c="vector"><vdata k="2" t="byte" rank="1" dimsize0="2" Transfer-Encoding="zlib base64">
eAFjZAQAAAUAAw==
</vdata><a n="factor" t="f">1.0</a>
</m>
</a>
<a n="methodclass" t="s">Stencils</a>
<a n="pluginclass" t="s">Render</a>
<a n="rainbowsize" t="f">10.0</a>
<a n="style" t="m"><m n="memblock" c="vector" t="string" k="2"><vdata k="2" t="string" l0="0" l1="1" Transfer-Encoding="zlib base64">
eAFzyi9KSS36X5yfk5nyHwApDgZ4
</vdata></m>
</a>
</m>
</a>
</m>
</a>
</m>
</a>
<a n="Frames" t="m"><m n="memblock" c="container"><a n="@isordered" t="i">1</a>
<a n="Population" t="m"><m n="memblock" c="container"><a n="@isordered" t="i">1</a>
<a n="FrameLabel" t="s">Population</a>
<a n="FrameItemName" t="s">Population</a>
<a n="Images_RefString" t="s">Images=AAL::GetValidImages().v_images;</a>
<a n="Stencils_RefString" t="s">Stencils=AAL::GetImageViewStencils(ListRefString).v_stencils;</a>
<a n="Type" t="s">Standard</a>
<a n="ListRefString" t="s">EvaluationData.Procedures.CalculateIntensityProperties_5.Outputs.WholeCells.dataitem</a>
</m>
</a>
</m>
</a>
<a n="@sticky:10003" t="m"><m n="memblock" c="container"><a n="__version" t="f">3.0</a>
</m>
</a>
</m>
</a>
<a n="@sticky:10003" t="m"><m n="memblock" c="container"><a n="CallBacks" t="i">0</a>
<a n="current_tab" t="s">PopulationCalculateIntensityProperties_5</a>
</m>
</a>
</m>
</a>
</m>
</a>
<a n="Inputs" t="m"><m n="memblock" c="container"><a n="@isordered" t="i">1</a>
<a n="channel_string" t="m"><m n="memblock" c="container"><a n="DefaultValue" t="s">Alexa 488</a>
<a n="Description" t="s">Signal channel</a>
<a n="disabled" t="i">0</a>
<a n="InputComplexity" t="s">Complex</a>
<a n="InputType" t="s">s</a>
<a n="IsChannelInput" t="i">1</a>
<a n="IsOriginalChannel" t="i">1</a>
<a n="Item" t="s">channel_string</a>
<a n="Label" t="s">Channel</a>
<a n="ParameterType" t="s">Discrete</a>
<a n="private" t="m"><m n="memblock" c="container"><a n="PreviousValues" t="m"><m n="memblock" c="container"></m>
</a>
<a n="SimpleLastValue" t="m"><m n="memblock" c="container"></m>
</a>
<a n="WizardRulerOff" t="i">1</a>
</m>
</a>
<a n="ProcedureIDName" t="s">CalculateIntensityProperties_5</a>
<a n="sChannelCreatedAt" t="s"></a>
<a n="skip" t="i">0</a>
<a n="SkipWizard" t="i">1</a>
<a n="UIInsert" t="s">UI.InputParameters.CalculateIntensityProperties_5.channel_string</a>
<a n="UIPresent" t="i">1</a>
<a n="unit" t="s"></a>
<a n="v_values" t="m"><m n="memblock" c="vector" t="string" k="1"><vdata k="1" t="string" l0="0" Transfer-Encoding="zlib base64">
eAFzzEmtSFQwsbD4DwASnQOv
</vdata></m>
</a>
<a n="value" t="s">Alexa 488</a>
<a n="values" t="m"><m n="memblock" c="vector" t="string" k="10"><vdata k="10" t="string" l0="0" l1="1" l2="2" l3="3" l4="4" l5="5" Transfer-Encoding="zlib base64">
eAFzzEmtSFQwsbD47whmmZrBWGYm5v89/F2dPYJDFIyNjU2M/gfkJOalKvgmFihA
1IJ0oYuB9KOLgUxCiKGa6ZmbmJ6qUJRYkpmvEFJZ9B+Zn5IKEgEA1tw5Zg==
</vdata></m>
</a>
</m>
</a>
<a n="WholeCells_string" t="m"><m n="memblock" c="container"><a n="DefaultValue" t="s">Image Region</a>
<a n="Description" t="s">Select population</a>
<a n="disabled" t="i">0</a>
<a n="InputComplexity" t="s">Complex</a>
<a n="InputType" t="s">s</a>
<a n="Item" t="s">WholeCells_string</a>
<a n="Label" t="s">Population</a>
<a n="ParameterType" t="s">Discrete</a>
<a n="private" t="m"><m n="memblock" c="container"><a n="PreviousValues" t="m"><m n="memblock" c="container"></m>
</a>
<a n="SelectedPopulation" t="m"><m n="memblock" c="Table"><m n="Label" c="vector" t="string" k="1"><vdata k="1" t="string" l0="0" Transfer-Encoding="zlib base64">
eAHzzE1MT1UISk3PzM/7DwAhBwVn
</vdata></m>
<m n="ItemName" c="vector" t="string" k="1"><vdata k="1" t="string" l0="0" Transfer-Encoding="zlib base64">
eAELz8jPSXVOzckp/g8AGkYE8g==
</vdata></m>
<m n="ItemType" c="vector" t="string" k="1"><vdata k="1" t="string" l0="0" Transfer-Encoding="zlib base64">
eAFzzs/Nzc/zzE1MTw1KTc/Mz/sPAEMZB7A=
</vdata></m>
<m n="RefString" c="vector" t="string" k="1"><vdata k="1" t="string" l0="0" Transfer-Encoding="zlib base64">
eAENzDEKgDAMBdAbZfIG6uCkm6ME/WAhtqX5ETy9Oj94460WylTyoFRZWtlxRINL
r7aHKTFlInvi82NFY4JvnczBGnRZz2LoYeZy/EMirvcDmKgh6A==
</vdata></m>
<m n="ValidFlag" c="vector"><vdata k="1" t="byte" rank="1" dimsize0="1" Transfer-Encoding="zlib base64">
eAFjBAAAAgAC
</vdata><a n="factor" t="f">1.0</a>
</m>
<m n="OriginRef" c="vector" t="string" k="1"><vdata k="1" t="string" l0="0" Transfer-Encoding="zlib base64">
eAFzy8xL8cxNTE8NSk3PzM/7DwAzxgbI
</vdata></m>
<m n="CreatedAt" c="vector" t="string" k="1"><vdata k="1" t="string" l0="0" Transfer-Encoding="zlib base64">
eAFzTsxJLs1JLEn1zCtJzSvOLKkMKMovSC0qyUwtjjf5DwDILg0V
</vdata></m>
<m n="CreatedAtNo" c="vector"><vdata k="1" t="byte" rank="1" dimsize0="1" Transfer-Encoding="zlib base64">
eAFjBQAABgAG
</vdata><a n="factor" t="f">1.0</a>
</m>
<m n="Hidden" c="vector"><vdata k="1" t="byte" rank="1" dimsize0="1" Transfer-Encoding="zlib base64">
eAFjAAAAAQAB
</vdata><a n="factor" t="f">1.0</a>
</m>
<m n="InternalIDNumber" c="vector"><vdata k="1" t="byte" rank="1" dimsize0="1" Transfer-Encoding="zlib base64">
eAFjBAAAAgAC
</vdata><a n="factor" t="f">1.0</a>
</m>
<m n="InvalidatedAtNo" c="vector"><vdata k="1" t="byte" rank="1" dimsize0="1" Transfer-Encoding="zlib base64">
eAFjAAAAAQAB
</vdata><a n="factor" t="f">1.0</a>
</m>
<m n="NewPopulation" c="vector"><vdata k="1" t="byte" rank="1" dimsize0="1" Transfer-Encoding="zlib base64">
eAFjAAAAAQAB
</vdata><a n="factor" t="f">1.0</a>
</m>
<m n="OverTakenFrom" c="vector" t="string" k="1"><vdata k="1" t="string" l0="0" Transfer-Encoding="zlib base64">
eAFzy8xL8cxNTE8NSk3PzM/7DwAzxgbI
</vdata></m>
<m n="ROIlabel" c="vector" t="string" k="1"><vdata k="1" t="string" l0="0" Transfer-Encoding="zlib base64">
eAHzy89L/Q8ABloCkA==
</vdata></m>
<m n="ROIRegionLabel" c="vector" t="string" k="1"><vdata k="1" t="string" Transfer-Encoding="zlib base64">
eAH7DwABAAEA
</vdata></m>
<m n="ScaleLevel" c="vector"><vdata k="1" t="byte" rank="1" dimsize0="1" Transfer-Encoding="zlib base64">
eAFjAAAAAQAB
</vdata><a n="factor" t="f">1.0</a>
</m>
<m n="MyPopulationTypes" c="vector" t="string" k="1"><vdata k="1" t="string" l0="0" Transfer-Encoding="zlib base64">
eAHzT8pKTS4p/g8ADnADyg==
</vdata></m>
<a n="@sticky:10003" t="m"><m n="memblock" c="container"></m>
</a>
</m>
</a>
<a n="SimpleLastValue" t="m"><m n="memblock" c="container"></m>
</a>
<a n="WizardRulerOff" t="i">0</a>
</m>
</a>
<a n="ProcedureIDName" t="s">CalculateIntensityProperties_5</a>
<a n="skip" t="i">0</a>
<a n="SkipWizard" t="i">1</a>
<a n="UIInsert" t="s">UI.InputParameters.CalculateIntensityProperties_5.WholeCells_string</a>
<a n="UIPresent" t="i">1</a>
<a n="unit" t="s"></a>
<a n="v_values" t="m"><m n="memblock" c="vector" t="string" k="1"><vdata k="1" t="string" l0="0" Transfer-Encoding="zlib base64">
eAHzzE1MT1UISk3PzM/7DwAhBwVn
</vdata></m>
</a>
<a n="value" t="s">Image Region</a>
<a n="values" t="m"><m n="memblock" c="vector" t="string" k="1"><vdata k="1" t="string" l0="0" Transfer-Encoding="zlib base64">
eAHzzE1MT1UISk3PzM/7DwAhBwVn
</vdata></m>
</a>
</m>
</a>
<a n="Region" t="m"><m n="memblock" c="container"><a n="DefaultValue" t="s">Image Region</a>
<a n="Description" t="s">Select region  which should be characterized.</a>
<a n="disabled" t="i">0</a>
<a n="InputComplexity" t="s">Complex</a>
<a n="InputType" t="s">s</a>
<a n="Item" t="s">Region</a>
<a n="Label" t="s">Region</a>
<a n="ParameterType" t="s">Discrete</a>
<a n="private" t="m"><m n="memblock" c="container"><a n="PreviousValues" t="m"><m n="memblock" c="container"></m>
</a>
<a n="SimpleLastValue" t="m"><m n="memblock" c="container"></m>
</a>
<a n="WizardRulerOff" t="i">1</a>
</m>
</a>
<a n="ProcedureIDName" t="s">CalculateIntensityProperties_5</a>
<a n="skip" t="i">0</a>
<a n="SkipWizard" t="i">1</a>
<a n="TableForSelectedPropertyOrRegion" t="m"><m n="memblock" c="Table"><m n="Label" c="vector" t="string" k="1"><vdata k="1" t="string" l0="0" Transfer-Encoding="zlib base64">
eAHzzE1MT1UISk3PzM/7DwAhBwVn
</vdata></m>
<m n="AttrType" c="vector" t="string" k="1"><vdata k="1" t="string" l0="0" Transfer-Encoding="zlib base64">
eAErSk3PzM/7DwAMUgOE
</vdata></m>
<m n="ItemName" c="vector" t="string" k="1"><vdata k="1" t="string" l0="0" Transfer-Encoding="zlib base64">
eAGLD0pNz8zPM/wPABGRA/Q=
</vdata></m>
<m n="OriginRegion" c="vector" t="string" k="1"><vdata k="1" t="string" l0="0" Transfer-Encoding="zlib base64">
eAHzzE1MT1UISk3PzM/7DwAhBwVn
</vdata></m>
<m n="CreatedAt" c="vector" t="string" k="1"><vdata k="1" t="string" l0="0" Transfer-Encoding="zlib base64">
eAFzy8xL8cxNTE8NSk3PzM/7DwAzxgbI
</vdata></m>
<m n="CreatedAtNo" c="vector" t="string" k="1"><vdata k="1" t="string" l0="0" Transfer-Encoding="zlib base64">
eAEz+Q8AAWkBNA==
</vdata></m>
<m n="RegionType" c="vector" t="string" k="1"><vdata k="1" t="string" l0="0" Transfer-Encoding="zlib base64">
eAHzzE1MT1UISk3PzM/7DwAhBwVn
</vdata></m>
<m n="PreviousLabel" c="vector" t="string" k="1"><vdata k="1" t="string" l0="0" Transfer-Encoding="zlib base64">
eAHzzE1MT1UISk3PzM/7DwAhBwVn
</vdata></m>
<m n="Commentary" c="vector" t="string" k="1"><vdata k="1" t="string" Transfer-Encoding="zlib base64">
eAH7DwABAAEA
</vdata></m>
<m n="RegionTypeDetailed" c="vector" t="string" k="1"><vdata k="1" t="string" l0="0" Transfer-Encoding="zlib base64">
eAHzzE1MT1UISk3PzM/7DwAhBwVn
</vdata></m>
<m n="Statistic" c="vector" t="string" k="1"><vdata k="1" t="string" Transfer-Encoding="zlib base64">
eAH7DwABAAEA
</vdata></m>
<m n="Channel" c="vector" t="string" k="1"><vdata k="1" t="string" Transfer-Encoding="zlib base64">
eAH7DwABAAEA
</vdata></m>
<m n="HiddenStatus" c="vector" t="string" k="1"><vdata k="1" t="string" l0="0" Transfer-Encoding="zlib base64">
eAEz+A8AAWEBMA==
</vdata></m>
<m n="Unit" c="vector" t="string" k="1"><vdata k="1" t="string" Transfer-Encoding="zlib base64">
eAH7DwABAAEA
</vdata></m>
<m n="StatisticDetailed1" c="vector" t="string" k="1"><vdata k="1" t="string" Transfer-Encoding="zlib base64">
eAH7DwABAAEA
</vdata></m>
<m n="ID" c="vector" t="string" k="1"><vdata k="1" t="string" Transfer-Encoding="zlib base64">
eAH7DwABAAEA
</vdata></m>
<m n="ParType" c="vector" t="string" k="1"><vdata k="1" t="string" l0="0" Transfer-Encoding="zlib base64">
eAFL+Q8AAckBZA==
</vdata></m>
<m n="ParTypeDetailed" c="vector" t="string" k="1"><vdata k="1" t="string" Transfer-Encoding="zlib base64">
eAH7DwABAAEA
</vdata></m>
<m n="Stage2Dim" c="vector" t="string" k="1"><vdata k="1" t="string" Transfer-Encoding="zlib base64">
eAH7DwABAAEA
</vdata></m>
<m n="_order" c="vector"><vdata k="1" t="signed int" rank="1" dimsize0="1" Transfer-Encoding="zlib base64">
eAFjYGBgAAAABAAB
</vdata><a n="factor" t="f">1.0</a>
</m>
<a n="@sticky:10003" t="m"><m n="memblock" c="container"><a n="__version" t="f">5.0</a>
</m>
</a>
</m>
</a>
<a n="UIInsert" t="s">UI.InputParameters.CalculateIntensityProperties_5.Region</a>
<a n="UIPresent" t="i">1</a>
<a n="unit" t="s"></a>
<a n="v_values" t="m"><m n="memblock" c="vector" t="string" k="1"><vdata k="1" t="string" l0="0" Transfer-Encoding="zlib base64">
eAHzzE1MT1UISk3PzM/7DwAhBwVn
</vdata></m>
</a>
<a n="value" t="s">Image Region</a>
<a n="values" t="m"><m n="memblock" c="vector" t="string" k="1"><vdata k="1" t="string" l0="0" Transfer-Encoding="zlib base64">
eAHzzE1MT1UISk3PzM/7DwAhBwVn
</vdata></m>
</a>
</m>
</a>
<a n="Method" t="m"><m n="memblock" c="container"><a n="DefaultValue" t="s">Standard</a>
<a n="Description" t="s">Select a method</a>
<a n="disabled" t="i">0</a>
<a n="InputComplexity" t="s">Complex</a>
<a n="InputType" t="s">s</a>
<a n="Item" t="s">Method</a>
<a n="Label" t="s">Method</a>
<a n="ParameterType" t="s">Discrete</a>
<a n="private" t="m"><m n="memblock" c="container"><a n="PreviousValues" t="m"><m n="memblock" c="container"></m>
</a>
<a n="SimpleLastValue" t="m"><m n="memblock" c="container"><a n="Contrast_ONOFF" t="s">0</a>
<a n="CV_ONOFF" t="s">0</a>
<a n="Max_ONOFF" t="s">0</a>
<a n="Mean_ONOFF" t="s">1</a>
<a n="Median_ONOFF" t="s">0</a>
<a n="Min_ONOFF" t="s">0</a>
<a n="QuantileFraction" t="s">50</a>
<a n="Stddev_ONOFF" t="s">0</a>
<a n="Sum_ONOFF" t="s">0</a>
</m>
</a>
<a n="WizardRulerOff" t="i">0</a>
</m>
</a>
<a n="ProcedureIDName" t="s">CalculateIntensityProperties_5</a>
<a n="skip" t="i">0</a>
<a n="SkipWizard" t="i">1</a>
<a n="UIInsert" t="s">UI.InputParameters.CalculateIntensityProperties_5.Method.title</a>
<a n="UIPresent" t="i">1</a>
<a n="unit" t="s"></a>
<a n="v_values" t="m"><m n="memblock" c="vector" t="string" k="1"><vdata k="1" t="string" l0="0" Transfer-Encoding="zlib base64">
eAELLknMS0ksSvkPABJkBDE=
</vdata></m>
</a>
<a n="value" t="s">Standard</a>
<a n="values" t="m"><m n="memblock" c="vector" t="string" k="1"><vdata k="1" t="string" l0="0" Transfer-Encoding="zlib base64">
eAELLknMS0ksSvkPABJkBDE=
</vdata></m>
</a>
</m>
</a>
<a n="Mean_ONOFF" t="m"><m n="memblock" c="container"><a n="DefaultValue" t="s">1</a>
<a n="Description" t="s">Turn the Mean Intensity calculation ON/OFF</a>
<a n="disabled" t="i">0</a>
<a n="InputComplexity" t="s">Complex</a>
<a n="InputType" t="s">b</a>
<a n="Item" t="s">Mean_ONOFF</a>
<a n="Label" t="s">Mean</a>
<a n="max" t="s">1</a>
<a n="min" t="s">0</a>
<a n="ParameterType" t="s">Numeric</a>
<a n="private" t="m"><m n="memblock" c="container"><a n="PreviousValues" t="m"><m n="memblock" c="container"></m>
</a>
<a n="SimpleLastValue" t="m"><m n="memblock" c="container"></m>
</a>
<a n="WizardRulerOff" t="i">0</a>
</m>
</a>
<a n="ProcedureIDName" t="s">CalculateIntensityProperties_5</a>
<a n="qualifier" t="s"></a>
<a n="skip" t="i">0</a>
<a n="SkipWizard" t="i">1</a>
<a n="step" t="s">1</a>
<a n="UIInsert" t="s">UI.InputParameters.CalculateIntensityProperties_5.Method.Mean_ONOFF</a>
<a n="UIPresent" t="i">1</a>
<a n="UIslider" t="s">0</a>
<a n="unit" t="s"></a>
<a n="value" t="s">1</a>
<a n="wizardstep" t="s">1</a>
</m>
</a>
<a n="Stddev_ONOFF" t="m"><m n="memblock" c="container"><a n="DefaultValue" t="s">0</a>
<a n="Description" t="s">Turn the Standard Deviation (StdDev) calculation ON/OFF</a>
<a n="disabled" t="i">0</a>
<a n="InputComplexity" t="s">Complex</a>
<a n="InputType" t="s">b</a>
<a n="Item" t="s">Stddev_ONOFF</a>
<a n="Label" t="s">Standard Deviation</a>
<a n="max" t="s">1</a>
<a n="min" t="s">0</a>
<a n="ParameterType" t="s">Numeric</a>
<a n="private" t="m"><m n="memblock" c="container"><a n="PreviousValues" t="m"><m n="memblock" c="container"></m>
</a>
<a n="SimpleLastValue" t="m"><m n="memblock" c="container"></m>
</a>
<a n="WizardRulerOff" t="i">0</a>
</m>
</a>
<a n="ProcedureIDName" t="s">CalculateIntensityProperties_5</a>
<a n="qualifier" t="s"></a>
<a n="skip" t="i">0</a>
<a n="SkipWizard" t="i">1</a>
<a n="step" t="s">1</a>
<a n="UIInsert" t="s">UI.InputParameters.CalculateIntensityProperties_5.Method.Stddev_ONOFF</a>
<a n="UIPresent" t="i">1</a>
<a n="UIslider" t="s">0</a>
<a n="unit" t="s"></a>
<a n="value" t="s">0</a>
<a n="wizardstep" t="s">1</a>
</m>
</a>
<a n="CV_ONOFF" t="m"><m n="memblock" c="container"><a n="DefaultValue" t="s">0</a>
<a n="Description" t="s">Turn the Coefficient of Variance (CV) calculation ON/OFF</a>
<a n="disabled" t="i">0</a>
<a n="InputComplexity" t="s">Complex</a>
<a n="InputType" t="s">b</a>
<a n="Item" t="s">CV_ONOFF</a>
<a n="Label" t="s">Coefficient of Variance</a>
<a n="max" t="s">1</a>
<a n="min" t="s">0</a>
<a n="ParameterType" t="s">Numeric</a>
<a n="private" t="m"><m n="memblock" c="container"><a n="PreviousValues" t="m"><m n="memblock" c="container"></m>
</a>
<a n="SimpleLastValue" t="m"><m n="memblock" c="container"></m>
</a>
<a n="WizardRulerOff" t="i">0</a>
</m>
</a>
<a n="ProcedureIDName" t="s">CalculateIntensityProperties_5</a>
<a n="qualifier" t="s"></a>
<a n="skip" t="i">0</a>
<a n="SkipWizard" t="i">1</a>
<a n="step" t="s">1</a>
<a n="UIInsert" t="s">UI.InputParameters.CalculateIntensityProperties_5.Method.CV_ONOFF</a>
<a n="UIPresent" t="i">1</a>
<a n="UIslider" t="s">0</a>
<a n="unit" t="s"></a>
<a n="value" t="s">0</a>
<a n="wizardstep" t="s">1</a>
</m>
</a>
<a n="Median_ONOFF" t="m"><m n="memblock" c="container"><a n="DefaultValue" t="s">0</a>
<a n="Description" t="s">Turn the Meadian Intensity calculation ON/OFF</a>
<a n="disabled" t="i">0</a>
<a n="InputComplexity" t="s">Complex</a>
<a n="InputType" t="s">b</a>
<a n="Item" t="s">Median_ONOFF</a>
<a n="Label" t="s">Median</a>
<a n="max" t="s">1</a>
<a n="min" t="s">0</a>
<a n="ParameterType" t="s">Numeric</a>
<a n="private" t="m"><m n="memblock" c="container"><a n="PreviousValues" t="m"><m n="memblock" c="container"></m>
</a>
<a n="SimpleLastValue" t="m"><m n="memblock" c="container"></m>
</a>
<a n="WizardRulerOff" t="i">0</a>
</m>
</a>
<a n="ProcedureIDName" t="s">CalculateIntensityProperties_5</a>
<a n="qualifier" t="s"></a>
<a n="skip" t="i">0</a>
<a n="SkipWizard" t="i">1</a>
<a n="step" t="s">1</a>
<a n="UIInsert" t="s">UI.InputParameters.CalculateIntensityProperties_5.Method.More.Median_ONOFF</a>
<a n="UIPresent" t="i">1</a>
<a n="UIslider" t="s">0</a>
<a n="unit" t="s"></a>
<a n="value" t="s">0</a>
<a n="wizardstep" t="s">1</a>
</m>
</a>
<a n="Sum_ONOFF" t="m"><m n="memblock" c="container"><a n="DefaultValue" t="s">0</a>
<a n="Description" t="s">Turn the summarized/integral intensity calculation ON/OFF</a>
<a n="disabled" t="i">0</a>
<a n="InputComplexity" t="s">Complex</a>
<a n="InputType" t="s">b</a>
<a n="Item" t="s">Sum_ONOFF</a>
<a n="Label" t="s">Sum</a>
<a n="max" t="s">1</a>
<a n="min" t="s">0</a>
<a n="ParameterType" t="s">Numeric</a>
<a n="private" t="m"><m n="memblock" c="container"><a n="PreviousValues" t="m"><m n="memblock" c="container"></m>
</a>
<a n="SimpleLastValue" t="m"><m n="memblock" c="container"></m>
</a>
<a n="WizardRulerOff" t="i">0</a>
</m>
</a>
<a n="ProcedureIDName" t="s">CalculateIntensityProperties_5</a>
<a n="qualifier" t="s"></a>
<a n="skip" t="i">0</a>
<a n="SkipWizard" t="i">1</a>
<a n="step" t="s">1</a>
<a n="UIInsert" t="s">UI.InputParameters.CalculateIntensityProperties_5.Method.More.Sum_ONOFF</a>
<a n="UIPresent" t="i">1</a>
<a n="UIslider" t="s">0</a>
<a n="unit" t="s"></a>
<a n="value" t="s">0</a>
<a n="wizardstep" t="s">1</a>
</m>
</a>
<a n="Max_ONOFF" t="m"><m n="memblock" c="container"><a n="DefaultValue" t="s">0</a>
<a n="Description" t="s">Turn the Maximum Intensity calculation ON/OFF</a>
<a n="disabled" t="i">0</a>
<a n="InputComplexity" t="s">Complex</a>
<a n="InputType" t="s">b</a>
<a n="Item" t="s">Max_ONOFF</a>
<a n="Label" t="s">Maximum</a>
<a n="max" t="s">1</a>
<a n="min" t="s">0</a>
<a n="ParameterType" t="s">Numeric</a>
<a n="private" t="m"><m n="memblock" c="container"><a n="PreviousValues" t="m"><m n="memblock" c="container"></m>
</a>
<a n="SimpleLastValue" t="m"><m n="memblock" c="container"></m>
</a>
<a n="WizardRulerOff" t="i">0</a>
</m>
</a>
<a n="ProcedureIDName" t="s">CalculateIntensityProperties_5</a>
<a n="qualifier" t="s"></a>
<a n="skip" t="i">0</a>
<a n="SkipWizard" t="i">1</a>
<a n="step" t="s">1</a>
<a n="UIInsert" t="s">UI.InputParameters.CalculateIntensityProperties_5.Method.More.Max_ONOFF</a>
<a n="UIPresent" t="i">1</a>
<a n="UIslider" t="s">0</a>
<a n="unit" t="s"></a>
<a n="value" t="s">0</a>
<a n="wizardstep" t="s">1</a>
</m>
</a>
<a n="Min_ONOFF" t="m"><m n="memblock" c="container"><a n="DefaultValue" t="s">0</a>
<a n="Description" t="s">Turn the Minimum Intensity calculation ON/OFF</a>
<a n="disabled" t="i">0</a>
<a n="InputComplexity" t="s">Complex</a>
<a n="InputType" t="s">b</a>
<a n="Item" t="s">Min_ONOFF</a>
<a n="Label" t="s">Minimum</a>
<a n="max" t="s">1</a>
<a n="min" t="s">0</a>
<a n="ParameterType" t="s">Numeric</a>
<a n="private" t="m"><m n="memblock" c="container"><a n="PreviousValues" t="m"><m n="memblock" c="container"></m>
</a>
<a n="SimpleLastValue" t="m"><m n="memblock" c="container"></m>
</a>
<a n="WizardRulerOff" t="i">0</a>
</m>
</a>
<a n="ProcedureIDName" t="s">CalculateIntensityProperties_5</a>
<a n="qualifier" t="s"></a>
<a n="skip" t="i">0</a>
<a n="SkipWizard" t="i">1</a>
<a n="step" t="s">1</a>
<a n="UIInsert" t="s">UI.InputParameters.CalculateIntensityProperties_5.Method.More.Min_ONOFF</a>
<a n="UIPresent" t="i">1</a>
<a n="UIslider" t="s">0</a>
<a n="unit" t="s"></a>
<a n="value" t="s">0</a>
<a n="wizardstep" t="s">1</a>
</m>
</a>
<a n="QuantileFraction" t="m"><m n="memblock" c="container"><a n="DefaultValue" t="s">50</a>
<a n="Description" t="s">For the quantile calculation all pixels are sorted according to their intensity. The quantile is the intensity of that pixel, which is brighter than the QuantileFraction number of pixels. The statistic &quot;median&quot; is the shorthand for &quot;quantile&quot; at 0.5.</a>
<a n="disabled" t="i">0</a>
<a n="InputComplexity" t="s">Complex</a>
<a n="InputType" t="s">d</a>
<a n="Item" t="s">QuantileFraction</a>
<a n="Label" t="s">Quantile Fraction</a>
<a n="max" t="s">100</a>
<a n="min" t="s">0</a>
<a n="ParameterType" t="s">Numeric</a>
<a n="private" t="m"><m n="memblock" c="container"><a n="PreviousValues" t="m"><m n="memblock" c="container"></m>
</a>
<a n="SimpleLastValue" t="m"><m n="memblock" c="container"></m>
</a>
<a n="WizardRulerOff" t="i">0</a>
</m>
</a>
<a n="ProcedureIDName" t="s">CalculateIntensityProperties_5</a>
<a n="qualifier" t="s"></a>
<a n="skip" t="i">0</a>
<a n="SkipWizard" t="i">1</a>
<a n="step" t="s">5</a>
<a n="UIInsert" t="s">UI.InputParameters.CalculateIntensityProperties_5.Method.More.QuantileFraction</a>
<a n="UIPresent" t="i">1</a>
<a n="UIslider" t="s">1</a>
<a n="unit" t="s">%</a>
<a n="value" t="s">50</a>
<a n="wizardstep" t="s">10</a>
</m>
</a>
<a n="Quantile_ONOFF" t="m"><m n="memblock" c="container"><a n="DefaultValue" t="s">0</a>
<a n="Description" t="s">Turn the Quantile Intensity calculation ON/OFF</a>
<a n="disabled" t="i">0</a>
<a n="InputComplexity" t="s">Complex</a>
<a n="InputType" t="s">b</a>
<a n="Item" t="s">Quantile_ONOFF</a>
<a n="Label" t="s"></a>
<a n="max" t="s"></a>
<a n="min" t="s"></a>
<a n="ParameterType" t="s">Numeric</a>
<a n="private" t="m"><m n="memblock" c="container"><a n="PreviousValues" t="m"><m n="memblock" c="container"></m>
</a>
<a n="SimpleLastValue" t="m"><m n="memblock" c="container"></m>
</a>
<a n="WizardRulerOff" t="i">0</a>
</m>
</a>
<a n="ProcedureIDName" t="s">CalculateIntensityProperties_5</a>
<a n="qualifier" t="s"></a>
<a n="skip" t="i">0</a>
<a n="SkipWizard" t="i">1</a>
<a n="step" t="s"></a>
<a n="UIInsert" t="s">UI.InputParameters.CalculateIntensityProperties_5.Method.More.QuantileFraction.qualifier</a>
<a n="UIPresent" t="i">1</a>
<a n="UIslider" t="s">0</a>
<a n="unit" t="s"></a>
<a n="value" t="s">0</a>
<a n="wizardstep" t="s"></a>
</m>
</a>
<a n="Contrast_ONOFF" t="m"><m n="memblock" c="container"><a n="DefaultValue" t="s">0</a>
<a n="Description" t="s">Turn the Contrast calculation ON/OFF</a>
<a n="disabled" t="i">0</a>
<a n="InputComplexity" t="s">Complex</a>
<a n="InputType" t="s">b</a>
<a n="Item" t="s">Contrast_ONOFF</a>
<a n="Label" t="s">Contrast</a>
<a n="max" t="s">1</a>
<a n="min" t="s">0</a>
<a n="ParameterType" t="s">Numeric</a>
<a n="private" t="m"><m n="memblock" c="container"><a n="PreviousValues" t="m"><m n="memblock" c="container"></m>
</a>
<a n="SimpleLastValue" t="m"><m n="memblock" c="container"></m>
</a>
<a n="WizardRulerOff" t="i">0</a>
</m>
</a>
<a n="ProcedureIDName" t="s">CalculateIntensityProperties_5</a>
<a n="qualifier" t="s"></a>
<a n="skip" t="i">0</a>
<a n="SkipWizard" t="i">1</a>
<a n="step" t="s">1</a>
<a n="UIInsert" t="s">UI.InputParameters.CalculateIntensityProperties_5.Method.More.Contrast_ONOFF</a>
<a n="UIPresent" t="i">1</a>
<a n="UIslider" t="s">0</a>
<a n="unit" t="s"></a>
<a n="value" t="s">0</a>
<a n="wizardstep" t="s">1</a>
</m>
</a>
<a n="SuffixForPropertyNames" t="m"><m n="memblock" c="container"><a n="DefaultValue" t="s">Intensity Image Region Alexa 488</a>
<a n="Description" t="s">Prefix for property names.</a>
<a n="disabled" t="i">0</a>
<a n="InputComplexity" t="s">Complex</a>
<a n="InputType" t="s">s</a>
<a n="Item" t="s">SuffixForPropertyNames</a>
<a n="Label" t="s">Output Properties</a>
<a n="max" t="s"></a>
<a n="min" t="s"></a>
<a n="ParameterType" t="s">Numeric</a>
<a n="private" t="m"><m n="memblock" c="container"><a n="DefaultNamingIsUsed" t="i">1</a>
<a n="DefaultString" t="s">Intensity Image Region Alexa 488</a>
<a n="OriginalDefault" t="s">Intensity Image Region Alexa 488</a>
<a n="PreviousValues" t="m"><m n="memblock" c="container"></m>
</a>
<a n="SimpleLastValue" t="m"><m n="memblock" c="container"></m>
</a>
<a n="UsedListCounter" t="i">0</a>
<a n="WizardRulerOff" t="i">0</a>
</m>
</a>
<a n="ProcedureIDName" t="s">CalculateIntensityProperties_5</a>
<a n="qualifier" t="s"></a>
<a n="skip" t="i">0</a>
<a n="SkipWizard" t="i">1</a>
<a n="step" t="s"></a>
<a n="UIInsert" t="s">UI.InputParameters.CalculateIntensityProperties_5.SuffixForPropertyNames</a>
<a n="UIPresent" t="i">1</a>
<a n="UIslider" t="s">0</a>
<a n="unit" t="s"></a>
<a n="value" t="s">Intensity Image Region Alexa 488</a>
<a n="wizardstep" t="s"></a>
</m>
</a>
<a n="@sticky:10003" t="m"><m n="memblock" c="container"><a n="__BuildMinor" t="i">122842</a>
<a n="__initialBuildMinor" t="i">122842</a>
<a n="__initialversion" t="s">3</a>
<a n="__ProcOpenStatus" t="i">1</a>
<a n="__version" t="s">3</a>
<a n="__VersionId" t="s">5.0.0.122842</a>
<a n="BBScaleLevel" t="s">0</a>
</m>
</a>
</m>
</a>
<a n="OutputClass" t="s">Output Property</a>
<a n="OutputName" t="s">Intensity Image Region Alexa 488 Mean</a>
<a n="ProcedureOutputsByType" t="m"><m n="memblock" c="container"><a n="IllustrativeTable" t="m"><m n="memblock" c="Table"><m n="Label" c="vector" t="string" k="2"><vdata k="2" t="string" l0="0" l1="1" Transfer-Encoding="zlib base64">
eAGLjy/xzE1MT3VOzEkuzUksSQXz/sdjFY43+g8A1j0TnA==
</vdata></m>
<m n="ItemName" c="vector" t="string" k="2"><vdata k="2" t="string" l0="0" Transfer-Encoding="zlib base64">
eAEr8cxNTE/9/48BABQ2BFU=
</vdata></m>
<m n="ItemType" c="vector" t="string" k="2"><vdata k="2" t="string" Transfer-Encoding="zlib base64">
eAH7/x8AAv8B/w==
</vdata></m>
<m n="RefString" c="vector" t="string" k="2"><vdata k="2" t="string" l0="0" l1="1" Transfer-Encoding="zlib base64">
eAFzLUvMKU0syczPc0ksSdQLKMpPTk0pLUot1nNOzEkuzUksSfXMTUxP1fMvLSko
LSnWK4FwU4CqM0tSc/+7EmlAvBFOIwBddDPi
</vdata></m>
<m n="ValidFlag" c="vector"><vdata k="2" t="byte" rank="1" dimsize0="2" Transfer-Encoding="zlib base64">
eAFjYAAAAAIAAQ==
</vdata><a n="factor" t="f">1.0</a>
</m>
<m n="OriginRef" c="vector" t="string" k="2"><vdata k="2" t="string" l0="0" l1="1" Transfer-Encoding="zlib base64">
eAFzTsxJLs1JLEn1zE1MT/3vjMKNN/oPANdxDXI=
</vdata></m>
<m n="CreatedAt" c="vector" t="string" k="2"><vdata k="2" t="string" l0="0" l1="1" Transfer-Encoding="zlib base64">
eAFzTsxJLs1JLEn1zE1MT/3vjMKNN/oPANdxDXI=
</vdata></m>
<m n="CreatedAtNo" c="vector"><vdata k="2" t="byte" rank="1" dimsize0="2" Transfer-Encoding="zlib base64">
eAFjYgYAAAkABg==
</vdata><a n="factor" t="f">1.0</a>
</m>
<m n="Hidden" c="vector"><vdata k="2" t="byte" rank="1" dimsize0="2" Transfer-Encoding="zlib base64">
eAFjYAAAAAIAAQ==
</vdata><a n="factor" t="f">1.0</a>
</m>
<m n="InternalIDNumber" c="vector"><vdata k="2" t="byte" rank="1" dimsize0="2" Transfer-Encoding="zlib base64">
eAFjYQEAAA4ACQ==
</vdata><a n="factor" t="f">1.0</a>
</m>
<m n="InvalidatedAtNo" c="vector"><vdata k="2" t="byte" rank="1" dimsize0="2" Transfer-Encoding="zlib base64">
eAFjYAAAAAIAAQ==
</vdata><a n="factor" t="f">1.0</a>
</m>
<m n="NewPopulation" c="vector"><vdata k="2" t="byte" rank="1" dimsize0="2" Transfer-Encoding="zlib base64">
eAFjZAQAAAUAAw==
</vdata><a n="factor" t="f">1.0</a>
</m>
<m n="OverTakenFrom" c="vector" t="string" k="2"><vdata k="2" t="string" l0="0" l1="1" Transfer-Encoding="zlib base64">
eAFzTsxJLs1JLEn1zE1MT/3vjMKNN/oPANdxDXI=
</vdata></m>
<m n="ROIlabel" c="vector" t="string" k="2"><vdata k="2" t="string" Transfer-Encoding="zlib base64">
eAH7/x8AAv8B/w==
</vdata></m>
<m n="ROIRegionLabel" c="vector" t="string" k="2"><vdata k="2" t="string" Transfer-Encoding="zlib base64">
eAH7/x8AAv8B/w==
</vdata></m>
<m n="ScaleLevel" c="vector"><vdata k="2" t="byte" rank="1" dimsize0="2" Transfer-Encoding="zlib base64">
eAFjYAAAAAIAAQ==
</vdata><a n="factor" t="f">1.0</a>
</m>
<a n="@sticky:10003" t="m"><m n="memblock" c="container"></m>
</a>
</m>
</a>
<a n="Images" t="m"><m n="memblock" c="Table"><m n="Label" c="vector" t="string" k="6"><vdata k="6" t="string" l0="0" l1="1" l2="2" l3="3" l4="4" l5="5" Transfer-Encoding="zlib base64">
eAELyEnMS1XwTSxQcMxJrUhUMLGw+B+AJmZqhilmZmKOpM7D39XZIzhEwdjY2MTo
v2duYnqqQlFiSWa+QkhlEQo/JRUkAgB4hio0
</vdata></m>
<m n="ItemName" c="vector" t="string" k="6"><vdata k="6" t="string" l0="0" l1="1" l2="2" l3="3" l4="4" l5="5" Transfer-Encoding="zlib base64">
eAGLj3dOzEn2zE1MTy12CMhJzEt1MDLwTSwAko45qRWJQNrEwuJ/PGFlpmZEKTMz
Mcdnmoe/q7NHcAjQWmNjYxMjVKVgZwKlihJLMvOBdEhlEX4FKakgJQDEFU7+
</vdata></m>
<m n="ItemType" c="vector" t="string" k="6"><vdata k="6" t="string" Transfer-Encoding="zlib base64">
eAH7/x8EABTxBfs=
</vdata></m>
<m n="IsNonNegative" c="vector"><vdata k="6" t="byte" rank="1" dimsize0="6" Transfer-Encoding="zlib base64">
eAFjZAQBAAAbAAc=
</vdata><a n="factor" t="f">1.0</a>
</m>
<m n="RefString" c="vector" t="string" k="6"><vdata k="6" t="string" l0="0" l1="1" l2="2" l3="3" l4="4" l5="5" Transfer-Encoding="zlib base64">
eAG10U0LwjAMBuB/VGStc8fJLG4H2cDdS1iDDLoP2lT012vXm+BhwrwkkMBDeCPv
YDxQP40nIGCNnTrU3qJjZ6Q4qj3NnhxTqgDTVQPc0OWNgRHzZHeBOdSjwQeELrKM
6cD0hMNLbinv03/JqThsfHNZy6K8tiEPzrlI1uhLst4AYYyXfY08rgJql2+F3j7t
77RK1uEaP/g3LvjKHw==
</vdata></m>
<m n="ValidFlag" c="vector"><vdata k="6" t="byte" rank="1" dimsize0="6" Transfer-Encoding="zlib base64">
eAFjZAQBAAAbAAc=
</vdata><a n="factor" t="f">1.0</a>
</m>
<m n="OriginalLabel" c="vector" t="string" k="6"><vdata k="6" t="string" l0="0" l1="1" l2="2" l3="3" l4="4" l5="5" Transfer-Encoding="zlib base64">
eAELyEnMS1XwTSxQcMxJrUhUMLGw+B+AJmZqhilmZmKOpM7D39XZIzhEwdjY2MTo
v2duYnqqQlFiSWa+QkhlEQo/JRUkAgB4hio0
</vdata></m>
<m n="CreatedAt" c="vector" t="string" k="6"><vdata k="6" t="string" l0="0" l1="4" l2="5" Transfer-Encoding="zlib base64">
eAFzTy1xSSxJ/P+PAQSdE3OSS3MSS1I9cxPTU/+jcuON/gMA2RQUBQ==
</vdata></m>
<m n="CreatedAtNo" c="vector"><vdata k="6" t="byte" rank="1" dimsize0="6" Transfer-Encoding="zlib base64">
eAFjZGRkZGIGAAAfAAo=
</vdata><a n="factor" t="f">1.0</a>
</m>
<m n="InternalIDNumber" c="vector"><vdata k="6" t="signed char" rank="1" dimsize0="6" Transfer-Encoding="zlib base64">
eAFj5+DkYmQEAACdACU=
</vdata><a n="factor" t="f">1.0</a>
</m>
<m n="ScaleLevel" c="vector"><vdata k="6" t="byte" rank="1" dimsize0="6" Transfer-Encoding="zlib base64">
eAFjYAABAAAGAAE=
</vdata><a n="factor" t="f">1.0</a>
</m>
<a n="@sticky:10003" t="m"><m n="memblock" c="container"></m>
</a>
</m>
</a>
<a n="Objects" t="m"><m n="memblock" c="Table"><m n="Label" c="vector" t="string" k="8"><vdata k="8" t="string" l0="0" l1="1" l2="2" l3="3" l4="4" l5="5" Transfer-Encoding="zlib base64">
eAGLj/dLTU8sySxL9S9LLcpJrEwtdk7MSS7NSSxJ9cxNTE/9Hx/vl5iHRxK/9ngj
vAYApcG2KASlpmfm5wHVeubklBaXFAGdlJ/nlpmXApaGyv5j+ccCADIFSVw=
</vdata></m>
<m n="ItemName" c="vector" t="string" k="8"><vdata k="8" t="string" l0="0" l1="1" l2="4" l3="5" l4="6" Transfer-Encoding="zlib base64">
eAHzS01PLMksS83MySktLikCsvPz/vsl+qHw/zH8Y/TMTUxPDUpNB8n7JmbmeSJr
CM/Iz0l1Ts3JKf7/jwUA/v0lRw==
</vdata></m>
<m n="ItemType" c="vector" t="string" k="8"><vdata k="8" t="string" l0="0" l1="1" l2="4" l3="5" Transfer-Encoding="zlib base64">
eAHzS01PLMksS/XMySktLikCsvPz/vsl5qHw/zH8Y3TOz83Nz/PMTUxPDUpNB6lC
VcL0jwkA/N4iGA==
</vdata></m>
<m n="RefString" c="vector" t="string" k="8"><vdata k="8" t="string" l0="0" l1="1" l2="2" l3="3" l4="4" l5="5" Transfer-Encoding="zlib base64">
eAGtkbEKwkAQRP/oCtEviBFSGMXGMizJcC5sLuFuL5Cv1yNFSKFi1HbZeQxv8oEk
knLn9qRkzr6r0USPYDKSOgopipYszClqHzWYEja9D2CRGNRPUdOkLCvae74aR+Vv
pGrz52pL4PpyB3bNJOwCm6TO3Za3D2y9whyJXfG1eadwgXVMK/fwygjVdm54vXWC
DCJh3ZxPoLu30Acrb/lk
</vdata></m>
<m n="ValidFlag" c="vector"><vdata k="8" t="byte" rank="1" dimsize0="8" Transfer-Encoding="zlib base64">
eAFjYAADRgAACQAC
</vdata><a n="factor" t="f">1.0</a>
</m>
<m n="OriginRef" c="vector" t="string" k="8"><vdata k="8" t="string" l0="0" l1="2" l2="4" Transfer-Encoding="zlib base64">
eAFzTsxJLs1JLEn1zE1MT/3/j8EZRSDe6P8/RrfMvBSwdFBqemZ+3v9/TCAIANIM
GTY=
</vdata></m>
<m n="CreatedAt" c="vector" t="string" k="8"><vdata k="8" t="string" l0="0" l1="2" l2="4" l3="6" l4="7" Transfer-Encoding="zlib base64">
eAFzTsxJLs1JLEn1zE1MT/3/j8EZRSDe6P8/RrfMvBSwdFBqemZ+3v9/TAhFeSWp
ecWZJZUBRfkFqUUlmanF8Sb/8Uqb/gcANF8xXw==
</vdata></m>
<m n="CreatedAtNo" c="vector"><vdata k="8" t="byte" rank="1" dimsize0="8" Transfer-Encoding="zlib base64">
eAFjYmJmZmFhZQMAAHMAHg==
</vdata><a n="factor" t="f">1.0</a>
</m>
<m n="Hidden" c="vector"><vdata k="8" t="byte" rank="1" dimsize0="8" Transfer-Encoding="zlib base64">
eAFjYIAAAAAIAAE=
</vdata><a n="factor" t="f">1.0</a>
</m>
<m n="InternalIDNumber" c="vector"><vdata k="8" t="byte" rank="1" dimsize0="8" Transfer-Encoding="zlib base64">
eAFjYmZiZmRiZAQAAFUAEA==
</vdata><a n="factor" t="f">1.0</a>
</m>
<m n="InvalidatedAtNo" c="vector"><vdata k="8" t="byte" rank="1" dimsize0="8" Transfer-Encoding="zlib base64">
eAFjYGBgYGVgYwAAACgADA==
</vdata><a n="factor" t="f">1.0</a>
</m>
<m n="NewPopulation" c="vector"><vdata k="8" t="byte" rank="1" dimsize0="8" Transfer-Encoding="zlib base64">
eAFjZAQBBgYAACkABw==
</vdata><a n="factor" t="f">1.0</a>
</m>
<m n="OverTakenFrom" c="vector" t="string" k="8"><vdata k="8" t="string" l0="0" l1="2" l2="4" l3="7" Transfer-Encoding="zlib base64">
eAFzTsxJLs1JLEn1zE1MT/3/j8EZRSDe6P8/RrfMvBSwdFBqemZ+3v9/TP+YEMry
SlLzijNLKgOK8gtSi0oyU4vjTf4DAFZ3JUo=
</vdata></m>
<m n="ROIlabel" c="vector" t="string" k="8"><vdata k="8" t="string" l0="4" Transfer-Encoding="zlib base64">
eAH7////f7/8vNT///8x/GMAAE/rCYc=
</vdata></m>
<m n="ROIRegionLabel" c="vector" t="string" k="8"><vdata k="8" t="string" Transfer-Encoding="zlib base64">
eAH7/x8CACPkB/k=
</vdata></m>
<m n="ScaleLevel" c="vector"><vdata k="8" t="byte" rank="1" dimsize0="8" Transfer-Encoding="zlib base64">
eAFjYIAAAAAIAAE=
</vdata><a n="factor" t="f">1.0</a>
</m>
<a n="@sticky:10003" t="m"><m n="memblock" c="container"></m>
</a>
</m>
</a>
</m>
</a>
<a n="UIFolders" t="m"><m n="memblock" c="container"><a n="@isordered" t="i">1</a>
<a n="F1" t="m"><m n="memblock" c="container"><a n="sFolderName" t="s">Method</a>
<a n="sFolderType" t="s">MethodFolder</a>
<a n="sInsert" t="s">InputParameters.CalculateIntensityProperties_5.Method</a>
<a n="sItemName" t="s">Method</a>
<a n="sLastInput" t="s">Region</a>
<a n="sTitle" t="s">Method</a>
<a n="yDefaultOpenStatus" t="i">0</a>
<a n="yOpenStatus" t="i">0</a>
<a n="ySkip" t="i">0</a>
</m>
</a>
<a n="F2" t="m"><m n="memblock" c="container"><a n="sFolderName" t="s"></a>
<a n="sFolderType" t="s">MoreFolder</a>
<a n="sInsert" t="s">InputParameters.CalculateIntensityProperties_5.Method.More</a>
<a n="sItemName" t="s"></a>
<a n="sLastInput" t="s">CV_ONOFF</a>
<a n="sTitle" t="s"></a>
<a n="yDefaultOpenStatus" t="i">0</a>
<a n="yOpenStatus" t="i">0</a>
<a n="ySkip" t="i">0</a>
</m>
</a>
</m>
</a>
</m>
</a>
<a n="CalculateProperties_2" t="m"><m n="memblock" c="container"><a n="BBHasBeenSaved" t="i">1</a>
<a n="bbType" t="s">builtin</a>
<a n="Comment" t="s"></a>
<a n="DataScope" t="m"><m n="memblock" c="container"><a n="Field" t="m"><m n="memblock" c="container"><a n="Span" t="s">Each</a>
</m>
</a>
</m>
</a>
<a n="IDName" t="s">CalculateProperties_2</a>
<a n="ImageView" t="m"><m n="memblock" c="container"><a n="@isordered" t="i">1</a>
<a n="Label" t="s">Replace me</a>
<a n="Tabs" t="m"><m n="memblock" c="container"><a n="@isordered" t="i">1</a>
<a n="PopulationCalculateProperties_2" t="m"><m n="memblock" c="container"><a n="@isordered" t="i">1</a>
<a n="TabLabel" t="s">Image Region</a>
<a n="TabItemName" t="s">PopulationCalculateProperties_2</a>
<a n="TabTitle" t="s">Population: Image Region</a>
<a n="Skip" t="i">0</a>
<a n="UIclass" t="s">sticky</a>
<a n="NewDefaultChannel" t="m"><m n="memblock" c="vector" t="string" k="1"><vdata k="1" t="string" l0="0" Transfer-Encoding="zlib base64">
eAFzzEmtSFQwsbD4DwASnQOv
</vdata></m>
</a>
<a n="NewDefaultStencil" t="m"><m n="memblock" c="vector" t="string" k="1"><vdata k="1" t="string" l0="0" Transfer-Encoding="zlib base64">
eAHzzE1MT1UISk3PzM/7DwAhBwVn
</vdata></m>
</a>
<a n="Type" t="s">Standard</a>
<a n="OKButtons" t="i">0</a>
<a n="TableLabel" t="m"><m n="memblock" c="vector" t="string" k="1"><vdata k="1" t="string" l0="0" Transfer-Encoding="zlib base64">
eAELKMovSC0qyUwtVvDMTUxPVQhKTc/Mz/sPAHPSCbQ=
</vdata></m>
</a>
<a n="UIinsert" t="s">FeedBack.PopulationCalculateProperties_2</a>
<a n="UseCommonTableStencil" t="m"><m n="memblock" c="vector"><vdata k="1" t="byte" rank="1" dimsize0="1" Transfer-Encoding="zlib base64">
eAFjAAAAAQAB
</vdata><a n="factor" t="f">1.0</a>
</m>
</a>
<a n="SummaryTableOn" t="m"><m n="memblock" c="vector"><vdata k="1" t="byte" rank="1" dimsize0="1" Transfer-Encoding="zlib base64">
eAFjBAAAAgAC
</vdata><a n="factor" t="f">1.0</a>
</m>
</a>
<a n="SummaryTableLabel" t="m"><m n="memblock" c="vector" t="string" k="1"><vdata k="1" t="string" l0="0" Transfer-Encoding="zlib base64">
eAELLs3NTSyq/A8AD00D7g==
</vdata></m>
</a>
<a n="AttrTypeTable" t="m"><m n="memblock" c="vector"><vdata k="1" t="byte" rank="1" dimsize0="1" Transfer-Encoding="zlib base64">
eAFjBAAAAgAC
</vdata><a n="factor" t="f">1.0</a>
</m>
</a>
<a n="WizardImageView" t="i">0</a>
<a n="TypeofOverlays" t="s">SingleDefaultOverLay</a>
<a n="coloring_mode" t="s">WeightedAverage</a>
<a n="scopeforimages" t="s">script</a>
<a n="yFrame2Timepoint" t="i">0</a>
<a n="cnt_overlays" t="m"><m n="memblock" c="container"><a n="@isordered" t="i">1</a>
<a n="@Image@20Region" t="m"><m n="memblock" c="container"></m>
</a>
</m>
</a>
<a n="Controls" t="m"><m n="memblock" c="container"><a n="general" t="m"><m n="memblock" c="container"><a n="@isordered" t="i">1</a>
<a n="Render_Colormode_Standard" t="m"><m n="memblock" c="container"><a n="@isordered" t="i">1</a>
<a n="colormode" t="m"><m n="memblock" c="container"><a n="autosubmit" t="s"></a>
<a n="callback" t="m"><m n="memblock" c="container"><a n="@isordered" t="i">1</a>
<a n="TranslateColormode" t="m"><m n="memblock" c="container"><a n="closure" t="m"><m n="memblock" c="closure"><a n="@context" t="s">&lt;AcapellaUserInterface||UI/imageviewmethods.proc&gt;</a>
<a n="@modulename" t="s">UI::_CIV_Coloring_Setmode</a>
<a n="@bound" t="m"><m n="memblock" c="container"></m>
</a>
<a n="@suppresswarnings" t="i">0</a>
</m>
</a>
<a n="data" t="m"><m n="memblock" c="container"></m>
</a>
</m>
</a>
<a n="@sticky:10003" t="m"><m n="memblock" c="container"><a n="skip" t="i">1</a>
</m>
</a>
</m>
</a>
<a n="CallbackList" t="m"><m n="memblock" c="XmlNode" t="elem"><CallbackList><Callback label="TranslateColormode" title="ColorMode" trigger="onchange" category="" priority="0" disabled="0" /></CallbackList></m>
</a>
<a n="defaultValue" t="s"></a>
<a n="description" t="s"></a>
<a n="disabled" t="i">0</a>
<a n="highlight" t="s"></a>
<a n="inputtype" t="s">s</a>
<a n="label" t="s">Coloring</a>
<a n="label_style" t="m"><m n="memblock" c="vector" t="string" k="3"><vdata k="3" t="string" l0="0" Transfer-Encoding="zlib base64">
eAHLyy/KTcz5/4/hHwMAIKMFhQ==
</vdata></m>
</a>
<a n="labels" t="m"><m n="memblock" c="vector" t="string" k="3"><vdata k="3" t="string" l0="0" l1="1" l2="2" Transfer-Encoding="zlib base64">
eAELLknMS0ksSvnvmpeRmJecmvLfIzM9IweIS/4DALJdDN0=
</vdata></m>
</a>
<a n="private" t="m"><m n="memblock" c="container"><a n="@sticky:10003" t="m"><m n="memblock" c="container"><a n="skip" t="i">1</a>
</m>
</a>
</m>
</a>
<a n="qualifier" t="s"></a>
<a n="size" t="i">0</a>
<a n="SizeOnFocus" t="i">0</a>
<a n="unit" t="s"></a>
<a n="value" t="s">WeightedAverage:Extended</a>
<a n="value_disabled" t="m"><m n="memblock" c="vector"><vdata k="3" t="byte" rank="1" dimsize0="3" Transfer-Encoding="zlib base64">
eAFjYGAAAAADAAE=
</vdata><a n="factor" t="f">1.0</a>
</m>
</a>
<a n="values" t="m"><m n="memblock" c="vector" t="string" k="3"><vdata k="3" t="string" l0="0" l1="1" l2="2" Transfer-Encoding="zlib base64">
eAHzTawIS8wpTbUKyEnMzPsfnpqZnlGSmuJYllqUmI5L1LWiJDUvJTXlPwAb/hnA

</vdata></m>
</a>
<a n="@sticky:10003" t="m"><m n="memblock" c="container"><a n="attr" t="m"><m n="memblock" c="container"><a n="class" t="s">input</a>
</m>
</a>
<a n="docID" t="s"></a>
<a n="insertmode" t="s">replace</a>
<a n="is_root" t="i">0</a>
<a n="skip" t="i">0</a>
<a n="target" t="m"><m n="memblock" c="container"><a n="target" t="s">value</a>
<a n="upCount" t="i">0</a>
</m>
</a>
<a n="ui" t="s">input</a>
<a n="uiclass" t="s">menu</a>
<a n="uirowmode" t="i">0</a>
</m>
</a>
</m>
</a>
<a n="@sticky:10003" t="m"><m n="memblock" c="container"><a n="AllowReorder" t="i">0</a>
<a n="attr" t="m"><m n="memblock" c="container"><a n="class" t="s">container</a>
<a n="style" t="s">width:0</a>
</m>
</a>
<a n="docID" t="s"></a>
<a n="insertmode" t="s">simple</a>
<a n="is_root" t="i">0</a>
<a n="skip" t="i">0</a>
<a n="tabulate" t="i">1</a>
<a n="ui" t="s">container</a>
<a n="uiclass" t="s">container</a>
</m>
</a>
</m>
</a>
<a n="Render_Labels_Labels" t="m"><m n="memblock" c="container"><a n="@sticky:10003" t="m"><m n="memblock" c="container"><a n="skip" t="i">1</a>
</m>
</a>
</m>
</a>
<a n="Render_Images_Images" t="m"><m n="memblock" c="container"><a n="@isordered" t="i">1</a>
<a n="colormode" t="m"><m n="memblock" c="container"><a n="autosubmit" t="s"></a>
<a n="callback" t="m"><m n="memblock" c="container"><a n="@isordered" t="i">1</a>
<a n="ReloadFrames" t="m"><m n="memblock" c="container"><a n="closure" t="m"><m n="memblock" c="closure"><a n="@context" t="s">&lt;AcapellaUserInterface||UI/imageviewmethods.proc&gt;</a>
<a n="@modulename" t="s">UI::_CIV_CB_Render_Images_SwitchMode</a>
<a n="@bound" t="m"><m n="memblock" c="container"></m>
</a>
<a n="@suppresswarnings" t="i">0</a>
</m>
</a>
<a n="data" t="m"><m n="memblock" c="container"></m>
</a>
</m>
</a>
<a n="@sticky:10003" t="m"><m n="memblock" c="container"><a n="skip" t="i">1</a>
</m>
</a>
</m>
</a>
<a n="CallbackList" t="m"><m n="memblock" c="XmlNode" t="elem"><CallbackList><Callback label="ReloadFrames" title="ColoringMode" trigger="onchange" category="" priority="0" disabled="0" /></CallbackList></m>
</a>
<a n="defaultValue" t="s"></a>
<a n="description" t="s"></a>
<a n="disabled" t="i">0</a>
<a n="highlight" t="s"></a>
<a n="inputtype" t="s">s</a>
<a n="label" t="s">Coloring mode</a>
<a n="label_style" t="m"><m n="memblock" c="vector" t="string" k="3"><vdata k="3" t="string" l0="0" Transfer-Encoding="zlib base64">
eAHLyy/KTcz5/4/hHwMAIKMFhQ==
</vdata></m>
</a>
<a n="labels" t="m"><m n="memblock" c="vector" t="string" k="3"><vdata k="3" t="string" l0="0" l1="1" l2="2" Transfer-Encoding="zlib base64">
eAFzTEksKMksS/3vllmRmvI/KDW9NCexSME5Pye/6D8AvyMNDQ==
</vdata></m>
</a>
<a n="private" t="m"><m n="memblock" c="container"><a n="@sticky:10003" t="m"><m n="memblock" c="container"><a n="skip" t="i">1</a>
</m>
</a>
</m>
</a>
<a n="qualifier" t="s"></a>
<a n="size" t="i">0</a>
<a n="SizeOnFocus" t="i">0</a>
<a n="unit" t="s"></a>
<a n="value" t="s">WeightedAverage</a>
<a n="value_disabled" t="m"><m n="memblock" c="vector"><vdata k="3" t="byte" rank="1" dimsize0="3" Transfer-Encoding="zlib base64">
eAFjYGAAAAADAAE=
</vdata><a n="factor" t="f">1.0</a>
</m>
</a>
<a n="values" t="m"><m n="memblock" c="vector" t="string" k="3"><vdata k="3" t="string" l0="0" l1="1" l2="2" Transfer-Encoding="zlib base64">
eAELT81MzyhJTXEsSy1KTE/9H1ya+983sSIsMac09T8AuiwNQg==
</vdata></m>
</a>
<a n="@sticky:10003" t="m"><m n="memblock" c="container"><a n="attr" t="m"><m n="memblock" c="container"><a n="class" t="s">input</a>
</m>
</a>
<a n="docID" t="s"></a>
<a n="insertmode" t="s">replace</a>
<a n="is_root" t="i">0</a>
<a n="skip" t="i">1</a>
<a n="target" t="m"><m n="memblock" c="container"><a n="target" t="s">value</a>
<a n="upCount" t="i">0</a>
</m>
</a>
<a n="ui" t="s">input</a>
<a n="uiclass" t="s">menu</a>
<a n="uirowmode" t="i">0</a>
</m>
</a>
</m>
</a>
<a n="palette" t="m"><m n="memblock" c="container"><a n="autosubmit" t="s"></a>
<a n="callback" t="m"><m n="memblock" c="container"><a n="@isordered" t="i">1</a>
<a n="ReloadFrames" t="m"><m n="memblock" c="container"><a n="closure" t="m"><m n="memblock" c="closure"><a n="@context" t="s">&lt;AcapellaUserInterface||UI/imageviewmethods.proc&gt;</a>
<a n="@modulename" t="s">UI::_CIV_CB_Render_Images_SwitchMode</a>
<a n="@bound" t="m"><m n="memblock" c="container"></m>
</a>
<a n="@suppresswarnings" t="i">0</a>
</m>
</a>
<a n="data" t="m"><m n="memblock" c="container"></m>
</a>
</m>
</a>
<a n="@sticky:10003" t="m"><m n="memblock" c="container"><a n="skip" t="i">1</a>
</m>
</a>
</m>
</a>
<a n="CallbackList" t="m"><m n="memblock" c="XmlNode" t="elem"><CallbackList><Callback label="ReloadFrames" title="Palette" trigger="onchange" category="" priority="0" disabled="0" /></CallbackList></m>
</a>
<a n="defaultValue" t="s"></a>
<a n="description" t="s"></a>
<a n="disabled" t="i">0</a>
<a n="highlight" t="s"></a>
<a n="inputtype" t="s">s</a>
<a n="label" t="s">Color palette</a>
<a n="label_style" t="m"><m n="memblock" c="vector" t="string" k="2"><vdata k="2" t="string" l0="0" Transfer-Encoding="zlib base64">
eAHLyy/KTcz5/48BABWZBIc=
</vdata></m>
</a>
<a n="labels" t="m"><m n="memblock" c="vector" t="string" k="2"><vdata k="2" t="string" l0="0" l1="1" Transfer-Encoding="zlib base64">
eAFzrShJzUtJTfkfnJlbkJP6HwA7bAea
</vdata></m>
</a>
<a n="private" t="m"><m n="memblock" c="container"><a n="@sticky:10003" t="m"><m n="memblock" c="container"><a n="skip" t="i">1</a>
</m>
</a>
</m>
</a>
<a n="qualifier" t="s"></a>
<a n="size" t="i">0</a>
<a n="SizeOnFocus" t="i">0</a>
<a n="unit" t="s"></a>
<a n="value" t="s">Extended</a>
<a n="value_disabled" t="m"><m n="memblock" c="vector"><vdata k="2" t="byte" rank="1" dimsize0="2" Transfer-Encoding="zlib base64">
eAFjYAAAAAIAAQ==
</vdata><a n="factor" t="f">1.0</a>
</m>
</a>
<a n="values" t="m"><m n="memblock" c="vector" t="string" k="2"><vdata k="2" t="string" l0="0" l1="1" Transfer-Encoding="zlib base64">
eAFzrShJzUtJTfkfkJOYmfcfADQoByQ=
</vdata></m>
</a>
<a n="@sticky:10003" t="m"><m n="memblock" c="container"><a n="attr" t="m"><m n="memblock" c="container"><a n="class" t="s">input</a>
</m>
</a>
<a n="docID" t="s"></a>
<a n="insertmode" t="s">replace</a>
<a n="is_root" t="i">0</a>
<a n="skip" t="i">1</a>
<a n="target" t="m"><m n="memblock" c="container"><a n="target" t="s">value</a>
<a n="upCount" t="i">0</a>
</m>
</a>
<a n="ui" t="s">input</a>
<a n="uiclass" t="s">menu</a>
<a n="uirowmode" t="i">0</a>
</m>
</a>
</m>
</a>
<a n="@sticky:10003" t="m"><m n="memblock" c="container"><a n="AllowReorder" t="i">0</a>
<a n="attr" t="m"><m n="memblock" c="container"><a n="class" t="s">container</a>
<a n="style" t="s">width:0</a>
</m>
</a>
<a n="docID" t="s"></a>
<a n="insertmode" t="s">simple</a>
<a n="is_root" t="i">0</a>
<a n="skip" t="i">0</a>
<a n="tabulate" t="i">1</a>
<a n="ui" t="s">container</a>
<a n="uiclass" t="s">container</a>
</m>
</a>
</m>
</a>
<a n="Render_OverlapControl_Stencils" t="m"><m n="memblock" c="container"><a n="@isordered" t="i">1</a>
<a n="overlapmode" t="m"><m n="memblock" c="container"><a n="autosubmit" t="s"></a>
<a n="callback" t="m"><m n="memblock" c="container"><a n="@isordered" t="i">1</a>
<a n="ChangeOverlapmode" t="m"><m n="memblock" c="container"><a n="closure" t="m"><m n="memblock" c="closure"><a n="@context" t="s">&lt;AcapellaUserInterface||UI/imageviewmethods.proc&gt;</a>
<a n="@modulename" t="s">UI::_CIV_CB__ReloadFrames</a>
<a n="@bound" t="m"><m n="memblock" c="container"><a n="SplitPoint" t="i">-4</a>
</m>
</a>
<a n="@suppresswarnings" t="i">0</a>
</m>
</a>
<a n="data" t="m"><m n="memblock" c="container"></m>
</a>
</m>
</a>
<a n="@sticky:10003" t="m"><m n="memblock" c="container"><a n="skip" t="i">1</a>
</m>
</a>
</m>
</a>
<a n="CallbackList" t="m"><m n="memblock" c="XmlNode" t="elem"><CallbackList><Callback label="ChangeOverlapmode" title="OverlapMode" trigger="onchange" category="" priority="0" disabled="0" /></CallbackList></m>
</a>
<a n="defaultValue" t="s">none</a>
<a n="description" t="s"></a>
<a n="disabled" t="i">0</a>
<a n="highlight" t="s"></a>
<a n="inputtype" t="s">s</a>
<a n="label" t="s">Overlap style</a>
<a n="label_style" t="m"><m n="memblock" c="vector" t="string" k="4"><vdata k="4" t="string" l0="0" Transfer-Encoding="zlib base64">
eAHLyy/KTcz5/48BBAEtqQaD
</vdata></m>
</a>
<a n="labels" t="m"><m n="memblock" c="vector" t="string" k="4"><vdata k="4" t="string" l0="0" l1="1" l2="2" l3="3" Transfer-Encoding="zlib base64">
eAHzy89L/e+ckZqcnVqUlJ9YlPI/uKQosyC1+H9wfk5myn8A7wUPLw==
</vdata></m>
</a>
<a n="private" t="m"><m n="memblock" c="container"><a n="@sticky:10003" t="m"><m n="memblock" c="container"><a n="skip" t="i">1</a>
</m>
</a>
</m>
</a>
<a n="qualifier" t="s"></a>
<a n="size" t="i">0</a>
<a n="SizeOnFocus" t="i">0</a>
<a n="unit" t="s"></a>
<a n="value" t="s">none</a>
<a n="value_disabled" t="m"><m n="memblock" c="vector"><vdata k="4" t="byte" rank="1" dimsize0="4" Transfer-Encoding="zlib base64">
eAFjYGBgAAAABAAB
</vdata><a n="factor" t="f">1.0</a>
</m>
</a>
<a n="values" t="m"><m n="memblock" c="vector" t="string" k="4"><vdata k="4" t="string" l0="0" l1="1" l2="2" l3="3" Transfer-Encoding="zlib base64">
eAHLy89L/Z9elJnyv7ikKLMgtfh/cX4OkAcAl/MMeA==
</vdata></m>
</a>
<a n="@sticky:10003" t="m"><m n="memblock" c="container"><a n="attr" t="m"><m n="memblock" c="container"><a n="class" t="s">input</a>
</m>
</a>
<a n="docID" t="s"></a>
<a n="insertmode" t="s">replace</a>
<a n="is_root" t="i">0</a>
<a n="skip" t="i">1</a>
<a n="target" t="m"><m n="memblock" c="container"><a n="target" t="s">value</a>
<a n="upCount" t="i">0</a>
</m>
</a>
<a n="ui" t="s">input</a>
<a n="uiclass" t="s">menu</a>
<a n="uirowmode" t="i">0</a>
</m>
</a>
</m>
</a>
<a n="@sticky:10003" t="m"><m n="memblock" c="container"><a n="AllowReorder" t="i">0</a>
<a n="attr" t="m"><m n="memblock" c="container"><a n="class" t="s">container</a>
<a n="style" t="s">width:0</a>
</m>
</a>
<a n="docID" t="s"></a>
<a n="insertmode" t="s">simple</a>
<a n="is_root" t="i">0</a>
<a n="skip" t="i">0</a>
<a n="tabulate" t="i">1</a>
<a n="ui" t="s">container</a>
<a n="uiclass" t="s">container</a>
</m>
</a>
</m>
</a>
<a n="Render_ScaleBar_ScaleBar" t="m"><m n="memblock" c="container"><a n="@isordered" t="i">1</a>
<a n="ScaleBar" t="m"><m n="memblock" c="container"><a n="autosubmit" t="s"></a>
<a n="callback" t="m"><m n="memblock" c="container"><a n="@isordered" t="i">1</a>
<a n="ReloadFrames" t="m"><m n="memblock" c="container"><a n="closure" t="m"><m n="memblock" c="closure"><a n="@context" t="s">&lt;AcapellaUserInterface||UI/imageviewmethods.proc&gt;</a>
<a n="@modulename" t="s">UI::_CIV_CB__SetScaleBar</a>
<a n="@bound" t="m"><m n="memblock" c="container"></m>
</a>
<a n="@suppresswarnings" t="i">0</a>
</m>
</a>
<a n="data" t="m"><m n="memblock" c="container"></m>
</a>
</m>
</a>
<a n="@sticky:10003" t="m"><m n="memblock" c="container"><a n="skip" t="i">1</a>
</m>
</a>
</m>
</a>
<a n="CallbackList" t="m"><m n="memblock" c="XmlNode" t="elem"><CallbackList><Callback label="ReloadFrames" title="ReloadFrames" trigger="onchange" category="" priority="0" disabled="0" /></CallbackList></m>
</a>
<a n="defaultValue" t="s"></a>
<a n="description" t="s"></a>
<a n="disabled" t="i">0</a>
<a n="highlight" t="s"></a>
<a n="inputtype" t="s">s</a>
<a n="label" t="s">Show Scale</a>
<a n="label_style" t="m"><m n="memblock" c="vector" t="string" k="5"><vdata k="5" t="string" l0="0" Transfer-Encoding="zlib base64">
eAHLyy/KTcz5/48BAgE8qweB
</vdata></m>
</a>
<a n="labels" t="m"><m n="memblock" c="vector" t="string" k="5"><vdata k="5" t="string" l0="0" l1="1" l2="2" l3="3" l4="4" Transfer-Encoding="zlib base64">
eAHzy89L/e+UX1KSn6vgk5pW8j8kvwDBCMpMzyiBSUM4ABF1FW4=
</vdata></m>
</a>
<a n="private" t="m"><m n="memblock" c="container"><a n="@sticky:10003" t="m"><m n="memblock" c="container"><a n="skip" t="i">1</a>
</m>
</a>
</m>
</a>
<a n="qualifier" t="s"></a>
<a n="size" t="i">0</a>
<a n="SizeOnFocus" t="i">0</a>
<a n="unit" t="s"></a>
<a n="value" t="f">NaN</a>
<a n="value_disabled" t="m"><m n="memblock" c="vector"><vdata k="5" t="byte" rank="1" dimsize0="5" Transfer-Encoding="zlib base64">
eAFjYAACAAAFAAE=
</vdata><a n="factor" t="f">1.0</a>
</m>
</a>
<a n="values" t="m"><m n="memblock" c="vector"><vdata k="5" t="double" rank="1" dimsize0="5" Transfer-Encoding="zlib base64">
eAFjYACBH/VgCk58sIcyHSA0hwMASRYDLw==
</vdata><a n="factor" t="f">1.0</a>
</m>
</a>
<a n="@sticky:10003" t="m"><m n="memblock" c="container"><a n="attr" t="m"><m n="memblock" c="container"><a n="class" t="s">input</a>
</m>
</a>
<a n="docID" t="s"></a>
<a n="insertmode" t="s">replace</a>
<a n="is_root" t="i">0</a>
<a n="skip" t="i">0</a>
<a n="target" t="m"><m n="memblock" c="container"><a n="target" t="s">value</a>
<a n="upCount" t="i">0</a>
</m>
</a>
<a n="ui" t="s">input</a>
<a n="uiclass" t="s">menu</a>
<a n="uirowmode" t="i">0</a>
</m>
</a>
</m>
</a>
<a n="@sticky:10003" t="m"><m n="memblock" c="container"><a n="AllowReorder" t="i">0</a>
<a n="attr" t="m"><m n="memblock" c="container"><a n="class" t="s">container</a>
<a n="style" t="s">width:0</a>
</m>
</a>
<a n="docID" t="s"></a>
<a n="insertmode" t="s">simple</a>
<a n="is_root" t="i">0</a>
<a n="skip" t="i">0</a>
<a n="tabulate" t="i">1</a>
<a n="ui" t="s">container</a>
<a n="uiclass" t="s">container</a>
</m>
</a>
</m>
</a>
<a n="Frames_Images_Images" t="m"><m n="memblock" c="container"><a n="@isordered" t="i">1</a>
<a n="Sharpness" t="m"><m n="memblock" c="container"><a n="autosubmit" t="s"></a>
<a n="callback" t="m"><m n="memblock" c="container"><a n="@isordered" t="i">1</a>
<a n="ConditionalReloadFrames" t="m"><m n="memblock" c="container"><a n="closure" t="m"><m n="memblock" c="closure"><a n="@context" t="s">&lt;AcapellaUserInterface||UI/imageviewmethods.proc&gt;</a>
<a n="@modulename" t="s">UI::_CIV_CB__ReloadSharpnessFrames</a>
<a n="@bound" t="m"><m n="memblock" c="container"><a n="SplitPoint" t="i">-4</a>
</m>
</a>
<a n="@suppresswarnings" t="i">0</a>
</m>
</a>
<a n="data" t="m"><m n="memblock" c="container"></m>
</a>
</m>
</a>
<a n="@sticky:10003" t="m"><m n="memblock" c="container"><a n="skip" t="i">1</a>
</m>
</a>
</m>
</a>
<a n="CallbackList" t="m"><m n="memblock" c="XmlNode" t="elem"><CallbackList><Callback label="ConditionalReloadFrames" title="ConditionalReloadFrames" trigger="onchange" category="" priority="0" disabled="0" /></CallbackList></m>
</a>
<a n="defaultValue" t="s">1</a>
<a n="description" t="s"></a>
<a n="disabled" t="i">0</a>
<a n="highlight" t="s"></a>
<a n="inputtype" t="s">d</a>
<a n="label" t="s">Sharpness</a>
<a n="max" t="s"></a>
<a n="min" t="s"></a>
<a n="precision" t="i">3</a>
<a n="private" t="m"><m n="memblock" c="container"><a n="@sticky:10003" t="m"><m n="memblock" c="container"><a n="skip" t="i">1</a>
</m>
</a>
</m>
</a>
<a n="qualifier" t="m"><m n="memblock" c="container"><a n="autosubmit" t="s"></a>
<a n="callback" t="m"><m n="memblock" c="container"><a n="@isordered" t="i">1</a>
<a n="ReloadFrames" t="m"><m n="memblock" c="container"><a n="closure" t="m"><m n="memblock" c="closure"><a n="@context" t="s">&lt;AcapellaUserInterface||UI/imageviewmethods.proc&gt;</a>
<a n="@modulename" t="s">UI::_CIV_CB__ReloadFrames</a>
<a n="@bound" t="m"><m n="memblock" c="container"><a n="SplitPoint" t="i">-5</a>
</m>
</a>
<a n="@suppresswarnings" t="i">0</a>
</m>
</a>
<a n="data" t="m"><m n="memblock" c="container"></m>
</a>
</m>
</a>
<a n="@sticky:10003" t="m"><m n="memblock" c="container"><a n="skip" t="i">1</a>
</m>
</a>
</m>
</a>
<a n="CallbackList" t="m"><m n="memblock" c="XmlNode" t="elem"><CallbackList><Callback label="ReloadFrames" title="ReloadFrames" trigger="onchange" category="" priority="0" disabled="0" /></CallbackList></m>
</a>
<a n="defaultValue" t="s">true</a>
<a n="description" t="s"></a>
<a n="disabled" t="i">0</a>
<a n="highlight" t="s"></a>
<a n="inputtype" t="s">b</a>
<a n="label" t="s">Apply Sharpness</a>
<a n="max" t="s"></a>
<a n="min" t="s"></a>
<a n="precision" t="i">3</a>
<a n="private" t="m"><m n="memblock" c="container"><a n="@sticky:10003" t="m"><m n="memblock" c="container"><a n="skip" t="i">1</a>
</m>
</a>
</m>
</a>
<a n="qualifier" t="s"></a>
<a n="step" t="s"></a>
<a n="unit" t="s"></a>
<a n="value" t="s">true</a>
<a n="@sticky:10003" t="m"><m n="memblock" c="container"><a n="attr" t="m"><m n="memblock" c="container"><a n="class" t="s">input</a>
</m>
</a>
<a n="docID" t="s"></a>
<a n="insertmode" t="s">replace</a>
<a n="is_root" t="i">0</a>
<a n="showMinMax" t="i">0</a>
<a n="showValue" t="i">0</a>
<a n="skip" t="i">0</a>
<a n="target" t="m"><m n="memblock" c="container"><a n="target" t="s">value</a>
<a n="upCount" t="i">0</a>
</m>
</a>
<a n="ui" t="s">input</a>
<a n="uiclass" t="s">text</a>
<a n="uirowmode" t="i">0</a>
</m>
</a>
</m>
</a>
<a n="step" t="s"></a>
<a n="unit" t="s"></a>
<a n="value" t="s">1</a>
<a n="@sticky:10003" t="m"><m n="memblock" c="container"><a n="attr" t="m"><m n="memblock" c="container"><a n="class" t="s">input</a>
</m>
</a>
<a n="docID" t="s"></a>
<a n="insertmode" t="s">replace</a>
<a n="is_root" t="i">0</a>
<a n="showMinMax" t="i">0</a>
<a n="showValue" t="i">0</a>
<a n="skip" t="i">0</a>
<a n="target" t="m"><m n="memblock" c="container"><a n="target" t="s">value</a>
<a n="upCount" t="i">0</a>
</m>
</a>
<a n="ui" t="s">input</a>
<a n="uiclass" t="s">text</a>
<a n="uirowmode" t="i">0</a>
</m>
</a>
</m>
</a>
<a n="@sticky:10003" t="m"><m n="memblock" c="container"><a n="AllowReorder" t="i">0</a>
<a n="attr" t="m"><m n="memblock" c="container"><a n="class" t="s">container</a>
<a n="style" t="s">width:0</a>
</m>
</a>
<a n="docID" t="s"></a>
<a n="insertmode" t="s">simple</a>
<a n="is_root" t="i">0</a>
<a n="skip" t="i">0</a>
<a n="tabulate" t="i">1</a>
<a n="ui" t="s">container</a>
<a n="uiclass" t="s">container</a>
</m>
</a>
</m>
</a>
<a n="@sticky:10003" t="m"><m n="memblock" c="container"><a n="AllowReorder" t="i">0</a>
<a n="attr" t="m"><m n="memblock" c="container"><a n="class" t="s">container</a>
<a n="style" t="s"></a>
</m>
</a>
<a n="docID" t="s"></a>
<a n="insertmode" t="s">simple</a>
<a n="is_root" t="i">0</a>
<a n="skip" t="i">0</a>
<a n="tabulate" t="i">1</a>
<a n="ui" t="s">container</a>
<a n="uiclass" t="s">container</a>
</m>
</a>
</m>
</a>
<a n="general_title" t="s">General controls</a>
<a n="image_groups" t="m"><m n="memblock" c="XmlNode" t="elem"><Groups><Group no="0" title="Channels"><open>1</open><Members><Member no="0" /><Member no="1" /><Member no="2" /><Member no="3" /><Member no="4" /><Member no="5" /><Member no="6" /><Member no="7" /><Member no="8" /><Member no="9" /></Members></Group></Groups></m>
</a>
<a n="image_title" t="s">Channels</a>
<a n="images" t="m"><m n="memblock" c="container"><a n="autocontrast" t="m"><m n="memblock" c="vector"><vdata k="10" t="signed char" rank="1" dimsize0="10" Transfer-Encoding="zlib base64">
eAFjZIQBAABBAAs=
</vdata><a n="factor" t="f">1.0</a>
</m>
</a>
<a n="color" t="m"><m n="memblock" c="vector" t="string" k="10"><vdata k="10" t="string" l0="0" Transfer-Encoding="zlib base64">
eAFzL0qs/P+PAR0CAI3mC4E=
</vdata></m>
</a>
<a n="default_color" t="m"><m n="memblock" c="vector" t="string" k="10"><vdata k="10" t="string" l0="0" Transfer-Encoding="zlib base64">
eAFzL0qs/P+PAR0CAI3mC4E=
</vdata></m>
</a>
<a n="flag" t="m"><m n="memblock" c="vector"><vdata k="10" t="signed char" rank="1" dimsize0="10" Transfer-Encoding="zlib base64">
eAFjZIABAAAUAAI=
</vdata><a n="factor" t="f">1.0</a>
</m>
</a>
<a n="label" t="m"><m n="memblock" c="vector" t="string" k="10"><vdata k="10" t="string" l0="0" l1="1" l2="2" l3="3" l4="4" l5="5" Transfer-Encoding="zlib base64">
eAFzzEmtSFQwsbD47whmmZrBWGYm5v89/F2dPYJDFIyNjU2M/gfkJOalKvgmFihA
1IJ0oYuB9KOLgUxCiKGa6ZmbmJ6qUJRYkpmvEFJZ9B+Zn5IKEgEA1tw5Zg==
</vdata></m>
</a>
<a n="open" t="m"><m n="memblock" c="vector"><vdata k="10" t="signed char" rank="1" dimsize0="10" Transfer-Encoding="zlib base64">
eAFjYIABAAAKAAE=
</vdata><a n="factor" t="f">1.0</a>
</m>
</a>
<a n="xfmid" t="m"><m n="memblock" c="vector"><vdata k="10" t="double" rank="1" dimsize0="10" Transfer-Encoding="zlib base64">
eAEBUACv/0Nbw9SNN9A/ulK4BPTO0D+Ewc5IJ7HRPyaws6sm0cI/rHwXxvBL2j/H
uIDlocjdP7ZBImscUeE/zJqrUB+Y5T/oX6gMNmDhP0/xNG7LeeE/x5YqFw==
</vdata><a n="factor" t="f">1.0</a>
</m>
</a>
<a n="xmax" t="m"><m n="memblock" c="vector"><vdata k="10" t="double" rank="1" dimsize0="10" Transfer-Encoding="zlib base64">
eAH7tf5escPsMw59a/QO75M84dAvFcJVlrba4cWqiZe+RJ91YAADATRaxGEJj83d
WfOFQOINnyvYwPRC4V/2ANYSGfE=
</vdata><a n="factor" t="f">1.0</a>
</m>
</a>
<a n="xmin" t="m"><m n="memblock" c="vector"><vdata k="10" t="double" rank="1" dimsize0="10" Transfer-Encoding="zlib base64">
eAErZgzhePw+02HJnRATf4EMB77wfVHzb6Q5fHadGn26KcmBAQw+2KPTeWf5u6c0
fgWJOxzf+gBEH0jOPWgPAHRSGyI=
</vdata><a n="factor" t="f">1.0</a>
</m>
</a>
<a n="ymax" t="m"><m n="memblock" c="vector"><vdata k="10" t="double" rank="1" dimsize0="10" Transfer-Encoding="zlib base64">
eAFjYACBD/Zgigo0AL+tC9c=
</vdata><a n="factor" t="f">1.0</a>
</m>
</a>
<a n="ymid" t="m"><m n="memblock" c="vector"><vdata k="10" t="double" rank="1" dimsize0="10" Transfer-Encoding="zlib base64">
eAFjYACBB/Zgigo0AKftCzc=
</vdata><a n="factor" t="f">1.0</a>
</m>
</a>
<a n="ymin" t="m"><m n="memblock" c="vector"><vdata k="10" t="double" rank="1" dimsize0="10" Transfer-Encoding="zlib base64">
eAFjYKAuAAAAUAAB
</vdata><a n="factor" t="f">1.0</a>
</m>
</a>
</m>
</a>
<a n="stencil_groups" t="m"><m n="memblock" c="XmlNode" t="elem"><Groups><Group no="0" title="Regions"><open>1</open><Members><Member no="0" /></Members></Group><Group no="1" title="Overlays"><open>1</open><Members><Member no="1" /></Members></Group></Groups></m>
</a>
<a n="stencil_title" t="s">Regions</a>
<a n="stencils" t="m"><m n="memblock" c="container"><a n="class" t="m"><m n="memblock" c="vector" t="string" k="1"><vdata k="1" t="string" Transfer-Encoding="zlib base64">
eAH7DwABAAEA
</vdata></m>
</a>
<a n="color" t="m"><m n="memblock" c="vector" t="string" k="1"><vdata k="1" t="string" l0="0" Transfer-Encoding="zlib base64">
eAFLzs/JLypOLXEoSszMS8ov/w8AP9wHnQ==
</vdata></m>
</a>
<a n="default_color" t="m"><m n="memblock" c="vector" t="string" k="1"><vdata k="1" t="string" l0="0" Transfer-Encoding="zlib base64">
eAFLzs/JLypOLXEoSszMS8ov/w8AP9wHnQ==
</vdata></m>
</a>
<a n="flag" t="m"><m n="memblock" c="vector"><vdata k="1" t="byte" rank="1" dimsize0="1" Transfer-Encoding="zlib base64">
eAFjBAAAAgAC
</vdata><a n="factor" t="f">1.0</a>
</m>
</a>
<a n="label" t="m"><m n="memblock" c="vector" t="string" k="1"><vdata k="1" t="string" l0="0" Transfer-Encoding="zlib base64">
eAHzzE1MT1UISk3PzM/7DwAhBwVn
</vdata></m>
</a>
<a n="open" t="m"><m n="memblock" c="vector"><vdata k="1" t="byte" rank="1" dimsize0="1" Transfer-Encoding="zlib base64">
eAFjAAAAAQAB
</vdata><a n="factor" t="f">1.0</a>
</m>
</a>
<a n="priority" t="m"><m n="memblock" c="vector"><vdata k="1" t="byte" rank="1" dimsize0="1" Transfer-Encoding="zlib base64">
eAFjAAAAAQAB
</vdata><a n="factor" t="f">1.0</a>
</m>
</a>
<a n="style" t="m"><m n="memblock" c="vector" t="string" k="1"><vdata k="1" t="string" l0="0" Transfer-Encoding="zlib base64">
eAFLyk+p/A8ABsgCrg==
</vdata></m>
</a>
</m>
</a>
<a n="tracker" t="m"><m n="memblock" c="container"><a n="color" t="m"><m n="memblock" c="vector" t="string" k="10"><vdata k="10" t="string" l0="0" Transfer-Encoding="zlib base64">
eAFzL0qs/P+PAR0CAI3mC4E=
</vdata></m>
</a>
<a n="@sticky:10003" t="m"><m n="memblock" c="container"><a n="skip" t="i">1</a>
</m>
</a>
</m>
</a>
</m>
</a>
<a n="TableRefString" t="m"><m n="memblock" c="vector" t="string" k="1"><vdata k="1" t="string" l0="0" Transfer-Encoding="zlib base64">
eAENyzEKgDAMBdAbZfAK6qybo4T2g4VoS/Pj9bXrg7e+aqEs9VmUKnuvCTk6XGa1
FKbEsIbOAj8n2YIt6HJc1TDDzCWPWIj7+wFxBB4f
</vdata></m>
</a>
<a n="DefaultStencilControls" t="m"><m n="memblock" c="container"><a n="color" t="m"><m n="memblock" c="vector" t="string" k="1"><vdata k="1" t="string" l0="0" Transfer-Encoding="zlib base64">
eAFLzs/JLypOLXEoSszMS8ov/w8AP9wHnQ==
</vdata></m>
</a>
<a n="flag" t="m"><m n="memblock" c="vector"><vdata k="1" t="byte" rank="1" dimsize0="1" Transfer-Encoding="zlib base64">
eAFjBAAAAgAC
</vdata><a n="factor" t="f">1.0</a>
</m>
</a>
<a n="style" t="m"><m n="memblock" c="vector" t="string" k="1"><vdata k="1" t="string" l0="0" Transfer-Encoding="zlib base64">
eAFLyk+p/A8ABsgCrg==
</vdata></m>
</a>
<a n="@sticky:10003" t="m"><m n="memblock" c="container"><a n="DefaultColor" t="s">colorset@rainbow</a>
<a n="DefaultStyle" t="s">body</a>
<a n="last_standardvalues" t="m"><m n="memblock" c="container"><a n="@isordered" t="i">1</a>
<a n="@Whole@20Image@20Region" t="m"><m n="memblock" c="container"><a n="color" t="s">colorset@rainbow</a>
<a n="style" t="s">Border</a>
</m>
</a>
</m>
</a>
<a n="NonDefaultStyle" t="s">Border</a>
</m>
</a>
</m>
</a>
<a n="current_frame" t="s">0</a>
<a n="cRenderSettings" t="m"><m n="memblock" c="container"><a n="Render" t="m"><m n="memblock" c="container"><a n="Colormode_ColorTranslator" t="m"><m n="memblock" c="container"><a n="Colormode" t="s">WeightedAverage:Extended</a>
<a n="methodclass" t="s">Colormode</a>
<a n="pluginclass" t="s">Render</a>
</m>
</a>
<a n="Images_Images" t="m"><m n="memblock" c="container"><a n="colormode" t="s">WeightedAverage</a>
<a n="methodclass" t="s">Images</a>
<a n="palette" t="s">Extended</a>
<a n="pluginclass" t="s">Render</a>
</m>
</a>
<a n="OverlapControl_OverlapControl" t="m"><m n="memblock" c="container"><a n="methodclass" t="s">OverlapControl</a>
<a n="Overlapmode" t="s">none</a>
<a n="pluginclass" t="s">Render</a>
</m>
</a>
<a n="ScaleBar_ScaleBar" t="m"><m n="memblock" c="container"><a n="methodclass" t="s">ScaleBar</a>
<a n="pluginclass" t="s">Render</a>
<a n="ScaleBar" t="f">NaN</a>
</m>
</a>
<a n="Stencils_Stencils" t="m"><m n="memblock" c="container"><a n="color" t="m"><m n="memblock" c="vector" t="string" k="2"><vdata k="2" t="string" l0="0" l1="1" Transfer-Encoding="zlib base64">
eAFLzs/JLypOLXEoSszMS8ov/6/s5mZpbOD4HwCFZAoo
</vdata></m>
</a>
<a n="flag" t="m"><m n="memblock" c="vector"><vdata k="2" t="byte" rank="1" dimsize0="2" Transfer-Encoding="zlib base64">
eAFjZAQAAAUAAw==
</vdata><a n="factor" t="f">1.0</a>
</m>
</a>
<a n="methodclass" t="s">Stencils</a>
<a n="pluginclass" t="s">Render</a>
<a n="rainbowsize" t="f">10.0</a>
<a n="style" t="m"><m n="memblock" c="vector" t="string" k="2"><vdata k="2" t="string" l0="0" l1="1" Transfer-Encoding="zlib base64">
eAFLyk+p/F+cn5OZ8h8AIGsFyA==
</vdata></m>
</a>
</m>
</a>
</m>
</a>
</m>
</a>
<a n="Frames" t="m"><m n="memblock" c="container"><a n="@isordered" t="i">1</a>
<a n="Population" t="m"><m n="memblock" c="container"><a n="@isordered" t="i">1</a>
<a n="FrameLabel" t="s">Population</a>
<a n="FrameItemName" t="s">Population</a>
<a n="Images_RefString" t="s">Images=AAL::GetValidImages().v_images;</a>
<a n="Stencils_RefString" t="s">Stencils=AAL::GetImageViewStencils(ListRefString).v_stencils;</a>
<a n="Type" t="s">Standard</a>
<a n="ListRefString" t="s">EvaluationData.Procedures.CalculateProperties_2.Outputs.WholeCells.dataitem</a>
</m>
</a>
</m>
</a>
<a n="@sticky:10003" t="m"><m n="memblock" c="container"><a n="__version" t="f">3.0</a>
</m>
</a>
</m>
</a>
<a n="@sticky:10003" t="m"><m n="memblock" c="container"><a n="CallBacks" t="i">0</a>
<a n="current_tab" t="s">PopulationCalculateProperties_2</a>
</m>
</a>
</m>
</a>
</m>
</a>
<a n="Inputs" t="m"><m n="memblock" c="container"><a n="@isordered" t="i">1</a>
<a n="WholeCells_string" t="m"><m n="memblock" c="container"><a n="DefaultValue" t="s">Image Region</a>
<a n="Description" t="s">Select a population</a>
<a n="disabled" t="i">0</a>
<a n="InputComplexity" t="s">Complex</a>
<a n="InputType" t="s">s</a>
<a n="Item" t="s">WholeCells_string</a>
<a n="Label" t="s">Population</a>
<a n="ParameterType" t="s">Discrete</a>
<a n="private" t="m"><m n="memblock" c="container"><a n="PreviousValues" t="m"><m n="memblock" c="container"></m>
</a>
<a n="SelectedPopulation" t="m"><m n="memblock" c="Table"><m n="Label" c="vector" t="string" k="1"><vdata k="1" t="string" l0="0" Transfer-Encoding="zlib base64">
eAHzzE1MT1UISk3PzM/7DwAhBwVn
</vdata></m>
<m n="ItemName" c="vector" t="string" k="1"><vdata k="1" t="string" l0="0" Transfer-Encoding="zlib base64">
eAELz8jPSXVOzckp/g8AGkYE8g==
</vdata></m>
<m n="ItemType" c="vector" t="string" k="1"><vdata k="1" t="string" l0="0" Transfer-Encoding="zlib base64">
eAFzzs/Nzc/zzE1MTw1KTc/Mz/sPAEMZB7A=
</vdata></m>
<m n="RefString" c="vector" t="string" k="1"><vdata k="1" t="string" l0="0" Transfer-Encoding="zlib base64">
eAENzDEKgDAMBdAbZfME6uCkm6ME/WAhtqX5ETy9Oj94460WylTyoFRZWtlxRINL
r7aHKTFlInvi82NFY4JvnczBGnRZz2LoYeZy/EMirvcDmMYh6Q==
</vdata></m>
<m n="ValidFlag" c="vector"><vdata k="1" t="byte" rank="1" dimsize0="1" Transfer-Encoding="zlib base64">
eAFjBAAAAgAC
</vdata><a n="factor" t="f">1.0</a>
</m>
<m n="OriginRef" c="vector" t="string" k="1"><vdata k="1" t="string" l0="0" Transfer-Encoding="zlib base64">
eAFzy8xL8cxNTE8NSk3PzM/7DwAzxgbI
</vdata></m>
<m n="CreatedAt" c="vector" t="string" k="1"><vdata k="1" t="string" l0="0" Transfer-Encoding="zlib base64">
eAFzTsxJLs1JLEn1zCtJzSvOLKkMKMovSC0qyUwtjjf9DwDIMA0W
</vdata></m>
<m n="CreatedAtNo" c="vector"><vdata k="1" t="byte" rank="1" dimsize0="1" Transfer-Encoding="zlib base64">
eAFjAwAABwAH
</vdata><a n="factor" t="f">1.0</a>
</m>
<m n="Hidden" c="vector"><vdata k="1" t="byte" rank="1" dimsize0="1" Transfer-Encoding="zlib base64">
eAFjAAAAAQAB
</vdata><a n="factor" t="f">1.0</a>
</m>
<m n="InternalIDNumber" c="vector"><vdata k="1" t="byte" rank="1" dimsize0="1" Transfer-Encoding="zlib base64">
eAFjBAAAAgAC
</vdata><a n="factor" t="f">1.0</a>
</m>
<m n="InvalidatedAtNo" c="vector"><vdata k="1" t="byte" rank="1" dimsize0="1" Transfer-Encoding="zlib base64">
eAFjAAAAAQAB
</vdata><a n="factor" t="f">1.0</a>
</m>
<m n="NewPopulation" c="vector"><vdata k="1" t="byte" rank="1" dimsize0="1" Transfer-Encoding="zlib base64">
eAFjAAAAAQAB
</vdata><a n="factor" t="f">1.0</a>
</m>
<m n="OverTakenFrom" c="vector" t="string" k="1"><vdata k="1" t="string" l0="0" Transfer-Encoding="zlib base64">
eAFzTsxJLs1JLEn1zCtJzSvOLKkMKMovSC0qyUwtjjf5DwDILg0V
</vdata></m>
<m n="ROIlabel" c="vector" t="string" k="1"><vdata k="1" t="string" l0="0" Transfer-Encoding="zlib base64">
eAHzy89L/Q8ABloCkA==
</vdata></m>
<m n="ROIRegionLabel" c="vector" t="string" k="1"><vdata k="1" t="string" Transfer-Encoding="zlib base64">
eAH7DwABAAEA
</vdata></m>
<m n="ScaleLevel" c="vector"><vdata k="1" t="byte" rank="1" dimsize0="1" Transfer-Encoding="zlib base64">
eAFjAAAAAQAB
</vdata><a n="factor" t="f">1.0</a>
</m>
<m n="MyPopulationTypes" c="vector" t="string" k="1"><vdata k="1" t="string" l0="0" Transfer-Encoding="zlib base64">
eAHzT8pKTS4p/g8ADnADyg==
</vdata></m>
<a n="@sticky:10003" t="m"><m n="memblock" c="container"></m>
</a>
</m>
</a>
<a n="SimpleLastValue" t="m"><m n="memblock" c="container"></m>
</a>
<a n="WizardRulerOff" t="i">0</a>
</m>
</a>
<a n="ProcedureIDName" t="s">CalculateProperties_2</a>
<a n="skip" t="i">0</a>
<a n="SkipWizard" t="i">1</a>
<a n="UIInsert" t="s">UI.InputParameters.CalculateProperties_2.WholeCells_string</a>
<a n="UIPresent" t="i">1</a>
<a n="unit" t="s"></a>
<a n="v_values" t="m"><m n="memblock" c="vector" t="string" k="1"><vdata k="1" t="string" l0="0" Transfer-Encoding="zlib base64">
eAHzzE1MT1UISk3PzM/7DwAhBwVn
</vdata></m>
</a>
<a n="value" t="s">Image Region</a>
<a n="values" t="m"><m n="memblock" c="vector" t="string" k="1"><vdata k="1" t="string" l0="0" Transfer-Encoding="zlib base64">
eAHzzE1MT1UISk3PzM/7DwAhBwVn
</vdata></m>
</a>
</m>
</a>
<a n="Method" t="m"><m n="memblock" c="container"><a n="DefaultValue" t="s">By Formula</a>
<a n="Description" t="s">Select a method</a>
<a n="disabled" t="i">0</a>
<a n="InputComplexity" t="s">Complex</a>
<a n="InputType" t="s">s</a>
<a n="Item" t="s">Method</a>
<a n="Label" t="s">Method</a>
<a n="ParameterType" t="s">Discrete</a>
<a n="private" t="m"><m n="memblock" c="container"><a n="PreviousValues" t="m"><m n="memblock" c="container"><a n="@By@20Formula" t="m"><m n="memblock" c="container"><a n="PropertyName" t="s">Ratio 568/488</a>
</m>
</a>
</m>
</a>
<a n="SimpleLastValue" t="m"><m n="memblock" c="container"><a n="PropertyName" t="s">Ratio 568/488</a>
</m>
</a>
<a n="WizardRulerOff" t="i">0</a>
</m>
</a>
<a n="ProcedureIDName" t="s">CalculateProperties_2</a>
<a n="skip" t="i">0</a>
<a n="SkipWizard" t="i">1</a>
<a n="UIInsert" t="s">UI.InputParameters.CalculateProperties_2.Method.title</a>
<a n="UIPresent" t="i">1</a>
<a n="unit" t="s"></a>
<a n="v_values" t="m"><m n="memblock" c="vector" t="string" k="1"><vdata k="1" t="string" l0="0" Transfer-Encoding="zlib base64">
eAFzqlRwyy/KLc1J/A8AF5oEsQ==
</vdata></m>
</a>
<a n="value" t="s">By Formula</a>
<a n="values" t="m"><m n="memblock" c="vector" t="string" k="2"><vdata k="2" t="string" l0="0" l1="1" Transfer-Encoding="zlib base64">
eAFzqlRwyy/KLc1J/O9UqRCUmpNYkpqiEJBfABQpyczP+w8A2eMNlw==
</vdata></m>
</a>
</m>
</a>
<a n="Formula" t="m"><m n="memblock" c="container"><a n="DefaultValue" t="s">A/B</a>
<a n="Description" t="s">Define a new property by formula, in style 100*(A-B)/C and thereupon specify below the corresponding variables A, B etc. Please use only single characters (A, B, .. X, Y).</a>
<a n="disabled" t="i">0</a>
<a n="EvalString" t="s">set(FoundLetters=EvaluationData.Procedures[ProcedureIDName].Inputs.Formula.private.FoundLetters)</a>
<a n="InputComplexity" t="s">Complex</a>
<a n="InputType" t="s">s</a>
<a n="Item" t="s">Formula</a>
<a n="Label" t="s">Formula</a>
<a n="max" t="s"></a>
<a n="min" t="s"></a>
<a n="ParameterType" t="s">Numeric</a>
<a n="private" t="m"><m n="memblock" c="container"><a n="FoundLetters" t="m"><m n="memblock" c="vector" t="string" k="2"><vdata k="2" t="string" l0="0" l1="1" Transfer-Encoding="zlib base64">
eAFz/O/0HwAFiAKC
</vdata></m>
</a>
<a n="PreviousValues" t="m"><m n="memblock" c="container"></m>
</a>
<a n="SimpleLastValue" t="m"><m n="memblock" c="container"></m>
</a>
<a n="WizardRulerOff" t="i">0</a>
</m>
</a>
<a n="ProcedureIDName" t="s">CalculateProperties_2</a>
<a n="qualifier" t="s"></a>
<a n="skip" t="i">0</a>
<a n="SkipWizard" t="i">1</a>
<a n="step" t="s"></a>
<a n="UIInsert" t="s">UI.InputParameters.CalculateProperties_2.Method.Formula</a>
<a n="UIPresent" t="i">1</a>
<a n="UIslider" t="s">0</a>
<a n="unit" t="s"></a>
<a n="value" t="s">A/B</a>
<a n="wizardstep" t="s"></a>
</m>
</a>
<a n="VariableA" t="m"><m n="memblock" c="container"><a n="DefaultValue" t="s">Intensity Image Region Alexa 568 Mean</a>
<a n="Description" t="s">Select a property to which the variable A should correspond to</a>
<a n="disabled" t="i">0</a>
<a n="EvalString" t="s">AAL::GetSelectedRegion(SelectedLabel=VariableA, RegionTable=ScalarTable| ScalarTable_A=TableForSelectedRegion, SelectedScalarRowIndex_A=SelectedRegionRowIndex)</a>
<a n="InputComplexity" t="s">Complex</a>
<a n="InputType" t="s">s</a>
<a n="Item" t="s">VariableA</a>
<a n="Label" t="s">Variable A</a>
<a n="ParameterType" t="s">Discrete</a>
<a n="private" t="m"><m n="memblock" c="container"><a n="PreviousValues" t="m"><m n="memblock" c="container"></m>
</a>
<a n="SimpleLastValue" t="m"><m n="memblock" c="container"></m>
</a>
<a n="WizardRulerOff" t="i">0</a>
</m>
</a>
<a n="ProcedureIDName" t="s">CalculateProperties_2</a>
<a n="skip" t="i">0</a>
<a n="SkipWizard" t="i">1</a>
<a n="TableForSelectedRegion" t="m"><m n="memblock" c="Table"><m n="Label" c="vector" t="string" k="1"><vdata k="1" t="string" l0="0" Transfer-Encoding="zlib base64">
eAHzzCtJzSvOLKlU8MxNTE9VCEpNz8zPU3DMSa1IVDA1s1DwTU3M+w8ADUgNvQ==

</vdata></m>
<m n="AttrType" c="vector" t="string" k="1"><vdata k="1" t="string" l0="0" Transfer-Encoding="zlib base64">
eAELTk7MSSz6DwALOQNW
</vdata></m>
<m n="ItemName" c="vector" t="string" k="1"><vdata k="1" t="string" l0="0" Transfer-Encoding="zlib base64">
eAGLD05OzEksMvwPABFKA+Y=
</vdata></m>
<m n="OriginRegion" c="vector" t="string" k="1"><vdata k="1" t="string" l0="0" Transfer-Encoding="zlib base64">
eAHzzE1MT1UISk3PzM/7DwAhBwVn
</vdata></m>
<m n="CreatedAt" c="vector" t="string" k="1"><vdata k="1" t="string" l0="0" Transfer-Encoding="zlib base64">
eAFzTsxJLs1JLEn1zCtJzSvOLKkMKMovSC0qyUwtjjf5DwDILg0V
</vdata></m>
<m n="CreatedAtNo" c="vector" t="string" k="1"><vdata k="1" t="string" l0="0" Transfer-Encoding="zlib base64">
eAEz/Q8AAWsBNQ==
</vdata></m>
<m n="RegionType" c="vector" t="string" k="1"><vdata k="1" t="string" Transfer-Encoding="zlib base64">
eAH7DwABAAEA
</vdata></m>
<m n="PreviousLabel" c="vector" t="string" k="1"><vdata k="1" t="string" l0="0" Transfer-Encoding="zlib base64">
eAHzzCtJzSvOLKlU8MxNTE9VCEpNz8zPU3DMSa1IVDA1s1DwTU3M+w8ADUgNvQ==

</vdata></m>
<m n="Commentary" c="vector" t="string" k="1"><vdata k="1" t="string" l0="0" Transfer-Encoding="zlib base64">
eAHzTU3MU8jMK0nNK84sqVTIT1PwzE1MT1UISk3PzM9TSKpUSM5IzMtLzVFwzEmt
SFQwNbP4DwDynhLG
</vdata></m>
<m n="RegionTypeDetailed" c="vector" t="string" k="1"><vdata k="1" t="string" l0="0" Transfer-Encoding="zlib base64">
eAHzzE1MT1UISk3PzM/7DwAhBwVn
</vdata></m>
<m n="Statistic" c="vector" t="string" k="1"><vdata k="1" t="string" l0="0" Transfer-Encoding="zlib base64">
eAHzTU3MU/DMK0nNK84sqfwPACxsBmg=
</vdata></m>
<m n="Channel" c="vector" t="string" k="1"><vdata k="1" t="string" l0="0" Transfer-Encoding="zlib base64">
eAFzzEmtSFQwNbP4DwASmwOu
</vdata></m>
<m n="HiddenStatus" c="vector" t="string" k="1"><vdata k="1" t="string" l0="0" Transfer-Encoding="zlib base64">
eAEz+A8AAWEBMA==
</vdata></m>
<m n="Unit" c="vector" t="string" k="1"><vdata k="1" t="string" l0="0" Transfer-Encoding="zlib base64">
eAFzzi/NKynWD8isSM35DwAjwwWt
</vdata></m>
<m n="StatisticDetailed1" c="vector" t="string" k="1"><vdata k="1" t="string" l0="0" Transfer-Encoding="zlib base64">
eAHzTU3MU/DMK0nNK84sqfwPACxsBmg=
</vdata></m>
<m n="ID" c="vector" t="string" k="1"><vdata k="1" t="string" l0="0" Transfer-Encoding="zlib base64">
eAHzTU3MU8jMK0nNK84sqVTIT1PwzE1MT1UISk3PzM9TSKpUSM5IzMtLzVFwzEmt
SFQwNbP4DwDynhLG
</vdata></m>
<m n="ParType" c="vector" t="string" k="1"><vdata k="1" t="string" l0="0" Transfer-Encoding="zlib base64">
eAFL+Q8AAckBZA==
</vdata></m>
<m n="ParTypeDetailed" c="vector" t="string" k="1"><vdata k="1" t="string" Transfer-Encoding="zlib base64">
eAH7DwABAAEA
</vdata></m>
<m n="Stage2Dim" c="vector" t="string" k="1"><vdata k="1" t="string" Transfer-Encoding="zlib base64">
eAH7DwABAAEA
</vdata></m>
<m n="_order" c="vector"><vdata k="1" t="signed int" rank="1" dimsize0="1" Transfer-Encoding="zlib base64">
eAFjYGBgAAAABAAB
</vdata><a n="factor" t="f">1.0</a>
</m>
<a n="@sticky:10003" t="m"><m n="memblock" c="container"><a n="__version" t="f">5.0</a>
</m>
</a>
</m>
</a>
<a n="UIInsert" t="s">UI.InputParameters.CalculateProperties_2.Method.VariableA</a>
<a n="UIPresent" t="i">1</a>
<a n="unit" t="s"></a>
<a n="v_values" t="m"><m n="memblock" c="vector" t="string" k="1"><vdata k="1" t="string" l0="0" Transfer-Encoding="zlib base64">
eAHzzCtJzSvOLKlU8MxNTE9VCEpNz8zPU3DMSa1IVDA1s1DwTU3M+w8ADUgNvQ==

</vdata></m>
</a>
<a n="value" t="s">Intensity Image Region Alexa 568 Mean</a>
<a n="values" t="m"><m n="memblock" c="vector" t="string" k="2"><vdata k="2" t="string" l0="0" l1="1" Transfer-Encoding="zlib base64">
eAHzzCtJzSvOLKlU8MxNTE9VCEpNz8zPU3DMSa1IVDA1s1DwTU3M+++JT5WJBVQV
ACSdG3o=
</vdata></m>
</a>
</m>
</a>
<a n="VariableB" t="m"><m n="memblock" c="container"><a n="DefaultValue" t="s">Intensity Image Region Alexa 488 Mean</a>
<a n="Description" t="s">Select a property to which the variable B should correspond to</a>
<a n="disabled" t="i">0</a>
<a n="EvalString" t="s">AAL::GetSelectedRegion(SelectedLabel=VariableB, RegionTable=ScalarTable| ScalarTable_B=TableForSelectedRegion, SelectedScalarRowIndex_B=SelectedRegionRowIndex)</a>
<a n="InputComplexity" t="s">Complex</a>
<a n="InputType" t="s">s</a>
<a n="Item" t="s">VariableB</a>
<a n="Label" t="s">Variable B</a>
<a n="ParameterType" t="s">Discrete</a>
<a n="private" t="m"><m n="memblock" c="container"><a n="PreviousValues" t="m"><m n="memblock" c="container"></m>
</a>
<a n="SimpleLastValue" t="m"><m n="memblock" c="container"></m>
</a>
<a n="WizardRulerOff" t="i">0</a>
</m>
</a>
<a n="ProcedureIDName" t="s">CalculateProperties_2</a>
<a n="skip" t="i">0</a>
<a n="SkipWizard" t="i">1</a>
<a n="TableForSelectedRegion" t="m"><m n="memblock" c="Table"><m n="Label" c="vector" t="string" k="1"><vdata k="1" t="string" l0="0" Transfer-Encoding="zlib base64">
eAHzzCtJzSvOLKlU8MxNTE9VCEpNz8zPU3DMSa1IVDCxsFDwTU3M+w8ADU8Nvg==

</vdata></m>
<m n="AttrType" c="vector" t="string" k="1"><vdata k="1" t="string" l0="0" Transfer-Encoding="zlib base64">
eAELTk7MSSz6DwALOQNW
</vdata></m>
<m n="ItemName" c="vector" t="string" k="1"><vdata k="1" t="string" l0="0" Transfer-Encoding="zlib base64">
eAGLD05OzEksMvoPABFMA+c=
</vdata></m>
<m n="OriginRegion" c="vector" t="string" k="1"><vdata k="1" t="string" l0="0" Transfer-Encoding="zlib base64">
eAHzzE1MT1UISk3PzM/7DwAhBwVn
</vdata></m>
<m n="CreatedAt" c="vector" t="string" k="1"><vdata k="1" t="string" l0="0" Transfer-Encoding="zlib base64">
eAFzTsxJLs1JLEn1zCtJzSvOLKkMKMovSC0qyUwtjjf9DwDIMA0W
</vdata></m>
<m n="CreatedAtNo" c="vector" t="string" k="1"><vdata k="1" t="string" l0="0" Transfer-Encoding="zlib base64">
eAEz+w8AAW0BNg==
</vdata></m>
<m n="RegionType" c="vector" t="string" k="1"><vdata k="1" t="string" Transfer-Encoding="zlib base64">
eAH7DwABAAEA
</vdata></m>
<m n="PreviousLabel" c="vector" t="string" k="1"><vdata k="1" t="string" l0="0" Transfer-Encoding="zlib base64">
eAHzzCtJzSvOLKlU8MxNTE9VCEpNz8zPU3DMSa1IVDCxsFDwTU3M+w8ADU8Nvg==

</vdata></m>
<m n="Commentary" c="vector" t="string" k="1"><vdata k="1" t="string" l0="0" Transfer-Encoding="zlib base64">
eAHzTU3MU8jMK0nNK84sqVTIT1PwzE1MT1UISk3PzM9TSKpUSM5IzMtLzVFwzEmt
SFQwsbD4DwDyoBLH
</vdata></m>
<m n="RegionTypeDetailed" c="vector" t="string" k="1"><vdata k="1" t="string" l0="0" Transfer-Encoding="zlib base64">
eAHzzE1MT1UISk3PzM/7DwAhBwVn
</vdata></m>
<m n="Statistic" c="vector" t="string" k="1"><vdata k="1" t="string" l0="0" Transfer-Encoding="zlib base64">
eAHzTU3MU/DMK0nNK84sqfwPACxsBmg=
</vdata></m>
<m n="Channel" c="vector" t="string" k="1"><vdata k="1" t="string" l0="0" Transfer-Encoding="zlib base64">
eAFzzEmtSFQwsbD4DwASnQOv
</vdata></m>
<m n="HiddenStatus" c="vector" t="string" k="1"><vdata k="1" t="string" l0="0" Transfer-Encoding="zlib base64">
eAEz+A8AAWEBMA==
</vdata></m>
<m n="Unit" c="vector" t="string" k="1"><vdata k="1" t="string" l0="0" Transfer-Encoding="zlib base64">
eAFzzi/NKynWD8isSM35DwAjwwWt
</vdata></m>
<m n="StatisticDetailed1" c="vector" t="string" k="1"><vdata k="1" t="string" l0="0" Transfer-Encoding="zlib base64">
eAHzTU3MU/DMK0nNK84sqfwPACxsBmg=
</vdata></m>
<m n="ID" c="vector" t="string" k="1"><vdata k="1" t="string" l0="0" Transfer-Encoding="zlib base64">
eAHzTU3MU8jMK0nNK84sqVTIT1PwzE1MT1UISk3PzM9TSKpUSM5IzMtLzVFwzEmt
SFQwsbD4DwDyoBLH
</vdata></m>
<m n="ParType" c="vector" t="string" k="1"><vdata k="1" t="string" l0="0" Transfer-Encoding="zlib base64">
eAFL+Q8AAckBZA==
</vdata></m>
<m n="ParTypeDetailed" c="vector" t="string" k="1"><vdata k="1" t="string" Transfer-Encoding="zlib base64">
eAH7DwABAAEA
</vdata></m>
<m n="Stage2Dim" c="vector" t="string" k="1"><vdata k="1" t="string" Transfer-Encoding="zlib base64">
eAH7DwABAAEA
</vdata></m>
<m n="_order" c="vector"><vdata k="1" t="signed int" rank="1" dimsize0="1" Transfer-Encoding="zlib base64">
eAFjZGBgAAAACAAC
</vdata><a n="factor" t="f">1.0</a>
</m>
<a n="@sticky:10003" t="m"><m n="memblock" c="container"><a n="__version" t="f">5.0</a>
</m>
</a>
</m>
</a>
<a n="UIInsert" t="s">UI.InputParameters.CalculateProperties_2.Method.VariableB</a>
<a n="UIPresent" t="i">1</a>
<a n="unit" t="s"></a>
<a n="v_values" t="m"><m n="memblock" c="vector" t="string" k="1"><vdata k="1" t="string" l0="0" Transfer-Encoding="zlib base64">
eAHzzCtJzSvOLKlU8MxNTE9VCEpNz8zPU3DMSa1IVDCxsFDwTU3M+w8ADU8Nvg==

</vdata></m>
</a>
<a n="value" t="s">Intensity Image Region Alexa 488 Mean</a>
<a n="values" t="m"><m n="memblock" c="vector" t="string" k="2"><vdata k="2" t="string" l0="0" l1="1" Transfer-Encoding="zlib base64">
eAHzzCtJzSvOLKlU8MxNTE9VCEpNz8zPU3DMSa1IVDA1s1DwTU3M+++JT5WJBVQV
ACSdG3o=
</vdata></m>
</a>
</m>
</a>
<a n="PropertyName" t="m"><m n="memblock" c="container"><a n="DefaultValue" t="s">Formula</a>
<a n="Description" t="s">Name of the calculated property</a>
<a n="disabled" t="i">0</a>
<a n="InputComplexity" t="s">Complex</a>
<a n="InputType" t="s">s</a>
<a n="Item" t="s">PropertyName</a>
<a n="Label" t="s">Output Property</a>
<a n="max" t="s"></a>
<a n="min" t="s"></a>
<a n="ParameterType" t="s">Numeric</a>
<a n="private" t="m"><m n="memblock" c="container"><a n="PreviousValues" t="m"><m n="memblock" c="container"></m>
</a>
<a n="SimpleLastValue" t="m"><m n="memblock" c="container"></m>
</a>
<a n="WizardRulerOff" t="i">0</a>
</m>
</a>
<a n="ProcedureIDName" t="s">CalculateProperties_2</a>
<a n="qualifier" t="s"></a>
<a n="skip" t="i">0</a>
<a n="SkipWizard" t="i">1</a>
<a n="step" t="s"></a>
<a n="UIInsert" t="s">UI.InputParameters.CalculateProperties_2.PropertyName</a>
<a n="UIPresent" t="i">1</a>
<a n="UIslider" t="s">0</a>
<a n="unit" t="s"></a>
<a n="value" t="s">Ratio 568/488</a>
<a n="wizardstep" t="s"></a>
</m>
</a>
<a n="@sticky:10003" t="m"><m n="memblock" c="container"><a n="__BuildMinor" t="i">122842</a>
<a n="__initialBuildMinor" t="i">122842</a>
<a n="__initialversion" t="s">5</a>
<a n="__ProcOpenStatus" t="i">1</a>
<a n="__version" t="s">5</a>
<a n="__VersionId" t="s">5.0.0.122842</a>
<a n="BBScaleLevel" t="s">0</a>
</m>
</a>
</m>
</a>
<a n="OutputClass" t="s">Output Property</a>
<a n="OutputName" t="s">Ratio 568/488</a>
<a n="ProcedureOutputsByType" t="m"><m n="memblock" c="container"><a n="IllustrativeTable" t="m"><m n="memblock" c="Table"><m n="Label" c="vector" t="string" k="2"><vdata k="2" t="string" l0="0" l1="1" Transfer-Encoding="zlib base64">
eAGLjy/xzE1MT3VOzEkuzUksSQXz/sdjFY43+g8A1j0TnA==
</vdata></m>
<m n="ItemName" c="vector" t="string" k="2"><vdata k="2" t="string" l0="0" Transfer-Encoding="zlib base64">
eAEr8cxNTE/9/48BABQ2BFU=
</vdata></m>
<m n="ItemType" c="vector" t="string" k="2"><vdata k="2" t="string" Transfer-Encoding="zlib base64">
eAH7/x8AAv8B/w==
</vdata></m>
<m n="RefString" c="vector" t="string" k="2"><vdata k="2" t="string" l0="0" l1="1" Transfer-Encoding="zlib base64">
eAFzLUvMKU0syczPc0ksSdQLKMpPTk0pLUot1nNOzEkuzUksSfXMTUxP1fMvLSko
LSnWK4FwU4CqM0tSc/+7EmlAvBFOIwBddDPi
</vdata></m>
<m n="ValidFlag" c="vector"><vdata k="2" t="byte" rank="1" dimsize0="2" Transfer-Encoding="zlib base64">
eAFjYAAAAAIAAQ==
</vdata><a n="factor" t="f">1.0</a>
</m>
<m n="OriginRef" c="vector" t="string" k="2"><vdata k="2" t="string" l0="0" l1="1" Transfer-Encoding="zlib base64">
eAFzTsxJLs1JLEn1zE1MT/3vjMKNN/oPANdxDXI=
</vdata></m>
<m n="CreatedAt" c="vector" t="string" k="2"><vdata k="2" t="string" l0="0" l1="1" Transfer-Encoding="zlib base64">
eAFzTsxJLs1JLEn1zE1MT/3vjMKNN/oPANdxDXI=
</vdata></m>
<m n="CreatedAtNo" c="vector"><vdata k="2" t="byte" rank="1" dimsize0="2" Transfer-Encoding="zlib base64">
eAFjYgYAAAkABg==
</vdata><a n="factor" t="f">1.0</a>
</m>
<m n="Hidden" c="vector"><vdata k="2" t="byte" rank="1" dimsize0="2" Transfer-Encoding="zlib base64">
eAFjYAAAAAIAAQ==
</vdata><a n="factor" t="f">1.0</a>
</m>
<m n="InternalIDNumber" c="vector"><vdata k="2" t="byte" rank="1" dimsize0="2" Transfer-Encoding="zlib base64">
eAFjYQEAAA4ACQ==
</vdata><a n="factor" t="f">1.0</a>
</m>
<m n="InvalidatedAtNo" c="vector"><vdata k="2" t="byte" rank="1" dimsize0="2" Transfer-Encoding="zlib base64">
eAFjYAAAAAIAAQ==
</vdata><a n="factor" t="f">1.0</a>
</m>
<m n="NewPopulation" c="vector"><vdata k="2" t="byte" rank="1" dimsize0="2" Transfer-Encoding="zlib base64">
eAFjZAQAAAUAAw==
</vdata><a n="factor" t="f">1.0</a>
</m>
<m n="OverTakenFrom" c="vector" t="string" k="2"><vdata k="2" t="string" l0="0" l1="1" Transfer-Encoding="zlib base64">
eAFzTsxJLs1JLEn1zE1MT/3vjMKNN/oPANdxDXI=
</vdata></m>
<m n="ROIlabel" c="vector" t="string" k="2"><vdata k="2" t="string" Transfer-Encoding="zlib base64">
eAH7/x8AAv8B/w==
</vdata></m>
<m n="ROIRegionLabel" c="vector" t="string" k="2"><vdata k="2" t="string" Transfer-Encoding="zlib base64">
eAH7/x8AAv8B/w==
</vdata></m>
<m n="ScaleLevel" c="vector"><vdata k="2" t="byte" rank="1" dimsize0="2" Transfer-Encoding="zlib base64">
eAFjYAAAAAIAAQ==
</vdata><a n="factor" t="f">1.0</a>
</m>
<a n="@sticky:10003" t="m"><m n="memblock" c="container"></m>
</a>
</m>
</a>
<a n="Images" t="m"><m n="memblock" c="Table"><m n="Label" c="vector" t="string" k="6"><vdata k="6" t="string" l0="0" l1="1" l2="2" l3="3" l4="4" l5="5" Transfer-Encoding="zlib base64">
eAELyEnMS1XwTSxQcMxJrUhUMLGw+B+AJmZqhilmZmKOpM7D39XZIzhEwdjY2MTo
v2duYnqqQlFiSWa+QkhlEQo/JRUkAgB4hio0
</vdata></m>
<m n="ItemName" c="vector" t="string" k="6"><vdata k="6" t="string" l0="0" l1="1" l2="2" l3="3" l4="4" l5="5" Transfer-Encoding="zlib base64">
eAGLj3dOzEn2zE1MTy12CMhJzEt1MDLwTSwAko45qRWJQNrEwuJ/PGFlpmZEKTMz
Mcdnmoe/q7NHcAjQWmNjYxMjVKVgZwKlihJLMvOBdEhlEX4FKakgJQDEFU7+
</vdata></m>
<m n="ItemType" c="vector" t="string" k="6"><vdata k="6" t="string" Transfer-Encoding="zlib base64">
eAH7/x8EABTxBfs=
</vdata></m>
<m n="IsNonNegative" c="vector"><vdata k="6" t="byte" rank="1" dimsize0="6" Transfer-Encoding="zlib base64">
eAFjZAQBAAAbAAc=
</vdata><a n="factor" t="f">1.0</a>
</m>
<m n="RefString" c="vector" t="string" k="6"><vdata k="6" t="string" l0="0" l1="1" l2="2" l3="3" l4="4" l5="5" Transfer-Encoding="zlib base64">
eAG10U0LwjAMBuB/VGStc8fJLG4H2cDdS1iDDLoP2lT012vXm+BhwrwkkMBDeCPv
YDxQP40nIGCNnTrU3qJjZ6Q4qj3NnhxTqgDTVQPc0OWNgRHzZHeBOdSjwQeELrKM
6cD0hMNLbinv03/JqThsfHNZy6K8tiEPzrlI1uhLst4AYYyXfY08rgJql2+F3j7t
77RK1uEaP/g3LvjKHw==
</vdata></m>
<m n="ValidFlag" c="vector"><vdata k="6" t="byte" rank="1" dimsize0="6" Transfer-Encoding="zlib base64">
eAFjZAQBAAAbAAc=
</vdata><a n="factor" t="f">1.0</a>
</m>
<m n="OriginalLabel" c="vector" t="string" k="6"><vdata k="6" t="string" l0="0" l1="1" l2="2" l3="3" l4="4" l5="5" Transfer-Encoding="zlib base64">
eAELyEnMS1XwTSxQcMxJrUhUMLGw+B+AJmZqhilmZmKOpM7D39XZIzhEwdjY2MTo
v2duYnqqQlFiSWa+QkhlEQo/JRUkAgB4hio0
</vdata></m>
<m n="CreatedAt" c="vector" t="string" k="6"><vdata k="6" t="string" l0="0" l1="4" l2="5" Transfer-Encoding="zlib base64">
eAFzTy1xSSxJ/P+PAQSdE3OSS3MSS1I9cxPTU/+jcuON/gMA2RQUBQ==
</vdata></m>
<m n="CreatedAtNo" c="vector"><vdata k="6" t="byte" rank="1" dimsize0="6" Transfer-Encoding="zlib base64">
eAFjZGRkZGIGAAAfAAo=
</vdata><a n="factor" t="f">1.0</a>
</m>
<m n="InternalIDNumber" c="vector"><vdata k="6" t="signed char" rank="1" dimsize0="6" Transfer-Encoding="zlib base64">
eAFj5+DkYmQEAACdACU=
</vdata><a n="factor" t="f">1.0</a>
</m>
<m n="ScaleLevel" c="vector"><vdata k="6" t="byte" rank="1" dimsize0="6" Transfer-Encoding="zlib base64">
eAFjYAABAAAGAAE=
</vdata><a n="factor" t="f">1.0</a>
</m>
<a n="@sticky:10003" t="m"><m n="memblock" c="container"></m>
</a>
</m>
</a>
<a n="Objects" t="m"><m n="memblock" c="Table"><m n="Label" c="vector" t="string" k="9"><vdata k="9" t="string" l0="0" l1="1" l2="2" l3="3" l4="4" l5="5" Transfer-Encoding="zlib base64">
eAGLj/dLTU8sySxL9S9LLcpJrEwtdk7MSS7NSSxJ9cxNTE/9Hx/vl5iHRxK/9ngj
vAYApcG2KASlpmfm5wHVeubklBaXFAGdlJ/nlpmXApaGyv5jAUEAxr1KXg==
</vdata></m>
<m n="ItemName" c="vector" t="string" k="9"><vdata k="9" t="string" l0="0" l1="1" l2="4" l3="5" l4="6" Transfer-Encoding="zlib base64">
eAHzS01PLMksS83MySktLikCsvPz/vsl+qHw/zH8Y/TMTUxPDUpNB8n7JmbmeSJr
CM/Iz0l1Ts3JKf7/j+UfCwBLmiZJ
</vdata></m>
<m n="ItemType" c="vector" t="string" k="9"><vdata k="9" t="string" l0="0" l1="1" l2="4" l3="5" Transfer-Encoding="zlib base64">
eAHzS01PLMksS/XMySktLikCsvPz/vsl5qHw/zH8Y3TOz83Nz/PMTUxPDUpNB6lC
VcL0DwgBQxsjGA==
</vdata></m>
<m n="RefString" c="vector" t="string" k="9"><vdata k="9" t="string" l0="0" l1="1" l2="2" l3="3" l4="4" l5="5" Transfer-Encoding="zlib base64">
eAGtkUELgkAQhf/RHqJ+gRl4yKJLRxn0YQPjKruzgr++Fg/mwSCz6zDv4+O9tCcJ
pNzaIymZq2tLVMHBm4SkDEKKrKEa5hK0C+pNjjq+92CR4NWNUVPFLCuaZ7oaR/k2
UrH7s9ocuF7uxLYaC7uhjqVObvPbF219wpyJbfZz81ZhPesQV+7glOGL/WR4f7SC
BCJ+3ZwL0MNW6EzwPe+S4AuqLReR
</vdata></m>
<m n="ValidFlag" c="vector"><vdata k="9" t="byte" rank="1" dimsize0="9" Transfer-Encoding="zlib base64">
eAFjYIAARgAACgAC
</vdata><a n="factor" t="f">1.0</a>
</m>
<m n="OriginRef" c="vector" t="string" k="9"><vdata k="9" t="string" l0="0" l1="2" l2="4" Transfer-Encoding="zlib base64">
eAFzTsxJLs1JLEn1zE1MT/3/j8EZRSDe6P8/RrfMvBSwdFBqemZ+3v9/TBAIAAaF
GjY=
</vdata></m>
<m n="CreatedAt" c="vector" t="string" k="9"><vdata k="9" t="string" l0="0" l1="2" l2="4" l3="6" l4="7" l5="8" Transfer-Encoding="zlib base64">
eAFzTsxJLs1JLEn1zE1MT/3/j8EZRSDe6P8/RrfMvBSwdFBqemZ+3v9/TAhFeSWp
ecWZJZUBRfkFqUUlmanF8Sb/8UqbIqSRNBn9BwDXnjqq
</vdata></m>
<m n="CreatedAtNo" c="vector"><vdata k="9" t="byte" rank="1" dimsize0="9" Transfer-Encoding="zlib base64">
eAFjYmJmZmFhZWMHAACYACU=
</vdata><a n="factor" t="f">1.0</a>
</m>
<m n="Hidden" c="vector"><vdata k="9" t="byte" rank="1" dimsize0="9" Transfer-Encoding="zlib base64">
eAFjYIACAAAJAAE=
</vdata><a n="factor" t="f">1.0</a>
</m>
<m n="InternalIDNumber" c="vector"><vdata k="9" t="byte" rank="1" dimsize0="9" Transfer-Encoding="zlib base64">
eAFjYmZiZmRiZGQEAABmABE=
</vdata><a n="factor" t="f">1.0</a>
</m>
<m n="InvalidatedAtNo" c="vector"><vdata k="9" t="byte" rank="1" dimsize0="9" Transfer-Encoding="zlib base64">
eAFjYGBgYGVgY2cAAABCABM=
</vdata><a n="factor" t="f">1.0</a>
</m>
<m n="NewPopulation" c="vector"><vdata k="9" t="byte" rank="1" dimsize0="9" Transfer-Encoding="zlib base64">
eAFjZAQBBgYGAAAwAAc=
</vdata><a n="factor" t="f">1.0</a>
</m>
<m n="OverTakenFrom" c="vector" t="string" k="9"><vdata k="9" t="string" l0="0" l1="2" l2="4" l3="7" l4="8" Transfer-Encoding="zlib base64">
eAFzTsxJLs1JLEn1zE1MT/3/j8EZRSDe6P8/RrfMvBSwdFBqemZ+3v9/TP+YEMry
SlLzijNLKgOK8gtSi0oyU4vjTf7jlTb9DwCiyTJf
</vdata></m>
<m n="ROIlabel" c="vector" t="string" k="9"><vdata k="9" t="string" l0="4" Transfer-Encoding="zlib base64">
eAH7////f7/8vNT///8xgCAAZPUKhQ==
</vdata></m>
<m n="ROIRegionLabel" c="vector" t="string" k="9"><vdata k="9" t="string" Transfer-Encoding="zlib base64">
eAH7/x8KACzcCPg=
</vdata></m>
<m n="ScaleLevel" c="vector"><vdata k="9" t="byte" rank="1" dimsize0="9" Transfer-Encoding="zlib base64">
eAFjYIACAAAJAAE=
</vdata><a n="factor" t="f">1.0</a>
</m>
<a n="@sticky:10003" t="m"><m n="memblock" c="container"></m>
</a>
</m>
</a>
</m>
</a>
<a n="UIFolders" t="m"><m n="memblock" c="container"><a n="@isordered" t="i">1</a>
<a n="F1" t="m"><m n="memblock" c="container"><a n="sFolderName" t="s">Method</a>
<a n="sFolderType" t="s">MethodFolder</a>
<a n="sInsert" t="s">InputParameters.CalculateProperties_2.Method</a>
<a n="sItemName" t="s">Method</a>
<a n="sLastInput" t="s">WholeCells_string</a>
<a n="sTitle" t="s">Method</a>
<a n="yDefaultOpenStatus" t="i">1</a>
<a n="yOpenStatus" t="i">1</a>
<a n="ySkip" t="i">0</a>
</m>
</a>
</m>
</a>
</m>
</a>
<a n="CalculateIntensityProperties_6" t="m"><m n="memblock" c="container"><a n="BBHasBeenSaved" t="i">1</a>
<a n="bbType" t="s">builtin</a>
<a n="Comment" t="s"></a>
<a n="DataScope" t="m"><m n="memblock" c="container"><a n="Field" t="m"><m n="memblock" c="container"><a n="Span" t="s">Each</a>
</m>
</a>
</m>
</a>
<a n="IDName" t="s">CalculateIntensityProperties_6</a>
<a n="ImageView" t="m"><m n="memblock" c="container"><a n="@isordered" t="i">1</a>
<a n="Label" t="s">Replace me</a>
<a n="Tabs" t="m"><m n="memblock" c="container"><a n="@isordered" t="i">1</a>
<a n="PopulationCalculateIntensityProperties_6" t="m"><m n="memblock" c="container"><a n="@isordered" t="i">1</a>
<a n="TabLabel" t="s">Image Region</a>
<a n="TabItemName" t="s">PopulationCalculateIntensityProperties_6</a>
<a n="TabTitle" t="s">Population: Image Region</a>
<a n="Skip" t="i">0</a>
<a n="UIclass" t="s">sticky</a>
<a n="NewDefaultChannel" t="m"><m n="memblock" c="vector" t="string" k="1"><vdata k="1" t="string" l0="0" Transfer-Encoding="zlib base64">
eAFzzEmtSFQwMzH/DwASlwOs
</vdata></m>
</a>
<a n="NewDefaultStencil" t="m"><m n="memblock" c="vector" t="string" k="1"><vdata k="1" t="string" l0="0" Transfer-Encoding="zlib base64">
eAHzzE1MT1UISk3PzM/7DwAhBwVn
</vdata></m>
</a>
<a n="Type" t="s">Standard</a>
<a n="OKButtons" t="i">0</a>
<a n="TableLabel" t="m"><m n="memblock" c="vector" t="string" k="1"><vdata k="1" t="string" l0="0" Transfer-Encoding="zlib base64">
eAELKMovSC0qyUwtVvDMTUxPVQhKTc/Mz/sPAHPSCbQ=
</vdata></m>
</a>
<a n="UIinsert" t="s">FeedBack.PopulationCalculateIntensityProperties_6</a>
<a n="UseCommonTableStencil" t="m"><m n="memblock" c="vector"><vdata k="1" t="byte" rank="1" dimsize0="1" Transfer-Encoding="zlib base64">
eAFjAAAAAQAB
</vdata><a n="factor" t="f">1.0</a>
</m>
</a>
<a n="SummaryTableOn" t="m"><m n="memblock" c="vector"><vdata k="1" t="byte" rank="1" dimsize0="1" Transfer-Encoding="zlib base64">
eAFjBAAAAgAC
</vdata><a n="factor" t="f">1.0</a>
</m>
</a>
<a n="SummaryTableLabel" t="m"><m n="memblock" c="vector" t="string" k="1"><vdata k="1" t="string" l0="0" Transfer-Encoding="zlib base64">
eAELLs3NTSyq/A8AD00D7g==
</vdata></m>
</a>
<a n="AttrTypeTable" t="m"><m n="memblock" c="vector"><vdata k="1" t="byte" rank="1" dimsize0="1" Transfer-Encoding="zlib base64">
eAFjBAAAAgAC
</vdata><a n="factor" t="f">1.0</a>
</m>
</a>
<a n="WizardImageView" t="i">0</a>
<a n="TypeofOverlays" t="s">SingleDefaultOverLay</a>
<a n="coloring_mode" t="s">WeightedAverage</a>
<a n="scopeforimages" t="s">script</a>
<a n="yFrame2Timepoint" t="i">0</a>
<a n="cnt_overlays" t="m"><m n="memblock" c="container"><a n="@isordered" t="i">1</a>
<a n="@Image@20Region" t="m"><m n="memblock" c="container"></m>
</a>
</m>
</a>
<a n="Controls" t="m"><m n="memblock" c="container"><a n="general" t="m"><m n="memblock" c="container"><a n="@isordered" t="i">1</a>
<a n="Render_Colormode_Standard" t="m"><m n="memblock" c="container"><a n="@isordered" t="i">1</a>
<a n="colormode" t="m"><m n="memblock" c="container"><a n="autosubmit" t="s"></a>
<a n="callback" t="m"><m n="memblock" c="container"><a n="@isordered" t="i">1</a>
<a n="TranslateColormode" t="m"><m n="memblock" c="container"><a n="closure" t="m"><m n="memblock" c="closure"><a n="@context" t="s">&lt;AcapellaUserInterface||UI/imageviewmethods.proc&gt;</a>
<a n="@modulename" t="s">UI::_CIV_Coloring_Setmode</a>
<a n="@bound" t="m"><m n="memblock" c="container"></m>
</a>
<a n="@suppresswarnings" t="i">0</a>
</m>
</a>
<a n="data" t="m"><m n="memblock" c="container"></m>
</a>
</m>
</a>
<a n="@sticky:10003" t="m"><m n="memblock" c="container"><a n="skip" t="i">1</a>
</m>
</a>
</m>
</a>
<a n="CallbackList" t="m"><m n="memblock" c="XmlNode" t="elem"><CallbackList><Callback label="TranslateColormode" title="ColorMode" trigger="onchange" category="" priority="0" disabled="0" /></CallbackList></m>
</a>
<a n="defaultValue" t="s"></a>
<a n="description" t="s"></a>
<a n="disabled" t="i">0</a>
<a n="highlight" t="s"></a>
<a n="inputtype" t="s">s</a>
<a n="label" t="s">Coloring</a>
<a n="label_style" t="m"><m n="memblock" c="vector" t="string" k="3"><vdata k="3" t="string" l0="0" Transfer-Encoding="zlib base64">
eAHLyy/KTcz5/4/hHwMAIKMFhQ==
</vdata></m>
</a>
<a n="labels" t="m"><m n="memblock" c="vector" t="string" k="3"><vdata k="3" t="string" l0="0" l1="1" l2="2" Transfer-Encoding="zlib base64">
eAELLknMS0ksSvnvmpeRmJecmvLfIzM9IweIS/4DALJdDN0=
</vdata></m>
</a>
<a n="private" t="m"><m n="memblock" c="container"><a n="@sticky:10003" t="m"><m n="memblock" c="container"><a n="skip" t="i">1</a>
</m>
</a>
</m>
</a>
<a n="qualifier" t="s"></a>
<a n="size" t="i">0</a>
<a n="SizeOnFocus" t="i">0</a>
<a n="unit" t="s"></a>
<a n="value" t="s">WeightedAverage:Extended</a>
<a n="value_disabled" t="m"><m n="memblock" c="vector"><vdata k="3" t="byte" rank="1" dimsize0="3" Transfer-Encoding="zlib base64">
eAFjYGAAAAADAAE=
</vdata><a n="factor" t="f">1.0</a>
</m>
</a>
<a n="values" t="m"><m n="memblock" c="vector" t="string" k="3"><vdata k="3" t="string" l0="0" l1="1" l2="2" Transfer-Encoding="zlib base64">
eAHzTawIS8wpTbUKyEnMzPsfnpqZnlGSmuJYllqUmI5L1LWiJDUvJTXlPwAb/hnA

</vdata></m>
</a>
<a n="@sticky:10003" t="m"><m n="memblock" c="container"><a n="attr" t="m"><m n="memblock" c="container"><a n="class" t="s">input</a>
</m>
</a>
<a n="docID" t="s"></a>
<a n="insertmode" t="s">replace</a>
<a n="is_root" t="i">0</a>
<a n="skip" t="i">0</a>
<a n="target" t="m"><m n="memblock" c="container"><a n="target" t="s">value</a>
<a n="upCount" t="i">0</a>
</m>
</a>
<a n="ui" t="s">input</a>
<a n="uiclass" t="s">menu</a>
<a n="uirowmode" t="i">0</a>
</m>
</a>
</m>
</a>
<a n="@sticky:10003" t="m"><m n="memblock" c="container"><a n="AllowReorder" t="i">0</a>
<a n="attr" t="m"><m n="memblock" c="container"><a n="class" t="s">container</a>
<a n="style" t="s">width:0</a>
</m>
</a>
<a n="docID" t="s"></a>
<a n="insertmode" t="s">simple</a>
<a n="is_root" t="i">0</a>
<a n="skip" t="i">0</a>
<a n="tabulate" t="i">1</a>
<a n="ui" t="s">container</a>
<a n="uiclass" t="s">container</a>
</m>
</a>
</m>
</a>
<a n="Render_Labels_Labels" t="m"><m n="memblock" c="container"><a n="@sticky:10003" t="m"><m n="memblock" c="container"><a n="skip" t="i">1</a>
</m>
</a>
</m>
</a>
<a n="Render_Images_Images" t="m"><m n="memblock" c="container"><a n="@isordered" t="i">1</a>
<a n="colormode" t="m"><m n="memblock" c="container"><a n="autosubmit" t="s"></a>
<a n="callback" t="m"><m n="memblock" c="container"><a n="@isordered" t="i">1</a>
<a n="ReloadFrames" t="m"><m n="memblock" c="container"><a n="closure" t="m"><m n="memblock" c="closure"><a n="@context" t="s">&lt;AcapellaUserInterface||UI/imageviewmethods.proc&gt;</a>
<a n="@modulename" t="s">UI::_CIV_CB_Render_Images_SwitchMode</a>
<a n="@bound" t="m"><m n="memblock" c="container"></m>
</a>
<a n="@suppresswarnings" t="i">0</a>
</m>
</a>
<a n="data" t="m"><m n="memblock" c="container"></m>
</a>
</m>
</a>
<a n="@sticky:10003" t="m"><m n="memblock" c="container"><a n="skip" t="i">1</a>
</m>
</a>
</m>
</a>
<a n="CallbackList" t="m"><m n="memblock" c="XmlNode" t="elem"><CallbackList><Callback label="ReloadFrames" title="ColoringMode" trigger="onchange" category="" priority="0" disabled="0" /></CallbackList></m>
</a>
<a n="defaultValue" t="s"></a>
<a n="description" t="s"></a>
<a n="disabled" t="i">0</a>
<a n="highlight" t="s"></a>
<a n="inputtype" t="s">s</a>
<a n="label" t="s">Coloring mode</a>
<a n="label_style" t="m"><m n="memblock" c="vector" t="string" k="3"><vdata k="3" t="string" l0="0" Transfer-Encoding="zlib base64">
eAHLyy/KTcz5/4/hHwMAIKMFhQ==
</vdata></m>
</a>
<a n="labels" t="m"><m n="memblock" c="vector" t="string" k="3"><vdata k="3" t="string" l0="0" l1="1" l2="2" Transfer-Encoding="zlib base64">
eAFzTEksKMksS/3vllmRmvI/KDW9NCexSME5Pye/6D8AvyMNDQ==
</vdata></m>
</a>
<a n="private" t="m"><m n="memblock" c="container"><a n="@sticky:10003" t="m"><m n="memblock" c="container"><a n="skip" t="i">1</a>
</m>
</a>
</m>
</a>
<a n="qualifier" t="s"></a>
<a n="size" t="i">0</a>
<a n="SizeOnFocus" t="i">0</a>
<a n="unit" t="s"></a>
<a n="value" t="s">WeightedAverage</a>
<a n="value_disabled" t="m"><m n="memblock" c="vector"><vdata k="3" t="byte" rank="1" dimsize0="3" Transfer-Encoding="zlib base64">
eAFjYGAAAAADAAE=
</vdata><a n="factor" t="f">1.0</a>
</m>
</a>
<a n="values" t="m"><m n="memblock" c="vector" t="string" k="3"><vdata k="3" t="string" l0="0" l1="1" l2="2" Transfer-Encoding="zlib base64">
eAELT81MzyhJTXEsSy1KTE/9H1ya+983sSIsMac09T8AuiwNQg==
</vdata></m>
</a>
<a n="@sticky:10003" t="m"><m n="memblock" c="container"><a n="attr" t="m"><m n="memblock" c="container"><a n="class" t="s">input</a>
</m>
</a>
<a n="docID" t="s"></a>
<a n="insertmode" t="s">replace</a>
<a n="is_root" t="i">0</a>
<a n="skip" t="i">1</a>
<a n="target" t="m"><m n="memblock" c="container"><a n="target" t="s">value</a>
<a n="upCount" t="i">0</a>
</m>
</a>
<a n="ui" t="s">input</a>
<a n="uiclass" t="s">menu</a>
<a n="uirowmode" t="i">0</a>
</m>
</a>
</m>
</a>
<a n="palette" t="m"><m n="memblock" c="container"><a n="autosubmit" t="s"></a>
<a n="callback" t="m"><m n="memblock" c="container"><a n="@isordered" t="i">1</a>
<a n="ReloadFrames" t="m"><m n="memblock" c="container"><a n="closure" t="m"><m n="memblock" c="closure"><a n="@context" t="s">&lt;AcapellaUserInterface||UI/imageviewmethods.proc&gt;</a>
<a n="@modulename" t="s">UI::_CIV_CB_Render_Images_SwitchMode</a>
<a n="@bound" t="m"><m n="memblock" c="container"></m>
</a>
<a n="@suppresswarnings" t="i">0</a>
</m>
</a>
<a n="data" t="m"><m n="memblock" c="container"></m>
</a>
</m>
</a>
<a n="@sticky:10003" t="m"><m n="memblock" c="container"><a n="skip" t="i">1</a>
</m>
</a>
</m>
</a>
<a n="CallbackList" t="m"><m n="memblock" c="XmlNode" t="elem"><CallbackList><Callback label="ReloadFrames" title="Palette" trigger="onchange" category="" priority="0" disabled="0" /></CallbackList></m>
</a>
<a n="defaultValue" t="s"></a>
<a n="description" t="s"></a>
<a n="disabled" t="i">0</a>
<a n="highlight" t="s"></a>
<a n="inputtype" t="s">s</a>
<a n="label" t="s">Color palette</a>
<a n="label_style" t="m"><m n="memblock" c="vector" t="string" k="2"><vdata k="2" t="string" l0="0" Transfer-Encoding="zlib base64">
eAHLyy/KTcz5/48BABWZBIc=
</vdata></m>
</a>
<a n="labels" t="m"><m n="memblock" c="vector" t="string" k="2"><vdata k="2" t="string" l0="0" l1="1" Transfer-Encoding="zlib base64">
eAFzrShJzUtJTfkfnJlbkJP6HwA7bAea
</vdata></m>
</a>
<a n="private" t="m"><m n="memblock" c="container"><a n="@sticky:10003" t="m"><m n="memblock" c="container"><a n="skip" t="i">1</a>
</m>
</a>
</m>
</a>
<a n="qualifier" t="s"></a>
<a n="size" t="i">0</a>
<a n="SizeOnFocus" t="i">0</a>
<a n="unit" t="s"></a>
<a n="value" t="s">Extended</a>
<a n="value_disabled" t="m"><m n="memblock" c="vector"><vdata k="2" t="byte" rank="1" dimsize0="2" Transfer-Encoding="zlib base64">
eAFjYAAAAAIAAQ==
</vdata><a n="factor" t="f">1.0</a>
</m>
</a>
<a n="values" t="m"><m n="memblock" c="vector" t="string" k="2"><vdata k="2" t="string" l0="0" l1="1" Transfer-Encoding="zlib base64">
eAFzrShJzUtJTfkfkJOYmfcfADQoByQ=
</vdata></m>
</a>
<a n="@sticky:10003" t="m"><m n="memblock" c="container"><a n="attr" t="m"><m n="memblock" c="container"><a n="class" t="s">input</a>
</m>
</a>
<a n="docID" t="s"></a>
<a n="insertmode" t="s">replace</a>
<a n="is_root" t="i">0</a>
<a n="skip" t="i">1</a>
<a n="target" t="m"><m n="memblock" c="container"><a n="target" t="s">value</a>
<a n="upCount" t="i">0</a>
</m>
</a>
<a n="ui" t="s">input</a>
<a n="uiclass" t="s">menu</a>
<a n="uirowmode" t="i">0</a>
</m>
</a>
</m>
</a>
<a n="@sticky:10003" t="m"><m n="memblock" c="container"><a n="AllowReorder" t="i">0</a>
<a n="attr" t="m"><m n="memblock" c="container"><a n="class" t="s">container</a>
<a n="style" t="s">width:0</a>
</m>
</a>
<a n="docID" t="s"></a>
<a n="insertmode" t="s">simple</a>
<a n="is_root" t="i">0</a>
<a n="skip" t="i">0</a>
<a n="tabulate" t="i">1</a>
<a n="ui" t="s">container</a>
<a n="uiclass" t="s">container</a>
</m>
</a>
</m>
</a>
<a n="Render_OverlapControl_Stencils" t="m"><m n="memblock" c="container"><a n="@isordered" t="i">1</a>
<a n="overlapmode" t="m"><m n="memblock" c="container"><a n="autosubmit" t="s"></a>
<a n="callback" t="m"><m n="memblock" c="container"><a n="@isordered" t="i">1</a>
<a n="ChangeOverlapmode" t="m"><m n="memblock" c="container"><a n="closure" t="m"><m n="memblock" c="closure"><a n="@context" t="s">&lt;AcapellaUserInterface||UI/imageviewmethods.proc&gt;</a>
<a n="@modulename" t="s">UI::_CIV_CB__ReloadFrames</a>
<a n="@bound" t="m"><m n="memblock" c="container"><a n="SplitPoint" t="i">-4</a>
</m>
</a>
<a n="@suppresswarnings" t="i">0</a>
</m>
</a>
<a n="data" t="m"><m n="memblock" c="container"></m>
</a>
</m>
</a>
<a n="@sticky:10003" t="m"><m n="memblock" c="container"><a n="skip" t="i">1</a>
</m>
</a>
</m>
</a>
<a n="CallbackList" t="m"><m n="memblock" c="XmlNode" t="elem"><CallbackList><Callback label="ChangeOverlapmode" title="OverlapMode" trigger="onchange" category="" priority="0" disabled="0" /></CallbackList></m>
</a>
<a n="defaultValue" t="s">none</a>
<a n="description" t="s"></a>
<a n="disabled" t="i">0</a>
<a n="highlight" t="s"></a>
<a n="inputtype" t="s">s</a>
<a n="label" t="s">Overlap style</a>
<a n="label_style" t="m"><m n="memblock" c="vector" t="string" k="4"><vdata k="4" t="string" l0="0" Transfer-Encoding="zlib base64">
eAHLyy/KTcz5/48BBAEtqQaD
</vdata></m>
</a>
<a n="labels" t="m"><m n="memblock" c="vector" t="string" k="4"><vdata k="4" t="string" l0="0" l1="1" l2="2" l3="3" Transfer-Encoding="zlib base64">
eAHzy89L/e+ckZqcnVqUlJ9YlPI/uKQosyC1+H9wfk5myn8A7wUPLw==
</vdata></m>
</a>
<a n="private" t="m"><m n="memblock" c="container"><a n="@sticky:10003" t="m"><m n="memblock" c="container"><a n="skip" t="i">1</a>
</m>
</a>
</m>
</a>
<a n="qualifier" t="s"></a>
<a n="size" t="i">0</a>
<a n="SizeOnFocus" t="i">0</a>
<a n="unit" t="s"></a>
<a n="value" t="s">none</a>
<a n="value_disabled" t="m"><m n="memblock" c="vector"><vdata k="4" t="byte" rank="1" dimsize0="4" Transfer-Encoding="zlib base64">
eAFjYGBgAAAABAAB
</vdata><a n="factor" t="f">1.0</a>
</m>
</a>
<a n="values" t="m"><m n="memblock" c="vector" t="string" k="4"><vdata k="4" t="string" l0="0" l1="1" l2="2" l3="3" Transfer-Encoding="zlib base64">
eAHLy89L/Z9elJnyv7ikKLMgtfh/cX4OkAcAl/MMeA==
</vdata></m>
</a>
<a n="@sticky:10003" t="m"><m n="memblock" c="container"><a n="attr" t="m"><m n="memblock" c="container"><a n="class" t="s">input</a>
</m>
</a>
<a n="docID" t="s"></a>
<a n="insertmode" t="s">replace</a>
<a n="is_root" t="i">0</a>
<a n="skip" t="i">1</a>
<a n="target" t="m"><m n="memblock" c="container"><a n="target" t="s">value</a>
<a n="upCount" t="i">0</a>
</m>
</a>
<a n="ui" t="s">input</a>
<a n="uiclass" t="s">menu</a>
<a n="uirowmode" t="i">0</a>
</m>
</a>
</m>
</a>
<a n="@sticky:10003" t="m"><m n="memblock" c="container"><a n="AllowReorder" t="i">0</a>
<a n="attr" t="m"><m n="memblock" c="container"><a n="class" t="s">container</a>
<a n="style" t="s">width:0</a>
</m>
</a>
<a n="docID" t="s"></a>
<a n="insertmode" t="s">simple</a>
<a n="is_root" t="i">0</a>
<a n="skip" t="i">0</a>
<a n="tabulate" t="i">1</a>
<a n="ui" t="s">container</a>
<a n="uiclass" t="s">container</a>
</m>
</a>
</m>
</a>
<a n="Render_ScaleBar_ScaleBar" t="m"><m n="memblock" c="container"><a n="@isordered" t="i">1</a>
<a n="ScaleBar" t="m"><m n="memblock" c="container"><a n="autosubmit" t="s"></a>
<a n="callback" t="m"><m n="memblock" c="container"><a n="@isordered" t="i">1</a>
<a n="ReloadFrames" t="m"><m n="memblock" c="container"><a n="closure" t="m"><m n="memblock" c="closure"><a n="@context" t="s">&lt;AcapellaUserInterface||UI/imageviewmethods.proc&gt;</a>
<a n="@modulename" t="s">UI::_CIV_CB__SetScaleBar</a>
<a n="@bound" t="m"><m n="memblock" c="container"></m>
</a>
<a n="@suppresswarnings" t="i">0</a>
</m>
</a>
<a n="data" t="m"><m n="memblock" c="container"></m>
</a>
</m>
</a>
<a n="@sticky:10003" t="m"><m n="memblock" c="container"><a n="skip" t="i">1</a>
</m>
</a>
</m>
</a>
<a n="CallbackList" t="m"><m n="memblock" c="XmlNode" t="elem"><CallbackList><Callback label="ReloadFrames" title="ReloadFrames" trigger="onchange" category="" priority="0" disabled="0" /></CallbackList></m>
</a>
<a n="defaultValue" t="s"></a>
<a n="description" t="s"></a>
<a n="disabled" t="i">0</a>
<a n="highlight" t="s"></a>
<a n="inputtype" t="s">s</a>
<a n="label" t="s">Show Scale</a>
<a n="label_style" t="m"><m n="memblock" c="vector" t="string" k="5"><vdata k="5" t="string" l0="0" Transfer-Encoding="zlib base64">
eAHLyy/KTcz5/48BAgE8qweB
</vdata></m>
</a>
<a n="labels" t="m"><m n="memblock" c="vector" t="string" k="5"><vdata k="5" t="string" l0="0" l1="1" l2="2" l3="3" l4="4" Transfer-Encoding="zlib base64">
eAHzy89L/e+UX1KSn6vgk5pW8j8kvwDBCMpMzyiBSUM4ABF1FW4=
</vdata></m>
</a>
<a n="private" t="m"><m n="memblock" c="container"><a n="@sticky:10003" t="m"><m n="memblock" c="container"><a n="skip" t="i">1</a>
</m>
</a>
</m>
</a>
<a n="qualifier" t="s"></a>
<a n="size" t="i">0</a>
<a n="SizeOnFocus" t="i">0</a>
<a n="unit" t="s"></a>
<a n="value" t="f">NaN</a>
<a n="value_disabled" t="m"><m n="memblock" c="vector"><vdata k="5" t="byte" rank="1" dimsize0="5" Transfer-Encoding="zlib base64">
eAFjYAACAAAFAAE=
</vdata><a n="factor" t="f">1.0</a>
</m>
</a>
<a n="values" t="m"><m n="memblock" c="vector"><vdata k="5" t="double" rank="1" dimsize0="5" Transfer-Encoding="zlib base64">
eAFjYACBH/VgCk58sIcyHSA0hwMASRYDLw==
</vdata><a n="factor" t="f">1.0</a>
</m>
</a>
<a n="@sticky:10003" t="m"><m n="memblock" c="container"><a n="attr" t="m"><m n="memblock" c="container"><a n="class" t="s">input</a>
</m>
</a>
<a n="docID" t="s"></a>
<a n="insertmode" t="s">replace</a>
<a n="is_root" t="i">0</a>
<a n="skip" t="i">0</a>
<a n="target" t="m"><m n="memblock" c="container"><a n="target" t="s">value</a>
<a n="upCount" t="i">0</a>
</m>
</a>
<a n="ui" t="s">input</a>
<a n="uiclass" t="s">menu</a>
<a n="uirowmode" t="i">0</a>
</m>
</a>
</m>
</a>
<a n="@sticky:10003" t="m"><m n="memblock" c="container"><a n="AllowReorder" t="i">0</a>
<a n="attr" t="m"><m n="memblock" c="container"><a n="class" t="s">container</a>
<a n="style" t="s">width:0</a>
</m>
</a>
<a n="docID" t="s"></a>
<a n="insertmode" t="s">simple</a>
<a n="is_root" t="i">0</a>
<a n="skip" t="i">0</a>
<a n="tabulate" t="i">1</a>
<a n="ui" t="s">container</a>
<a n="uiclass" t="s">container</a>
</m>
</a>
</m>
</a>
<a n="Frames_Images_Images" t="m"><m n="memblock" c="container"><a n="@isordered" t="i">1</a>
<a n="Sharpness" t="m"><m n="memblock" c="container"><a n="autosubmit" t="s"></a>
<a n="callback" t="m"><m n="memblock" c="container"><a n="@isordered" t="i">1</a>
<a n="ConditionalReloadFrames" t="m"><m n="memblock" c="container"><a n="closure" t="m"><m n="memblock" c="closure"><a n="@context" t="s">&lt;AcapellaUserInterface||UI/imageviewmethods.proc&gt;</a>
<a n="@modulename" t="s">UI::_CIV_CB__ReloadSharpnessFrames</a>
<a n="@bound" t="m"><m n="memblock" c="container"><a n="SplitPoint" t="i">-4</a>
</m>
</a>
<a n="@suppresswarnings" t="i">0</a>
</m>
</a>
<a n="data" t="m"><m n="memblock" c="container"></m>
</a>
</m>
</a>
<a n="@sticky:10003" t="m"><m n="memblock" c="container"><a n="skip" t="i">1</a>
</m>
</a>
</m>
</a>
<a n="CallbackList" t="m"><m n="memblock" c="XmlNode" t="elem"><CallbackList><Callback label="ConditionalReloadFrames" title="ConditionalReloadFrames" trigger="onchange" category="" priority="0" disabled="0" /></CallbackList></m>
</a>
<a n="defaultValue" t="s">1</a>
<a n="description" t="s"></a>
<a n="disabled" t="i">0</a>
<a n="highlight" t="s"></a>
<a n="inputtype" t="s">d</a>
<a n="label" t="s">Sharpness</a>
<a n="max" t="s"></a>
<a n="min" t="s"></a>
<a n="precision" t="i">3</a>
<a n="private" t="m"><m n="memblock" c="container"><a n="@sticky:10003" t="m"><m n="memblock" c="container"><a n="skip" t="i">1</a>
</m>
</a>
</m>
</a>
<a n="qualifier" t="m"><m n="memblock" c="container"><a n="autosubmit" t="s"></a>
<a n="callback" t="m"><m n="memblock" c="container"><a n="@isordered" t="i">1</a>
<a n="ReloadFrames" t="m"><m n="memblock" c="container"><a n="closure" t="m"><m n="memblock" c="closure"><a n="@context" t="s">&lt;AcapellaUserInterface||UI/imageviewmethods.proc&gt;</a>
<a n="@modulename" t="s">UI::_CIV_CB__ReloadFrames</a>
<a n="@bound" t="m"><m n="memblock" c="container"><a n="SplitPoint" t="i">-5</a>
</m>
</a>
<a n="@suppresswarnings" t="i">0</a>
</m>
</a>
<a n="data" t="m"><m n="memblock" c="container"></m>
</a>
</m>
</a>
<a n="@sticky:10003" t="m"><m n="memblock" c="container"><a n="skip" t="i">1</a>
</m>
</a>
</m>
</a>
<a n="CallbackList" t="m"><m n="memblock" c="XmlNode" t="elem"><CallbackList><Callback label="ReloadFrames" title="ReloadFrames" trigger="onchange" category="" priority="0" disabled="0" /></CallbackList></m>
</a>
<a n="defaultValue" t="s">true</a>
<a n="description" t="s"></a>
<a n="disabled" t="i">0</a>
<a n="highlight" t="s"></a>
<a n="inputtype" t="s">b</a>
<a n="label" t="s">Apply Sharpness</a>
<a n="max" t="s"></a>
<a n="min" t="s"></a>
<a n="precision" t="i">3</a>
<a n="private" t="m"><m n="memblock" c="container"><a n="@sticky:10003" t="m"><m n="memblock" c="container"><a n="skip" t="i">1</a>
</m>
</a>
</m>
</a>
<a n="qualifier" t="s"></a>
<a n="step" t="s"></a>
<a n="unit" t="s"></a>
<a n="value" t="s">true</a>
<a n="@sticky:10003" t="m"><m n="memblock" c="container"><a n="attr" t="m"><m n="memblock" c="container"><a n="class" t="s">input</a>
</m>
</a>
<a n="docID" t="s"></a>
<a n="insertmode" t="s">replace</a>
<a n="is_root" t="i">0</a>
<a n="showMinMax" t="i">0</a>
<a n="showValue" t="i">0</a>
<a n="skip" t="i">0</a>
<a n="target" t="m"><m n="memblock" c="container"><a n="target" t="s">value</a>
<a n="upCount" t="i">0</a>
</m>
</a>
<a n="ui" t="s">input</a>
<a n="uiclass" t="s">text</a>
<a n="uirowmode" t="i">0</a>
</m>
</a>
</m>
</a>
<a n="step" t="s"></a>
<a n="unit" t="s"></a>
<a n="value" t="s">1</a>
<a n="@sticky:10003" t="m"><m n="memblock" c="container"><a n="attr" t="m"><m n="memblock" c="container"><a n="class" t="s">input</a>
</m>
</a>
<a n="docID" t="s"></a>
<a n="insertmode" t="s">replace</a>
<a n="is_root" t="i">0</a>
<a n="showMinMax" t="i">0</a>
<a n="showValue" t="i">0</a>
<a n="skip" t="i">0</a>
<a n="target" t="m"><m n="memblock" c="container"><a n="target" t="s">value</a>
<a n="upCount" t="i">0</a>
</m>
</a>
<a n="ui" t="s">input</a>
<a n="uiclass" t="s">text</a>
<a n="uirowmode" t="i">0</a>
</m>
</a>
</m>
</a>
<a n="@sticky:10003" t="m"><m n="memblock" c="container"><a n="AllowReorder" t="i">0</a>
<a n="attr" t="m"><m n="memblock" c="container"><a n="class" t="s">container</a>
<a n="style" t="s">width:0</a>
</m>
</a>
<a n="docID" t="s"></a>
<a n="insertmode" t="s">simple</a>
<a n="is_root" t="i">0</a>
<a n="skip" t="i">0</a>
<a n="tabulate" t="i">1</a>
<a n="ui" t="s">container</a>
<a n="uiclass" t="s">container</a>
</m>
</a>
</m>
</a>
<a n="@sticky:10003" t="m"><m n="memblock" c="container"><a n="AllowReorder" t="i">0</a>
<a n="attr" t="m"><m n="memblock" c="container"><a n="class" t="s">container</a>
<a n="style" t="s"></a>
</m>
</a>
<a n="docID" t="s"></a>
<a n="insertmode" t="s">simple</a>
<a n="is_root" t="i">0</a>
<a n="skip" t="i">0</a>
<a n="tabulate" t="i">1</a>
<a n="ui" t="s">container</a>
<a n="uiclass" t="s">container</a>
</m>
</a>
</m>
</a>
<a n="general_title" t="s">General controls</a>
<a n="image_groups" t="m"><m n="memblock" c="XmlNode" t="elem"><Groups><Group no="0" title="Channels"><open>1</open><Members><Member no="0" /><Member no="1" /><Member no="2" /><Member no="3" /><Member no="4" /><Member no="5" /><Member no="6" /><Member no="7" /><Member no="8" /><Member no="9" /></Members></Group></Groups></m>
</a>
<a n="image_title" t="s">Channels</a>
<a n="images" t="m"><m n="memblock" c="container"><a n="autocontrast" t="m"><m n="memblock" c="vector"><vdata k="10" t="signed char" rank="1" dimsize0="10" Transfer-Encoding="zlib base64">
eAFjZIQBAABBAAs=
</vdata><a n="factor" t="f">1.0</a>
</m>
</a>
<a n="color" t="m"><m n="memblock" c="vector" t="string" k="10"><vdata k="10" t="string" l0="0" Transfer-Encoding="zlib base64">
eAFzL0qs/P+PAR0CAI3mC4E=
</vdata></m>
</a>
<a n="default_color" t="m"><m n="memblock" c="vector" t="string" k="10"><vdata k="10" t="string" l0="0" Transfer-Encoding="zlib base64">
eAFzL0qs/P+PAR0CAI3mC4E=
</vdata></m>
</a>
<a n="flag" t="m"><m n="memblock" c="vector"><vdata k="10" t="signed char" rank="1" dimsize0="10" Transfer-Encoding="zlib base64">
eAFjYGBkgAAAABIAAg==
</vdata><a n="factor" t="f">1.0</a>
</m>
</a>
<a n="label" t="m"><m n="memblock" c="vector" t="string" k="10"><vdata k="10" t="string" l0="0" l1="1" l2="2" l3="3" l4="4" l5="5" Transfer-Encoding="zlib base64">
eAFzzEmtSFQwsbD47whmmZrBWGYm5v89/F2dPYJDFIyNjU2M/gfkJOalKvgmFihA
1IJ0oYuB9KOLgUxCiKGa6ZmbmJ6qUJRYkpmvEFJZ9B+Zn5IKEgEA1tw5Zg==
</vdata></m>
</a>
<a n="open" t="m"><m n="memblock" c="vector"><vdata k="10" t="signed char" rank="1" dimsize0="10" Transfer-Encoding="zlib base64">
eAFjYIABAAAKAAE=
</vdata><a n="factor" t="f">1.0</a>
</m>
</a>
<a n="xfmid" t="m"><m n="memblock" c="vector"><vdata k="10" t="double" rank="1" dimsize0="10" Transfer-Encoding="zlib base64">
eAEBUACv/0Nbw9SNN9A/ulK4BPTO0D+Ewc5IJ7HRPyaws6sm0cI/rHwXxvBL2j/H
uIDlocjdP7ZBImscUeE/zJqrUB+Y5T/oX6gMNmDhP0/xNG7LeeE/x5YqFw==
</vdata><a n="factor" t="f">1.0</a>
</m>
</a>
<a n="xmax" t="m"><m n="memblock" c="vector"><vdata k="10" t="double" rank="1" dimsize0="10" Transfer-Encoding="zlib base64">
eAH7tf5escPsMw59a/QO75M84dAvFcJVlrba4cWqiZe+RJ91YAADATRaxGEJj83d
WfOFQOINnyvYwPRC4V/2ANYSGfE=
</vdata><a n="factor" t="f">1.0</a>
</m>
</a>
<a n="xmin" t="m"><m n="memblock" c="vector"><vdata k="10" t="double" rank="1" dimsize0="10" Transfer-Encoding="zlib base64">
eAErZgzhePw+02HJnRATf4EMB77wfVHzb6Q5fHadGn26KcmBAQw+2KPTeWf5u6c0
fgWJOxzf+gBEH0jOPWgPAHRSGyI=
</vdata><a n="factor" t="f">1.0</a>
</m>
</a>
<a n="ymax" t="m"><m n="memblock" c="vector"><vdata k="10" t="double" rank="1" dimsize0="10" Transfer-Encoding="zlib base64">
eAFjYACBD/Zgigo0AL+tC9c=
</vdata><a n="factor" t="f">1.0</a>
</m>
</a>
<a n="ymid" t="m"><m n="memblock" c="vector"><vdata k="10" t="double" rank="1" dimsize0="10" Transfer-Encoding="zlib base64">
eAFjYACBB/Zgigo0AKftCzc=
</vdata><a n="factor" t="f">1.0</a>
</m>
</a>
<a n="ymin" t="m"><m n="memblock" c="vector"><vdata k="10" t="double" rank="1" dimsize0="10" Transfer-Encoding="zlib base64">
eAFjYKAuAAAAUAAB
</vdata><a n="factor" t="f">1.0</a>
</m>
</a>
</m>
</a>
<a n="stencil_groups" t="m"><m n="memblock" c="XmlNode" t="elem"><Groups><Group no="0" title="Regions"><open>1</open><Members><Member no="0" /></Members></Group><Group no="1" title="Overlays"><open>1</open><Members><Member no="1" /></Members></Group></Groups></m>
</a>
<a n="stencil_title" t="s">Regions</a>
<a n="stencils" t="m"><m n="memblock" c="container"><a n="class" t="m"><m n="memblock" c="vector" t="string" k="1"><vdata k="1" t="string" Transfer-Encoding="zlib base64">
eAH7DwABAAEA
</vdata></m>
</a>
<a n="color" t="m"><m n="memblock" c="vector" t="string" k="1"><vdata k="1" t="string" l0="0" Transfer-Encoding="zlib base64">
eAFLzs/JLypOLXEoSszMS8ov/w8AP9wHnQ==
</vdata></m>
</a>
<a n="default_color" t="m"><m n="memblock" c="vector" t="string" k="1"><vdata k="1" t="string" l0="0" Transfer-Encoding="zlib base64">
eAFLzs/JLypOLXEoSszMS8ov/w8AP9wHnQ==
</vdata></m>
</a>
<a n="flag" t="m"><m n="memblock" c="vector"><vdata k="1" t="byte" rank="1" dimsize0="1" Transfer-Encoding="zlib base64">
eAFjBAAAAgAC
</vdata><a n="factor" t="f">1.0</a>
</m>
</a>
<a n="label" t="m"><m n="memblock" c="vector" t="string" k="1"><vdata k="1" t="string" l0="0" Transfer-Encoding="zlib base64">
eAHzzE1MT1UISk3PzM/7DwAhBwVn
</vdata></m>
</a>
<a n="open" t="m"><m n="memblock" c="vector"><vdata k="1" t="byte" rank="1" dimsize0="1" Transfer-Encoding="zlib base64">
eAFjAAAAAQAB
</vdata><a n="factor" t="f">1.0</a>
</m>
</a>
<a n="priority" t="m"><m n="memblock" c="vector"><vdata k="1" t="byte" rank="1" dimsize0="1" Transfer-Encoding="zlib base64">
eAFjAAAAAQAB
</vdata><a n="factor" t="f">1.0</a>
</m>
</a>
<a n="style" t="m"><m n="memblock" c="vector" t="string" k="1"><vdata k="1" t="string" l0="0" Transfer-Encoding="zlib base64">
eAFzyi9KSS36DwALSwNe
</vdata></m>
</a>
</m>
</a>
<a n="tracker" t="m"><m n="memblock" c="container"><a n="color" t="m"><m n="memblock" c="vector" t="string" k="10"><vdata k="10" t="string" l0="0" Transfer-Encoding="zlib base64">
eAFzL0qs/P+PAR0CAI3mC4E=
</vdata></m>
</a>
<a n="@sticky:10003" t="m"><m n="memblock" c="container"><a n="skip" t="i">1</a>
</m>
</a>
</m>
</a>
</m>
</a>
<a n="TableRefString" t="m"><m n="memblock" c="vector" t="string" k="1"><vdata k="1" t="string" l0="0" Transfer-Encoding="zlib base64">
eAENzDEKgDAMBdAbZfQC6uCkm6ME/WAhtqX5ETy9Oj94460WylTyoFRZWtlxRINL
r7aHKTFlInvi82NFY4JvnczBGnRZz2LoYeZy/EMirvcDmOQh6g==
</vdata></m>
</a>
<a n="DefaultStencilControls" t="m"><m n="memblock" c="container"><a n="color" t="m"><m n="memblock" c="vector" t="string" k="1"><vdata k="1" t="string" l0="0" Transfer-Encoding="zlib base64">
eAFLzs/JLypOLXEoSszMS8ov/w8AP9wHnQ==
</vdata></m>
</a>
<a n="flag" t="m"><m n="memblock" c="vector"><vdata k="1" t="byte" rank="1" dimsize0="1" Transfer-Encoding="zlib base64">
eAFjBAAAAgAC
</vdata><a n="factor" t="f">1.0</a>
</m>
</a>
<a n="style" t="m"><m n="memblock" c="vector" t="string" k="1"><vdata k="1" t="string" l0="0" Transfer-Encoding="zlib base64">
eAFzyi9KSS36DwALSwNe
</vdata></m>
</a>
<a n="@sticky:10003" t="m"><m n="memblock" c="container"><a n="DefaultColor" t="s">colorset@rainbow</a>
<a n="DefaultStyle" t="s">Border</a>
<a n="last_standardvalues" t="m"><m n="memblock" c="container"><a n="@isordered" t="i">1</a>
<a n="@Whole@20Image@20Region" t="m"><m n="memblock" c="container"><a n="color" t="s">colorset@rainbow</a>
<a n="style" t="s">Border</a>
</m>
</a>
</m>
</a>
<a n="NonDefaultStyle" t="s">Border</a>
</m>
</a>
</m>
</a>
<a n="current_frame" t="s">0</a>
<a n="cRenderSettings" t="m"><m n="memblock" c="container"><a n="Render" t="m"><m n="memblock" c="container"><a n="Colormode_ColorTranslator" t="m"><m n="memblock" c="container"><a n="Colormode" t="s">WeightedAverage:Extended</a>
<a n="methodclass" t="s">Colormode</a>
<a n="pluginclass" t="s">Render</a>
</m>
</a>
<a n="Images_Images" t="m"><m n="memblock" c="container"><a n="colormode" t="s">WeightedAverage</a>
<a n="methodclass" t="s">Images</a>
<a n="palette" t="s">Extended</a>
<a n="pluginclass" t="s">Render</a>
</m>
</a>
<a n="OverlapControl_OverlapControl" t="m"><m n="memblock" c="container"><a n="methodclass" t="s">OverlapControl</a>
<a n="Overlapmode" t="s">none</a>
<a n="pluginclass" t="s">Render</a>
</m>
</a>
<a n="ScaleBar_ScaleBar" t="m"><m n="memblock" c="container"><a n="methodclass" t="s">ScaleBar</a>
<a n="pluginclass" t="s">Render</a>
<a n="ScaleBar" t="f">NaN</a>
</m>
</a>
<a n="Stencils_Stencils" t="m"><m n="memblock" c="container"><a n="color" t="m"><m n="memblock" c="vector" t="string" k="2"><vdata k="2" t="string" l0="0" l1="1" Transfer-Encoding="zlib base64">
eAFLzs/JLypOLXEoSszMS8ov/6/s5mZpbOD4HwCFZAoo
</vdata></m>
</a>
<a n="flag" t="m"><m n="memblock" c="vector"><vdata k="2" t="byte" rank="1" dimsize0="2" Transfer-Encoding="zlib base64">
eAFjZAQAAAUAAw==
</vdata><a n="factor" t="f">1.0</a>
</m>
</a>
<a n="methodclass" t="s">Stencils</a>
<a n="pluginclass" t="s">Render</a>
<a n="rainbowsize" t="f">10.0</a>
<a n="style" t="m"><m n="memblock" c="vector" t="string" k="2"><vdata k="2" t="string" l0="0" l1="1" Transfer-Encoding="zlib base64">
eAFzyi9KSS36X5yfk5nyHwApDgZ4
</vdata></m>
</a>
</m>
</a>
</m>
</a>
</m>
</a>
<a n="Frames" t="m"><m n="memblock" c="container"><a n="@isordered" t="i">1</a>
<a n="Population" t="m"><m n="memblock" c="container"><a n="@isordered" t="i">1</a>
<a n="FrameLabel" t="s">Population</a>
<a n="FrameItemName" t="s">Population</a>
<a n="Images_RefString" t="s">Images=AAL::GetValidImages().v_images;</a>
<a n="Stencils_RefString" t="s">Stencils=AAL::GetImageViewStencils(ListRefString).v_stencils;</a>
<a n="Type" t="s">Standard</a>
<a n="ListRefString" t="s">EvaluationData.Procedures.CalculateIntensityProperties_6.Outputs.WholeCells.dataitem</a>
</m>
</a>
</m>
</a>
<a n="@sticky:10003" t="m"><m n="memblock" c="container"><a n="__version" t="f">3.0</a>
</m>
</a>
</m>
</a>
<a n="@sticky:10003" t="m"><m n="memblock" c="container"><a n="CallBacks" t="i">0</a>
<a n="current_tab" t="s">PopulationCalculateIntensityProperties_6</a>
</m>
</a>
</m>
</a>
</m>
</a>
<a n="Inputs" t="m"><m n="memblock" c="container"><a n="@isordered" t="i">1</a>
<a n="channel_string" t="m"><m n="memblock" c="container"><a n="DefaultValue" t="s">Alexa 488</a>
<a n="Description" t="s">Signal channel</a>
<a n="disabled" t="i">0</a>
<a n="InputComplexity" t="s">Complex</a>
<a n="InputType" t="s">s</a>
<a n="IsChannelInput" t="i">1</a>
<a n="IsOriginalChannel" t="i">1</a>
<a n="Item" t="s">channel_string</a>
<a n="Label" t="s">Channel</a>
<a n="ParameterType" t="s">Discrete</a>
<a n="private" t="m"><m n="memblock" c="container"><a n="PreviousValues" t="m"><m n="memblock" c="container"></m>
</a>
<a n="SimpleLastValue" t="m"><m n="memblock" c="container"></m>
</a>
<a n="WizardRulerOff" t="i">1</a>
</m>
</a>
<a n="ProcedureIDName" t="s">CalculateIntensityProperties_6</a>
<a n="sChannelCreatedAt" t="s"></a>
<a n="skip" t="i">0</a>
<a n="SkipWizard" t="i">1</a>
<a n="UIInsert" t="s">UI.InputParameters.CalculateIntensityProperties_6.channel_string</a>
<a n="UIPresent" t="i">1</a>
<a n="unit" t="s"></a>
<a n="v_values" t="m"><m n="memblock" c="vector" t="string" k="1"><vdata k="1" t="string" l0="0" Transfer-Encoding="zlib base64">
eAFzzEmtSFQwMzH/DwASlwOs
</vdata></m>
</a>
<a n="value" t="s">Alexa 647</a>
<a n="values" t="m"><m n="memblock" c="vector" t="string" k="10"><vdata k="10" t="string" l0="0" l1="1" l2="2" l3="3" l4="4" l5="5" Transfer-Encoding="zlib base64">
eAFzzEmtSFQwsbD47whmmZrBWGYm5v89/F2dPYJDFIyNjU2M/gfkJOalKvgmFihA
1IJ0oYuB9KOLgUxCiKGa6ZmbmJ6qUJRYkpmvEFJZ9B+Zn5IKEgEA1tw5Zg==
</vdata></m>
</a>
</m>
</a>
<a n="WholeCells_string" t="m"><m n="memblock" c="container"><a n="DefaultValue" t="s">Image Region</a>
<a n="Description" t="s">Select population</a>
<a n="disabled" t="i">0</a>
<a n="InputComplexity" t="s">Complex</a>
<a n="InputType" t="s">s</a>
<a n="Item" t="s">WholeCells_string</a>
<a n="Label" t="s">Population</a>
<a n="ParameterType" t="s">Discrete</a>
<a n="private" t="m"><m n="memblock" c="container"><a n="PreviousValues" t="m"><m n="memblock" c="container"></m>
</a>
<a n="SelectedPopulation" t="m"><m n="memblock" c="Table"><m n="Label" c="vector" t="string" k="1"><vdata k="1" t="string" l0="0" Transfer-Encoding="zlib base64">
eAHzzE1MT1UISk3PzM/7DwAhBwVn
</vdata></m>
<m n="ItemName" c="vector" t="string" k="1"><vdata k="1" t="string" l0="0" Transfer-Encoding="zlib base64">
eAELz8jPSXVOzckp/g8AGkYE8g==
</vdata></m>
<m n="ItemType" c="vector" t="string" k="1"><vdata k="1" t="string" l0="0" Transfer-Encoding="zlib base64">
eAFzzs/Nzc/zzE1MTw1KTc/Mz/sPAEMZB7A=
</vdata></m>
<m n="RefString" c="vector" t="string" k="1"><vdata k="1" t="string" l0="0" Transfer-Encoding="zlib base64">
eAENyzEKgDAMBdAbZfAK6qybo4T2g4VoS/Pj9bXrg7e+aqEs9VmUKnuvCTk6XGa1
FKbEsIbOAj8n2YIt6HJc1TDDzCWPWIj7+wFxBB4f
</vdata></m>
<m n="ValidFlag" c="vector"><vdata k="1" t="byte" rank="1" dimsize0="1" Transfer-Encoding="zlib base64">
eAFjBAAAAgAC
</vdata><a n="factor" t="f">1.0</a>
</m>
<m n="OriginRef" c="vector" t="string" k="1"><vdata k="1" t="string" l0="0" Transfer-Encoding="zlib base64">
eAFzy8xL8cxNTE8NSk3PzM/7DwAzxgbI
</vdata></m>
<m n="CreatedAt" c="vector" t="string" k="1"><vdata k="1" t="string" l0="0" Transfer-Encoding="zlib base64">
eAFzTsxJLs1JLEkNKMovSC0qyUwtjjf6DwBk7wlM
</vdata></m>
<m n="CreatedAtNo" c="vector"><vdata k="1" t="byte" rank="1" dimsize0="1" Transfer-Encoding="zlib base64">
eAFjBwAACAAI
</vdata><a n="factor" t="f">1.0</a>
</m>
<m n="Hidden" c="vector"><vdata k="1" t="byte" rank="1" dimsize0="1" Transfer-Encoding="zlib base64">
eAFjAAAAAQAB
</vdata><a n="factor" t="f">1.0</a>
</m>
<m n="InternalIDNumber" c="vector"><vdata k="1" t="byte" rank="1" dimsize0="1" Transfer-Encoding="zlib base64">
eAFjBAAAAgAC
</vdata><a n="factor" t="f">1.0</a>
</m>
<m n="InvalidatedAtNo" c="vector"><vdata k="1" t="byte" rank="1" dimsize0="1" Transfer-Encoding="zlib base64">
eAFjAAAAAQAB
</vdata><a n="factor" t="f">1.0</a>
</m>
<m n="NewPopulation" c="vector"><vdata k="1" t="byte" rank="1" dimsize0="1" Transfer-Encoding="zlib base64">
eAFjAAAAAQAB
</vdata><a n="factor" t="f">1.0</a>
</m>
<m n="OverTakenFrom" c="vector" t="string" k="1"><vdata k="1" t="string" l0="0" Transfer-Encoding="zlib base64">
eAFzTsxJLs1JLEn1zCtJzSvOLKkMKMovSC0qyUwtjjf9DwDIMA0W
</vdata></m>
<m n="ROIlabel" c="vector" t="string" k="1"><vdata k="1" t="string" l0="0" Transfer-Encoding="zlib base64">
eAHzy89L/Q8ABloCkA==
</vdata></m>
<m n="ROIRegionLabel" c="vector" t="string" k="1"><vdata k="1" t="string" Transfer-Encoding="zlib base64">
eAH7DwABAAEA
</vdata></m>
<m n="ScaleLevel" c="vector"><vdata k="1" t="byte" rank="1" dimsize0="1" Transfer-Encoding="zlib base64">
eAFjAAAAAQAB
</vdata><a n="factor" t="f">1.0</a>
</m>
<m n="MyPopulationTypes" c="vector" t="string" k="1"><vdata k="1" t="string" l0="0" Transfer-Encoding="zlib base64">
eAHzT8pKTS4p/g8ADnADyg==
</vdata></m>
<a n="@sticky:10003" t="m"><m n="memblock" c="container"></m>
</a>
</m>
</a>
[truncated: 1,781,216 more chars]
