# Supplementary material for: Mathematical modeling of the microtubule detyrosination/tyrosination cycle for cell-based drug screening design
Source: PLoS Comput Biol. 2022 Jun 27;18(6):e1010236. doi: 10.1371/journal.pcbi.1010236 (PMC9236252; doi:10.1371/journal.pcbi.1010236)
Supplement: S2 Data — (ZIP) [file pcbi.1010236.s007.zip › DATA-S2-Screening-Tyrosination/plate_layout/PlateLayout-Compounds_Screening_CNS.4U.xlsx]

## Sheet: Feuil1
		1	2	3	4	5	6	7	8	9	10	11	12	13	14	15	16	17	18	19	20	21	22	23	24
	A			1	2	3
	B			1	2	3
	C			1	2	3
	D			1	2	3
	E			1	2	4
	F			1	2	4
	G			1	2	4
	H			1	2	4
	I			1	3	4
	J			1	3	4
	K			1	3	4
	L			1	3	4
	M			2	3	4
	N			2	3	4
	O			2	3	4
	P			2	3	4
			Negative control					Positive control					Compound		1	Compound 1
															2	Compound 2
															3	Compound 3
															4	Compound 4
		1	2	3	4	5	6	7	8	9	10	11	12	13	14	15	16	17	18	19	20	21	22	23	24
	A		5	0.3	7.5	2.5
	B		5	0.83	10	4.2
	C		5	2.5	0.3	7.5
	D		5	4.2	0.83	10
	E		5	7.5	2.5	0.3
	F		5	10	4.2	0.83
	G		5	0.3	7.5	2.5
	H		5	0.83	10	4.2
	I		5	2.5	0.3	7.5
	J		5	4.2	0.83	10
	K		5	7.5	2.5	0.3
	L		5	10	4.2	0.83
	M		5	0.3	7.5	2.5
	N		5	0.83	10	4.2
	O		5	2.5	0.3	7.5
	P		5	4.2	0.83	10
			Compound concentration (µM)
